# Supplementary material for: Comparative Phenotypic and Transcriptomic Analyses Provide Novel Insights into the Molecular Mechanism of Seed Germination in Response to Low Temperature Stress in Alfalfa
Source: Int J Mol Sci. 2024 Jun 30;25(13):7244. doi: 10.3390/ijms25137244 (PMC11241472; doi:10.3390/ijms25137244)
Supplement: Supplementary file 1 [file ijms-25-07244-s001.zip › Supplementary Table S1.xlsx]

## Sheet: Table S1
Table S1 Overview of RNA-seq data.
Germination duration	Germination temperature	Samples	Raw reads	Clean reads	Clean bases	Q20 (%)	Q30 (%)	GC content (%)	Mapped reads	Mapped reads (%)	Unique mapped reads	Unique mapped reads (%)	Multiple mapped reads	Multiple mapped reads (%)
6 h	20℃	I20-6-1	44956070	22478035	6727605760	97.92	94	41.53	35404496	78.75	33323151	74.12	2081345	4.63
		I20-6-2	44509652	22254826	6658947840	97.95	94.15	41.75	34964792	78.56	32882659	73.88	2082133	4.68
		I20-6-3	44030706	22015353	6590045534	98.04	94.31	41.57	34769095	78.97	32722706	74.32	2046389	4.65
		S20-6-1	43612332	21806166	6528282482	98.33	94.89	41.47	34814324	79.83	32640961	74.84	2173363	4.98
		S20-6-2	44066332	22033166	6596914764	98.09	94.32	41.7	35424801	80.39	33280485	75.52	2144316	4.87
		S20-6-3	40584486	20292243	6070517142	98.1	94.38	41.85	32589830	80.3	30556908	75.29	2032922	5.01
	10℃	I10-6-1	46919896	23459948	7022133584	98.14	94.5	42.71	36673202	78.16	34374108	73.26	2299094	4.9
		I10-6-2	45562732	22781366	6818928186	98.15	94.53	41.96	35494488	77.9	33412973	73.33	2081515	4.57
		I10-6-3	40796368	20398184	6106483292	97.7	93.43	41.34	31513896	77.25	29811513	73.07	1702383	4.17
		S10-6-1	48260894	24130447	7221209726	97.94	94.1	42.22	37799384	78.32	35544239	73.65	2255145	4.67
		S10-6-2	46511026	23255513	6961317608	97.96	94.11	42.17	36397456	78.26	34261722	73.66	2135734	4.59
		S10-6-3	44720542	22360271	6694010336	98.27	94.79	42.3	35312372	78.96	33283889	74.43	2028483	4.54
15 h	20℃	I20-15-1	46223222	23111611	6920205778	98.37	95.04	41.86	37629185	81.41	35372726	76.53	2256459	4.88
		I20-15-2	47439398	23719699	7099918246	98.34	95.01	41.89	38602585	81.37	36300254	76.52	2302331	4.85
		I20-15-3	40698302	20349151	6093029940	98.02	94.21	41.91	32980380	81.04	30936074	76.01	2044306	5.02
		S20-15-1	47549698	23774849	7119207132	98.1	94.36	41.87	38998363	82.02	36550070	76.87	2448293	5.15
		S20-15-2	48512098	24256049	7262548122	98.14	94.45	41.95	39086582	80.57	36686128	75.62	2400454	4.95
		S20-15-3	40169706	20084853	6012002560	98.16	94.59	41.75	32724328	81.47	30707451	76.44	2016877	5.02
	10℃	I10-15-1	43120772	21560386	6452967164	97.81	93.76	41.28	33964291	78.77	31907494	74	2056797	4.77
		I10-15-2	41610226	20805113	6228037666	97.71	93.42	41.21	32635880	78.43	30649540	73.66	1986340	4.77
		I10-15-3	45695382	22847691	6839870834	98.17	94.5	41.74	35805019	78.36	33676198	73.7	2128821	4.66
		S10-15-1	38383592	19191796	5744775870	98.01	94.25	42.76	29441165	76.7	27654655	72.05	1786510	4.65
		S10-15-2	40303652	20151826	6032862956	98.01	94.17	41.72	32398383	80.39	30404374	75.44	1994009	4.95
		S10-15-3	40919896	20459948	6125279908	97.93	93.98	41.64	32851952	80.28	30774383	75.21	2077569	5.08
		Total	1055156980	527578490	157927102430				838276249		787714661		50561588
		Mean	4.39649e+07	2.19824e+07	6.5803e+09	98.0567	94.3021	41.8396	3.49282e+07	79.4358	3.28214e+07	74.6425	2.10673e+06	4.79208
		SD	2.938e+06	1.469e+06	4.39896e+08	0.178512	0.418652	0.388425	2.49025e+06	1.4584	2.33725e+06	1.29111	168817	0.221614
