# Supplementary material for: Comparative Phenotypic and Transcriptomic Analyses Provide Novel Insights into the Molecular Mechanism of Seed Germination in Response to Low Temperature Stress in Alfalfa
Source: Int J Mol Sci. 2024 Jun 30;25(13):7244. doi: 10.3390/ijms25137244 (PMC11241472; doi:10.3390/ijms25137244)
Supplement: Supplementary file 1 [file ijms-25-07244-s001.zip › Supplementary Table S10.xlsx]

## Sheet: Table S10
Table S10 DEGs involved in glutathione metabolism.
Pathway ID	Gene ID	KO ID	NR description	I20-6_vs_I10-6			I20-15_vs_I10-15			S20-6_vs_S10-6			S20-15_vs_S10-15
				FDR	log2FoldChange	Regulated	FDR	log2FoldChange	Regulated	FDR	log2FoldChange	Regulated	FDR	log2FoldChange	Regulated
ko00480	NewGene_12409	K00031|1.78e-309|mtr:MTR_5g077070|K00031 isocitrate dehydrogenase [EC:1.1.1.42] | (RefSeq) NADP-dependent isocitrate dehydrogenase	RecName: Full=Isocitrate dehydrogenase [NADP], chloroplastic; Short=IDH; AltName: Full=IDP; AltName: Full=NADP(+)-specific ICDH; AltName: Full=Oxalosuccinate decarboxylase; Flags: Precursor [Medicago sativa]	0.176337	0.893358	normal	1.44125e-54	-1.71584	down	0.011038	-0.55997	normal	5.08901e-23	-1.29473	down
ko00480	MsG0480023662.01	K00033|2.1e-285|mtr:MTR_8g099185|K00033 6-phosphogluconate dehydrogenase [EC:1.1.1.44 1.1.1.343] | (RefSeq) decarboxylating-like 6-phosphogluconate dehydrogenase	6-phosphogluconate dehydrogenase, decarboxylating 1, chloroplastic [Medicago truncatula]	0.310683	-0.490388	normal	2.23088e-07	-0.705216	normal	3.00627e-06	-1.06686	down	0.0215749	-0.393875	normal
ko00480	MsG0780036726.01	K00033|3.0e-279|mtr:MTR_7g017900|K00033 6-phosphogluconate dehydrogenase [EC:1.1.1.44 1.1.1.343] | (RefSeq) decarboxylating-like 6-phosphogluconate dehydrogenase	6-phosphogluconate dehydrogenase, decarboxylating 3 [Medicago truncatula]	0.377608	0.626289	normal	1.94203e-11	-1.32835	down	0.717637	-0.0897357	normal	6.60445e-07	-0.960003	normal
ko00480	MsG0780037751.01	K00036|2.2e-70|mtr:MTR_7g037440|K00036 glucose-6-phosphate 1-dehydrogenase [EC:1.1.1.49 1.1.1.363] | (RefSeq) glucose-6-phosphate 1-dehydrogenase	glucose-6-phosphate 1-dehydrogenase, cytoplasmic isoform [Medicago truncatula]	0.516218	0.735941	normal	6.96542e-23	-2.5282	down	0.000382956	-1.88038	down	9.11476e-16	-2.55327	down
ko00480	MsG0880042933.01	K00036|5.1e-35|mtr:MTR_7g022440|K00036 glucose-6-phosphate 1-dehydrogenase [EC:1.1.1.49 1.1.1.363] | (RefSeq) glucose-6-phosphate 1-dehydrogenase	CBL-interacting serine/threonine-protein kinase 9 [Medicago truncatula]	0.611031	0.670107	normal	0.000256745	1.2107	up	0.562733	0.291552	normal	0.320219	0.516053	normal
ko00480	NewGene_20824	K00036|7.48e-39|mtr:MTR_7g022440|K00036 glucose-6-phosphate 1-dehydrogenase [EC:1.1.1.49 1.1.1.363] | (RefSeq) glucose-6-phosphate 1-dehydrogenase	glucose-6-phosphate 1-dehydrogenase 2, chloroplastic [Medicago truncatula]	0.249445	-0.791023	normal	0.00260011	1.18085	up	0.958298	-0.0381899	normal	0.316961	0.457985	normal
ko00480	MsG0880042500.01	K00036|8.1e-288|cam:101494735|K00036 glucose-6-phosphate 1-dehydrogenase [EC:1.1.1.49 1.1.1.363] | (RefSeq) glucose-6-phosphate 1-dehydrogenase, chloroplastic	putative glucose-6-phosphate dehydrogenase (NADP(+)) [Medicago truncatula]	0.652325	0.251759	normal	1.01156e-06	-1.38135	down	0.139904	-0.838802	normal	2.76763e-09	-1.30389	down
ko00480	MsG0480023633.01	K00432|4.0e-12|mtr:MTR_8g098410|K00432 glutathione peroxidase [EC:1.11.1.9] | (RefSeq) phospholipid hydroperoxide glutathione peroxidase	phospholipid hydroperoxide glutathione peroxidase [Medicago truncatula]	0.00532571	1.03568	up	0.0311428	0.589214	normal	0.247306	4.38017	normal	0.773661	1.1613	normal
ko00480	MsG0480023634.01	K00432|4.9e-14|dcr:108210007|K00432 glutathione peroxidase [EC:1.11.1.9] | (RefSeq) probable phospholipid hydroperoxide glutathione peroxidase 6, mitochondrial	unknown [Medicago truncatula]	0.64121	0.579514	normal	0.319718	0.352986	normal	8.68766e-24	3.69116	up	0.000559233	2.16699	up
ko00480	MsG0480023636.01	K00432|6.0e-94|mtr:MTR_8g098400|K00432 glutathione peroxidase [EC:1.11.1.9] | (RefSeq) phospholipid hydroperoxide glutathione peroxidase	probable glutathione peroxidase 8 [Medicago truncatula]	0.0555982	1.66635	normal	7.43576e-08	-2.23154	down	0.0668397	1.01825	normal	2.73507e-11	-2.27378	down
ko00480	MsG0080048621.01	K00432|9.3e-86|mtr:MTR_7g094600|K00432 glutathione peroxidase [EC:1.11.1.9] | (RefSeq) phospholipid hydroperoxide glutathione peroxidase	unknown [Medicago truncatula]	0.156471	0.582571	normal	0.333205	-0.186506	normal	7.58235e-08	1.27603	up	0.103735	0.279317	normal
ko00480	MsG0280009758.01	K00799|1.1e-99|mtr:MTR_2g070110|K00799 glutathione S-transferase [EC:2.5.1.18] | (RefSeq) glutathione S-transferase, amino-terminal domain protein	glutathione S-transferase 3 [Medicago truncatula]	--	--	--	0.0158688	-1.16008	normal	--	--	--	7.61747e-06	-2.31971	down
ko00480	MsG0480018904.01	K00799|1.3e-122|mtr:MTR_4g019780|K00799 glutathione S-transferase [EC:2.5.1.18] | (RefSeq) glutathione S-transferase, amino-terminal domain protein	probable glutathione S-transferase [Medicago truncatula]	0.00646414	-2.70956	down	0.0671391	1.13161	normal	2.48373e-09	-3.24604	down	0.287012	0.452872	normal
ko00480	MsG0480021670.01	K00799|1.4e-45|csat:104744407|K00799 glutathione S-transferase [EC:2.5.1.18] | (RefSeq) glutathione S-transferase F11-like isoform X1	vesicle transport protein GOT1 [Medicago truncatula]	0.363339	-0.912353	normal	0.434524	-0.373874	normal	0.00696114	-1.14622	down	0.689363	0.173872	normal
ko00480	NewGene_19126	K00799|1.60e-137|mtr:MTR_7g065600|K00799 glutathione S-transferase [EC:2.5.1.18] | (RefSeq) glutathione S-transferase, amino-terminal domain protein	probable glutathione S-transferase [Medicago truncatula]	0.0566371	-1.94546	normal	2.04703e-08	2.5239	up	0.893626	-0.0995764	normal	1.14034e-07	2.59204	up
ko00480	MsG0580029684.01	K00799|1.8e-93|mtr:MTR_5g090920|K00799 glutathione S-transferase [EC:2.5.1.18] | (RefSeq) glutathione S-transferase, amino-terminal domain protein	glutathione S-transferase F9 [Medicago truncatula]	0.752257	-0.390775	normal	8.38416e-10	-2.62518	down	0.0107458	-1.90962	normal	0.000746249	-1.37764	down
ko00480	MsG0580025971.01	K00799|1.9e-93|mtr:MTR_5g037380|K00799 glutathione S-transferase [EC:2.5.1.18] | (RefSeq) glutathione S-transferase, amino-terminal domain protein	glutathione S-transferase U17 [Medicago truncatula]	0.925597	-0.0957092	normal	0.000211833	-1.37638	down	0.309743	0.540576	normal	2.06905e-05	-1.25398	down
ko00480	NewGene_19125	K00799|2.08e-75|mtr:MTR_7g065590|K00799 glutathione S-transferase [EC:2.5.1.18] | (RefSeq) glutathione S-transferase	probable glutathione S-transferase [Medicago truncatula]	0.403851	-0.856653	normal	0.000215389	2.11214	up	0.003703	1.13283	up	5.96918e-05	2.02347	up
ko00480	MsG0180003632.01	K00799|2.3e-87|gmx:547597|K00799 glutathione S-transferase [EC:2.5.1.18] | (RefSeq) GSTL5; In2-1 protein	Glutathione S-transferase L3, partial [Mucuna pruriens]	0.373753	0.422257	normal	0.498384	-0.205763	normal	1.29921e-10	1.47615	up	0.0361873	0.53667	normal
ko00480	MsG0180006126.01	K00799|2.4e-110|mtr:MTR_1g115195|K00799 glutathione S-transferase [EC:2.5.1.18] | (RefSeq) glutathione S-transferase	probable glutathione S-transferase [Medicago truncatula]	0.404745	0.77538	normal	1.48642e-12	3.80967	up	0.0730071	1.11203	normal	0.00652446	1.63971	up
ko00480	MsG0180002273.01	K00799|2.4e-98|mtr:MTR_7g065700|K00799 glutathione S-transferase [EC:2.5.1.18] | (RefSeq) glutathione S-transferase, amino-terminal domain protein	probable glutathione S-transferase [Medicago truncatula]	0.233203	-1.37089	normal	0.0272959	-1.18747	normal	0.0327393	-2.0096	normal	0.000855486	-1.52411	down
ko00480	MsG0580024232.01	K00799|2.6e-121|mtr:MTR_1g115195|K00799 glutathione S-transferase [EC:2.5.1.18] | (RefSeq) glutathione S-transferase	probable glutathione S-transferase [Medicago truncatula]	0.778229	-0.218749	normal	1.8514e-09	2.90632	up	0.010512	0.882002	normal	0.000236893	2.16325	up
ko00480	MsG0880044111.01	K00799|2.6e-57|mtr:MTR_8g056940|K00799 glutathione S-transferase [EC:2.5.1.18] | (RefSeq) glutathione S-transferase, amino-terminal domain protein	probable glutathione S-transferase parC [Medicago truncatula]	0.809803	-0.458376	normal	0.00485149	-1.39784	down	0.315023	0.890572	normal	0.1518	-0.82815	normal
ko00480	MsG0780038937.01	K00799|2.7e-118|mtr:MTR_7g065700|K00799 glutathione S-transferase [EC:2.5.1.18] | (RefSeq) glutathione S-transferase, amino-terminal domain protein	probable glutathione S-transferase [Medicago truncatula]	0.11446	-1.99551	normal	0.443041	-0.618796	normal	--	--	--	0.00298707	-1.4916	down
ko00480	MsG0380015008.01	K00799|2.7e-126|mtr:MTR_3g467420|K00799 glutathione S-transferase [EC:2.5.1.18] | (RefSeq) glutathione S-transferase, amino-terminal domain protein	probable glutathione S-transferase parA [Medicago truncatula]	0.571067	-0.829203	normal	0.000824254	2.77551	up	0.0440175	-1.71729	normal	--	--	--
ko00480	MsG0480021058.01	K00799|2.9e-117|mtr:MTR_2g070130|K00799 glutathione S-transferase [EC:2.5.1.18] | (RefSeq) glutathione S-transferase, amino-terminal domain protein	probable glutathione S-transferase [Medicago truncatula]	0.469615	0.377739	normal	9.94055e-13	1.97449	up	6.76292e-12	1.53122	up	3.32503e-07	1.39533	up
ko00480	MsG0280009757.01	K00799|2.9e-121|mtr:MTR_2g070070|K00799 glutathione S-transferase [EC:2.5.1.18] | (RefSeq) glutathione S-transferase, amino-terminal domain protein	glutathione S-transferase 3 [Medicago truncatula]	0.770784	0.24199	normal	6.39708e-15	3.14857	up	3.1218e-10	2.09624	up	3.3853e-23	3.18177	up
ko00480	MsG0280009764.01	K00799|3.0e-65|mtr:MTR_2g070180|K00799 glutathione S-transferase [EC:2.5.1.18] | (RefSeq) glutathione S-transferase, amino-terminal domain protein	probable glutathione S-transferase [Medicago truncatula]	0.0673583	-0.999773	normal	0.209949	0.926261	normal	0.284266	0.525402	normal	1.42476e-05	2.47957	up
ko00480	MsG0780038936.01	K00799|3.1e-116|mtr:MTR_7g065660|K00799 glutathione S-transferase [EC:2.5.1.18] | (RefSeq) glutathione S-transferase, amino-terminal domain protein	unknown [Medicago truncatula]	0.120979	-1.78997	normal	0.0586769	1.01987	normal	0.0357062	-1.562	normal	1.47692e-05	1.90607	up
ko00480	MsG0280009760.01	K00799|3.1e-118|mtr:MTR_2g070120|K00799 glutathione S-transferase [EC:2.5.1.18] | (RefSeq) glutathione S-transferase, amino-terminal domain protein	hypothetical protein CUMW_167740 [Citrus unshiu]	0.217534	0.62674	normal	0.00370584	0.944419	normal	2.71766e-14	1.55974	up	1.15221e-10	1.49929	up
ko00480	MsG0780038930.01	K00799|3.2e-119|mtr:MTR_7g065600|K00799 glutathione S-transferase [EC:2.5.1.18] | (RefSeq) glutathione S-transferase, amino-terminal domain protein	probable glutathione S-transferase [Medicago truncatula]	0.00748164	-2.7182	down	6.74638e-07	2.04655	up	0.148662	-1.09289	normal	4.08871e-05	1.89044	up
ko00480	MsG0180004947.01	K00799|3.4e-12|mtr:MTR_1g090150|K00799 glutathione S-transferase [EC:2.5.1.18] | (RefSeq) glutathione S-transferase, amino-terminal domain protein	glutathione transferase GST 23 [Medicago truncatula]	0.00785311	-2.21863	down	3.57197e-05	3.6127	up	0.606189	-0.366218	normal	0.00235257	2.95848	up
ko00480	MsG0780035979.01	K00799|3.4e-20|csat:104744407|K00799 glutathione S-transferase [EC:2.5.1.18] | (RefSeq) glutathione S-transferase F11-like isoform X1	vesicle transport protein GOT1 [Medicago truncatula]	0.929996	0.0731287	normal	1.00765e-06	-1.39	down	0.24773	0.420071	normal	0.00379523	-0.705904	normal
ko00480	MsG0880044109.01	K00799|3.5e-118|mtr:MTR_8g056940|K00799 glutathione S-transferase [EC:2.5.1.18] | (RefSeq) glutathione S-transferase, amino-terminal domain protein	probable glutathione S-transferase parC [Medicago truncatula]	0.976755	-0.0644613	normal	0.00212188	-1.19158	down	0.608872	0.465408	normal	0.521004	-0.509031	normal
ko00480	MsG0280009765.01	K00799|3.6e-112|mtr:MTR_2g070180|K00799 glutathione S-transferase [EC:2.5.1.18] | (RefSeq) glutathione S-transferase, amino-terminal domain protein	probable glutathione S-transferase [Medicago truncatula]	0.385477	0.988348	normal	0.00242898	1.45822	up	0.25873	0.662587	normal	0.113738	0.850714	normal
ko00480	MsG0280009761.01	K00799|3.7e-112|mtr:MTR_2g070150|K00799 glutathione S-transferase [EC:2.5.1.18] | (RefSeq) glutathione S-transferase, amino-terminal domain protein	putative glutathione transferase [Medicago truncatula]	0.591701	0.473945	normal	3.2087e-07	1.60021	up	0.0163298	0.951635	normal	2.78527e-07	1.97602	up
ko00480	MsG0480023632.01	K00799|4.5e-82|mtr:MTR_8g098420|K00799 glutathione S-transferase [EC:2.5.1.18] | (RefSeq) glutathione S-transferase theta	unknown [Medicago truncatula]	0.0275052	1.12008	normal	9.77942e-08	-0.916228	normal	5.92795e-08	1.35021	up	0.0234233	-0.514052	normal
ko00480	MsG0280009762.01	K00799|4.7e-108|mtr:MTR_2g070150|K00799 glutathione S-transferase [EC:2.5.1.18] | (RefSeq) glutathione S-transferase, amino-terminal domain protein	unknown [Medicago truncatula]	0.818287	-0.140357	normal	9.86413e-22	1.93727	up	3.69354e-06	1.36095	up	2.73115e-15	2.76889	up
ko00480	MsG0780038925.01	K00799|4.9e-120|mtr:MTR_7g065290|K00799 glutathione S-transferase [EC:2.5.1.18] | (RefSeq) glutathione S-transferase, amino-terminal domain protein	probable glutathione S-transferase [Medicago truncatula]	0.0245993	-1.69777	normal	0.00839125	1.42557	up	0.104489	-0.887156	normal	0.0132854	1.39669	normal
ko00480	MsG0180004881.01	K00799|5.1e-122|mtr:MTR_1g088850|K00799 glutathione S-transferase [EC:2.5.1.18] | (RefSeq) glutathione S-transferase	glutathione S-transferase F13 [Medicago truncatula]	--	--	--	5.35925e-06	-6.44311	down	--	--	--	--	--	--
ko00480	MsG0180004941.01	K00799|5.8e-47|mtr:MTR_1g090060|K00799 glutathione S-transferase [EC:2.5.1.18] | (RefSeq) glutathione S-transferase, amino-terminal domain protein	probable glutathione S-transferase [Medicago truncatula]	0.00676658	-1.5008	down	3.75217e-09	1.49292	up	0.000138681	-1.15054	down	0.0027164	2.19803	up
ko00480	MsG0380013541.01	K00799|6.1e-120|mtr:MTR_3g450790|K00799 glutathione S-transferase [EC:2.5.1.18] | (RefSeq) glutathione S-transferase	glutathione S-transferase F9 [Medicago truncatula]	0.00682138	1.44613	up	0.496364	-0.126485	normal	0.328892	0.281687	normal	0.973449	-0.00679575	normal
ko00480	MsG0180002272.01	K00799|6.6e-125|mtr:MTR_7g065660|K00799 glutathione S-transferase [EC:2.5.1.18] | (RefSeq) glutathione S-transferase, amino-terminal domain protein	unknown [Medicago truncatula]	0.0409246	-1.60029	normal	0.0470481	1.07587	normal	0.00118433	-1.73112	down	1.63583e-08	1.84573	up
ko00480	MsG0480023109.01	K00799|7.0e-128|mtr:MTR_8g087425|K00799 glutathione S-transferase [EC:2.5.1.18] | (RefSeq) glutathione S-transferase	glutathione transferase GST 23 [Medicago truncatula]	0.0660947	-1.31267	normal	0.0856201	2.10202	normal	0.00241516	-1.628	down	0.704976	0.308822	normal
ko00480	MsG0580029682.01	K00799|7.9e-94|mtr:MTR_5g090910|K00799 glutathione S-transferase [EC:2.5.1.18] | (RefSeq) glutathione S-transferase	glutathione S-transferase F9 [Medicago truncatula]	0.000153517	1.46852	up	2.12053e-28	2.6721	up	1.75766e-36	2.58052	up	2.3502e-27	1.95176	up
ko00480	MsG0780038939.01	K00799|8.9e-122|mtr:MTR_7g065720|K00799 glutathione S-transferase [EC:2.5.1.18] | (RefSeq) glutathione S-transferase	probable glutathione S-transferase [Medicago truncatula]	0.442177	-0.742943	normal	0.000732593	2.24197	up	0.441245	-0.435602	normal	8.45785e-10	1.82165	up
ko00480	MsG0280008912.01	K01255|1.4e-181|mtr:MTR_2g460760|K01255 leucyl aminopeptidase [EC:3.4.11.1] | (RefSeq) cytosol aminopeptidase family protein	leucine aminopeptidase 1 [Medicago truncatula]	0.0731043	1.21701	normal	9.55334e-10	-1.8626	down	0.00477812	1.13638	up	1.76818e-07	-1.19536	down
ko00480	MsG0780039891.01	K01255|1.5e-27|mng:MNEG_4524|K01255 leucyl aminopeptidase [EC:3.4.11.1] | (RefSeq) leucyl aminopeptidase	cyclin-U4-1 [Medicago truncatula]	--	--	--	2.28277e-06	-2.20412	down	0.000613208	-2.71949	down	2.93231e-05	-2.34596	down
ko00480	MsG0880047595.01	K01255|2.0e-198|mtr:MTR_4g130860|K01255 leucyl aminopeptidase [EC:3.4.11.1] | (RefSeq) cytosol aminopeptidase family protein	leucine aminopeptidase 1 [Medicago truncatula]	0.0390366	0.865386	normal	5.47361e-10	-1.34704	down	0.000621642	0.545083	normal	0.000493	-0.482698	normal
ko00480	MsG0880041955.01	K01255|2.7e-24|mng:MNEG_4524|K01255 leucyl aminopeptidase [EC:3.4.11.1] | (RefSeq) leucyl aminopeptidase	cyclin-U4-1 [Medicago truncatula]	--	--	--	1.18924e-10	-3.25891	down	4.00519e-05	-4.39416	down	0.0791165	-1.18293	normal
ko00480	NewGene_12854	K01256|2.98e-34|mtr:MTR_8g098525|K01256 aminopeptidase N [EC:3.4.11.2] | (RefSeq) peptidase M1 family aminopeptidase N	putative cytosol alanyl aminopeptidase [Medicago truncatula]	--	--	--	0.00719729	-2.02287	down	--	--	--	0.554012	-0.453328	normal
ko00480	MsG0580024389.01	K01919|3.7e-203|mtr:MTR_5g010250|K01919 glutamate--cysteine ligase [EC:6.3.2.2] | (RefSeq) glutamate-cysteine ligase B	glutamate-cysteine ligase B [Medicago truncatula]	0.00268162	1.05163	up	4.34316e-09	2.32685	up	1.20664e-37	2.87131	up	2.07108e-08	1.99472	up
ko00480	MsG0480022820.01	K11188|2.1e-91|mtr:MTR_4g094720|K11188 peroxiredoxin 6 [EC:1.11.1.7 1.11.1.27 3.1.1.-] | (RefSeq) 1-cys peroxiredoxin PER1	1-Cys peroxiredoxin [Medicago truncatula]	0.0253381	1.30499	normal	2.38183e-08	1.19571	up	1.52059e-20	2.65785	up	4.03587e-17	3.047	up
ko00480	MsG0380016349.01	K18592|0.0e+00|mtr:MTR_3g087950|K18592 gamma-glutamyltranspeptidase / glutathione hydrolase / leukotriene-C4 hydrolase [EC:2.3.2.2 3.4.19.13 3.4.19.14] | (RefSeq) gamma-glutamyltranspeptidase	gamma-glutamyltranspeptidase [Medicago truncatula]	--	--	--	0.116829	-0.655021	normal	0.00661872	-1.8823	down	0.916578	0.0622935	normal
ko00480	MsG0680035830.01	K18592|3.7e-291|mtr:MTR_6g090280|K18592 gamma-glutamyltranspeptidase / glutathione hydrolase / leukotriene-C4 hydrolase [EC:2.3.2.2 3.4.19.13 3.4.19.14] | (RefSeq) gamma-glutamyltranspeptidase	glutathione hydrolase 3 isoform X1 [Medicago truncatula]	0.947503	-0.051444	normal	0.0809486	-0.419902	normal	0.000557944	-1.5905	down	0.000195527	-0.779137	normal
ko00480	MsG0780041583.01	K21456|3.4e-274|mtr:MTR_7g113890|K21456 glutathione synthase [EC:6.3.2.3] | (RefSeq) homoglutathione synthetase	Eukaryotic glutathione synthase; Eukaryotic glutathione synthase, ATP-binding [Medicago truncatula]	0.28289	-0.642724	normal	5.19125e-15	1.35325	up	7.39827e-09	-1.23761	down	1.45196e-34	1.69497	up
ko00480	MsG0780041580.01	K21456|3.6e-277|mtr:MTR_7g113880|K21456 glutathione synthase [EC:6.3.2.3] | (RefSeq) homoglutathione synthetase	homoglutathione synthetase [Medicago truncatula]	0.718443	0.435706	normal	7.30585e-35	-4.20056	down	0.813186	0.118669	normal	3.29883e-58	-3.80145	down
ko00480	MsG0180006179.01	K21888|3.8e-107|mtr:MTR_1g115500|K21888 glutathione dehydrogenase/transferase [EC:1.8.5.1 2.5.1.18] | (RefSeq) glutathione S-transferase	glutathione S-transferase DHAR1, mitochondrial [Medicago truncatula]	0.111095	0.709707	normal	0.862806	-0.0391926	normal	8.6241e-08	1.15091	up	0.0345147	0.359676	normal
ko00480	MsG0380015271.01	K21888|7.7e-144|mtr:MTR_3g066060|K21888 glutathione dehydrogenase/transferase [EC:1.8.5.1 2.5.1.18] | (RefSeq) glutathione S-transferase, amino-terminal domain protein	glutathione S-transferase DHAR3, chloroplastic [Medicago truncatula]	0.0257497	1.36974	normal	0.403588	0.222211	normal	2.93287e-19	2.14998	up	3.2501e-05	1.06168	up
ko00480	MsG0180001091.01	K22596|1.3e-79|mtr:MTR_1g030430|K22596 gamma-glutamylcyclotransferase, plant [EC:4.3.2.9] | (RefSeq) cation transporter ChaC	gamma-glutamylcyclotransferase 2-3 [Medicago truncatula]	0.487776	-1.50079	normal	0.00127246	-1.76664	down	--	--	--	0.00651507	-1.5378	down
ko00480	MsG0380017574.01	K22596|2.5e-128|mtr:MTR_3g109250|K22596 gamma-glutamylcyclotransferase, plant [EC:4.3.2.9] | (RefSeq) cation transporter ChaC	gamma-glutamylcyclotransferase 2-1 [Medicago truncatula]	0.573946	-0.514144	normal	5.82646e-06	1.19598	up	0.349521	-0.487676	normal	0.0340672	0.543108	normal
