# Supplementary material for: Comparative Phenotypic and Transcriptomic Analyses Provide Novel Insights into the Molecular Mechanism of Seed Germination in Response to Low Temperature Stress in Alfalfa
Source: Int J Mol Sci. 2024 Jun 30;25(13):7244. doi: 10.3390/ijms25137244 (PMC11241472; doi:10.3390/ijms25137244)
Supplement: Supplementary file 1 [file ijms-25-07244-s001.zip › Supplementary Table S11.xlsx]

## Sheet: Table S11
Table S11 The primer sequences of genes for qRT-PCR in this study.
Gene name	Gene ID	Primer F (5'-3')	Primer R (5'-3')
GPX (glutathione peroxidase)	MsG0480023633.01	CTCGGTGACTACAAAGGA	TACAAGGAATGCCAGAAT
GPX (glutathione peroxidase)	MsG0480023634.01	ATGAAAGAGCGGACAGGA	AAAGCCAGCGACAATAAA
DHAR (dehydroascorbate reductase)	MsG0380015271.01	GAAGTATCCTAGCCCACC	ATGTCCCAAAGCAATCTC
GST (glutathione S-transferase)	MsG0180006126.01	ATTTGTTTCTCCGACCCT	AACCCTTCTAACCAATGACT
GST (glutathione S-transferase)	MsG0480018904.01	GAATGCTTGCTGGAGTGA	TCCTTGATAACAGGGTGA
PEPC (phosphoenolpyruvate carboxylase)	MsG0280010854.01	TAGGGTTACCATTGACTTG	GTTGTATCGGGAACTGAC
ICL (isocitrate lyase)	MsG0080048880.01	TTGAGGAAGGTAGGGAGA	AAGATGGCGAAAGATTGT
GolS (galactinol synthase)	MsG0780041389.01	TGTGGATGGCTCTTCTTT	TATCGTCACTGGCTTTGT
RAFS (raffinose synthase)	MsG0380015777.01	ACAGAAGCCATATCCCTC	GAAATTGTGATTACCGACA
α-Gal (alpha-galactosidase)	MsG0180004351.01	TAATGATTTGGAGGTTTGG	TCAACAATGGCTTCTGGT
accB (biotin carboxyl carrier protein)	MsG0680030950.01	GCAGTCAGCACCACCAAT	TCCAGGGCACCTGTAAAA
MsActin		GACAATGGAACTGGAATGG	CAATACCGTGCTCAATGG
