# Supplementary material for: Comparative Phenotypic and Transcriptomic Analyses Provide Novel Insights into the Molecular Mechanism of Seed Germination in Response to Low Temperature Stress in Alfalfa
Source: Int J Mol Sci. 2024 Jun 30;25(13):7244. doi: 10.3390/ijms25137244 (PMC11241472; doi:10.3390/ijms25137244)
Supplement: Supplementary file 1 [file ijms-25-07244-s001.zip › Supplementary Table S2.xlsx]

## Sheet: Table S2A
Table S2A All genes identified and their FPKM values in samples.
Gene ID	I20-6-1	I20-6-2	I20-6-3	S20-6-1	S20-6-2	S20-6-3	I10-6-1	I10-6-2	I10-6-3	S10-6-1	S10-6-2	S10-6-3	I20-15-1	I20-15-2	I20-15-3	S20-15-1	S20-15-2	S20-15-3	I10-15-1	I10-15-2	I10-15-3	S10-15-1	S10-15-2	S10-15-3
MsG0280009295.01	0	0	0	0	0	0	0	0	0	0	0	0	0	0	0	0	0	0	0	0	0	0	0	0
MsG0880045793.01	0	0	0	0	0	0	0	0	0	0.535951	0.241671	0	0.381911	0.121407	0.111205	0.123821	0	0.260965	0	0	0	0	0	0
MsG0580024343.01	8.05654	9.1422	7.87887	13.7964	13.4916	8.4582	1.24497	3.87683	2.81582	1.3099	1.40592	1.36713	8.42932	8.34458	5.44979	5.28335	8.54721	7.23775	14.0551	11.7411	8.70031	10.7784	12.0425	11.0141
MsG0880046730.01	0	0	0	0	0	0	0	0	0	0	0	0	0	0	0	0	0	0	0	0	0	0	0	0
NewGene_15346	0.694149	0.669944	0.662577	0	0.822844	0.335969	3.26487	0.467432	0	0	0.040519	0.969907	0.522001	0	0.353997	0.161849	0.121722	0.323188	2.01605	0.653658	0.787909	0.107675	0.422639	0.134784
NewGene_15347	0.40782	0	0	0	0	0	0	0	0	0	0.082932	0	0	0	0	0	0	0	0.056748	0.094782	0.076729	0.453111	0.189566	0
NewGene_15340	12.058	5.93441	8.65967	9.46524	9.09752	9.37375	1.9592	3.06382	4.76527	6.20638	2.50127	6.23514	2.10743	4.58698	3.71851	5.65717	8.63081	5.21935	1.82829	5.24151	10.5116	19.4952	10.7509	7.40416
NewGene_15341	0.427093	0	0.005068	0.05369	0.139914	0.755442	0	0.153435	0	0	0	0.322434	0	0.035635	0	0.039882	0	0	2.58014	1.1153	0.987741	0.19955	0.185145	0.979409
MsG0180006281.01	0	0	0	0	0	0	0	0	0	0	0	0	0	0	0	0	0	0	0	0	0	0	0	0
MsG0880045913.01	42.1022	50.8923	61.9079	51.2095	55.9108	59.5156	36.6012	33.8966	47.5045	37.2362	33.7058	32.7751	40.9173	52.7272	45.0474	48.5525	38.886	40.0766	47.0541	48.8134	50.4066	48.5586	45.633	54.3075
MsG0380017847.01	0.180706	0.024156	0	0	0	0	0	0.052122	0.141423	0	0	0.141287	0.096196	0	0	0	0	0	0.08651	0	0.263109	0	0	0.179015
MsG0780040915.01	0	0	0	0	0	0	0	0	0	0	0	0	0	0	0	0	0.063358	0	0	0	0	0	0	0
MsG0880045358.01	29.0688	28.2145	25.348	32.1193	24.0676	49.9857	74.6681	15.126	31.8009	39.4439	32.7475	39.7362	10.8878	9.14399	9.64052	9.1625	12.0194	11.1152	12.2244	23.6338	23.6534	33.4213	24.8696	30.9862
NewGene_16097	1.57784	3.6469	1.73702	0.820434	1.00887	1.27732	3.39416	3.96196	3.29769	0.501087	1.76935	0.642236	0.975141	1.20017	1.28633	0.248666	0.248465	0.634328	2.833	1.34403	3.03042	1.54249	1.03261	0.445548
MsG0580025234.01	0.031459	0.098854	0.116985	0.089353	0.032623	0.052488	0	0.039615	0	0.11162	0.060958	0.081084	0.173615	0	0.167948	0	0	0.153115	0	0.026655	0.058043	0	0.142275	0
MsG0380013816.01	0	0	0	0	0	0	0	0	0	0	0	0	0	0	0	0	0	0	0	0	0	0	0	0
MsG0680031212.01	0	0.150377	0	0.084093	0	0	0	0	0	0	0	0	0	0	0	0	0	0	0	0	0	0.306255	0	0.044858
MsG0280009747.01	5.69968	3.07542	3.05879	4.04396	1.24486	0.928114	2.42227	4.06044	5.14931	4.07671	1.90087	2.79104	1.43434	1.42486	0.768067	0.50972	0.649926	0.605213	7.30428	3.71381	4.02012	2.12918	2.59892	1.32054
MsG0680034869.01	0.282541	0	0.071419	0.037209	0.035663	0.158226	0	0	0	0.102524	0.231379	0.209041	0	0.097543	0.116844	0.099336	0.033173	0.233667	0	0	0	0.044141	0.15915	0
MsG0580026463.01	0	0	0	0	0	0	0	0	0	0	0	0	0	0	0	0	0	0	0	0.008195	0	0	0	0
NewGene_10648	3.06704	3.46713	3.05014	2.11368	1.93216	2.32836	3.34569	3.21312	3.15906	3.34706	2.46888	2.68067	0.645089	1.36241	1.01801	0.973021	1.37597	1.49006	4.01847	2.22888	3.28195	1.58519	1.80286	1.87966
NewGene_10649	0	0.159964	0.313886	1.5946	0.317856	0.174846	0	0	0	6.10405	1.29102	0.314318	0.142062	0	0	0	0.144222	0.40781	0	0	0	0	0.482768	0.675
MsG0180001850.01	0	0	0	0.05062	0.146127	0	0	0	0	0	0	0	0	0	0.165944	0.034547	0	0	0.230436	0	0.111558	0.129469	0.180857	0
MsG0480022532.01	125.867	217.563	59.5766	273.955	978.626	227.143	124.205	368.005	147.059	638.281	1139.7	935.338	13.026	11.1972	18.4276	10.4299	15.9189	8.0611	50.0301	163.713	139.298	89.6245	203.414	109.531
NewGene_10640	14.5533	14.4907	11.7586	11.0229	12.9712	14.5372	6.23414	7.36177	13.3016	6.59949	9.15285	6.77432	8.99427	8.88661	8.65371	10.489	5.89707	5.85693	8.07445	16.5447	17.6854	12.8661	21.8521	15.0018
MsG0880045026.01	0.767265	1.03929	0.521151	1.30936	2.98598	2.66668	0.368349	0.412031	1.13662	0.407068	0.644273	0.643113	8.70343	9.83771	9.2545	12.3175	8.08512	7.42984	0.26987	0.72603	0.409615	1.35317	2.09222	1.07841
NewGene_10647	0.208322	0.093265	0.101646	0	0	0.036181	0.036283	0.152656	0	0	0	0.166834	0	0.310185	0.126268	0	0	0.355414	0	0.071686	0.293953	0	0	0
NewGene_10644	0	0	0	0	0	0	0.386305	0	0	0.565819	0	0	0	0	0	0	0	0.416873	1.61888	0	1.11489	1.8965	0	3.78945
NewGene_11115	0	1.30228	0	0.085868	0	0	0	0.107115	0	0.108427	0	0	0	0	0	0.139711	0	0.030609	0.16912	0	0	0	0.049158	0
MsG0280008933.01	0	0	0	0	0	0	0	0	0	0	0	0	0	0	0	0	0	0	0	0	0	0	0	0
NewGene_11117	1.82961	3.26479	2.39962	2.61565	2.27927	3.18422	0.181188	1.35636	1.46399	3.29192	1.57601	1.17372	1.89248	0.683062	3.10143	1.4262	1.33275	1.20744	6.76076	2.7382	3.48419	2.25857	4.16843	2.31913
MsG0480023563.01	0.936514	0.561317	1.47885	0.268254	1.28659	0.441476	0.4431	0.418094	1.37721	1.20712	0.861959	0.573819	1.02128	0.390914	0.065051	0	0.241599	0.066849	0.557035	0.156297	0.504484	0.224788	0.351992	0.308551
MsG0680030821.01	0.015579	0.051559	0	0	0	0.346307	0	0	0.318133	0.065232	0.094144	0	0.10881	0.074635	0.075427	0	0	0.036779	0	0.031909	0	0.069547	0	0
MsG0880047233.01	58.2451	44.2487	55.4467	56.9622	54.6612	48.5181	17.8978	33.267	26.5644	15.6428	14.7437	22.6506	34.2251	22.0679	27.4672	22.3722	26.294	27.4642	61.9398	53.1801	59.4945	49.162	38.4491	42.0219
NewGene_11113	0.524727	0.238233	1.10316	0.363807	0.110136	0.11754	1.87886	0.207203	0	0.118758	0.139882	0.136152	0.552344	0.379636	0.241126	0.379798	0.159316	0.241433	0.836385	0.947344	0.39278	0.219277	0.235017	0.131036
NewGene_11112	0	0	0	0	0	0	0	0	0	0	0	0	0	0	0	0	0	0	0.310838	0	0	0	0	0
MsG0380016907.01	0	0	0	0	0	0	0	0	0	0	0	0	0	0	0	0	0	0	0	0	0	0	0	0
MsG0780040384.01	77.7281	69.0214	88.8771	70.6192	82.3843	75.6641	65.2244	65.6049	47.9928	64.8623	62.4224	61.0445	64.4579	60.3309	58.6383	46.3302	51.5998	53.8634	59.8858	82.4102	75.7348	78.7109	74.7095	85.0283
NewGene_21883	0	0.065022	0.642008	0	0	0.066015	0	0.190164	0.370989	0	0.061338	2.0766	0	0	0	0	0	0.063073	0	0.070379	0.350219	0.098485	0.101194	0.444295
MsG0480022534.01	0.368675	1.32071	0.196577	0.582297	0.766175	0.047375	0.359511	0.230176	0.463726	0.170641	0.269258	0.192883	0.059355	0.079801	0.163999	0.142201	0.268033	0.141448	0.308434	0.079167	0.713318	0.137338	0.247397	0.152576
MsG0680032196.01	0	1.73159	0	0	0	0	0	1.08073	0.095686	0	0	0.044787	0.151178	0.968658	0.105268	1.03808	0.627242	0	0.403499	0.621615	0.046353	0.122836	0.26335	1.41937
MsG0680034574.01	0	0	0	0	0	0	0	0	0	0	0	0	0	0	0	0	0	0	0	0	0	0	0	0
MsG0880047051.01	3.52928	4.3967	6.85761	3.1867	4.17173	2.90694	3.50038	6.35648	13.0027	3.60172	4.9944	3.23472	2.28393	2.51572	2.37515	1.69807	2.45026	1.45348	5.35069	4.05703	5.24852	2.58944	3.03511	2.9053
NewGene_15342	2.32039	2.1326	0.861056	1.46172	0.754413	0.983678	0.195646	3.14426	3.02169	1.29524	0.611449	0.28959	0.438325	0.247512	0.658735	0.105896	0.830559	0.246537	1.78363	0.958245	1.19512	0.331344	0.608834	0.459309
MsG0280009297.01	18.0165	17.0165	18.3908	13.2595	10.6703	8.56965	28.0561	16.0987	13.3934	13.4441	10.2583	10.6961	17.5859	19.3068	20.0666	8.89931	11.9355	13.7083	15.6035	21.8837	22.2999	13.025	13.1573	16.6193
MsG0580024345.01	0	0	0	0	0	0	0	0	0	0	0	0	0	0	0	0	0	0	0	0	0	0	0	0
MsG0580030118.01	0	0	0.063482	0	0	0	0	0	0	0	0	0	0	0	0	0	0	0	0	0	0	0	0.083663	0.205751
NewGene_10109	0.232177	0.352899	0	0	0.16329	0	0	0	0	0	0	0	0	0	0	0	0.058456	0	0	0	0	0	0	0
MsG0180002879.01	0	0	0	0	0	0	0	0	0	0	0	0	0	0	0	0	0	0	0	0	0	0	0	0
NewGene_23044	0	0	0.237653	0.633748	0.168129	0.33505	0	0	0	0	0	0.325586	0	0	0	0	0.160485	0.378322	0	0.13995	0	0.315169	0	0.313585
MsG0780037921.01	0	0	0	0	0	0	0	0	0	0	0	0	0	0	0	0.07699	0.100548	0	0	0	0	0	0	0
MsG0180002232.01	2.5654	2.27104	2.25033	2.30942	1.89042	2.64015	2.37107	2.39349	1.40572	1.47707	2.76294	3.27345	2.50772	1.2173	1.62586	1.35432	1.45998	1.32306	3.23292	2.44368	2.72525	2.64157	2.89905	3.09326
MsG0680035158.01	0	0	0	0	0	0	0	0	0	0	0	0.080229	0.037811	0	0.124537	0	0	0	0	0	0	0	0	0
MsG0880047343.01	1.16975	1.00051	0.909885	1.10651	1.12407	0.947582	0.265259	0.214134	0.538668	0.104077	0.367297	0.246461	6.76662	7.51931	4.66108	5.45731	5.65615	7.34258	1.10873	1.27468	0.540546	1.64904	1.87197	1.79911
MsG0680033814.01	0	0.141601	0	0	0	0	0	0	0	0	0	0	0.079285	0	0	0.228032	0	0.276803	0	0	0	0	0.047526	0
MsG0180005844.01	0	0	0	0	0	0	0	0	0	0	0	0	0	0	0	0	0	0	0	0	0	0	0	0
MsG0280010227.01	84.8077	85.839	78.9586	101.766	115.908	94.9376	106.627	113.881	84.9418	112.872	141.498	156.991	73.927	91.0864	88.2457	70.204	82.2605	79.3007	82.0199	86.1856	93.7575	116.214	133.901	103.488
MsG0280010332.01	0	0	0	0	0	0	0	0	0	0	0	0	0	0	0	0	0	0	0	0	0	0	0	0
MsG0180003479.01	0	0	0	0	0	0	0	0.078157	0	0	0	0	0	0.011658	0	0	0	0	0	0	0	0	0	0
MsG0580025232.01	39.3918	27.7644	34.0011	45.2679	36.204	34.2325	18.1248	27.9514	34.7381	31.1231	33.6858	39.1259	33.6789	35.7871	29.9258	38.9996	32.6499	39.0292	23.2736	19.8968	20.2266	19.8235	23.6841	18.3766
MsG0280009745.01	0.252543	0	0.769721	0.239615	0	0.254865	0	0.577221	0	0	0	0	0.361262	0.192375	0.430175	0.256736	0	0	0.274221	0.837699	1.09784	0.322176	0	0
MsG0580024385.01	110.634	96.2895	119.502	89.4083	84.589	94.9939	68.1206	117.51	164.165	76.0453	87.3973	74.7873	68.1612	74.8118	75.1289	45.4583	68.0145	46.0462	118.435	113.339	119.948	76.8102	90.0349	70.0845
MsG0180002605.01	0	0	0	0	0	0	0	0	0	0	0	0	0	0	0	0	0	0	0	0	0	0	0	0
MsG0680032578.01	0	0	0	0	0	0	0	0	0	0	0	0	0	0	0	0	0	0	0	0	0	0	0	0
MsG0280007900.01	0.197361	0.217007	0.21559	0.153914	0.907273	0.65628	0.025873	0.02693	0.140354	0.085367	0.003183	0.04416	0.156503	0.225615	0.274941	1.02584	4.86742	0.242566	0.133891	0.138534	0.152728	0.304463	0.19288	0.339203
MsG0380013012.01	0	0	0	0	0	0	0	0	0	0	0	0	0	0	0	0	0	0	0	0	0	0	0	0
MsG0580024294.01	0	0	0	0	0	0.057442	0	0	0.385656	0	0	0.102029	0.347269	0.196075	0	0	0.296009	0	0	0.108308	0	0	0.225269	0
MsG0180002291.01	0	0	0	0	0	0	0	0	0	0	0	0	0	0	0	0	0	0	0	0	0	0	0	0
MsG0180002081.01	0	0	0	0	0	0.073908	0	0	0	0	0	0	0	0	0.051185	0	0	0.085189	0	0	0	0	0	0
MsG0680035692.01	4.80734	3.91779	4.07014	4.60865	5.80917	3.79763	1.22232	2.57046	4.73165	0.876477	2.10347	1.5913	4.83948	5.37288	4.66343	5.09075	6.15018	6.49715	4.13718	4.02168	4.83359	5.95463	5.70068	4.32515
MsG0180001716.01	0.354672	0.487562	0	0.522686	0.399199	0.513896	1.42613	0.77481	0.447036	0	0.483234	0	0.404429	0.192874	0.467874	0	0.447177	0.146757	0.312103	0.463639	0.593563	0.30811	0.43968	0.620395
NewGene_16699	0.220914	0.378104	0.198809	0.069379	0.167058	0.015451	0.025549	0.40918	1.90689	0.068655	0.446715	0.197473	0.269612	0.084841	0.142113	0.231696	0.084812	0.020605	0.079286	0.643362	0.034541	0.234778	0.330715	0.074731
MsG0680034837.01	37.5368	18.4612	28.937	15.2643	11.1846	30.0467	146.901	86.4579	79.7354	90.2166	82.6289	75.0812	14.0985	13.7899	10.9638	10.2951	15.649	12.2821	25.1615	24.9419	20.9365	26.318	30.772	21.9643
NewGene_16697	1.15171	0.54493	0.585253	0.448112	1.07773	0.408626	0.259597	0.910019	2.16894	0.254292	0.847145	0.586561	0.735183	0.752207	0.185183	0.382799	0.288275	0.153024	0.439575	0.822412	0.381427	0.887921	0.561604	0.62611
NewGene_16696	1.34226	0.972536	1.10302	0.313136	0.829214	0.410246	0.669821	1.13934	1.47523	0.312565	0.481851	0.30939	0.307487	0.550996	0.883363	0.182483	0.878416	0.367823	0.789806	1.08703	0.942818	0.264732	0.399897	0.171326
NewGene_16695	0	0	0	0	0	0	0	0	0	0	0	0	0	0	0	0	0	0	0.269389	0	0	0	0	0
NewGene_16694	0.952003	1.04343	0.851442	0.744006	1.4776	0.464853	1.28579	0.420988	0.672987	0.156682	0.524947	0.334967	0.355396	0.803134	0.887783	0.765299	0.861559	1.5628	0.555698	0.773162	0.650314	0.557543	0.303054	0.386771
MsG0880045478.01	5.79545	2.96662	4.17271	6.0622	4.35382	2.71592	0.649739	0.256338	1.04147	0.221631	0.48517	0.443849	21.3359	12.9598	19.69	23.7558	19.0209	25.0594	6.73173	4.70844	4.96526	7.3944	4.8641	6.85972
MsG0680030986.01	0.274226	0.154402	0	0.800939	0.274873	0	0.04362	0.298306	0	0	0.127252	0.145249	0.23413	0.721026	0.799593	0.401099	0.235846	0	0.180726	0.220867	0.094171	0.2054	0.425342	0.387752
NewGene_16690	0.987104	0.84997	0.880649	1.25236	0.616797	0.713394	0	0.854145	0.711198	0.266739	0.477423	0.656566	1.2191	0.531056	0.435766	0.281311	0.844618	0	2.12068	1.26439	0.876498	1.16324	1.5866	1.33624
MsG0680032466.01	0	0	0	0	0	0	0	0	0	0	0	0	0	0	0	0	0	0	0	0	0	0	0	0
MsG0580026900.01	1.61676	1.31093	0.634321	0.956367	1.04004	0.778299	0.560393	0.230241	1.71622	0	0.473504	0.364016	0.735436	0.916102	0.738357	1.01156	0	0.55669	0.675895	1.07898	1.50937	0	1.01204	0.706206
MsG0180006283.01	0	0	0	0	0	0	0	0	0	0	0	0	0	0	0	0	0	0	0	0	0	0	0	0
MsG0880045915.01	17.5266	22.7169	20.9154	21.643	19.3829	21.5639	9.30409	12.7298	18.9441	7.41595	7.6596	9.6795	35.7858	40.6622	32.9043	30.3087	28.9453	29.6153	24.7172	19.4094	19.5997	19.8708	20.4152	20.8129
NewGene_8779	1.83364	1.77804	2.63433	2.87559	2.86298	2.38122	0.293642	1.20807	1.918	1.05823	1.3677	0.415552	1.83839	3.28132	2.3941	2.12907	3.37188	2.42267	2.05779	2.70698	1.61482	2.41534	1.47094	1.94743
MsG0880044979.01	0	0.17251	0	0	0	0.217403	0	0.126107	0	0	0	0.292627	0	0	0	0.344095	0	0	0.147562	0.283714	0	0	0.052755	0
MsG0880042662.01	0.806068	1.92552	2.72968	0.199761	0.059957	0	0	0.405454	0.172035	0.441864	0	0.252598	0.346473	0.027174	0.931621	0	0.052595	0	2.76355	1.77165	0.548164	0.079552	0.494006	0.280949
NewGene_8775	1.02278	1.86633	2.90133	2.72429	2.34869	2.44672	0.876106	1.40075	1.78421	0.583904	0.642887	0.779592	4.96761	4.80356	4.93289	3.11019	3.24116	2.17357	1.26364	2.1434	2.32061	1.73249	1.00218	2.43247
NewGene_8772	10.5944	10.4255	10.9278	6.9053	6.76411	4.88982	11.8785	13.3131	18.3845	6.94498	9.43916	8.74624	2.91899	2.62362	4.19459	2.54695	2.9955	2.32348	8.23105	11.479	8.91384	4.36247	4.77346	4.45888
NewGene_8773	1.971	1.43901	1.4964	1.96233	1.26461	0.906213	0.505236	1.41152	1.43296	0.706131	1.25126	1.13825	0.675918	1.16693	0.877487	0.616075	1.52335	0.264173	0.990377	1.84771	1.68663	0.922954	1.14609	1.1282
MsG0180001569.01	0	0	0	0	0	0	0	0	0	0	0	0	0	0	0	0	0	0	0	0	0	0	0	0
NewGene_8771	0	0	0	0.268009	0	0.225957	0	0.743283	0	0.082023	0.411637	0.127352	0.388953	0	0	0	0	0.353174	0.099673	0	0.400271	0.165388	0.346835	0.466342
MsG0380017628.01	0	0	0	0	0	0	0	0.097233	0	0.089524	0	0	0	0	0.203654	0.464866	0	0	0	0	0.097176	0	0	0
MsG0380014739.01	0	0	0	0	0	0	0	0	0	0	0	0	0	0	0	0	0	0	0	0	0	0	0	0
MsG0480020005.01	0	0	0	0	0	0	0	0	0	0	0	0	0	0	0	0	0	0	0	0	0	0	0	0
MsG0380015652.01	0.105808	0	0.076145	0	0.059807	0	0	0	0	0	0	0	0.580943	0.161929	0.308925	0.750239	0.628303	0.590472	0.307384	0.132863	0.030867	0.434531	0.317634	0.12859
MsG0280011301.01	4.34304	4.25479	2.05361	4.35522	4.12413	5.03991	9.05325	7.51325	13.2068	10.9029	8.10899	4.70269	12.5582	25.3221	12.7513	7.76327	12.3133	11.9426	4.95024	3.8205	5.49938	9.36488	19.2597	12.7412
MsG0580030047.01	0	0	0	0	0	0	0	0	0	0	0	0	0	0	0	0	0	0.038771	0	0	0	0	0	0
MsG0880047341.01	0.989893	0.11133	0.876491	1.06221	0.892448	0.863861	0.535959	0.141387	0.313803	0	0.779905	0.986902	3.15891	1.92018	3.262	1.13408	2.18586	1.90381	0.968715	0.767029	0.549766	0.732456	0.94526	1.13656
MsG0880042660.01	17.0056	10.2177	7.10883	9.05509	5.24057	4.04973	3.33557	10.8386	31.8149	5.45641	5.99727	9.09821	3.03712	2.12856	1.42821	2.60582	2.30971	6.12108	10.4583	3.3526	6.86952	1.32087	2.91505	2.8082
MsG0880047739.01	0.58761	0.294837	0.484876	0.916887	2.57254	1.3121	0	0.134796	0.46494	0	0.073282	0.323422	6.03216	6.15225	6.96934	5.85938	4.8022	4.34965	0.537759	0.302142	0.368473	1.39081	1.85166	2.05621
MsG0480021049.01	134.644	151.794	125.57	122.138	110.342	134.28	96.3634	159.635	203.765	115.249	112.863	122.578	129.065	116.332	104.554	112.616	81.8244	104.897	169.725	130.636	148.103	138.466	93.0228	137.338
MsG0480023474.01	8.84908	17.3026	17.6771	10.9344	20.325	19.2232	2.80484	4.3119	8.11083	1.49258	2.04689	2.17863	46.8696	46.9576	42.2809	66.5285	39.3066	47.6016	10.7498	17.1327	17.3931	20.9625	16.8277	26.1712
MsG0180005054.01	0	0	0	0	0	0	0	0	0	0	0	0	0	0	0	0	0	0	0	0	0	0	0	0
MsG0480022488.01	2.11331	2.52026	1.75685	2.99533	3.17149	2.55115	2.25554	0.633049	0.744157	1.04461	1.17973	0.959767	9.38923	8.05968	6.86687	6.76914	7.91121	7.35394	0.640821	1.75088	2.13484	2.20212	2.92571	3.53915
MsG0880044153.01	0	0	0	0	0	0	0	0	0	0	0	0	0	0	0	0	0	0	0	0	0	0	0	0
MsG0680034742.01	0	0	0	0	0	0	0	0	0	0	0	0	0	0	0	0	0	0	0	0	0	0	0	0
MsG0580028398.01	0	0	0	0	0	0	0	0	0	0	0	0	0	0	0	0	0	0	0	0	0	0	0	0
MsG0680032576.01	0	0	0	0	0	0	0	0	0	0	0	0	0	0	0	0	0	0	0	0	0	0	0	0
MsG0280007906.01	6.50019	6.49563	3.82523	30.3076	13.3969	8.06462	0.812275	2.57606	2.93203	0.85409	3.22364	0.639252	21.8106	16.9108	28.5966	9.19378	26.2661	32.2354	20.3615	18.286	8.13818	11.5673	14.9137	8.96867
MsG0780040386.01	0	0.04825	0	0	0	0	0	0	0	0	0	0	0	0	0	0	0	0	0	0	0	0.157825	0	0
NewGene_22248	0	0	0	0	0	0	0	0	0	0.269427	0	0	0	0	0	0	0.261515	0	0.191738	0	0.037733	0	0	0
MsG0480022536.01	1.30533	1.83594	0.502778	1.25919	0.801107	0.64497	0	1.12375	1.56851	0.528584	1.53075	0.616044	0.332049	1.85295	0.238605	0.329122	0.15716	0.234018	1.17002	1.50669	1.65313	1.92816	0.889021	1.22365
NewGene_26111	0.477738	1.47664	0.480728	0.251388	0.401404	1.1454	0	0.226296	1.40857	0.363116	1.13682	0.50958	0.817497	0	0.229512	1.92009	0.693908	0.711368	0.261875	0.225417	1.03608	0.250185	0	0.995263
MsG0680034576.01	0	0.305281	0.693789	0	0	0.311257	0	0.332957	0	0	0.270151	0	0	0.296961	0.398731	0	0.283934	0	1.07172	0.444849	0	0.507679	0	0.274664
MsG0880047057.01	0	0.146383	0	0.197018	0	0.160048	0	0	0	0	0.058839	0	3.84635	3.38024	3.02331	8.83893	1.79627	3.86433	0	0.221442	0	0.338824	0.343506	0.742963
MsG0580025840.01	0	0	0	0	0	0	0	0	0	0	0	0	0	0	0	0	0	0	0	0	0	0	0	0.041638
MsG0880042782.01	38.9644	48.6062	42.6215	28.233	35.4161	33.7108	23.5367	41.763	45.0531	29.9667	30.9967	28.6191	33.813	25.6811	25.0581	24.3092	22.4365	24.4948	52.6668	35.486	43.468	31.8416	35.1811	27.4081
MsG0280009299.01	26.0904	26.4568	25.4167	22.159	10.166	15.6455	12.8657	18.7423	25.6193	9.3661	13.636	13.3721	18.4374	25.1369	26.8044	10.9371	15.3284	11.3477	24.9891	33.3434	21.876	20.0185	13.1405	14.4974
NewGene_26119	6.37707	7.70595	8.99345	6.26525	12.2368	10.638	1.67327	6.49311	6.64305	1.97916	4.68175	4.45906	3.63733	5.09498	7.72434	5.52617	7.32604	6.92014	7.3986	7.08512	8.75426	5.83969	9.31416	8.39357
MsG0580024347.01	162.141	219.244	203.666	106.361	122.578	177.73	121.997	368.849	239.763	399.759	237.133	312.253	41.7899	19.7644	15.2801	4.73743	13.217	3.95109	355.178	252.253	290.571	176.916	165.982	144.74
NewGene_17871	0.236408	0.38317	0	0	0	0	0.458801	0.35739	0.15997	0.473529	0	0	0.585444	0.183811	0.670757	0.665218	0.397881	0	0.570694	0.383419	0	0.274559	0	0.198276
MsG0880045267.01	0.397952	1.13515	1.13675	1.29974	1.89142	1.4146	0	0.99983	0.573156	0	0.414167	0.396396	3.91238	2.61502	3.04343	4.92694	3.84711	3.89029	0	0.794746	0.83477	0.928762	0.373274	0.860646
NewGene_17873	3.21536	2.82773	1.16344	2.14546	2.97452	5.32508	0.125739	3.91608	2.27998	4.07031	3.62588	3.2646	1.74002	0.883855	1.04115	3.19961	3.10966	1.16989	3.64577	1.9516	1.59783	5.3979	6.15324	4.49555
MsG0780037847.01	0	0	0	0	0	0	0	0	0	0	0	0	0	0	0	0	0	0	0	0	0	0	0	0
MsG0880043093.01	0.202846	0.26825	0.389322	0.234873	0.638095	0.17735	0.548105	0.19104	0.084241	0.157784	0.126658	0.095715	0.480483	0.279061	0.201977	0.631054	0.513353	0.100185	0	0	0	0	0	0.33065
NewGene_17876	0	0	0	0	0	0	0	0	0	0	0	0	0	0	0	0	0	0	0	0	0	0.273971	0	0
NewGene_17878	0.253014	0.206459	0.352851	0.280886	0.196295	0.323869	0.159023	0.505957	0.146315	0.112446	0.189942	0.250489	0.260147	0.685199	0.260525	0.215366	0.49133	0.176771	0.57037	0.544204	0.276697	0.125781	0.336505	0.583779
NewGene_17879	0	0.22143	0	0.105679	0.275394	0	0	0.045802	0	0	0.095326	0	0	0	0	0	0	0.149235	0	0.076227	0	0.125467	0.047376	0.376471
MsG0680032469.01	0	0	0	0	0	0	0	0	0	0	0	0	0	0	0	0	0	0	0	0	0	0	0	0
MsG0680033372.01	0	0	0	0	0	0	0	0	0	0	0	0	0	0	0	0	0	0	0	0	0	0	0	0
MsG0380015591.01	31.8729	22.6343	27.2379	17.1933	18.305	22.055	24.7671	37.0998	24.4295	32.2169	22.3506	34.5582	15.2541	14.2824	15.789	15.2524	14.2846	14.0556	39.9301	24.2971	30.8684	17.8061	15.3309	18.2893
MsG0680035311.01	27.3395	28.785	29.8649	26.3108	28.1521	28.3174	12.5375	17.1657	15.3036	12.3857	14.852	17.0671	27.0888	22.7489	22.1327	28.4422	26.053	25.2389	32.8147	26.5763	27.329	28.2579	35.0657	32.6589
NewGene_4341	0.115677	1.27687	0.551832	0	0	1.54112	0	1.00131	0	0	0.532748	0	0.417915	0.509498	3.10583	2.99905	2.98553	0.34951	0	1.01824	0.559378	0	1.04221	2.1526
MsG0780038818.01	2.01928	1.16959	2.99921	1.58067	2.49075	5.65335	6.58041	2.54654	3.14699	4.48843	5.64738	3.12896	0.681595	0.179483	0.636673	1.15076	1.91523	1.42285	0.819465	0.949407	0.709397	1.78556	2.10081	1.77852
NewGene_159	5.50349	7.49182	7.15526	4.26221	3.76721	4.62234	0.843056	1.8006	1.71849	1.53818	1.38022	1.13175	3.04945	4.33501	2.07807	2.64645	3.50322	3.71843	4.29985	4.97811	3.70047	3.78579	3.38254	5.04983
NewGene_158	337.516	433.243	344.576	224.364	264.826	217.557	137.322	265.753	266.809	227.932	224.608	284.427	76.9694	71.7351	63.601	48.1518	73.4913	45.691	413.68	299.809	304.93	208.956	220.185	213.769
MsG0280011197.01	0.534745	0.245353	0	0	0.521526	1.43144	0.565936	0	0.556683	0.762407	1.07369	0	1.71321	2.74168	5.10045	4.14669	3.36048	3.91922	0	0.600433	0.44137	0.711654	1.03	0.653477
MsG0780036187.01	0.263955	0.377576	0.707517	0.327912	1.11849	1.01999	0	0.219698	0.03431	0	0	0.086721	1.59341	0.062522	1.32193	1.5218	0.834828	0.871443	0.196714	1.49206	0.887127	0.490493	0.339472	0.461685
MsG0880043091.01	18.2939	20.5185	11.3102	19.7903	15.8978	11.3461	69.062	25.0272	37.0598	32.8458	27.1684	25.8211	10.9947	11.8528	17.6111	15.0395	13.4371	16.1894	16.6342	14.3044	14.1085	14.4809	14.6725	14.8572
NewGene_153	0	0	0	0.217724	0.805597	0	0.990733	0.196878	0	0	0	0.086608	0	0	0.168272	0.426667	0.430992	0	0	0	0.58833	1.76513	0	0.565839
NewGene_152	0.855301	0.614013	1.32051	0.926784	1.15516	1.59687	0.620467	0.85777	2.15812	1.18094	0.441355	1.61192	1.11987	1.10013	1.73385	0.35793	1.61271	0.705222	1.19273	0.940976	1.86374	1.56547	1.99395	0.956752
MsG0380013049.01	0	0	0	0	0	0	0	0	0	0	0	0	0	0	0	0	0	0	0	0	0	0	0	0
MsG0380012205.01	0	0	0	0	0	0	0	0	0	0	0	0	0	0	0	0	0	0	0	0	0	0.068594	0.04693	0
MsG0680031363.01	5.43008	8.52837	3.57575	7.45993	5.61959	4.41793	2.57146	11.5241	5.27698	4.32861	8.22771	11.1272	10.0425	4.13576	6.10677	6.68139	5.55607	2.73161	9.0962	14.263	13.6003	11.4856	8.56644	7.22847
NewGene_17182	0.571167	0.285287	2.92061	0.29204	2.12285	0.920265	0.132623	0	0.496256	1.15809	0.392918	0	0.389324	0.251618	0.588446	0.383348	0.389685	0.452216	0	0	0.723608	0	0	0.760414
NewGene_23018	0	0	0.061816	0.272155	0.171344	0	0	0	0	0	0	0	0	0.48898	0.410585	0.147674	0.553494	0.250684	0	0.362767	0.268138	0.169859	0.20037	0.165396
MsG0280008813.01	0	0	0	0	0	0	0	0	0	0	0	0	0	0	0	0	0	0	0	0	0	0.177168	0	0
MsG0380012028.01	0	0	0	0	0	0	0	0	0	0	0	0	0	0	0	0	0	0	0	0	0	0	0	0
MsG0780037479.01	1.71947	2.93307	0.902767	1.53822	1.22382	0.819322	1.2023	1.13731	2.73498	0.364696	3.79864	4.38978	0.105476	0.149478	0.15594	0.108653	0.153199	0.069742	4.82719	2.35949	3.77733	1.11731	2.29377	1.41851
MsG0480023158.01	53.7387	58.1014	73.0534	64.1241	77.7932	80.5619	62.6893	45.2392	34.5594	34.7462	36.0197	31.7586	134.1	143.528	152.973	140.474	120.868	117.869	43.8387	72.0708	66.0621	75.0733	63.3345	89.6385
MsG0880041982.01	34.8121	38.0668	34.2126	34.6352	37.8262	36.2477	27.8966	35.3738	33.5329	21.3614	22.8314	29.6073	38.1194	33.4772	34.203	36.6395	33.2478	30.2707	52.5315	43.4046	43.1181	40.0311	46.1798	43.2354
NewGene_24106	0.743935	1.4807	1.23072	2.36428	1.96447	1.86437	0.52784	1.15418	3.42111	1.14404	1.01478	0.949938	4.32591	4.2891	3.79153	4.46644	4.33422	4.82758	1.59713	1.82858	1.43511	3.01027	3.0136	3.10483
MsG0180002087.01	0	0	0	0.050802	0	0	0	0	0	0	0	0	0.155164	0	0	0	0	0	0	0	0.090908	0	0	0
MsG0680035690.01	0	0	0.007108	0	0.062647	0.011673	0	0.072323	0	0	0	0	0	0	0	0	0	0	0	0.015474	0.157196	0	0	0
MsG0680034839.01	0.246331	0.035857	0.117682	0.39066	0.852049	0.405205	0	0	0.08763	0.083523	0.263121	0.348878	0.54558	0.497268	0.275937	0.255971	0.572738	0.228295	0.260046	0.736763	0.593484	0.774586	1.04929	0.720705
MsG0480023567.01	0	0	0	0	0	0	0	0	0	0	0	0	0	0	0	0	0	0	0	0	0	0	0	0
MsG0380014685.01	0	0	0	0	0	0	0	0	0	0	0	0	0	0	0	0	0	0	0	0	0	0	0	0
MsG0780040380.01	7.19674	4.72576	7.47541	3.85805	2.45596	3.47357	5.08859	4.06574	6.96464	1.56707	1.12688	1.60622	4.91071	17.5271	6.84782	1.91898	4.17962	5.63019	1.90214	10.2556	7.49428	3.73757	2.0006	2.24639
MsG0880042012.01	13.443	11.8308	12.6942	11.3109	12.5185	9.88856	12.9289	12.9525	19.4284	9.38976	12.793	8.77526	6.11216	7.21325	9.95728	8.04511	8.5481	10.9588	13.4169	11.953	13.6626	10.3217	8.43509	7.85344
MsG0880044975.01	34.1962	36.5507	31.4187	38.3825	48.5741	63.7222	32.9659	27.2468	28.7556	36.8863	46.8009	35.6477	22.8983	42.9668	26.6484	27.9702	40.3425	32.2221	27.5631	49.21	29.4674	37.6835	30.6542	45.5489
NewGene_4938	1.89493	3.77009	4.54569	4.34764	2.59241	2.8403	0.692001	1.4038	0.818388	0.600032	0.914742	0.90351	2.09823	0.894671	2.12452	1.50987	1.96366	1.58046	4.271	5.14503	4.67617	1.58209	2.48054	2.42614
MsG0780041218.01	2.72068	3.35841	3.34867	3.05187	1.78527	2.30599	2.4467	3.29945	2.23839	0.860477	1.35967	1.51167	1.38073	2.71921	1.78284	1.0829	1.92028	0.89532	4.52412	4.81178	4.65776	2.7068	1.8717	2.75413
MsG0380013828.01	0	0	0	0	0	0	0	0	0	0	0	0	0	0	0	0	0	0.024194	0	0	0	0	0	0
MsG0380016106.01	3.43623	2.86911	3.18975	3.1384	2.11331	2.37489	1.98656	2.63605	1.76711	0.563534	0.951011	1.58317	4.06614	4.47625	4.12542	3.61038	2.88018	2.73001	3.64934	2.69541	3.05859	2.99414	2.2838	2.64894
MsG0280006810.01	1.31378	0.278405	0.136448	0.753912	1.68232	0.531122	0.442438	0.134079	0.488851	1.08703	1.28635	1.23439	0.71513	0.229627	0.722547	1.12475	1.46235	0.41222	1.27744	0.800579	0	0.568688	2.19343	3.1226
MsG0380011560.01	0	0	0	0	0	0	0	0	0	0	0	0	0	0	0	0	0	0	0	0	0	0	0	0
NewGene_10869	0	0.608973	0	0	0	0	0	0	0	0	0	0	0	0	0	0	0	0.170904	0	0	0	0	0	0
NewGene_10642	0	2.40629	1.97445	7.91152	3.8851	0	0	1.05019	0.723976	25.6606	3.64451	2.49445	0	0	0	1.90942	2.44672	0.568847	0	0	0.961509	3.00174	3.23923	1.94276
MsG0880043669.01	2.6154	3.75884	4.26615	3.77866	6.17971	4.83034	1.69972	3.46386	2.75567	1.55614	2.80557	1.76397	10.0176	8.20192	11.3804	9.73256	6.66124	8.58361	1.54025	1.76008	2.25416	1.4259	3.3135	3.90699
MsG0280006789.01	9.22221	8.94324	7.63244	8.94011	7.23294	9.09149	4.43427	6.00047	8.43423	7.30328	10.2921	8.41065	10.9366	12.5182	15.8946	14.1372	13.457	12.7598	6.43776	7.05217	5.96209	9.45331	9.85554	8.08427
MsG0580026651.01	0	0	0	0	0	0	0	0	0.008686	0	0.043057	0	0.044464	0.210958	0.093716	0	0	0	0	0.396514	0	0	0	0
MsG0180005235.01	107.539	99.5327	96.1277	88.8846	112.838	124.621	60.5823	64.0812	53.5487	50.8955	49.5508	52.5279	69.1633	70.7637	83.5046	58.7687	63.7957	44.9931	74.6153	79.7352	90.9464	92.7788	76.4676	99.0209
NewGene_14526	2.0449	5.15517	1.81446	1.75422	2.11237	2.93222	6.66067	2.15856	1.65758	2.82354	3.40873	5.0724	2.58	3.26165	3.43093	2.4787	6.846	5.98009	1.04018	3.01362	2.28439	2.82192	3.63161	4.61638
MsG0380012448.01	6.57255	6.1745	4.88693	4.40514	4.4967	4.80133	2.43275	3.85857	4.2344	2.42467	2.26647	2.63662	3.24491	3.39572	3.29435	2.87795	3.10127	3.69849	5.59334	5.59127	4.45797	3.83093	4.46259	3.95888
MsG0280011195.01	0	0.076806	0	0	0	0.06629	0.262072	0	0	0	0	0	0.284646	0.067796	0	0	0	0	0	0	0	0	0	0
MsG0280008769.01	0.012534	0	0	0	0.067279	0.039919	0	0	0	0	0	0	0	0	0	0	0.030812	0	0	0	0	0	0	0
NewGene_17255	0	0.195122	0.146277	0.102183	0.538459	0.174781	0.077957	0.250953	0	0	0.402639	0.311597	0	0.094248	0.066953	0.214167	0.05438	0	0	0.365872	0.312352	0.150644	0	0.402578
MsG0480020687.01	0	0	0	0	0	0	0	0	0	0	0	0	0	0	0	0	0	0	0	0	0	0	0	0
NewGene_17250	0	0	0	0	0	0	0	0	0	0	0	0	0	0	0	0	0.243824	0	0	0	0	0	0	0
NewGene_17251	9.34438	10.9112	10.5678	7.94063	9.26178	11.9354	6.36258	6.68681	7.81328	5.80753	6.62743	6.31717	21.6718	23.8383	27.9159	27.6414	29.1181	31.0632	6.69118	8.9713	7.29066	9.08168	6.9313	8.41705
NewGene_17252	0.552716	0	0.23303	0.232075	0.611371	0.452814	0	0	0	0.241571	0.037438	0.633961	0.843501	0	0.31552	0.194299	0.217555	1.04504	0.440784	0.21568	0.429576	0.969189	0.279182	0.157447
MsG0880044151.01	0.010955	0	0	0	0	0	0	0	0	0	0	0	0	0	0	0	0	0	0	0	0.02232	0	0	0
MsG0180001831.01	0	0	0	0	0	0	0	0	0	0	0	0	0	0	0	0	0	0	0	0	0	0	0	0
MsG0580029939.01	7.37451	11.0918	7.57591	3.28732	1.55363	2.45603	5.83391	1.48693	3.11904	6.0928	1.45558	0.308962	11.337	0.951869	4.83653	1.15679	4.88622	6.43069	2.21316	3.82739	5.79298	5.58055	3.04327	2.97414
MsG0280007358.01	0.092955	0.079789	0	0.1634	0	0	0	0	0	0	0.466513	0	0.495608	0	0	0.027891	0.1035	0.799468	0.084834	0.58791	0	0	0.179957	0.226534
MsG0580025796.01	0	0.244446	0.320021	0.351934	0.122309	0.201008	0	0	0.174401	0	0	0.163776	0.366592	0.121587	0.32123	0.145121	0.187623	0.041826	0	0.170835	0.076018	0	0.350331	0
MsG0380016233.01	0.693693	0.314232	0.456908	1.00376	1.12614	0.669602	0	0.148155	0.165552	0.301584	0.336901	0.121065	2.82984	2.12747	2.43465	2.68779	3.18731	3.23866	1.14331	1.70013	1.45484	1.89069	2.47526	1.84081
MsG0180003092.01	0	0	0	0	0	0	0	0	0	0	0	0	0	0	0	0	0	0	0	0	0	0	0	0.005887
MsG0380011581.01	24.1562	17.6669	23.4797	21.8686	22.0698	19.5886	15.3092	15.3952	21.6645	12.6755	15.8578	9.7528	27.1981	34.7706	29.8995	23.8026	30.3441	29.2601	12.6746	16.9348	17.9024	20.5603	15.202	19.1086
NewGene_21465	0	0	0	0.442345	0	0	0	0	0.100028	0.127107	0.114212	0.902386	0	0.061974	0	0	0	0	0	0.147942	0	0	0	0.275436
MsG0280007904.01	25.2394	22.6971	26.2857	22.0691	21.7747	15.5197	18.958	20.5939	26.1987	16.5922	21.7828	22.4699	11.8164	10.9811	11.975	9.93886	11.0871	11.2649	29.1846	25.6447	24.8932	15.1159	20.2422	18.6851
MsG0480019173.01	0	0	0	0	0	0	0	0	0	0	0	0	0	0	0	0	0	0	0	0	0	0	0	0
NewGene_21460	1.85289	1.24945	1.28621	1.32369	0.995732	1.25791	0.617583	3.62362	10.4909	0.560676	2.06569	0.27196	1.55844	0.436051	0.824658	1.074	1.23611	1.1815	2.05613	1.63617	1.65394	0.84925	1.05906	0.793153
NewGene_21461	1.35187	1.18098	1.30575	7.70862	4.48673	1.30195	0.643659	1.27869	0.554612	0.461876	0.772687	0.216724	1.06662	5.19536	0.525029	0.451693	1.08026	0.799587	0.296373	0.494146	0.685829	0	0.100697	0.276531
MsG0280009568.01	0	0	0	0	0	0	0	0	0	0	0	0	0	0	0	0	0	3.27718	0	0	0	0	0	0
MsG0380011742.01	0	0	0.082796	0.127677	0	0.115246	0	0.116104	0	0.290137	0.087127	0.215973	0.089689	0	0	0.232205	0	0.115408	0.180709	0.164531	0	0.144861	0	0
MsG0380014558.01	0	0	0	0.094057	0.066286	0	0	0	0	0	0	0.177833	0.183302	0	0.097052	0.112707	0	0.166142	0	0	0	0.549488	0	0
NewGene_21468	0	0.349844	1.44521	0	0	0	0	0.084831	0	0	0	0	0.124018	0.066973	0	0	0	0.399939	0	0.183172	0.617505	0	0	0
NewGene_21469	1.76656	0.934145	1.71688	1.00765	0.713469	0	0.777004	1.82274	1.69261	0	0.205622	0.692516	1.44764	0.698973	0.753398	0	0.503942	0.274387	1.07027	1.87707	0.565624	1.46502	0.77351	1.45883
MsG0280011136.01	9.4124	5.70507	5.48086	19.3802	7.41002	9.85443	0.640579	1.53215	6.46662	1.12214	0.997152	1.01955	39.2623	27.6737	38.4786	19.9667	23.9019	43.1275	18.9751	6.23553	4.07826	9.79464	7.91443	6.12193
MsG0380012373.01	1.49403	1.1934	1.33612	1.21833	1.61	1.03037	2.57205	2.35701	3.98223	0.933735	1.54338	1.11663	1.11454	1.17341	1.00908	1.26327	0.660329	0.748667	1.12685	1.15345	1.35076	0.760411	0.984279	1.15212
NewGene_11114	5.62454	5.22128	2.98759	3.47102	2.1941	3.5529	5.36216	4.36576	8.12775	2.54598	4.42565	4.59577	1.5489	0.352417	1.77498	0.518776	0.17877	0.508297	3.87462	4.06407	3.33446	2.33651	2.20715	2.75609
MsG0480019171.01	29.8498	33.9593	46.4666	29.7835	33.998	37.2608	30.7226	38.276	35.49	12.3148	18.3798	18.5036	83.7705	67.9403	77.4813	87.1484	58.8219	59.7864	100.456	43.5104	40.6282	31.0825	24.7419	31.8798
MsG0580026723.01	0	0	0	0	0	0	0	0	0	0	0	0.027348	0	0.024799	0	0	0	0	0	0	0	0	0	0
MsG0580029113.01	0	0	0	0	0	0	0	0	0	0	0	0	0	0	0	0	0	0	0	0	0	0	0	0
MsG0380012658.01	0	0	0	0	0	0	0	0	0	0	0	0	0.144522	0	0	0.032598	0.038975	0.135712	0.057101	0.161313	0.035898	0	0.101502	0
MsG0280006816.01	1.59559	2.16154	0.499331	1.78185	1.15539	1.52518	1.49515	1.18216	1.20644	1.57479	2.05136	0.748394	2.89919	5.21171	2.82468	2.04075	2.3526	2.40629	2.22186	1.64199	1.70645	1.43536	1.63758	1.32915
MsG0380015665.01	0	0	0	0	0	0	0	0	0	0	0	0	0	0	0	0	0	0	0	0	0	0	0	0
MsG0880042605.01	0.583118	1.06686	1.51619	0.732772	1.62286	1.51819	0.368211	1.21455	1.22753	0.156312	0.621968	0.595794	1.27631	1.71937	1.8595	2.02578	1.08095	0.332104	0.735736	1.31391	1.74382	1.16325	0.826674	2.05902
MsG0680035189.01	0	0	0	0	0	0	0	0	0	0	0	0	0	0	0	0	0	0	0	0	0	0	0	0
MsG0280008388.01	10.4011	2.87903	1.19533	15.1886	10.1222	10.433	3.23133	2.32272	6.08285	11.8074	7.35698	10.278	8.61328	22.3507	28.7534	9.94086	11.815	3.81858	14.1256	9.87372	9.75147	19.7314	21.4285	15.2017
MsG0280009622.01	0.383475	0	0.177834	0	0	0	0	0.080881	0	0	0.094145	0	0	0.821599	0.174918	0	0	0	0	0.075821	0.366697	0	0	0
MsG0280010188.01	7.14503	6.09333	5.47068	15.2769	16.4913	10.0769	42.0347	14.6245	11.4634	16.5175	8.49025	7.83302	56.5042	51.9818	53.6967	41.7352	50.315	56.2383	7.27611	12.7507	10.4754	16.0181	22.7913	20.2345
MsG0780040989.01	21.5674	22.2517	22.4957	26.3651	23.7802	21.0712	8.2271	14.4044	15.7966	10.388	8.84041	12.2212	22.6254	23.8178	21.9337	21.0078	20.6004	26.1381	34.6028	40.0545	36.5496	31.759	36.5524	29.4137
MsG0380012203.01	0	0	0	0	0	0	0	0	0	0	0	0	0	0	0	0	0	0	0	0	0	0	0	0
MsG0580026630.01	0	0	0	0	0	0	0	0	0	0	0	0	0	0	0	0	0	0	0	0	0	0	0	0
NewGene_9206	0	0	0	0	0	0	0	0.084855	0.719405	0	0	0	0	0	0	0	0	0	0.254237	0.088189	0	0	0	0
MsG0280008815.01	0	0	0	0	0	0	0	0	0	0	0	0	0	0	0	0	0	0	0	0	0	0	0	0
MsG0780037152.01	0	0	0	0	0.152275	0	0	0	0	0.079444	0	0.001014	0	0	0	0	0	0.029391	0	0	0	0	0	0
MsG0580028227.01	14.3682	13.4128	16.2784	17.3952	22.369	20.6606	8.21763	12.1442	10.1912	8.13167	6.74962	10.915	39.9146	41.6086	43.986	47.1261	38.0678	37.1818	17.0061	16.1311	16.4138	16.0839	15.6893	16.9837
NewGene_12759	0.279488	0	0.0848	0.136776	0	0	0	0.162212	0	0	0	0	0	1.27146	0.262157	0.706888	0.551112	0.480352	0	0	0.123984	0	0.169872	0.028872
MsG0880042386.01	2.81612	4.35719	5.32451	3.23199	5.11859	4.52818	0.765393	1.73859	1.76092	0.539588	1.40798	1.36289	3.26798	2.46069	3.2739	2.0598	3.69104	2.56538	3.95477	5.70148	5.61499	4.53905	3.46257	5.45704
MsG0780036469.01	1.37377	1.381	1.09407	1.85592	1.17134	0.601855	0.81752	0.988569	0.996486	1.10275	1.53897	1.02316	1.25961	0.590578	1.04028	1.40175	1.5565	1.67122	0.842982	1.81865	1.16624	2.50117	3.05957	2.49054
NewGene_12751	2.92655	1.63063	2.81684	4.02953	2.48982	2.72912	2.86637	1.98799	8.4668	2.91875	3.0114	1.57155	1.62223	0.72505	2.01077	2.00476	4.00069	3.93582	5.74653	2.68745	2.21156	4.69759	5.83391	3.34181
NewGene_12756	0	0	0	0.576612	0	0	0	0	0	0	0	0	0.819999	0.802494	0.584066	0.833769	1.52954	2.10452	0	0.669418	0	0.384543	0.609271	0.966238
NewGene_12757	1.7541	0.516977	0.205028	0.47754	0	0.219684	0.980505	0.178483	0	0.096775	0	0.097355	0.357493	0	0.41138	0.02048	0	0	0.848262	0.155162	0.689762	0	0.424019	0
NewGene_12754	0	0	0	0	0.316525	0	0	0	0	0	0	0	0	0	0	0	0	0.499018	0.617399	0	0	0	0	0
NewGene_13405	0	0	0.198436	0	0	0	0	0	0	0	0	0.388371	0	0.671339	0.056	0	0	0.054262	0	0	0.120322	0	0.163438	0
MsG0180001852.01	0	0	0	0	0	0	0	0	0	0	0	0	0	0	0	0	0	0	0	0	0	0	0	0
NewGene_13400	0	0.133249	0.572207	0.085814	0.07219	0	0	0.880988	0.592671	0.796414	0.289111	0.166051	0	0	0	0.215724	0	0	0.26417	0	0	0	0.193737	0.106055
MsG0780037150.01	6.09419	1.81568	4.96395	3.86177	2.39709	3.8168	1.10884	1.33169	3.97392	1.9368	1.17137	2.27331	3.68656	2.32011	4.95076	2.15413	2.08684	3.81944	1.67836	5.4265	4.12514	3.7812	4.30077	4.68538
MsG0180000502.01	17.1069	15.4741	18.2018	14.2293	13.6962	14.3995	19.6646	21.0939	23.6658	17.2979	19.2528	14.2862	14.6106	10.8474	10.6972	9.26411	10.6681	8.31175	18.3084	14.9994	14.9837	10.6149	13.1494	12.3971
NewGene_21775	0	0	0	0	0	0	0	0	0	0	0	0	0.378648	0	0.142794	0	0	0	0	0	0	0	0	0
MsG0280006943.01	0	0	0	0	0	0	0	0	0	0	0	0	0	0.011757	0	0	0	0	0	0	0	0	0	0
MsG0880042388.01	0.39883	0.177689	0.399274	0.54713	0.376222	0.339664	0	0.226283	0	0.29022	0.325917	0.249743	0.32539	0.173369	0.27709	0.55239	0.727758	0.681324	0.213412	0.14559	0.235313	0.418076	0	0.285046
MsG0280010167.01	17.0531	13.1295	17.561	17.8262	17.5359	15.8205	15.3155	11.1054	8.28007	12.851	11.0758	11.6018	19.8037	17.4451	17.7878	19.2259	19.6952	19.7897	14.4918	18.5158	14.169	15.5474	14.1349	17.2258
NewGene_12330	2.92085	3.26261	3.18037	4.47431	5.38813	3.98222	5.68565	2.99962	2.20618	1.79613	1.69103	1.4056	5.59623	5.23295	7.39493	5.35728	6.33237	6.86131	1.32174	2.70837	2.0937	1.36786	2.56427	4.44005
MsG0480019349.01	0.233724	1.2833	0.932745	0.732761	1.50059	0.920462	0.111587	0.517197	0.677948	1.04196	0.582862	0.125932	8.92017	10.9493	7.32393	7.9411	7.05918	17.4846	0.662848	1.32791	0.843469	1.73118	2.91056	1.39596
MsG0780039310.01	0	0	0	0	0	0	0	0	0	0	0	0	0	0	0	0	0	0	0	0	0	0	0	0
NewGene_12654	0	0.279505	0	0	0	0	0	0	0	0	0	0	0	0	0	0	0	0	0	0	0	0	0	0
MsG0680031868.01	0	0	0	0	0	0	0	0	0	0	0	0	0	0	0	0	0	0	0	0	0	0	0	0
MsG0680032299.01	0.209661	0.390601	0.084696	0.523076	0.044036	0.024836	0	7.3519	0.541692	11.0898	3.19175	0	0.414553	4.18693	0.085508	0.268379	0	0	0.185826	1.12106	0.958371	0	0.163486	2.79888
MsG0180005865.01	14.5934	14.0433	16.0619	15.2388	15.9478	17.1896	22.7626	12.1254	11.4337	9.71754	11.6087	10.889	21.1158	22.584	23.1235	26.9496	22.4749	24.7451	11.0839	14.722	12.6336	12.7289	12.1858	14.3792
MsG0280011029.01	36.6136	33.3495	30.2128	43.9021	44.0238	32.7103	20.6938	20.4602	28.2575	22.5035	22.8708	21.7501	35.0353	31.3023	34.4243	27.6315	31.1892	29.7613	65.6816	41.774	37.3163	51.3428	72.7522	47.4274
NewGene_14750	0	0	0	0.445019	0.072132	0	0	0	0	0	0	0	0	0	0	0	0	0	0.545001	0.100134	0.072569	0	0	0.428965
NewGene_14751	0.255604	0	0	0	0	0.148076	0	0.529631	0.487834	0	0.853014	0.231443	0	0	0	0	0	0	0	0	0	0	0	0
MsG0880042694.01	89.9698	95.3777	90.4134	91.4022	99.6824	100.844	96.5504	72.9695	58.3484	61.2326	66.2183	62.9601	96.9048	97.9732	94.3825	105.134	93.8841	88.6111	78.9268	88.253	93.4231	101.476	94.6346	99.7444
NewGene_14756	0	0	0	0	0	0	0	0.075358	0	0	0	0.142209	0	0.308994	0	0	0.289606	0	0.141533	0	0.405735	0	0.175758	0
NewGene_14757	0.916755	1.09433	0.841601	0.803607	0.455956	0.825914	0	0.39909	0.518453	0.904324	0.316486	0.615513	0.991119	0	1.0743	0.663819	0.2245	0.992717	0.431175	1.03359	1.46857	0.666241	0.556827	0.482315
NewGene_14758	0.323623	0.233094	0.226053	0.112636	0.270878	0.615524	0	0.036652	0	0	0.525116	0.14399	0.065261	0.453361	0.615618	0	0.254494	0	0.703101	0.328173	0.036664	0.258228	0.421793	0.19512
NewGene_12334	0	0	0	0	0	0	0	0	0	0.200325	0	0	0	0	0	0	0	0	0	0	0	0	0	0
MsG0580026653.01	0	0	0	0	0	0	0	0	0	0	0	0	0	0	0	0	0	0	0	0.026403	0	0	0	0
MsG0280010074.01	0	0	0	0	0	0	0	0	0	0	0	0	0	0	0	0	0	0	0	0	0	0	0	0
MsG0880046717.01	0.083445	0.07023	0.22851	0	0.126863	0.052056	0	0	0	0.155217	0	0.062505	0.241243	0.034948	0.612528	0.503252	0	0.302624	0.155672	0.301128	0.189293	0.119672	0.368926	0.566032
MsG0180000527.01	0.036873	0	0	0.038516	0	0	0	0.073861	0.112678	0	0	0	1.4097	0.93276	1.6215	1.29892	1.96486	1.30102	0.104172	0.103207	0.077367	0	0	0.079154
MsG0680031496.01	0	0	0	0	0	0	0	0	0	0	0	0	0	0	0	0	0	0	0	0	0	0	0	0
MsG0580027864.01	1.4282	0.707405	0.360224	0.368941	0.255647	0.231581	0.336384	1.81961	0.88576	2.70082	0.206944	0.662346	2.16598	1.61646	0.910296	0.982972	1.22848	1.76388	0.688896	0.563276	0.774949	0.256322	0.27255	0.383853
MsG0780039363.01	0	0	0	0	0	0	0	0	0	0	0	0	0	0	0	0	0	0	0	0	0	0	0	0
MsG0280009624.01	0.13052	0	0	0	0	0	0	0	0	0	0	0	0	0	0	0	0	0	0	0	0	0	0	0
NewGene_12337	0.172517	0.52401	0.221618	0.098272	1.05246	0	0	0	0	0	0.149496	0	0.322494	0	0.527313	0	0.526466	0.172161	0	0.846626	0	1.68062	0.14439	0
MsG0680035774.01	4.49968	2.23207	4.28962	6.70636	8.22072	9.48238	1.57547	1.48237	2.60998	1.76672	4.95249	3.01562	26.3391	17.7384	35.2633	29.1815	24.635	28.6569	3.46104	6.90669	4.49363	12.3318	10.0866	8.21317
MsG0380012201.01	0	0	0	0	0	0	0	0	0	0	0	0	0	0	0	0	0	0	0	0	0	0	0	0
MsG0380012625.01	0.782401	1.08607	0.20806	0.894119	1.21366	1.05058	1.67951	1.44001	0.810319	0.868579	1.21643	0.913217	6.00521	4.87423	5.87849	4.61078	3.3022	3.36903	2.53065	1.3801	2.11424	4.31686	4.02547	3.39209
MsG0880042485.01	0	0	0	0	0	0	0	0	0	0	0	0	0	0	0	0	0	0	0	0	0	0	0	0
MsG0580024767.01	0	0	0	0	0	0	0	0	2.19251	0	0	0	0	0	0	1.85671	0	0	0	3.48851	0	0	0	0
MsG0480019144.01	0	0	0	0	0	0	0	0	0	0	0	0	0	0	0	0	0	0	0	0	0	0	0	0
MsG0180000525.01	0.311903	0.324788	0.367336	0.895361	0	0.262222	0.405201	0	0	0.60366	0.118524	0.180567	0.070799	0	0	0	0	0	1.42726	0	0.07256	0	0	0.201536
MsG0380017074.01	0	0	0.149698	0.744299	0	0.55608	0.340387	0.236865	0.219514	0	0	0.613198	0	0.712884	1.5273	2.13839	2.45972	0.918293	0	0.24434	0	0	1.24362	0.268186
MsG0180002997.01	0	0	0	0	0	0	0	0	0	0	0	0	0	0	0	0	0	0	0	0	0	0	0	0
MsG0680030352.01	11.2572	14.7657	14.1202	13.8604	15.0986	15.2231	13.5149	13.7784	7.07496	6.29271	11.3982	9.88586	25.3358	21.0693	29.3051	30.0946	25.608	17.3223	11.3679	17.9161	13.5943	15.1186	14.0351	16.146
MsG0180004258.01	4.90797	8.69361	9.74995	5.77997	10.0467	12.8124	1.27836	6.08327	11.3155	3.0402	3.36634	4.97831	13.7882	8.30339	12.8159	12.5281	8.25156	9.5125	7.62365	14.6481	11.1399	8.59011	8.29208	14.8904
MsG0880043725.01	0.087514	0	0	0.178263	0.144151	0	0	0	0	0	0	0	0	0	0	0	0	0.371664	0.099149	0.170438	0	0	0	0.565895
NewGene_10983	0	0	0	0	0	0	0	0	0	0	0	0	0	0	0	0	0	0	0.987832	0	0	0	0	0
MsG0480020481.01	0.131763	0.816241	0.260599	0.203231	1.32608	0.910567	0	0	0.14342	0	0	0.204198	0.181032	0.487087	0.858039	0.633313	1.06076	3.118	0	0.677832	0.177023	1.85642	1.2764	0.732378
NewGene_10985	3.02298	3.70676	2.55795	4.68712	3.28526	2.85845	4.10062	1.52321	0.8954	0.9477	0.962773	2.03701	1.74293	1.76967	3.10878	3.53354	4.01729	3.21575	4.98433	2.88306	5.28837	2.52835	3.4567	2.64674
NewGene_10987	0.07267	0.179713	0.531246	2.05814	4.01601	0.820998	2.1163	0.305995	2.25593	0.298958	1.37424	1.74352	0.491575	0	0.338724	1.19629	2.54963	0.962863	0.292279	2.94495	1.05832	2.10184	2.4698	0.793314
MsG0680033504.01	0	0.182372	0	0.190509	0	0.100416	0	0	0	0	0	0	0	0	0	0.067477	0.158084	0	0	0.257853	0	0	0	0
MsG0480021038.01	1.78141	3.62584	1.6387	4.75846	3.01923	2.94806	1.9152	2.13317	4.62919	1.19922	3.49738	1.02888	3.87816	4.40338	3.64205	3.45498	3.41624	4.46522	1.07793	2.24058	2.43519	2.48985	3.50198	3.64798
MsG0180004020.01	0.906655	0.87698	0.478137	0.752648	0.639386	0.921964	0.696753	1.89296	1.41306	0.829528	0.684316	1.37532	1.94339	1.58934	1.71439	1.16526	0.732173	1.03883	0.927857	0.417604	0.838387	0.680272	0.618881	0.876266
MsG0380015502.01	15.4471	19.4533	21.0441	14.8719	18.3509	21.3146	10.504	17.4028	14.3921	9.41587	12.3772	10.9389	30.5666	28.8072	26.6653	26.6587	22.3197	24.7034	12.1207	19.0545	19.1196	18.6289	18.1483	16.4513
MsG0880045219.01	1.98237	1.8001	2.02038	2.06363	1.6246	1.21096	0.449355	1.3915	2.06687	0.68319	0.807729	1.59725	1.74136	1.39518	1.79603	1.38586	1.46903	1.47815	1.26047	2.03811	1.7258	2.17913	1.79082	2.0326
MsG0280006814.01	0	0	0	0.164127	0	0.143466	0	0	0.467892	0	0.255436	0.079215	0.180728	0.902236	0.533237	0.476943	0.294627	0.673689	0	0	0	0.103857	0	0
MsG0180005207.01	3.45568	3.22241	3.15137	5.33868	6.32797	4.48324	2.96978	2.46321	2.64843	1.5646	2.029	2.0394	11.1088	12.2047	10.7361	10.5534	11.0202	10.7112	4.20933	3.10125	3.28733	5.26474	5.69444	4.95688
MsG0880043324.01	0	0	0	0	0	0	0	0	0	0	0	0	0	0	0	0	0	0	0	0	0	0	0	0
MsG0380015667.01	0	0	0	0	0	0	0	0	0	0	0	0	0	0.142655	0.026671	0	0	0	0	0	0	0	0	0
MsG0880043078.01	79.8354	72.5775	66.8974	59.2427	57.4832	74.7226	190.267	144.385	118.495	176.019	140.29	175.087	34.2605	29.9975	30.3884	20.5819	26.9672	22.0473	69.7463	72.9188	67.8053	69.0921	71.4657	72.7958
MsG0880042692.01	0	0	0	0	0	0	0	0	0	0	0	0	0	0	0	0	0	0	0	0	0	0	0	0
MsG0780037001.01	6.51705	5.21017	6.2584	6.91696	8.12205	5.96777	1.14549	3.55079	6.80351	1.63208	1.59342	3.1763	3.76439	2.99752	2.65821	2.748	3.41535	3.01893	5.29566	7.20276	7.10881	3.53058	3.99853	4.9128
NewGene_13061	0.26862	0.293155	0.419653	0.429183	0.580956	0.506027	0.030667	0.526862	0.812341	0.057106	0.150356	0.211783	0.599982	0.261556	0.76688	0.560947	0.662075	0.726727	0.604909	0.401467	0.642548	1.18903	0.684631	0.596081
MsG0580028110.01	0	0.366032	0.34114	0.256415	0.211473	0.286362	0	0	0.06821	0.042308	0.489879	0	1.45988	0.577858	1.24518	0.685448	1.28877	1.53873	1.11968	1.15228	0.830482	1.89637	1.46774	0.759748
MsG0480023147.01	4.39942	2.7407	2.53501	3.71864	6.10956	8.80904	3.71237	4.20462	2.91872	1.89179	4.9715	5.55506	2.63325	3.77632	2.80334	2.90269	3.6433	1.56044	2.68817	5.3325	5.60525	10.66	11.0301	7.8059
MsG0580028810.01	0	0	0	0	0	0	0	0	0	0	0	0	0	0	0	0	0	0	0	0	0.045094	0	0	0
MsG0880043634.01	0.530459	0.257317	0.43332	0.964234	0.928092	1.76621	0.914245	0.390989	0.228004	0.306605	0.229684	0.367736	3.58389	2.63814	4.09407	4.92607	4.3269	4.91834	1.17215	1.2463	1.34568	1.60901	2.14839	1.39664
MsG0280010864.01	0.323694	0.108909	0.084472	0.218435	0.41136	0.163614	0.408107	0.280963	0.372201	0.36445	0.609781	0.287322	0.071194	0	0.09624	0	0.032681	0.031799	0.150597	0.208839	0.407028	0.096777	0.270676	0.1838
MsG0580027348.01	0	0	0	0.213827	0.02804	0	0	0	0	0	0	0.080003	0.071922	0	0	0.089773	0.108572	0.101615	0	0.089286	0	0	0	0.247992
MsG0380016220.01	0.053617	0.176871	0.107746	0.154919	0.101555	0.06746	0	0.083977	0.075573	0	0.075272	0	0.146107	0.344576	0.341024	0.258426	0.283897	0.253053	0	0.150991	0	0	0.080857	0.156513
MsG0480022854.01	70.5353	65.3987	61.6986	63.827	63.6102	60.7275	65.6099	55.1819	48.933	50.1589	47.2404	57.404	61.71	53.4945	56.0928	55.6889	65.7517	63.0685	66.7829	62.467	62.1776	61.4386	58.8792	58.1166
MsG0580027473.01	0	0	0	0	0	0	0	0	0	0	0	0	0	0	0	0	0	0	0	0	0	0	0	0
MsG0380012627.01	44.6998	42.4727	51.4325	37.7134	38.1733	35.3864	23.8947	26.4215	26.7497	19.6352	17.9419	22.6609	22.6371	21.9632	20.9868	16.2166	21.5216	17.0597	52.9197	48.2566	49.7641	51.6612	47.2887	45.8641
MsG0280007863.01	0.120329	0.171297	0	0.176553	0.335536	0	0	0	0.389482	0.343233	0.574635	0.221641	0.076661	0	0	0	0	0	0.139227	0.175757	0.160687	0.107592	0.257988	0
MsG0680035398.01	0.566696	0.21827	0.184425	0.417235	0	0	0	0	0	0	0	0	0.35897	0.443778	0	0.856277	0	0.820378	0	0.297648	0.541027	0	1.30671	0
MsG0680032325.01	0	0	0	0	0	0	0	0	0	0	0	0	0	0	0	0	0	0	0	0	0	0	0	0
MsG0780040803.01	21.7251	24.2217	21.2375	19.4623	23.9856	22.9759	15.0849	19.5573	16.4853	17.6668	16.4552	24.6294	16.1442	14.2652	14.3283	14.2159	12.4216	12.09	23.9985	23.6876	24.4693	20.3226	17.3802	19.3312
MsG0180000214.01	0	0.151743	0	0.109913	0	0	0	0	0.097759	0	0	0	0.77894	0	0	0	0	0.823661	0	0.383758	0	1.15178	0	0
MsG0380016568.01	1.39505	1.38059	1.57803	2.44518	1.53348	1.15538	3.13501	1.63027	1.53941	0.816262	1.12966	0.592418	3.5751	5.45824	6.14478	4.27364	4.11538	3.57043	0.926384	2.59981	1.88711	1.62555	2.91934	1.24871
MsG0780036079.01	0	0	0	0	0	0	0	0	0	0	0	0	0	0	0	0	0	0	0	0.01647	0	0	0	0
MsG0780039316.01	0	0	0	0	0	0	0	0	0	0	0	0	0	0	0	0	0	0	0	0	0	0	0	0.017814
MsG0680035741.01	22.3227	18.0607	26.7817	21.4202	17.011	17.9893	8.52584	17.6621	11.6143	19.9009	8.72168	13.5245	5.40292	2.84519	6.73848	4.9725	8.59154	6.56155	20.9026	15.8307	24.368	15.0893	19.625	15.6937
NewGene_6344	10.9884	4.06493	1.05106	19.5696	8.86682	10.0938	8.05763	9.91124	9.91711	3.42891	16.6316	11.5205	1.89393	0.730151	3.38873	2.81053	5.15847	2.40027	3.94798	7.97936	5.42509	4.36886	3.43643	4.08658
MsG0780037653.01	6.26217	2.26284	3.27459	4.00776	2.283	2.18022	0.243993	4.84905	5.27615	1.7897	1.41212	0.696243	0.853592	1.11135	0.995947	0.104709	1.25635	0.178174	3.28845	5.33876	4.12787	1.31325	0.894179	1.68215
NewGene_15806	0.269298	0	0	2.83247	0.232954	0	0	0	0	0.249605	0.03763	0	0.033809	0.109031	0	0	0	0	0.184859	0.310242	0.450011	0	0.045381	0
NewGene_15805	0.906771	2.42712	2.2162	1.23308	1.78204	0.614975	2.3059	0.382083	0.156711	0.740748	1.14649	1.16507	2.22297	0.865467	0.853916	2.0328	1.34794	1.58915	0.869972	0.782226	1.24777	1.2576	1.4067	3.27064
NewGene_15804	9.25276	10.7763	5.60097	2.60807	6.40773	2.689	1.80407	7.75436	4.72211	10.4405	7.59178	8.81469	2.09039	1.02647	3.36152	1.43021	2.35108	3.35877	4.26838	4.523	3.64199	3.54743	1.94392	2.72921
NewGene_15809	0.278266	0	0.495861	0	0	0	0	0	0	0.601752	0	0	0	0	0	0	0	0	0	0	0	0.213238	0.185954	0
NewGene_15808	14.8059	14.0457	18.977	18.7575	15.2314	13.7824	12.4595	17.6925	16.7244	17.4018	15.0481	15.8203	6.90001	6.05458	4.67748	8.15965	9.73532	6.71406	28.3741	19.5792	20.6701	16.1029	16.6468	14.946
MsG0280011192.01	6.92445	6.0464	7.91768	7.51527	5.3709	7.86069	19.5045	8.03003	7.41339	9.9655	5.53549	4.87916	13.0992	13.1334	16.0325	14.9236	15.3933	15.3194	4.31811	5.23684	6.68398	7.46994	6.36757	7.71224
MsG0680035743.01	0	0	0	0	0	0	0	0	0	0	0	0	0	0	0	0	0	0	0	0	0	0	0	0
MsG0480018116.01	17.6933	13.4523	34.3027	26.8598	18.8664	18.9518	1.6248	11.7371	2.63771	2.99988	3.26237	4.55424	9.5623	17.4867	13.9005	11.0031	12.1197	8.9641	47.7757	42.1931	26.019	13.5327	11.0996	17.0401
MsG0380014550.01	2.23618	2.72982	2.39219	5.08661	4.69884	2.30062	1.91099	1.75341	0.504735	1.32958	0.973727	1.12766	3.36351	0.800938	2.40567	2.49861	3.01718	1.19551	4.88882	6.57641	4.10251	8.96663	4.15335	5.50238
MsG0480023979.01	17.4125	15.8022	20.057	15.3884	19.2571	21.8295	14.2665	12.1873	11.8867	7.97623	9.48052	7.0814	25.9182	25.0871	28.9317	28.5485	18.9547	23.3004	8.67304	18.8471	13.5406	20.4768	19.5869	19.1897
MsG0780037369.01	0	0	0	0	0	0	0	0	0	0	0	0	0	0	0	0	0	0	0	0	0	0	0	0
NewGene_10325	0.047149	0.061315	0.086473	0	0	0.011505	0.165984	0.07638	0	0	0.050585	0	0	0	0.382722	0.042482	0.121478	0	0.00942	0	0.070057	0.101835	0	0.12656
NewGene_20986	2.61765	2.8399	3.17898	6.66004	5.1261	2.4365	0.295241	1.82527	1.78416	1.50821	1.47799	1.67445	0.362745	0.180925	0.401177	0.297203	0.33206	0.240536	2.48947	2.26231	1.3046	1.40894	0.956366	1.35132
NewGene_10326	3.52623	3.1642	0.636539	0.621775	1.13756	0.656756	0.479182	2.88411	0.526626	0.23883	0.994284	0.561492	2.52409	2.96722	5.29273	0.914849	1.62102	0.22103	1.80183	1.78432	3.47173	2.95883	1.29606	3.44736
NewGene_10323	1.34926	0.882141	0.528032	0.24854	0.247944	0.117991	0.0621	3.1191	0.035874	0.063525	0.200951	0.07984	0.381057	0.378867	1.09921	0.074	0.360066	0	0.152218	0.581278	0.530748	0.343176	0.33263	0.584765
NewGene_20987	95.1839	52.1766	59.286	138.006	17.4661	33.7342	109.094	84.7632	80.8862	23.6822	28.5215	11.6885	26.9049	9.43519	36.5314	9.73343	12.3406	14.3046	30.8008	51.3418	32.6138	21.1671	14.5876	24.3174
NewGene_7758	3.3982	4.44183	4.49982	3.05704	3.29105	3.20789	3.96762	2.30825	3.75407	2.69776	2.18857	1.16159	3.8983	5.36623	4.80879	3.72604	4.0146	2.09949	2.82764	3.2091	2.53383	1.64102	1.95202	1.84411
NewGene_24239	0	0.033244	0	0	0	0	0.2001	0	0	0	0.085057	0	0	0	0	0	0.349907	0	0	0.291814	0	0.29312	0.253274	0
MsG0580029083.01	0	0	0.272275	0	0	0	0.328651	0	0	0	0	0	0.059285	0.194423	0	0	0	0	0	0	0.148979	0	0	0
MsG0580028112.01	0	0	0	0	0	0	0	0	0	0	0	0	0	0	0	0	0	0	0	0	0	0	0	0
NewGene_24234	6.57443	0.390107	2.46952	0.832523	0.69974	0.96541	0	0.87708	0.127999	1.15831	0.06055	0.35692	0	0	0.522528	0	0.102397	0.166996	13.4532	0.618111	6.63085	0.195259	1.94779	0.713474
NewGene_24235	0.864563	0.378139	0.947556	0.289668	0.22252	0.252567	0	0.485245	0	0.287167	0.05703	0.465091	0.073534	0.149156	0.178745	0	0.158853	0.099665	2.43357	0.159384	0.914406	0.196017	0.150924	0.116559
NewGene_7753	0	0.586331	0	0	0	0	0	0	0	0	0	0	0	0	0	0	0	0	0	0.427313	0	0	0	0
NewGene_7752	0.078941	0	0	0	0	0	0.006673	0.422178	0.176565	0.291813	0	0	0	0.150775	0	0	0	0	0	0	0	0	0.054234	0
NewGene_7755	14.7932	18.5356	17.7641	10.707	9.44737	17.941	52.8244	42.184	38.37	33.0796	38.3986	53.0135	13.6104	10.8825	8.66855	6.10541	7.3818	5.08444	12.8329	13.9366	12.6072	7.60111	8.53922	6.68817
MsG0780040820.01	1.46385	1.94628	1.74457	1.60803	0.855255	1.2007	1.11398	2.54192	1.37662	0	0.776014	0.597601	0.953249	1.92662	0.959381	0.701544	1.921	0.421202	2.37786	1.82831	2.4598	1.19316	0.792758	1.7439
NewGene_7756	0.115544	1.05587	0.232454	0.082034	0.111489	0.047374	0.273764	0.311287	0.237473	0.606392	0.541529	0.13996	0.532002	0.07345	0.297476	0	0.278187	0	1.70415	0.335276	0.159488	0.374198	0.301272	0.549695
MsG0180004119.01	0	0	0	0	0	0	0	0	0	0	0.074232	0	0	0	0	0	0	0.080572	0	0	0	0	0	0
NewGene_2820	0	0.24112	0.37117	0.321873	0.086926	0.231329	0	0.132361	0.069987	0	0	0	0	0	0.510776	0.11416	0.721301	0.164636	0.41072	0.53915	0.123181	0.72922	0.574698	0.119235
NewGene_1346	0.327733	0.235477	0	0.282972	0.0614	0	0.106575	0	0.100822	0	0	0	0	0.29153	0.277352	0	0.195675	0.366801	0.193153	0.366546	0.149306	0	0.030436	0.072119
NewGene_1341	0.732081	1.51444	3.88558	2.78347	3.94453	4.49894	0.322319	0.898058	0.766012	0.48432	0.934136	1.03451	26.0271	24.9042	22.9575	45.5011	30.1446	51.664	3.20708	3.69878	2.29878	6.48647	6.76607	7.31453
MsG0180002991.01	0	0	0	0	0	0	0	0	0	0	0	0	0	0	0	0	0	0	0	0	0	0	0	0
NewGene_1343	1.2156	1.4927	1.43778	1.49745	1.72094	1.41667	1.21588	1.83902	1.64094	0.993845	2.22642	1.61819	3.5514	2.63531	1.74655	1.27783	1.18026	2.07096	1.55465	0.462312	1.6175	1.5861	0.604744	1.13461
MsG0680030354.01	0.794844	2.17554	1.09695	0.565441	0.314199	0.866747	1.83474	7.36219	1.64688	1.33862	0.784835	2.29093	0.912435	2.13585	2.87672	1.05606	0.272579	0.601942	5.19168	2.15402	2.41635	0.177694	0.648492	0.535509
MsG0880042820.01	0	0	0.133856	0	0	0	0	0	0	0	0	0	0	0	0	0	0	0	0	0	0	0	0	0
NewGene_1348	0	0	0	0	0	0	0	0	0	0	0	0	0	0	0	0.17122	0	0	0	0	0	0	0	0
NewGene_1349	0	0	0	0	0	0	0	0.138307	0	0	0.397458	0	0.194885	0.201087	0	0	0.258142	0	0	0	0	0	0	0
MsG0880043727.01	0	0	0	0.017391	0.051623	0	0	0	0	0	0	0.013269	0	0	0	0	0	0	0.01796	0.030886	0	0	0	0.09944
MsG0180000506.01	0	0	0	0	0	0	0	0	0	0	0	0	0	0	0	0	0	0	0	0	0	0	0	0
MsG0680034310.01	0.017079	0.018105	0.406481	0	0.14699	0.198355	0	0.040318	0.300739	0.06181	0.070135	0	0	0.095305	0.176227	0	0	0.460395	0.847945	0.148411	0.051663	0	0	0.033772
MsG0480019198.01	1.28136	1.2517	2.01508	2.21902	2.49266	1.86713	1.65416	1.83834	2.55698	1.01022	1.39095	0.932607	1.21709	1.32269	1.36671	2.29809	1.47307	2.28653	1.81043	1.76465	2.13623	5.14378	2.8057	3.02549
MsG0680030502.01	0.043282	0	0	0	0	0	0	0.024573	0	0	0	0	0	0	0	0.0656	0	0	0	0	0	0	0	0
MsG0380017762.01	8.06508	5.97872	6.77331	10.0799	12.5614	6.0451	2.68613	1.47714	2.53686	1.21723	1.42598	1.02728	11.4629	11.0806	9.73157	7.77606	9.95207	10.0476	14.3128	12.2564	10.3782	14.8853	25.1719	14.311
MsG0780041534.01	10.5105	8.00729	10.4837	6.87453	8.19153	8.03075	2.8616	5.34111	7.24868	3.31579	3.81772	2.35314	7.56562	10.868	7.44935	5.84215	6.54127	6.09858	7.75855	11.0104	7.31206	11.3554	9.13344	8.70932
MsG0780039314.01	0.59602	2.98212	0.506966	1.36508	5.54914	2.49071	0	0.08147	0.400515	0	0.131818	0.172909	101.965	96.1527	115.851	63.462	78.922	40.9643	1.25042	3.07812	2.44284	3.18114	8.11256	4.4866
MsG0880042822.01	0	0	0	0	0	0	0	0	0	0	0	0	0	0	0	0	0	0	0	0	0	0	0	0
MsG0580028284.01	34.7333	39.6784	26.9062	18.6488	13.5605	22.3486	38.2598	44.7225	42.6395	76.8442	72.4113	56.4983	7.25365	9.55441	7.12967	1.78465	4.94362	1.666	16.7588	23.5463	17.6241	15.9919	13.2252	11.5671
NewGene_3276	0.329568	0.255822	1.33889	0.511856	0.376906	0.694101	0.194156	0.14023	0.305648	0.240542	0	0.364232	0.137022	0.098781	0.267781	0.252277	0.177118	0.071567	1.28313	0.463801	0.409964	0.141453	0.293401	0.292853
NewGene_3277	1.05592	1.10322	1.52094	1.62202	0.72161	2.16935	0	0.256603	0.398203	0	0.304102	0.489066	0.757879	1.20629	1.07822	1.15974	2.37057	2.11835	0.473322	2.05365	1.13313	1.21386	0.994474	2.8734
MsG0180001915.01	0.013208	0.116097	0.605848	0	0.880067	0.034963	6.57984	0	2.77201	0	0.792337	0	0.354394	0.806938	0.948387	0.602982	0.27539	0.037981	1.57439	0.414216	4.76545	0	0.049812	0
NewGene_3278	0	0.264578	0.934858	0.120801	0	0.164143	1.48041	0.589546	0.17806	0	0.148088	0.091453	0	0	0	0	0	0	0.319444	0	0	0	0	0.186795
MsG0680034312.01	0	0.055232	0.463169	0	0.166747	0.052045	0	0	0.257259	0	0.021611	0	0.021115	0.103148	0.209196	0	0	0.137353	1.03072	0.020556	0.028803	0	0	0.00969
MsG0480019314.01	0.154312	0	0.101458	0.23925	0	0	0.411338	0	0	0	0	0	1.16492	0.7655	0.338545	0.482774	0.150125	0.12056	0.025403	0.11451	0.193615	0	0.051989	0
MsG0680030834.01	2.87906	3.37161	2.23826	2.5094	7.50491	4.28052	1.21876	2.99501	2.68091	1.65032	3.58731	2.60217	5.32893	3.20144	11.5573	7.94696	7.00219	5.7744	1.12285	1.54441	3.43554	4.97314	3.37313	3.34278
MsG0180000908.01	0.360578	0.08907	0.377726	0	0.803271	0.328045	0	0.213219	0	0.091482	0.152604	0.09472	0.382922	0.187715	0.216084	0.293063	0	0.672253	0	0.21172	0.547281	0.395272	0.08547	0
MsG0280007264.01	0.034654	0	0	0	0	0	0	0	0.155413	0	0	0	0	0	0	0.061297	0	0.122058	0	0	0	0	0	0
MsG0180001072.01	6.19318	4.09962	1.83266	4.05173	2.94475	2.97167	9.80734	11.9072	7.31331	11.1386	9.54781	17.0385	7.62305	5.78817	6.67505	5.22902	6.56665	7.81121	1.75681	3.46815	3.37923	6.04042	5.26785	5.19029
MsG0180001539.01	32.4783	33.824	29.4516	15.8501	18.4757	25.8677	30.7438	41.262	32.3708	82.4669	59.6769	68.7307	3.43446	1.3882	2.59505	3.62477	4.30055	4.15152	38.3798	20.2659	31.1924	27.7911	20.8055	18.4556
MsG0580024632.01	8.84623	4.17561	11.1422	7.5397	9.02793	5.6382	4.36086	6.48623	4.26776	2.67942	3.88428	5.48337	4.38703	10.6379	6.18802	3.99397	7.1799	7.36123	7.78419	8.75506	6.42386	9.40179	9.57088	7.26724
NewGene_1692	0	0	0	0.093131	0	0	0	0	0	0	0	0	0	0	0	0.196079	0	0	0	0	0	0	0.965554	0.163454
NewGene_1690	0.150205	0.090307	0.17808	1.13628	0	0	0	0.136844	0	0.118342	0.270153	0	0	0	0	0.162353	0.23008	0	0.255727	0.148976	0.108214	0.433997	0.18302	0.115698
NewGene_5839	0	1.27524	0	1.6601	2.05039	0.546594	0	2.25071	3.53864	1.67485	1.2098	2.38003	0.551915	0	0	0	0.827468	0	0	2.02409	1.03905	0.956836	1.36628	0.445012
NewGene_1694	0	0.171888	0	0	0.071169	0.138674	0	0.04138	0	0	0	0.420318	0.057538	0	0	0	0.460059	0.363862	0	0.224839	0.084719	0.177487	0	0
NewGene_1695	24.1121	16.3619	13.9444	23.4434	25.4627	17.4385	7.07418	12.7281	9.96485	9.97523	6.53336	10.1738	30.0172	31.9089	23.7601	27.9201	26.1811	34.9577	35.2014	36.5455	32.0953	40.6179	50.7242	41.2172
MsG0880047616.01	26.0504	26.646	13.2523	43.1029	41.8172	31.2491	20.7037	23.2406	24.1033	27.6656	29.3556	20.2691	118.782	128.23	131.31	94.3532	126.989	141.771	42.1366	35.4391	30.939	71.1188	84.1465	62.1478
NewGene_1698	0	0	0	0.538376	0	0.53499	0	0	0	0	0	0	0	0.521571	0.074382	0.56044	0	0.209119	0	0.74589	0.153037	0.980732	0.412753	0.514429
MsG0580028259.01	0	0	0	0	0	0	0	0	0	0	0	0	0	0	0	0	0	0	0	0	0	0	0	0
MsG0380012629.01	0	0.188626	2.54886	0.1737	0.159043	1.13127	0.181929	0.197543	1.53222	0.892536	1.87025	0.862924	0.377121	3.00035	4.29592	6.21464	14.6371	2.24736	0.198127	0	0.508773	0.244973	0.42089	0.143678
MsG0280007865.01	0	0	0	0	0	0	0	0	0.122107	0.12362	0	0	0.341154	0	0	0	0	0	0	0	0	0	0	0
MsG0880042481.01	0	0.189442	0	0.141288	0.056172	0.071983	0	0	0	0	0.11099	0.188781	0	0	0	0	0.100604	0.060439	0	0	0	0	0	0.223692
MsG0380017070.01	0.120435	0.102439	0.203939	0.109493	0.054545	0.11096	0	0.290339	0.448587	0.362355	0.638184	0.263534	0.448272	0.10728	0.198775	0.447912	0.852697	0.508262	0.078563	0.256049	0.20693	0.16312	0.171269	0.175543
MsG0580024930.01	44.6725	39.3981	42.6057	44.3094	43.8561	41.2798	23.9369	13.1498	22.4258	12.224	7.71458	11.0984	91.2245	67.7453	89.2619	93.6083	93.7128	103.858	64.4203	46.3672	47.5908	58.4212	55.0972	50.1115
MsG0180004304.01	0	0	0	0	0	0	0	0	0	0	0	0	0	0	0	0	0	0.037854	0	0	0	0	0	0
MsG0180003977.01	11.3751	13.9677	13.3331	10.189	11.1938	10.7446	5.28866	7.34955	8.31414	3.97853	4.40059	4.68916	10.1644	9.02196	9.65369	8.42264	8.31092	7.2638	10.9528	11.37	11.6857	11.1076	10.7667	12.7533
MsG0380013624.01	0	0	0	0	0	0	0	0	0	0	0	0	0	0	0	0	0	0	0	0	0	0	0	0
MsG0680031745.01	0	0	0	0	0	0	0	0	0	0	0	0	0	0	0	0	0	0	0	0	0	0	0	0
MsG0880041984.01	0	0	0	0	0	0	0	0	0	0	0	0	0	0	0	0	0	0	0	0	0	0	0	0
MsG0180004470.01	0.287102	0.338854	0.390627	0.592537	0.579463	0.573936	0.093413	0.728402	0.227693	0.400919	0.282326	0.29138	1.07702	0.75192	1.01094	1.38392	1.08995	0.957837	0.66651	0.571975	0.574755	0.702542	0.478135	0.52866
MsG0280008939.01	0	0	0	0	0	0	0	0	0	0	0	0	0	0	0	0	0	0	0	0	0	0	0	0
MsG0780040309.01	37.3378	39.4605	33.2001	49.1626	43.2191	42.1429	51.9368	50.6198	56.2966	63.5114	49.0371	46.4664	47.5719	52.6807	49.7118	50.3554	62.3726	59.8888	37.6575	39.4626	35.8803	42.8717	41.9869	45.2587
MsG0580028286.01	0	0	0.121901	0.607993	0.285498	0.241245	0	0	0.097465	0.269964	0.307707	1.74548	0.472658	0	0.502509	0.488828	0.575171	0.33116	0	0.17448	0.145119	0	0	0.250158
MsG0280008549.01	0	0	0	0	0	0	0	0	0	0	0	0	0	0	0	0	0	0	0	0	0	0	0	0
MsG0180001917.01	2.94786	2.43242	2.81676	2.77725	2.75528	3.56074	5.51102	2.27818	2.88366	0.945483	2.1687	1.43347	4.1161	3.54934	4.68656	3.24509	3.40889	3.33117	3.2895	1.9996	1.61585	2.50458	2.00119	2.81308
NewGene_22178	0	0	0.290014	0	0	0.946803	0	0	0	0	0	0	0	0	0	0	0	0	0	0	0	0	0	0
MsG0180001775.01	0.273539	0	0	0	0	0	0	0.113129	0	0	0	0	0.110987	0.181484	0.140579	0.27877	0.222236	0.321984	0	0	0	0	0.106842	0.068323
NewGene_22171	30.2619	8.81622	27.7498	8.10869	22.7454	35.0793	10.6416	13.8381	19.8888	12.5115	14.1015	11.0186	31.7578	36.212	63.931	31.0281	25.0843	17.9401	17.1344	47.7327	29.7155	17.3052	15.6664	27.5649
NewGene_22170	0.377852	0	0	0	0	0.500402	0	0	0	0	0	0	0	0	0.098918	0	0.405798	0	0	0	0.162311	0	0	0
NewGene_22172	0	0	0.070948	0	0.024299	0.005061	0	0.085353	0	0	0	0	0	0.042895	0.039392	0.003857	0.01868	0.230017	0	0.082669	0.111341	0	0	0
NewGene_22175	0	0.246238	0	0.144124	0.547663	0.361605	1.0531	0	0.208502	0.848946	1.21663	0.114042	0.173999	0	0.113247	0	0.126791	0.309326	0	0.194912	1.01177	0.138273	0.393561	0.393329
NewGene_22177	0.217472	0.058176	0.174863	0.523573	0.527629	0.094191	0.552589	0.298689	0.091825	0.05263	0.136768	0.064149	0	0.112243	0.071593	0	0.03931	0.303814	0	0.012108	0.038624	0.644682	0	0.248997
NewGene_19231	0	0	0	0	0	0	0	0	0	0	0	0.707496	0	0	0	0	0	0	0	0	0	0	0	0
NewGene_16868	0.784879	0.890526	0.822342	1.74746	1.01937	0.981131	0.527786	0.691295	0.639521	0.83488	1.2037	0.416892	0.540308	0.162267	0.348382	0.561744	0.702815	0.246626	0.984395	0.692991	0.738873	0.442903	0.696819	0.505272
NewGene_16869	0.257776	0.354821	0.391729	0.691631	0.071927	0.245835	0.348188	0.3342	0	0.3805	0.823586	0.202896	0	0.202072	0	0.243944	0.225392	0	0.094637	0.939079	0.486358	0.184032	0.141106	0.177715
MsG0180005399.01	51.2778	49.1138	55.3701	50.9781	51.7881	50.0848	36.6778	42.8344	38.0834	30.9196	29.897	34.8428	43.6895	38.3637	36.9238	41.8647	47.5524	40.7647	45.2572	44.5504	45.3582	47.1673	41.779	43.6298
MsG0580028814.01	0	0	0	0	0	0	0	0	0	0	0	0	0	0	0	0	0	0	0	0	0	0	0	0
MsG0480023350.01	10.4582	12.3611	11.7435	6.22125	6.79207	3.68899	0.673502	26.9691	28.6048	17.5598	10.9081	10.3551	4.16322	1.53096	2.71955	1.28909	2.81148	0.91337	41.8968	17.4096	17.1114	6.23722	12.0308	7.05956
MsG0380015241.01	0	0	0	0	0	0	0	0	0	0	0	0	0	0	0	0	0	0	0	0	0	0	0	0.145474
NewGene_16862	0.456961	0.127057	0.090072	0.139698	0	0.424275	0	0.160908	0.350534	0	0.077678	0.452405	0.140548	0	0.253353	0.069414	0.727488	0.50788	0	0.262351	0.114541	0.345215	0.169521	0.150287
NewGene_16865	1.18958	0.216652	0.467163	1.93565	0.332231	1.04015	0.334998	0.389987	0.625807	0.548798	0.296667	0.647931	0.646865	0.199011	0.812515	0.68202	1.99431	1.32026	1.32639	0.61348	0.798374	2.53816	2.30893	1.1068
MsG0380012903.01	0	0	0	0	0	0	0	0	0	0	0	0	0	0	0	0	0	0	0	0	0	0	0	0
MsG0480018533.01	0	0	0	0	0	0	0	0	0	0	0	0	0	0	0	0	0	0	0	0	0	0	0	0
MsG0380016090.01	11.6555	10.1267	9.56264	8.41814	8.25985	8.65857	13.7289	8.69869	5.75274	3.17136	6.02087	7.30105	7.04662	7.4608	7.86186	5.47376	4.31103	6.73475	4.54292	8.23197	6.95364	5.98652	4.12707	3.1723
MsG0380015247.01	0	0	0	0	0	0	0	0	0	0	0	0	0	0	0	0	0	0	0	0	0	0	0	0
NewGene_2583	0	0	0	0	0	0.254581	0.321681	0	0.367435	0.077725	0.036929	0	0	0	0	0	0	0	0	0.068622	0	0.476656	0	0
NewGene_2582	0.09957	0.260004	0.119458	0.951591	0.081886	0.18267	0	0	0	0	0.212173	1.46152	0	0	0.073141	0.044133	0	0	0.07172	0.158893	0.154506	0	0	0.185144
NewGene_2581	0.477665	0.164907	0.380653	0.358634	0.27075	0.049128	1.05721	0.307013	0.325795	0.446323	0.02955	0.137068	0.165702	0	0	0.055868	0.446116	0.704649	0.766116	0.21332	0	0.079241	0	0.402982
NewGene_2587	0.280184	0.517042	0.379088	0.207552	0.362141	0.24584	0	0.435713	0.331545	0.16086	0.120554	0	0.57936	0	0	0.15806	0.231531	0.148478	0.539279	0.558218	0.662592	0	0.48181	0.313731
NewGene_2586	0.969008	0.66078	1.92518	1.21696	1.35142	1.59543	1.07343	0.830071	1.7271	0.496431	0.484048	0.475566	0.719379	0.400006	0.65433	0.390994	1.04593	0.769305	1.08928	1.47814	2.04849	0.691938	1.07762	1.79737
NewGene_2585	6.55163	5.49704	7.84459	6.20445	6.5188	5.79008	2.88245	4.67066	2.98298	3.35817	3.49359	2.72926	4.7307	4.94062	2.90814	2.23138	4.27999	3.25979	5.32382	6.80236	6.11017	4.84614	5.60743	4.13556
NewGene_2584	0.407976	0.48504	0.28937	0.73845	0.255139	0.273746	0	0	0.559285	4.24721	0.788436	1.36306	0.160741	0	0	0	0.156166	0	0.354204	0.18511	0.260532	0.442816	7.39157	0.755913
MsG0280008172.01	0	0	0	0	0	0	0	0	0	0	0	0	0	0	0	0	0	0	0	0	0	0	0	0
MsG0480020513.01	0	0	0	0	0	0.089235	0	0	0	0	0	0	0	0	0	0	0	0	0	0	0	0	0	0
MsG0380015047.01	0.11949	0	0.236835	0.172426	0	0.063148	1.45249	0	0	0	0	0	1.39549	1.25698	0	0.911256	1.08305	0.450236	0.125968	0.324749	0.237972	0.275973	0	0.191834
MsG0780037407.01	3.0025	3.63241	3.75836	3.47799	2.77052	3.54148	1.57036	2.12599	2.35843	3.64981	2.12221	1.65453	2.34	2.36187	2.66554	1.56732	1.8622	1.83977	2.80962	2.46584	3.20218	2.81191	2.79525	2.54814
MsG0380013538.01	0	0	0	0	0.030156	0	0	0	0	0	0	0	0	0	0	0	0	0	0	0.033622	0	0	0	0
MsG0280010547.01	46.5242	54.4669	74.224	38.5739	50.5711	37.1811	54.6285	42.8513	46.6722	19.1342	22.4488	11.9807	64.8229	74.4638	78.1144	45.6599	69.6988	77.219	48.8035	101.271	76.5454	59.3551	71.8724	74.1958
MsG0380015984.01	0	0	0	0	0	0	0	0.457537	0	0	0	0	1.24201	0	0.338723	2.38795	2.7166	3.25957	0	0	0	0	0.653315	0.389235
MsG0680030728.01	0.04863	0	0	0	0	0	0.007374	0	0	0	0	0	0	0	0	0	0	0	0	0.022504	0	0	0	0
MsG0780037350.01	0	0	0	0	0	0	0	0	0	0	0	0	0	0	0	0	0	0	0	0	0	0	0	0
MsG0880045308.01	0	0	0	0	0	0	0	0	0	0	0	0	0	0	0	0	0	0	0	0	0	0	0	0
NewGene_3188	6.49344	0.747832	0.766782	0.831018	0.464973	0.209136	0.126304	2.80109	0.185491	0.322583	0.317857	0.370309	0.835301	0.174294	1.16807	0.481026	0.607708	0.298909	1.4566	3.3511	4.62394	1.58545	0.188111	0.97004
MsG0180003966.01	14.3175	15.7648	19.0492	17.5303	21.4992	21.1979	15.7135	21.3451	24.787	10.3565	12.6466	15.0018	19.7942	17.5564	18.1088	23.3437	18.914	17.662	12.1727	19.2421	18.4408	16.009	13.9616	19.8784
NewGene_3180	0.085987	0.118482	0.650381	0.251914	0.521361	0.22987	0	0.052113	0.044422	0.042088	0	0.09136	0.032452	0	0.144029	0.056431	0.088743	0.598238	0.225081	0.183432	0.174426	0.43105	0	0
MsG0280009100.01	0	0	0	0	0	0	0	0	0	0	0	0	0	0	0	0	0	0	0	0	0	0	0	0
MsG0180001777.01	0	0	0	0	0	0	0	0.013612	0.032871	0	0	0	0	0	0	0	0	0	0	0	0	0	0	0
NewGene_3184	0.429825	0	0	0	0	0	0	0	0	0.120641	0	0	0	0.991518	0	0	0.24426	0	0	0	0	0.080046	0	0.339662
NewGene_3185	0	0	0	0	0	0.376763	0	0	0	0.55293	0.100954	0	0	0	0	0	0	0	0	0	0	0	0	0
MsG0380014239.01	12.6083	11.234	19.7292	19.7311	16.9046	18.5515	7.59565	14.1372	11.754	17.2458	18.0043	14.9495	6.94759	9.95776	6.55395	10.0184	14.9689	7.50274	9.30481	16.0314	19.5106	19.671	17.2486	18.5353
NewGene_22585	0	0	0	0	0	0	0	0	0	0	0	0	0	0	0	0	0	0	0	0	0	0	0.011857	0
MsG0480020109.01	0	0	0	0	0	0	0	0	0	0	0	0	0	0	0	0	0	0	0	0	0	0	0	0
MsG0680034989.01	1.17053	1.35897	0.822021	1.31688	1.56692	1.78632	0.192693	2.25775	0.691958	0.042691	0.580048	0.793479	0.584372	0.678666	0.422733	0.724894	0.77411	0.371696	1.42022	2.83957	1.01676	0.771675	0.716438	0.731412
MsG0280008386.01	31.3573	26.1991	30.8259	28.2481	28.0209	27.53	19.7057	19.5401	18.386	12.9486	18.4571	19.2934	19.2864	17.596	18.2657	18.8769	19.5414	18.0218	40.4948	30.5409	33.2831	31.6996	35.2925	31.2354
MsG0380016853.01	14.4829	14.6686	9.04022	10.8226	8.91292	9.37254	6.61913	6.82595	6.1972	3.54818	6.01387	4.67403	8.51774	6.01723	7.36064	6.66087	7.31525	9.01234	12.4224	6.12364	7.87113	6.8367	8.06685	6.66677
MsG0380014808.01	0	0	0	0	0.383107	0.099353	0	0	0.186239	0	0	0	16.1797	11.1641	13.7614	36.8115	11.5321	25.5323	0.180187	0.854318	0.512665	0.373008	0	0.411511
MsG0380015448.01	0	0	0	0	0	0	0	0	0	0	0	0	0	0	0.186927	0	0	0	0	0	0	0	0	0.05431
NewGene_2633	0	0	0	0.211795	0	0	0	0	0	0	0	0	0	0	0.078088	0	0.014782	0	0	0.357043	0.30737	0	0	0.146601
MsG0280008931.01	0	0	0	0	0	0	0	0	0	0	0	0	0	0	0	0	0	0	0	0	0	0	0	0
MsG0480022474.01	0	0	0	0	0	0	0	0	0	0	0	0	0	0.080065	0	0.332733	0	0	0	0	0	0	0	0
NewGene_2636	0	0	0	0	0	0	0	0	0	0	0	0	0	0	0	0.356555	0	0	0	0.123311	0	0	0	0
MsG0780038885.01	0	0	0	0.060824	0.141826	0	0.023908	0	0	0	0	0	0	0	0	0.012753	0	0	0	0	0	0	0	0
MsG0480023565.01	111.975	105.157	92.9082	118.301	132.069	118.401	108.984	98.8862	85.2289	91.0551	98.7377	106.025	187.483	158.706	191.977	181.038	187.458	196.282	121.27	104.928	112.445	144.396	156.51	146.517
MsG0380016096.01	3.87241	5.37845	5.1512	5.13111	6.56067	5.40388	1.12478	3.04392	2.55712	2.34077	2.74338	3.00118	7.26424	4.6698	6.29274	6.37171	8.19734	8.98065	5.5197	5.21883	5.4803	8.53176	6.44295	7.2008
MsG0480022230.01	0	0	0	0	0	0.13867	0	0	0	0	0	0	0	0	0	0	0.013692	0	0	0.071216	0.129333	0.274189	0	0
MsG0680031702.01	5.6579	5.96744	3.8054	7.4049	5.09547	2.3272	3.19344	3.83538	2.55193	3.0322	5.12173	3.27957	3.08035	2.16438	2.3762	2.75704	2.96356	3.70532	7.4038	4.15087	7.86942	3.22092	3.62163	3.77896
MsG0180001641.01	0	0	0	0	0	0	0	0	0	0	0	0	0	0	0	0	0	0	0	0	0	0	0	0
MsG0280006378.01	1.7894	4.33112	3.98093	2.43472	6.86931	5.05321	0.758627	1.42122	2.33057	0.532669	0.267327	0.837113	8.75255	11.7958	8.48463	14.3888	9.4342	8.86867	3.12986	6.01351	4.80516	5.80044	3.60744	7.23803
MsG0580028288.01	0.199611	1.00629	0	0.222021	0.103244	0	0.024652	0.392646	2.85477	0.537699	0.348548	0.113986	0.156832	0.009438	0	0	0.058239	0	0.210977	0.484156	0.330861	0	0.037016	0.048373
MsG0180005409.01	0	0	0	0	0	0	0	0	0	0	0	0	0	0	0	0	0	0	0	0	0	0	0	0
MsG0180000482.01	13.4591	24.3299	13.9955	28.3779	19.6345	17.2638	12.9879	12.9557	16.865	21.8103	8.20456	10.7795	10.7611	8.19329	9.93094	9.57954	12.7297	11.8615	49.6003	29.7934	34.3074	33.5568	52.7176	31.4317
MsG0580028097.01	71.8839	88.5061	58.8487	94.0414	90.7027	103.061	116.485	62.4349	79.2099	77.6001	78.2055	59.8968	96.4503	128.763	111.309	126.312	121.284	134.821	62.8216	100.875	68.6429	93.2387	93.2256	101.532
MsG0580025363.01	136.885	134.171	155.757	132.563	104.376	117.326	209.623	210.255	226.858	124.502	211.917	184.737	65.0837	52.1978	58.0178	55.344	57.0977	51.8512	182.599	179.784	177.597	93.549	100.334	100.441
MsG0280010545.01	0	0	0	0	0	0	0	0	0	0	0	0	0	0	0	0	0	0	0	0	0	0	0	0
MsG0880044266.01	0	0.585136	0.408559	0.447175	1.14649	0.135896	0	0	1.34382	1.08263	0.495382	0	1.23431	0.295409	0.648667	0.794577	0.7971	2.78102	0	0.396257	0	0	0.979141	0.372016
MsG0380015875.01	0.980157	2.37023	1.72305	3.64257	3.6497	3.52948	1.34308	2.84138	1.39882	1.53187	2.00105	0.701039	12.8238	13.3915	12.6837	11.9425	9.74582	10.3548	0.964514	2.19932	1.91073	3.47183	3.00571	3.11638
MsG0680033113.01	0	0.259943	0	0	0	0	0	0	0	0	0	0	0.062931	0	0	0	0	0	0.024032	0	0.005696	0	0	0.024402
MsG0680030770.01	0	0.005323	0	0	0	0	0	0	0	0	0	0	0	0	0	0	0	0	0	0	0.064029	0	0	0
MsG0580028317.01	0	0	0	0	0	0	0	0.07204	0	0	0	0	0	0	0	0.100065	0	0	0.045956	0.06102	0.05764	0	0	0
MsG0880042886.01	0	0	0	0.246027	0.248081	0.172324	0	0	0	0	0.086792	0	0	0	0	0	0.159446	0.240718	0	0	0	0.280184	0	0
MsG0480021158.01	4.10799	7.33931	7.19315	8.16167	8.37645	10.538	1.44247	3.19862	3.87037	0.953918	1.76677	2.08624	8.52004	6.02637	6.77794	11.5879	8.40042	10.2329	5.29955	5.55847	5.05656	7.87998	4.02216	4.88087
MsG0580024328.01	4.33699	6.13581	6.99674	9.44234	10.5875	8.50195	5.02591	7.84413	8.23195	8.4906	7.70949	5.82592	9.92596	10.3367	8.56314	7.11662	7.21392	6.60467	10.4142	12.3481	10.722	14.8637	20.8317	14.1543
MsG0580028099.01	0.491967	0.972857	0.923811	2.04986	1.16892	1.43804	0.406311	0.352972	0.509892	0.185324	0.314561	0.049651	5.24561	6.71805	6.85419	8.13286	4.97072	6.74357	1.18379	1.05936	0.453534	2.05807	1.95922	1.83116
MsG0280008480.01	0	0	0	0	0	0	0	0	0	0	0	0	0	0	0	0	0	0	0	0	0	0	0	0
NewGene_22828	0	0	0	0	0	0	0	0	0	0.25444	0	0	0	0	0.227729	0	0	0	0	0	0	0	0	0
MsG0280008380.01	30.7362	37.0759	35.9539	19.1446	24.5329	24.5178	13.9237	29.2487	39.0023	19.6633	26.9005	23.8496	17.729	15.4668	15.8817	12.3799	13.821	12.9091	32.2146	23.4546	24.7741	14.867	20.2738	20.0811
NewGene_22821	0.485885	0.497522	0.299144	0.80909	0.254203	1.46658	0.518876	0.24315	0.40749	0.415524	0.483028	0.38527	0.450605	0.274498	0.250673	0.322277	0.469402	0.976236	0.222959	0.837122	0.60024	1.68317	1.01381	0.949003
NewGene_22820	0.20554	0.143199	0.221316	1.08414	0	0.200385	0.24769	0.133342	0.239568	0.569438	0.42149	0.189911	0.369596	0.107808	0.165636	0.184516	0.29131	0	0.187286	0.288423	0.071857	0.209273	0.181012	0.168463
NewGene_22827	0	0	0	0	0	0	0	0	0	0	0.064316	0	0	0.284873	0	0.09742	0	0	0	0	0	0	0	0
NewGene_22825	1.70292	2.19763	3.04356	0.616484	0.917068	1.48438	5.25764	2.55291	3.08674	0.485924	0.19187	0	0.950962	0.163986	0.826269	0.363794	0.244092	0	2.94935	1.19271	4.98471	0.703992	2.19599	0.160296
NewGene_22824	0	0	0	0.658592	0	0	0	0	0	0	0	0	0	0	0	0	0	0	0	0	0	0	0	0
MsG0580028585.01	0	0	0	0	0	0	0	0	0	0	0	0	0	0	0	0	0.010564	0	0	0.040934	0.037432	0	0	0
MsG0380015245.01	138.956	134.327	151.886	134.246	113.278	112.874	193.346	188.881	295.652	129.161	145.739	126.749	93.5345	85.6146	89.0784	75.2043	90.4195	75.9838	113.64	124.254	130.404	88.2166	88.5646	88.3538
MsG0380016737.01	4.88069	4.4164	6.14266	5.5031	4.77099	5.58024	1.82032	3.80914	5.73586	1.98169	2.08888	2.50475	3.89649	3.15911	3.26811	2.28393	3.50028	3.07917	5.37208	6.91483	5.62209	4.70615	4.82224	6.21597
MsG0680034371.01	0	0	0	0	0	0	0	0	0	0	0	0	0	0	0	0	0	0	0	0	0	0	0	0
MsG0380017613.01	0.601021	0.48834	0.370001	0.761184	0.690991	0.975637	0.456696	0.25993	0.221288	0.220629	0.448606	0.48842	1.10864	0.769662	0.798574	0.831123	0.621451	0.5453	0.758718	0.069494	0.608193	0.263846	0.226536	0.309205
MsG0280008170.01	0	0	0	0	0	0	0	0	0	0	0	0	0	0	0	0	0	0	0	0	0	0	0	0
MsG0380017794.01	3.92547	3.73692	3.05417	4.89713	12.5569	13.7423	2.12157	1.43509	1.1906	0.565149	0.896888	1.09873	7.94367	11.3917	10.3413	15.5943	13.7813	12.2702	6.12164	11.3354	6.60264	12.682	13.7983	13.8759
NewGene_7038	0	0	0	0	0	0	0	0	0	0	0	0	0	0	0	0	0.900759	0	0	0	0	0	0	0
MsG0180004606.01	81.095	55.9008	52.3537	97.2006	36.1898	28.9836	8.9271	15.6457	16.3408	12.4634	8.71938	13.0735	33.1587	20.4002	23.5917	30.2674	31.081	42.9946	69.0356	59.0396	46.865	27.2435	23.9809	36.6261
MsG0080047873.01	9.06566	8.10469	12.9153	7.30243	10.1536	10.2925	5.73594	5.72942	9.39755	5.73591	6.52015	3.77437	15.0362	17.0345	10.7265	17.3885	13.2588	9.49983	11.1462	8.24334	6.94628	5.78116	7.19511	7.47743
MsG0580029731.01	0.692622	0.033288	0.544268	0	0.155543	0	3.12137	0	0.165596	0.053932	0.596747	0.010001	0	0	0.213624	0	0.080943	0	0.496711	0.330978	0.289704	0	0.104685	0
MsG0780037281.01	4.94978	7.41189	6.86829	11.3643	25.4222	19.8526	2.3254	2.81724	2.64881	1.3808	1.50074	1.36082	17.2064	21.6378	27.3507	20.9641	19.539	17.5234	7.89466	12.4025	17.0421	17.4218	22.5748	27.5162
NewGene_7035	6.68689	12.6556	7.78177	6.43347	5.95633	8.06341	0.840801	9.80384	6.36583	1.31949	4.60905	1.26388	12.7805	5.30733	7.89688	6.52519	7.62443	8.22631	10.8399	11.1076	9.29081	7.6176	5.51389	9.92749
NewGene_7036	0	0.078558	0.170423	0.489691	0.795698	0.460443	0	0.067549	0.075329	0	0.051822	0.160397	0.252553	0	0	0.414289	0	0.088565	0.103346	0	0.407707	0.330831	0.142523	0.222636
MsG0180001643.01	0	0	0	0	0	0	0	0	0	0	0	0	0	0	0	0	0	0	0	0	0	0	0	0
MsG0580029352.01	122.612	118.455	133.908	103.259	112.458	117.008	105.91	114.228	122.802	102.961	106.041	104.255	67.1778	80.5542	66.7842	64.075	60.215	53.3124	115.015	131.676	127.653	132.053	127.571	132.981
MsG0580027089.01	0	0.023611	0	0	0	0	0	0	0	0	0	0	0.209106	0.212951	0.146119	0.361171	0.041423	0.055447	0	0.009569	0	0	0	0.060246
MsG0280008176.01	0	0	0	0	0	0	0	0	0	0	0	0	0	0	0	0	0	0	0	0.017482	0	0	0	0
NewGene_14011	2.10473	2.89799	0.600504	1.66104	1.20324	0.718432	1.89805	3.15329	3.42405	0.4731	0.9573	0.882796	1.03528	0.414104	0.795415	1.01252	0.700012	0.58328	1.09807	2.98478	1.89621	1.0843	0.393053	0.552817
NewGene_12414	0.889941	1.57726	1.46143	0.764534	0.831685	0.84543	0.812312	0.393105	1.57319	1.03546	0.561116	0.548941	0.193183	0.363303	0.621593	0.818874	1.04021	0.805869	0.580683	1.59165	1.43079	0.953421	0.987676	1.03965
MsG0180004604.01	0	0.197866	0	0	0.19472	0	0	0	0	0	0	0	0	0	0	0	0	0	0	0	0	0.104692	0	0
NewGene_12411	0	0	0	2.71631	1.18371	0.235728	0	0	0	0.11732	0.390517	0	0	0	0	0.528085	0	0	0	0	0	0.123219	0	0.232073
MsG0180005608.01	71.7111	63.5704	59.1266	70.7169	80.1505	103.349	241.198	115.772	76.9465	129.313	97.9287	84.3439	171.997	161.623	180.31	177.331	182.545	182.138	65.7812	81.9097	74.613	107.672	116.072	108.981
NewGene_12413	2.1004	7.48276	7.71312	2.62221	6.78543	9.12997	0.335005	7.18273	18.1264	9.15472	8.62816	5.97641	0.57327	0.403297	1.07601	1.13147	1.38703	0.604443	5.6277	8.48982	8.97218	5.26977	4.35779	8.50036
NewGene_12412	0	0	0	0	0	0	0	0	0	0	0	0	0	0	0	0.192662	0	0	0	0	0	0	0	0
MsG0280011221.01	0	0	0	0	0	0.008001	0	0	0	0.070899	0	0	0	0	0	0.049525	0.02294	0.022618	0.030326	0	0	0	0	0
MsG0480021782.01	10.4713	6.26465	1.50146	7.01975	3.23275	4.39702	0	0.747871	0	0	0	0.552584	19.4929	10.1833	18.2921	7.15841	26.5121	8.30674	2.34511	4.93662	2.94956	1.65179	6.04719	3.00218
NewGene_8770	0.507932	0.76913	2.62583	1.81383	1.22047	1.55985	0.113876	0.31101	1.21205	0.037934	1.1309	0.480628	0.432849	0.366221	0.251315	0.345352	0.152777	0.968307	2.50819	1.10835	1.72228	0.987332	0.982751	0.213733
MsG0680030776.01	0	0	0	0	0.343086	0.135094	0	0	0	0	0	0.431768	0.213593	0	0.247079	0.503721	0.170485	0.179114	0	0	0	0	0	0
MsG0880046482.01	0	0.017261	0	0.020755	0.073322	0	0	0	0	0	0	0	0.370747	0.098163	0.327735	0.567881	0.206454	0.553022	0.038662	0	0	0	0	0.064093
MsG0280008203.01	0	0	0	0.073663	0	0.071342	0	0	0	0	0	0.282971	0.095977	0.251327	0	0	0.437253	0.308819	0	0	0	0	0.435822	0
MsG0480022190.01	0	0	0	0	0	0	0.64322	0	0	0	0	0	0	0	0	0	0	0	0	0.086318	0	0	0	0
MsG0580024137.01	11.541	8.80844	6.37491	11.6076	12.0162	10.5347	15.277	8.14401	9.06646	10.833	9.03489	6.9208	27.2624	25.8124	30.41	23.4998	27.3034	28.5099	7.50336	7.99251	5.81091	12.231	9.67456	10.2561
NewGene_14587	0	0.060008	0.414896	0.347104	0	0	0	0	0.085699	0	0	0	0	0	0.152018	0	0.136889	0	0.231061	0	0	0	0	0
MsG0880044912.01	0	0	0	0	0	0	0	0.006296	0	0	0	0	0	0.116044	0.08251	0	0	0	0	0	0	0	0	0
MsG0380016094.01	0.526766	0.801537	0.05263	0.194861	0.36178	0.342344	0.136405	0	0.38295	0.967626	0.049845	0.116955	0	0.34811	0.187605	0.788686	0.430288	0.251264	0.163212	0.203396	0.231976	0.880779	0.568222	0.530173
MsG0680031234.01	0	0	0	0	0	0	0	0	0	0	0	0.019628	0	0	0	0	0	0	0	0	0	0	0	0
MsG0580028583.01	0	0	0	0	0	0	0	0	0	0	0	0	0	0	0	0	0	0	0	0	0	0	0	0
MsG0380016735.01	72.4754	63.5057	77.0456	79.6978	84.941	72.5156	40.9896	50.5739	70.9636	34.874	44.1652	35.0129	95.6892	100.607	89.9397	122.284	111.127	120.3	67.7014	78.1393	78.0331	81.039	79.1371	80.3623
MsG0280007191.01	21.9188	25.9712	22.7454	21.7171	24.1933	25.8522	25.9853	25.6227	29.6038	23.7432	25.8962	24.4755	16.5211	15.3152	16.0378	15.8085	15.9371	17.2956	25.1146	24.9083	21.33	25.4851	20.4231	26.2324
MsG0880044910.01	0.051208	0.245431	0.131997	0	0.234321	0	0	0.049909	0	0.1673	0	0.104083	0.162241	0	0.334222	0.046858	0	0.097534	0.165282	0	0.10885	0.093529	0	0.104669
MsG0680034327.01	0	0	0	0	0	0	0	0	0	0	0	0	0	0	0	0	0	0	0	0	0	0.025626	0	0
MsG0880044841.01	0	0	0	0	0	0	0	0	0	0	0	0	0	0	0	0	0	0	0	0	0	0	0	0
MsG0680031236.01	0	0	0	0	0	0	0	0	0	0	0	0	0	0	0	0	0	0	0	0	0	0	0	0
MsG0680034330.01	0	0	0.0277	0.07819	0.018407	0.065112	0	0	0.313226	0	0	0.08268	0.060124	0	0	0.239997	0	0	0.892299	0.027942	0	0.129089	0	0.263001
MsG0680030663.01	16.9822	16.7548	15.7129	22.9887	19.63	17.2987	22.4221	23.3477	28.3439	23.5289	22.875	16.1327	23.055	24.0881	22.8446	19.9615	24.1716	21.9442	24.5555	20.9709	23.7161	24.0579	29.0298	21.693
MsG0280009552.01	132.732	153.015	147.396	157.415	163.304	140.816	34.6337	63.2578	88.316	67.2129	67.3394	76.6197	83.9165	52.6204	80.5185	104.674	57.2937	82.2091	172.241	165.349	164.464	151.154	145.376	150.252
MsG0780036240.01	47.0744	49.3793	52.1528	47.871	50.9778	51.8114	32.5339	31.1684	29.1192	29.8954	37.4218	32.9153	52.262	57.0659	57.6823	44.7693	56.1957	51.5038	40.9047	62.2035	43.0801	52.2219	48.7051	57.3166
MsG0180006097.01	16.2505	19.3814	17.519	10.7061	12.5588	13.4969	17.0921	15.689	17.1887	17.5467	20.1591	21.2311	7.26455	7.29488	8.13433	6.5635	7.66786	6.5142	17.15	17.8002	16.4429	12.3982	15.7875	13.8535
MsG0280007193.01	13.2391	14.5845	11.5905	9.8499	9.0198	8.43353	13.9371	12.9897	8.55358	9.14349	13.6813	18.5295	6.46925	4.86679	5.23218	6.292	5.75748	4.10176	10.3452	8.61565	12.764	7.30964	5.46512	7.51411
NewGene_6638	64.8351	61.7282	58.0085	62.6666	59.5111	52.2969	51.617	45.2194	48.9095	49.3883	46.0152	40.1546	63.636	58.0445	51.7617	48.5557	71.6778	69.0682	75.6499	71.6377	60.7124	65.3965	60.0183	59.5411
MsG0780038755.01	216.97	189.422	184.859	160.746	153.004	143.907	90.7951	120.47	127.792	72.4405	87.3421	100.833	87.7315	82.6961	78.4866	90.8167	79.558	90.7218	225.746	168.825	187.002	151.019	142.429	141.872
MsG0280006753.01	4.61015	6.40948	7.832	11.7	5.26134	11.0121	5.07013	1.95952	6.51764	5.05866	6.4668	4.26192	16.6239	20.4697	19.842	18.4663	22.1139	14.8914	7.27192	8.10504	6.82422	9.50694	7.8997	8.82133
NewGene_6637	0.836351	0.407983	0.573634	0.843898	0	0.112736	0	0.176684	0	0	0	0.16571	0.463624	0.232932	0.59628	0	0	0	0.301475	0.557666	0	0	0.298279	0
NewGene_6636	0	0	0	0	0	0	0	0	0	0	0	0	0	0	0	0	0	0	0	0	0	0	0	0
NewGene_6631	2.60215	2.12219	2.38633	1.71437	2.14235	1.77418	1.73339	2.1135	2.45765	1.63465	1.60533	1.71807	1.08031	1.3321	1.45384	1.52495	4.31467	2.44497	3.29631	2.95322	2.59383	4.24682	3.44802	1.7408
NewGene_6630	0	0	0.078232	0	0	0.216303	0.224095	0	0	0	0	0.515697	0.146053	0	0.581536	0.303692	0.128304	0	0	0	0.048164	0	0.545477	0.540591
NewGene_6632	0.391299	0.223768	0.389135	0.09925	0.709296	0.559357	0	0.131592	0.258412	0	0.118745	0.075598	0.200137	1.40481	0.137064	0.29173	0.246188	0.233412	0.473997	0.549354	0.555393	0.351211	0.266211	0.416723
MsG0780039450.01	39.3119	40.0757	33.1115	53.4892	42.3513	42.2642	12.1861	33.4137	29.116	20.4788	18.9395	26.036	13.4395	14.721	16.2989	14.8911	19.2759	18.4572	76.6489	47.8961	49.4626	36.6028	34.5869	31.8968
MsG0780036108.01	0	0.209577	0	0.073249	0	0.312241	0.174904	0	0	0	0	0.099632	0	0	0	0.288557	0.112176	0	0	0	0.20856	0.095125	0.104915	0
MsG0680034985.01	1.56088	1.28287	1.90329	2.07143	1.31006	1.58815	0.712131	1.39038	2.04527	1.18245	0.680808	0.763849	0.90677	1.46671	1.51594	1.28201	1.20514	1.04023	1.39659	1.61358	1.94364	1.27148	1.75774	1.01316
MsG0280008382.01	0	0	0	0	0	0	0	0	0	0	0	0	0	0	0	0	0	0	0	0	0	0	0	0
NewGene_24115	0.126712	0.117689	0.204646	0.409944	0.124083	0.123639	0.207407	1.9097	0.551341	0.36336	0.250107	0.25709	0.234607	0	0	0.056162	0.20102	0	0.334224	0.272973	0.04161	0.104882	0.094383	0.120075
MsG0780038228.01	0	2.08832	2.56774	2.2038	1.50351	1.45659	0	1.1241	1.73954	0.818396	1.20064	0.764475	1.51031	1.2678	0	1.18817	1.03447	1.5302	2.64631	1.34761	1.83635	1.03383	1.11432	1.17857
MsG0680035388.01	0	0	0	0	0	0	0	0	0	0	0	0	0	0	0	0	0	0	0	0	0	0	0	0
MsG0780036845.01	22.9246	26.3235	22.0272	20.8352	21.8027	23.0785	40.137	31.9974	36.3993	31.9208	25.6393	26.9907	18.2131	17.8144	19.9456	21.9528	18.9043	19.3321	39.014	26.6669	26.7103	22.3367	22.4708	22.6681
MsG0580029613.01	27.2983	24.5361	28.251	24.8194	27.3338	29.1667	10.7868	14.5461	18.9442	10.4459	11.3928	14.7001	16.3404	25.3105	17.6213	18.5186	20.1028	19.7482	26.4175	29.5796	26.3916	25.8804	25.1784	27.5048
MsG0180001105.01	2.98011	3.37877	4.41414	3.51138	5.73828	4.35927	1.8129	1.74597	1.26401	1.89891	0.947402	0.984212	15.816	12.902	14.2018	13.7765	16.5231	12.8076	3.62881	4.77528	5.08252	4.78108	5.1153	6.1592
MsG0780038823.01	0.75528	0.58602	1.11224	0.277568	1.26947	0.525869	0	0.19078	0	1.06122	0.525356	0.095926	1.04634	0.668036	0.759673	2.12649	0.479454	1.3118	0.738074	0.480394	1.34168	1.55409	1.01227	0.507112
MsG0580028422.01	0	0	0.069148	0	0	0	0	0	0	0	0	0	0	0	0	0.166561	0	0.030234	0	0	0	0.742457	0	0.073625
MsG0580029935.01	0	0	0	0	0	0	0	0	0	0	0	0	0	0	0	0	0	0	0	0	0	0	0	0
MsG0380012716.01	0	0	0	0	0.0489	0.047772	0	0	0.063874	0	0	0	0	0	0	0	0.101776	0	0	0	0	0	0	0
MsG0280011138.01	51.4203	62.0242	71.8051	58.5188	57.8331	50.9937	55.2871	71.5342	49.4291	49.4185	56.6619	59.6417	18.3756	15.3879	13.539	18.467	21.4323	13.5043	49.0313	56.148	71.7804	54.6199	46.7157	48.1643
MsG0880045941.01	29.5107	31.0071	36.804	35.2114	37.1486	33.3754	25.97	32.2075	37.9288	26.3215	22.7062	24.14	27.1105	27.1102	25.2491	26.701	25.3484	26.1147	44.1662	42.6636	42.8437	43.0773	48.2934	50.3855
MsG0480020223.01	0	0	0	0	0	0	0	0	0	0	0	0	0	0	0	0	0	0	0	0	0	0	0	0
MsG0580029615.01	3.68646	3.46502	4.53441	4.61379	6.60126	7.71016	3.92961	2.02728	1.84535	1.34152	1.17183	1.66449	11.3133	13.7829	12.2898	13.4843	11.1687	11.1133	3.28833	4.38119	3.35455	6.21002	5.13424	5.33361
MsG0380015396.01	6.19119	5.85044	6.00352	6.61612	6.91201	5.36673	2.95841	5.81569	5.61437	4.75016	7.41563	4.45346	6.21312	6.66156	5.47842	6.01208	6.28565	5.93372	7.36837	7.04358	6.32109	7.02578	4.93712	6.13668
MsG0880043795.01	0	0	0	0.13812	0	0.029495	0	0	0	0.050318	0.10456	0.053871	0.001737	0	0	0	0	0	0	0	0	0.066614	0.029537	0.029255
MsG0780037679.01	0	0	0	0	0	0	0	0	0	0	0	0	0	0	0	0	0	0	0	0	0.034097	0	0	0
NewGene_9440	0.293514	0	0.377961	1.14575	0.604484	0.384823	0.140767	0.262876	0.277144	0.550538	0	0.095974	0.122888	0.065931	0.088552	0.295166	0.187069	0.254158	0.590861	0.376332	0.550484	0.757203	1.01877	0.607242
NewGene_22934	73.9334	60.9119	32.0987	58.1595	36.1641	73.3152	56.0656	81.5517	58.6346	52.7809	72.5644	114.988	37.5907	27.544	52.655	28.4075	41.5685	37.5722	28.5768	46.4703	68.5533	47.8864	101.554	52.723
MsG0780038782.01	0.269955	0	0	0	0	0.092141	0	0.049818	0	0	0	0	0	0	0	0	0	0	0.09047	0	0	0	0	0
MsG0180004742.01	0	0.03173	0	0.053556	0.07264	0.097782	0	0	0	0	0	0	0.253175	0.338335	0.144581	0.239497	0.109604	0.38766	0	0.047842	0.05036	0.047832	0	0.103452
MsG0680034932.01	0	0	0	0	0	0	0	0	0	0	0	0.175907	0	0.130819	0	0.034278	0	0	0	0	0	0	0	0
MsG0380017764.01	54.9634	50.3395	47.6261	82.1832	46.3186	46.1772	43.882	42.4848	39.4174	42.8115	28.0153	31.2518	32.4857	28.0624	25.1196	24.4605	27.8335	23.1386	60.2224	50.1749	46.3906	43.2301	38.4591	38.4496
MsG0680031238.01	0	0	0	0	0	0	0	0	0	0	0	0	0	0	0	0	0	0	0	0	0	0	0	0
NewGene_14014	0	0	0	0	0	0	0	0	0	0	0	0	0	0.297916	0	0	0.250231	0	0.356632	0	0	0.263008	0	0
MsG0680031560.01	0	0	0	0	0	0	0	0	0	0	0	0	0	0.155352	0	0	0	0.206979	0	0	0	0	0	0
MsG0380011671.01	5.32656	9.13352	8.90133	5.45818	6.26344	7.09674	14.1934	9.59638	13.5853	8.91002	4.86684	5.25168	7.92086	6.88446	6.258	4.88855	4.4653	6.14392	7.68701	8.19104	7.17511	6.95708	7.47162	6.78555
MsG0780037285.01	0	0	0	0	0	0	0	0	0	0	0	0	0	0	0	0	0	0	0	0	0	0	0	0
MsG0780040006.01	14.811	17.0442	20.5081	18.2756	20.3902	21.6929	20.4566	7.83852	11.615	10.1203	8.99905	5.9965	38.6499	39.567	37.2852	38.9209	35.8549	38.5211	13.7849	19.1049	16.0098	18.1867	19.545	19.8205
MsG0280011223.01	1.0661	1.39789	1.21576	0.929634	1.45822	1.79631	1.01342	1.02407	0.677455	0.544445	0.930649	0.990965	2.03617	2.80325	2.20138	2.36235	2.24599	1.58776	0.569221	1.06472	0.985305	0.941064	0.98768	1.08534
MsG0480019644.01	0	0	0	0	0.096757	0	0	0	0	0.102281	0	0	0.10992	0	0.492272	0.470584	0.562878	2.3918	0	0	0	0	0.233769	0.106223
MsG0380017511.01	37.0996	37.6369	38.5033	21.8241	25.682	25.6761	20.748	22.1194	23.7761	19.9394	21.068	19.0089	25.7848	19.0898	20.5262	13.9331	18.789	15.0312	42.6391	41.939	38.6585	31.4285	35.8608	34.9278
MsG0680030774.01	10.256	13.0981	12.9899	8.40084	10.4063	16.6558	43.7497	16.544	14.7405	20.908	10.8712	15.468	16.7994	17.226	17.6913	12.6499	13.1531	15.0728	18.3785	17.3576	15.8845	17.5462	22.5323	22.4848
MsG0780041235.01	0	0	0	0	0	0	0	0	0	0	0	0	0	0	0	0	0	0	0	0	0	0	0	0
MsG0080048311.01	0.497861	0	0.566518	0.05212	0.25657	0.161904	0.100513	0.129096	0	0	0.173709	0.126082	0.283773	0	0.200874	0.156461	0.239629	0.171949	0	0.872872	0	0	0	0
MsG0280009274.01	0	0	0	0	0	0.123092	0	0	0	0	0	0	0	0	0	0	0	0	0	0	0	0	0	0
MsG0180000103.01	0	0	0	0	0	0	0	0	0	0	0	0	0	0	0	0	0	0	0	0	0	0	0	0
MsG0780039019.01	0	0	0	0	0	0	0	0	0	0	0	0	0	0	0	0	0	0	0	0	0	0	0	0
MsG0280007205.01	0	1.11854	0.294783	1.16441	2.60248	1.12335	0.086971	0	0.08513	0	0	0.114651	0	0.350417	0.623395	0.095798	0.266387	0.134505	0.09116	0.51826	0.633199	0.014562	0.246387	1.09418
MsG0180003266.01	0	0	0	0	0	0	0	0	0	0	0	0	0	0	0.062563	0.010575	0.053405	0	0	0.013148	0	0	0	0
MsG0880046073.01	2.07108	3.09243	3.58377	2.96075	3.86999	2.23702	1.21204	2.79576	5.45612	0.974192	2.21763	2.80652	4.47683	3.1843	1.92271	3.67465	3.08793	2.20028	4.74655	6.5793	4.38158	3.04967	4.33494	5.16726
MsG0780041233.01	0	0	0	0	0	0	0	0	0	0	0	0	0	0	0	0	0	0	0	0	0	0	0	0
MsG0380015778.01	14.9071	14.6759	13.1489	13.7718	10.6951	11.8316	11.2243	11.0378	13.4316	8.90901	10.0098	9.64945	9.11962	6.48856	8.72504	6.22112	8.93126	7.52194	16.3141	20.0033	16.0858	15.6892	16.6833	14.6853
MsG0880045647.01	0.117126	0.394058	0.195124	0	0.087729	0	0	0.148032	0.172365	0	0.047262	0	0.087179	0	0.222563	0	0	0.207849	0.128949	0	0	0.04987	0	0
MsG0180004149.01	42.4837	38.2884	31.0962	47.775	46.1463	52.0279	78.1932	63.0993	47.4855	47.092	62.4067	45.5966	77.4271	70.8372	70.3449	80.8949	82.1856	78.6873	36.4408	45.5766	49.3313	71.278	69.3942	73.3984
MsG0080048313.01	0.472112	0.572702	0.440844	1.62153	1.77726	1.32836	0	0	0	0.253159	0.17289	0.368702	2.99454	2.0814	3.52513	2.33565	4.70319	4.51867	0	0.700456	0	1.19307	1.33946	1.10527
MsG0880046721.01	94.9533	83.8943	101.548	79.2078	67.3389	68.4836	132.97	100.467	93.1548	87.1237	86.4999	86.4709	57.0319	40.4105	53.5716	43.1754	54.5971	57.1842	100.295	96.2034	93.6336	68.2687	89.2658	71.6838
MsG0280009272.01	0	0	0	0	0	0	0	0	0	0	0	0	0	0	0	0	0	0	0	0	0	0	0	0
MsG0580029469.01	0.185278	0	1.07829	1.37646	0.610244	0.802083	0	0.237753	0	0.027712	0.181456	0.030716	0.672602	2.79805	1.97427	3.45631	2.71983	2.28566	0.41953	0.690549	0.321552	0.833753	1.79335	3.17346
MsG0280007207.01	28.6174	30.9585	30.4886	27.045	32.2997	31.0801	9.35769	15.7543	18.3824	10.9855	11.875	11.8392	20.7849	18.2256	18.0372	20.7753	19.1473	18.9542	35.4349	32.0303	34.1192	26.9524	25.9336	26.797
MsG0480019890.01	12.4142	15.9848	12.0713	16.3874	15.6305	16.055	7.15559	7.16135	9.77316	4.51076	5.19112	4.19704	27.8075	23.5027	24.7253	25.332	28.4517	27.7496	17.9181	19.0154	17.7569	18.0157	18.5204	17.4709
MsG0180002382.01	0	0	0	0	0	0	0	0	0	0	0	0	0	0	0	0	0	0	0	0	0	0.102358	0	0
MsG0580028424.01	15.9488	12.6794	7.91111	22.2447	14.4875	33.9748	26.1646	19.7506	13.6156	27.8038	37.0932	15.5722	12.2023	5.38322	10.1513	16.742	13.5118	29.5967	15.084	13.3273	8.744	12.6013	20.1829	14.6594
MsG0180004248.01	5.39406	8.53803	9.30503	8.88314	7.09354	11.6303	8.9503	7.43576	7.53416	7.69133	6.58438	7.22974	18.2464	14.1614	14.8129	13.4172	18.7666	16.8009	7.12439	8.72225	4.39656	11.1657	11.0607	12.6275
MsG0880045532.01	0	0	0	0	0	0	0	0	0	0	0	0	0	0	0	0	0	0	0	0	0	0	0	0
NewGene_8578	0.264556	0.345851	0	0.760501	2.01718	0.205897	0	0	0.356092	0.108641	0.142853	0	0.963371	4.02487	0	0.379994	0.989287	0.363085	0.613592	0	0.065957	0.048015	0.636975	0.28646
MsG0380017918.01	85.9584	69.0182	66.464	107.105	100.93	83.5687	128.266	97.4682	80.5128	113.892	92.8486	123.453	87.5648	91.7646	97.2853	89.5349	96.8809	114.064	74.3724	59.02	71.5851	87.9744	110.83	78.5755
NewGene_8570	0	0	0	0	0	0	0	0	0	0	0	0.813846	0	0	0	0	0.125247	0	0	0	0	0	0	0.290614
MsG0180006091.01	0	0	0	0.082163	0	0	0	0	0	0	0	0	0	0	0	0.008825	0	0	0	0	0	0	0	0
MsG0580029952.01	42.0197	48.7584	48.2964	31.477	38.8605	35.459	31.3184	35.5941	47.6255	34.0946	28.4299	25.2709	34.4339	28.4246	29.7609	27.9054	31.4647	28.3377	51.4588	42.4084	49.6243	41.1429	41.9976	45.9869
NewGene_8574	9.44078	11.9754	7.79498	12.3675	11.4318	6.12209	3.63594	5.67628	6.23931	1.41899	4.4814	4.33895	11.2507	9.94247	10.7151	5.48042	11.2814	4.73479	10.9981	15.2623	11.7252	10.5214	12.9604	11.3868
NewGene_8575	2.03142	3.11195	1.99535	3.86967	5.70227	2.09136	0	0.218482	0	0	1.23092	2.15811	1.52313	1.53719	0.954293	0.606253	1.15824	0.389051	15.2569	7.79511	7.54835	5.1723	10.3961	8.56452
NewGene_8576	2.87193	0.461306	0.510898	1.459	8.38631	2.92167	0.438821	0.646318	0.534496	0	4.51063	0.483058	0.709793	0.644518	0.313534	2.73211	6.36535	1.01331	1.69003	0.918796	0.124991	1.87619	3.39314	0.701027
MsG0180004457.01	5.38733	4.94579	8.10148	10.2134	12.9808	11.0695	20.5105	4.51248	6.16772	3.47052	3.35767	3.50341	19.8614	14.2907	20.7123	25.7973	27.0781	25.6737	6.10982	7.101	4.40572	12.3604	14.8771	14.9713
MsG0480020280.01	0	0	0	0	0	0	0	0	0	0	0	0	0	0	0	0	0	0	0	0	0	0	0	0
MsG0180002321.01	0.153737	0	0.054191	0.412373	0.574486	0	0	0	0	0	0	0	0.179783	0	0	0.204506	0.444945	0.286266	0.174617	0.053801	0.190913	0.466667	0	0.075391
MsG0680031219.01	0	0	0	0	0	0	0	0	0	0	0	0	0	0	0	0	0	0	0	0	0	0	0	0
MsG0180002055.01	0	0	0	0	0	0	0	0.031563	0	0	0	0	0	0.033951	0	0.031918	0	0	0	0	0	0	0	0.046006
MsG0380013913.01	4.5918	5.99794	6.09829	6.86036	6.73106	5.74753	2.50713	3.47836	3.80708	2.13977	3.46463	3.44794	4.87528	5.51338	5.14194	5.34414	3.75704	4.18443	5.94498	5.46533	5.04909	6.53873	6.88414	5.80668
NewGene_21973	0.488391	0.451489	0.924059	1.24016	1.43901	0.902083	0.601082	0.670993	1.39876	0.666212	0.405284	0.695225	1.09763	0.253198	1.31006	1.23827	0.767657	0.765305	0.664541	0.542464	1.09684	0.89505	0.881327	0.968797
MsG0380012444.01	0.29811	0	0.118381	0.21457	0.121964	0.627296	0.091959	0.174863	0	0.696914	0.232276	0.488072	1.15653	1.12447	1.11604	1.50804	1.31238	0.867082	0.085272	0.261698	0.329656	0	0.508965	0.683801
MsG0780040004.01	0	0	0	0	0.045712	0	0	0	0	0	0	0	0	0	0	0	0	0	0	0	0	0	0	0
MsG0180004431.01	0	0	0	0	0	0	0	0	0	0	0	0	0	0	0	0	0	0	0	0	0	0	0	0
MsG0580029950.01	18.8759	17.5013	24.6011	19.0525	27.4462	26.2498	7.12472	6.64841	22.8283	5.2772	6.67364	3.22345	91.0882	98.4217	113.083	86.6883	82.0172	111.524	39.3925	28.0714	22.695	23.8568	22.4156	28.8237
MsG0580026776.01	0	0	0	0	0	0	0	0	0	0	0	0	0	0	0	0	0	0	0	0	0	0	0	0
MsG0480021536.01	0	0.979215	0.611485	0	0.785867	0.854317	1.13577	0	1.08191	0	0	0.747259	2.61638	3.86367	1.40151	0	1.33141	1.28276	1.26775	1.94031	1.73346	0	0	0.921374
MsG0380013635.01	7.71305	5.67126	5.24722	5.0087	3.70729	5.29772	15.8786	17.9614	8.39432	16.558	20.5707	22.4485	0.555896	1.34116	0.948127	0.708129	0.706493	0.557945	3.4953	3.40141	4.17625	5.12282	4.08544	3.24835
MsG0380012900.01	0	0	0	0	0	0	0	0	0	0.058444	0	0	0.39261	0.153059	0.113864	0.926691	0	0.499322	0	0	0	0	0	0
MsG0280011084.01	0	0.434426	0.518101	0	0.172233	0.144133	0	0	0	0	0	0	2.35152	2.75799	2.57669	4.86674	3.13379	4.23642	4.16394	0.035473	0.029156	0.665106	1.09507	0.678295
MsG0180002057.01	0.080905	0.224573	0	0.044724	0.126525	0.141905	0	0	0.065143	0	0	0	0.423501	0.04687	0.767116	0.247754	0	0.187068	0.133516	0.209376	0.069732	0	0.186832	0
MsG0880042234.01	0	0	0	0	0	0	0	0	0	0	0	0	0	0	0	0	0	0	0	0	0	0	0	0
MsG0380013915.01	1.02136	2.29697	0	0.670483	0.358531	0.302268	4.90191	2.76928	3.39985	1.04249	2.67012	2.19163	0.414712	0.303795	0.29271	0.157362	1.5748	0.547162	0.27354	1.20134	1.17538	3.43505	0.834621	0.980469
MsG0580026831.01	0	0	0	0	0	0	0	0	0	0	0	0	0	0	0	0	0	0	0	0	0	0	0	0
MsG0880043401.01	0.826187	1.64399	1.88612	1.62288	1.56665	0.876127	0.836666	1.58507	1.24907	6.27559	1.40362	7.43843	0.369381	0.627611	0.155688	0.250654	0.232373	0.400865	1.35052	0.502618	0.939983	0.758686	0.482228	0.782729
MsG0280009874.01	0	0	0	0	0	0	0	0	0	0	0	0	0	0	0	0	0	0	0	0	0	0	0	0
MsG0280009819.01	0.046523	0.05342	0.121637	0.1133	0	0	0	0	0	0.140205	0	0	0.047155	0.021456	0.00936	0.028595	0.090707	0.079037	0.06374	0.139013	0.068439	0	0	0.037535
MsG0480018370.01	0.041344	0	0.049588	0	0	0	0	0	0	0.089824	0	0	0	0	0	0	0	0	0.05144	0.105873	0.118791	0	0	0.067328
MsG0680035244.01	1.71304	1.45463	1.88106	1.12275	0.988061	1.06712	0.582504	0.8831	2.41979	0.588096	0.404778	0.435615	1.15204	1.4046	1.00149	1.03298	1.243	1.52448	1.55413	1.18405	1.15856	1.18591	0.363692	1.01947
MsG0380015776.01	0.509137	1.40851	1.40152	1.01462	1.1352	2.50556	0.129274	0.500361	0.344056	0.188669	0.322383	0.364563	2.63606	3.13009	3.13974	3.33396	2.6853	2.57746	1.97423	2.4629	2.17639	3.07632	2.34327	3.73579
MsG0880045641.01	15.8532	20.6974	16.9577	13.163	19.1808	13.51	8.34659	7.69782	11.1486	3.29743	3.37647	4.72766	34.1493	30.9944	31.9084	35.66	27.3981	30.3712	16.3057	17.7852	18.0181	19.7347	18.799	17.154
MsG0180001399.01	0	0	0	0	0.028724	0.033179	0	0	0	0	0	0	0.082702	0.100072	0.064192	0	0.019066	0.040334	0	0	0	0	0	0
MsG0280007039.01	0.058123	0	0	0	0	0.058791	0.206931	0	0.135394	0.03308	0	0.155817	0	0.10395	0	0.26011	0	0.074684	0	0.067824	0	0	0	0.058728
MsG0180001592.01	0	0	0	0	0	0	0	0	0	0	0	0	0	0	0	0	0	0	0	0	0	0	0	0
NewGene_9846	0.193458	0.6798	0	0	0	0	0	0.217208	0	0	0.247846	0	0	0	0.227222	0	0	0	0	0	0	0	0	0
MsG0280010108.01	0	0	0	0	0	0	0	0	0	0	0	0	0	0	0	0	0	0	0	0	0	0	0	0
MsG0780038780.01	0	0	0	0	0	0	0	0	0	0	0	0	0	0	0	0	0	0	0	0	0	0	0	0
MsG0180004740.01	6.32763	5.89211	6.82212	4.77849	6.80704	7.66436	2.82611	4.61994	2.79759	2.54869	2.1688	3.01024	8.08741	7.827	7.29935	6.49545	5.80918	6.76726	8.07258	8.68935	11.171	9.61457	8.95143	9.44939
MsG0580028983.01	0	0	0	0	0	0	0	0.127876	0	0	0	0.469226	0	0.914932	0	0	0	0	0	0	0	0	0	0
MsG0680032078.01	0	0	0	0	0	0	0	0	0	0	0	0	0	0	0	0	0	0	0	0	0	0	0	0
MsG0380015669.01	0.646496	0.146045	0.309042	0.453795	0.779364	0.355019	0	0.100053	0	0.216474	0.370906	0.141834	1.44744	0.662526	1.07832	0.616229	0.806038	1.74837	0.617604	1.40297	0.463177	1.41441	1.42314	1.13176
MsG0680035464.01	0.044202	0	0	0	0.08728	0.094701	0	0.043854	0	0	0.041213	0.26031	0.041151	0.049886	0.046286	0	0.201242	0.102421	0.278654	0	0.087147	0	0.047816	0
MsG0180006093.01	156.767	154.383	118.384	155.342	156.862	161.676	283.475	198.522	173.323	241.958	196.663	245.121	79.5909	76.9304	89.901	82.0283	93.7413	89.7655	105.058	124.492	114.714	140.521	145.575	124.918
MsG0180003178.01	1.43879	1.5867	1.51834	0.498468	1.8796	2.40746	5.22082	1.92942	0.681151	1.1034	1.26745	0.49135	3.18736	1.33483	2.29384	0.741041	0.84755	1.35031	1.12813	1.43413	1.25828	1.04073	1.87824	2.75689
MsG0780038501.01	2.61668	2.59561	4.58521	4.37864	6.47339	6.54391	0.381207	1.9233	1.15321	1.13904	0.81493	1.09661	2.28468	4.17954	5.70953	3.83556	2.97214	3.39287	1.76183	3.92873	3.66435	7.06223	5.54422	6.32549
MsG0180004746.01	0	0	0	0	0	0	0	0	0	0	0	0	0	0	0	0	0	0	0	0	0	0.042614	0	0
MsG0180002535.01	0	0.084135	0.138424	0	0	0.036553	0	0.045441	0.266003	0	0	0	0	0	0.083215	0	0.05436	0	0	0.398562	0.068184	0	0	0
MsG0680034255.01	0.06013	0.261512	0	0.257279	0.118405	0.419965	0.533381	0	0	0	0.597872	0	0.179001	0	0	0.063608	0.195822	0	0	0.234227	0.211598	0	0.411127	0
MsG0580028981.01	0	0	0	0	0	0	0	0	0.255459	0	0	0	0	0	0.271906	0	0	0	0	0	0	0	0	0
MsG0180004461.01	0	0	0	0	0	0	0	0	0	0	0	0	0	0	0	0	0	0.061103	0	0	0	0	0	0
MsG0180003879.01	45.4515	69.3021	37.076	32.152	38.2443	26.1279	46.8907	64.2135	68.5872	57.9256	62.2811	51.6427	17.4501	10.3585	11.3498	12.097	16.0801	11.6706	90.7595	51.1753	62.0726	24.6256	38.7407	23.4263
MsG0180001531.01	0	0	0	0	0	0	0	0	0	0	0	0	0	0	0	0	0	0	0	0	0	0	0	0
MsG0380017224.01	0	0	0	0	0	0	0	0	0	0	0	0	0	0	0	0	0	0	0	0	0	0	0	0
MsG0680035466.01	2.17534	1.57684	2.06088	1.0475	0.767186	0.889007	2.98185	2.0942	3.49581	1.13758	0.825477	0.809205	0.641252	1.55923	0.751602	0.2436	0.969757	0.327323	2.42857	1.35432	1.14303	1.15848	0.801709	0.919297
MsG0680031074.01	0	0	0	0	0	0	0	0	0	0	0	0	0	0	0	0.110617	0	0	0	0	0	0	0	0
NewGene_3163	3.22346	0.268965	1.96045	1.06943	2.13755	0.452048	0.177707	0.566565	0.453441	0.410039	2.57562	3.67948	1.44343	2.81601	1.88342	1.42633	1.44585	1.45572	1.17902	2.42055	1.71511	1.66066	0.230979	1.05355
MsG0480021530.01	243.33	235.172	194.444	240.801	340.63	309.221	256.952	223.16	167.687	214.133	192.727	176.065	288.511	224.202	266.172	245.234	233.595	225.075	190.147	235.689	236.354	240.895	303.675	344.948
MsG0680031391.01	0	0	0	0	0	0	0	0	0	0	0	0	0	0	0	0	0	0	0	0	0	0	0	0
MsG0280009106.01	0	0	0	0	0.045033	0	0	0	0	0	0	0	0	0	0	0	0	0.048165	0	0	0	0	0	0
NewGene_14115	1.07605	0.243725	0.701817	0	0	0.279558	0.239101	0.494472	0.981227	0.180238	0.313861	0	0.247241	0.46156	0.352157	0.114715	0.29159	0.726918	0.128834	0.358943	0.484967	0	0.535591	0.276983
MsG0380012902.01	2.95457	3.56969	1.77752	3.32678	3.97792	3.56955	4.29322	3.30681	2.38877	4.17671	1.47297	1.92523	7.93149	17.5294	5.19021	8.44791	7.67967	4.6762	3.29653	2.04547	1.3952	2.15831	2.05656	2.64142
MsG0280008666.01	0	0	0	0	0	0	0	0	0	0	0	0	0	0	0	0	0	0	0	0	0	0	0	0
MsG0280009270.01	15.7769	18.1441	20.9682	15.2383	17.6779	15.5461	15.3912	17.0901	17.4245	11.7833	9.01449	8.97604	7.40864	8.60349	9.9017	12.843	12.5905	14.193	16.4229	17.758	19.9167	15.1112	10.7156	16.2653
MsG0380013652.01	0	0	0	0	0	0	0	0	0	0	0	0	0	0	0	0	0.134995	0	0	0	0	0	0	0
MsG0480019892.01	0	0.013876	0	0	0	0	0	0	0	0	0	0.053724	0	0	0	0	0.023282	0	0	0	0.060579	0	0	0.025384
MsG0780037205.01	0	0	0	0	0	0	0	0	0	0	0	0	0	0	0	0	0	0	0	0	0	0	0	0
MsG0880043427.01	3.57847	2.26974	7.66531	3.63754	1.95846	4.82188	0	4.19118	4.50726	5.01016	9.84084	19.0698	0	0.129824	0	0.049892	0.456928	0.209736	4.37247	5.40725	5.1883	3.67195	6.16885	3.03174
MsG0180002384.01	0	0	0	0	0	0	0	0	0	0	0	0	0	0	0	0	0	0	0	0	0	0	0	0
MsG0580028426.01	0.306459	0.020127	0.293137	0.402303	0.370138	0.66862	0	0.932756	0.720198	0.66235	0.976639	1.03992	0	0.139424	0	0	0.182523	0.223848	1.22791	0.71474	0.463633	0.302231	0.214828	0.504148
NewGene_23701	0	0	0	0	0	0.23173	0	0	0	0	0	0	0.106196	0.114488	0.102991	0	0.293223	0.030491	0	0	0.029633	0.275092	0.125145	0
NewGene_23703	0	0	0	0.186947	0.636101	0.431563	0	0	0	0.202356	0	0	0	0	0.175702	0	0.396907	0	0	0.262091	0	0	0	0.22455
MsG0380014988.01	0	0	0	0	0	0	0	0	0	0	0	0	0	0	0	0	0	0	0	0	0	0	0	0
MsG0380012978.01	0	0	0	0.02996	0	0	0	0	0	0.053307	0	0	0	0	0	0	0.041572	0	0	0	0	0	0.06358	0
NewGene_4099	0	0.058725	0	0.057444	0	0	0	0	0	0.045619	0	0	0	0.037173	0.160733	0	0	0	0	0.357836	0	0	0	0
NewGene_23706	0.601777	1.5218	1.37304	0.49149	0.268077	0.749969	0	0.911021	1.10106	0.111301	0.685364	0.160806	0.21726	0.482132	0.263859	0.226342	0	0.066497	1.79099	0.922407	0.960205	0.260641	0.09608	0.443948
NewGene_4097	0.543185	0.392815	0.021601	0.379456	0.25751	0.175748	0.40537	0	0.24916	0.447919	1.49524	0.15657	1.05309	0.401179	2.78569	0.361124	0.251862	0.292894	0.089613	3.54072	0.960356	0.610414	0.638597	0.133893
MsG0780036641.01	0	0	0	0	0	0	0	0	0	0	0	0	0.044022	0	0	0	0	0	0	0	0	0	0	0
NewGene_4095	0	1.28768	3.12119	0	0.833059	1.4768	2.13693	1.31637	0	0	1.27454	0	0.102736	0.110958	0.958002	0.764023	0	1.41011	0.807955	0.198275	2.55869	0.364392	1.9926	0.121944
MsG0680030363.01	2.86419	2.81514	3.11561	1.31186	2.25428	0.988618	2.08967	5.05339	3.19215	1.79082	2.42967	3.09223	0.484082	0.372428	0.880551	0.617343	0.554154	1.05343	3.48714	2.73994	1.89636	0.451582	1.08187	1.10977
NewGene_4093	3.95322	5.24451	4.42956	8.08444	2.96181	2.35498	1.7886	3.10877	4.87189	4.29014	6.64056	7.4952	1.33198	1.22036	1.51318	0.987929	1.64701	1.89094	4.75529	7.36939	5.06342	6.87723	4.57278	5.02664
NewGene_4092	0	0	0	0.22099	0	0	0	0	0	0	0	0	0	0	0	0.077515	0.174158	0	0	0	0	0.13605	0	0
NewGene_4091	1.96986	3.89551	2.53559	3.62222	3.23893	2.45288	2.17493	1.23029	2.92358	1.85956	2.82411	2.68514	1.30088	1.33119	1.12662	1.33053	1.46264	1.15703	0.995163	2.96135	1.6362	0.6868	1.70973	1.6744
NewGene_4090	1.27727	1.73575	0	5.79237	3.38078	1.18269	0	0.801449	0.814805	0.168404	0.597049	2.08097	1.12413	1.43574	1.06308	3.04937	2.07921	1.87008	2.57293	6.44468	2.17851	5.50073	1.58727	4.67393
MsG0380013650.01	0.086708	0	0	0	0	0	0.068909	0	0	0	0	0	0	0	0.127826	0	0	0	0	0	0	0.035305	0	0
NewGene_424	0.322013	0	0.247123	0	0	0	2.45425	0.403045	1.248	0.215512	0	0.066682	0.206265	0	0.299537	0	0	0	0.341237	0.407606	0	0.256376	0.077767	0.152178
NewGene_427	0.084916	0	0	0.261045	0	0.065363	0	0.095041	0.059284	0	0	0	0	0	0.056684	0	0.087434	0	0	0	0.036529	0	0.027721	0.224627
NewGene_426	6.23105	9.0139	6.53011	5.78891	7.59284	3.9862	6.68357	6.95931	1.77268	0.664289	1.4515	1.38637	6.66588	3.30751	5.80553	3.90568	4.22583	2.33401	4.84927	9.30985	6.25933	5.29252	4.53548	7.9993
MsG0080048687.01	221.048	226.086	250.103	321.906	317.888	370.064	250.51	240.768	326.197	340.321	382.374	225.179	318.239	463.257	382.782	341.944	382.83	360.967	132.031	260.297	198.272	312.449	232.763	369.794
MsG0480023977.01	98.1193	114.134	115.253	96.5429	114.645	108.824	56.0434	74.6432	79.2152	42.1641	46.8573	51.7828	129.153	109.722	117.906	107.388	99.3468	89.6132	126.904	113.942	115.514	112.09	114.458	117.92
MsG0880043748.01	59.414	67.5653	72.1699	80.7361	63.5702	69.9863	90.2765	88.4706	96.7037	84.6209	87.7475	60.1908	70.1299	75.9755	80.5629	83.3211	62.4311	81.3473	56.6715	83.4211	70.014	62.8177	51.9271	76.351
MsG0480021133.01	0	0	0	0	0	0	0	0	0	0	0	0	0	0	0	0	0	0	0	0	0	0	0	0
MsG0180003541.01	33.6014	37.6435	42.3279	52.8488	43.8421	54.8187	33.9502	24.3108	19.9322	22.8729	18.9536	19.3701	94.4233	101.012	100.142	111.212	106.232	108.395	41.727	44.3409	38.4377	56.4814	47.1568	60.3266
MsG0180005104.01	1.40018	0.925166	1.38399	2.1575	2.54862	1.7895	0.16809	1.03106	1.29511	0.844745	0.862731	0.526489	3.7225	2.81006	4.20661	5.13797	4.47447	7.30562	2.05552	1.47646	1.56372	1.58617	3.91623	3.22064
MsG0480023085.01	0	0	0	0	0	0	0	0	0	0	0	0	0	0	0	0	0	0	0	0	0	0	0	0
MsG0680035878.01	0.243335	0.355203	0.512696	0.504381	0.501081	0.698618	0.208156	0.468111	0.487561	0.065943	0.244245	0.118706	0.966734	0.508974	0.635239	0.824333	0.601699	0.653934	0.224749	0.483317	0.500994	0.545801	0.550601	0.574455
MsG0880047449.01	0	0	0	0	0	0	0	0	0	0	0	0	0.313144	0.182016	0.241567	0.542839	0.20361	0.335734	0	0	0	0	0	0
NewGene_26118	1.54644	1.21899	1.53861	1.15544	1.5061	1.64533	0.326953	0.809073	1.58935	0.590155	0.498612	0.876697	0.896803	1.35599	1.25518	0.780581	1.35019	1.42849	1.40275	1.70322	1.17804	2.072	1.54956	2.27256
MsG0180002533.01	0	0	0	0	0	0.038682	0	0	0	0	0	0	0	0	0	0	0	0	0	0	0	0	0.033756	0
MsG0680034257.01	0	0.261823	0.147087	0.460648	0.442042	0.302062	0.082367	0.165666	0.831736	0.202521	0.37616	0.21468	0.219384	0	0.313306	0.364868	0.398495	0.410159	0.326376	0.372968	0	0.492321	0.385834	0.648466
MsG0280011086.01	43.3946	41.6377	43.7643	40.4369	42.822	41.7175	48.0223	39.8439	39.8971	32.2696	38.09	36.8966	50.1085	35.2618	37.5885	51.3609	46.9629	37.3775	41.422	38.3555	41.491	41.2679	42.2723	39.5976
MsG0280006827.01	1.75339	1.60511	1.11858	2.31566	3.09264	1.36266	0.544106	0.494562	0.831848	0.560523	0.838402	0.488916	3.58102	2.59289	2.25261	3.29015	3.28503	2.23517	1.06697	1.9634	1.43515	2.40447	1.58062	1.32151
MsG0780036042.01	0	0	0	0	0	0	0	0	0	0	0	0	0	0	0	0	0	0	0	0	0	0	0	0
MsG0380013917.01	2.20561	1.86971	0.058532	2.3381	0.633674	0.123262	3.16337	5.48639	7.60334	2.74828	4.44575	7.74054	0.610538	0.153785	0.633165	0.277968	0.025732	0.553418	2.31804	1.36377	0.661669	2.82163	4.05736	2.97739
MsG0680034435.01	19.4908	27.4256	23.1056	33.0894	18.4965	18.2874	17.8693	16.1074	11.325	8.84993	9.53952	5.31495	37.1545	40.4531	31.9281	24.4525	42.0754	33.0555	10.441	28.2307	22.6505	16.8685	26.2781	28.3157
MsG0480023884.01	0	0	0	0	0	0	0	0	0	0	0	0	0.19407	0	0	0	0	0	0	0	0	0	0	0
MsG0780036365.01	1.10534	1.13529	0.691738	0.740405	1.09187	1.07357	0.101632	0.842292	0.445127	0.776406	0.608546	0.600071	0.398379	0.82276	0.316324	0.335836	0.62859	0.499951	0.656473	1.21127	0.575506	0.533414	0.536137	0.588693
NewGene_17872	1.05064	0.250309	0.141818	0.868182	0.78018	0.792221	0.247746	0	0.473978	0.140701	0.963287	0.599706	0.208835	0.433536	0	0.631941	1.31524	0.125316	0.329699	0.374487	0.333975	0.825875	0.645823	0.883752
MsG0680035246.01	0.044439	0.110924	0.080847	0	0.160604	0.097432	0	0.110398	0.041827	0.054629	0.075762	0	0.082311	0.046138	0.034486	0.05954	0.040685	0.021302	0.008133	0.04976	0.039868	0.066966	0.046016	0.019048
MsG0780036538.01	0.240255	0.053413	0.140312	0.967093	0.376762	0.675044	0.261319	0.363462	0.107224	0.566652	0.209042	0.432899	2.02118	0.820196	1.7251	2.70784	2.36586	3.82593	0.770571	0.49202	0.477393	1.0134	0.643318	1.34413
MsG0880045643.01	0.973215	0	1.46291	0	0	0.220659	0.409686	1.92105	0	0	0.287433	1.46561	1.01794	1.57841	2.49129	2.09467	3.16801	2.5474	0	0	0	0	0.280831	0.332815
MsG0180006116.01	41.9822	59.3609	49.4903	41.5355	64.3711	61.3068	34.7986	33.6878	27.1452	21.1718	20.6712	30.197	82.1263	64.1345	74.8122	99.6753	72.1153	84.9266	39.6264	47.5285	48.4337	49.5248	47.6022	59.3682
MsG0180000508.01	5.20672	8.1789	7.44596	7.01344	7.65615	7.35924	0.61426	3.59322	2.14336	2.11882	3.39562	1.41511	12.0328	11.3725	16.0989	12.0771	14.3418	10.7371	5.33178	9.26344	4.5888	5.62007	3.1759	6.44852
NewGene_10904	0.552188	0.640336	0.62324	0.428639	0.230236	0	0.947452	0.190185	0.291557	0.169345	0.397359	0.658385	0	0.345121	0.113392	0.069066	0.048409	0	0.488022	0.400679	0.656021	0.581456	0.318242	0.61049
MsG0780037690.01	0	0.101743	0.160407	0	0	0.105389	0.25783	0	0.260629	0	0	0.066599	0	0.20187	0.221364	0	0	0	0.463624	0.153347	0	0	0.611881	0.141679
MsG0180002952.01	26.4842	26.7007	21.7899	25.6866	27.8055	26.8557	13.6622	17.5112	12.104	13.1001	16.5876	15.4118	28.2176	27.8368	23.7332	22.3743	20.9599	18.9727	18.8394	23.5118	26.0877	23.4152	24.3063	20.2851
MsG0180003979.01	52.6151	41.6492	43.4849	26.7802	25.188	27.4153	28.9937	52.3407	55.4385	33.0607	35.5216	41.195	19.5146	15.6566	17.6887	16.2826	14.1831	11.1961	50.6514	37.2563	44.1687	21.1809	21.5509	25.0377
MsG0680035240.01	6.7099	7.67418	6.89613	7.40789	7.69447	6.37307	2.92102	4.85138	6.324	3.29931	2.16668	3.83509	5.03095	6.24164	6.58549	4.70717	5.81956	2.77989	20.7463	16.2915	9.00496	8.33928	11.9454	11.5914
MsG0580024043.01	32.2107	28.0685	20.0513	19.3757	23.2509	23.4094	14.6925	15.8445	12.2002	17.748	13.7297	15.313	44.2967	29.8634	35.8459	30.5883	26.2739	43.1959	19.3066	14.1515	18.0907	17.4395	20.6268	16.4614
MsG0180006118.01	0	0.087959	0	0	0	0.162914	0.032882	0	0	0	0	0.034004	0	0	0.067067	0	0	0.042795	0	0.077132	0	0.127472	0	0
MsG0380017615.01	0.08912	0	0.327735	0	0	0	0	0.85724	0.293755	0	0.189623	0	0	0	0	0.232304	0	0	0.526677	0	0.309798	0	0	0
MsG0380013223.01	0	0	0	0	0	0	0	0	0	0	0	0	0	0	0	0	0	0	0	0	0	0	0	0
MsG0280007013.01	56.4029	64.6706	73.5143	55.5386	60.2951	62.3056	168.775	77.4152	117.02	64.9707	64.2055	68.1057	59.1194	58.4096	62.9004	52.3252	55.6135	58.3601	77.2113	54.688	63.7504	41.7633	50.5164	43.46
MsG0480018458.01	0	0	0	0	0	0	0	0	0	0	0	0.035596	0	0	0	0	0	0	0	0	0	0	0	0
MsG0280009291.01	16.5302	17.9279	13.9744	25.9504	18.4967	17.4185	17.6805	12.4711	19.4666	14.1136	12.6207	15.3049	6.22066	1.98864	3.97576	1.25652	2.94532	1.6858	56.0664	29.0772	32.1459	24.4211	50.8031	15.5099
MsG0280008926.01	0	0	0	0	0	0	0	0	0	0	0	0	0	0	0	0	0	0	0	0	0	0	0.048362	0
MsG0180002510.01	0	0	0	0	0	0	0	0	0	0	0	0	0	0	0	0	0	0	0	0	0	0	0	0
MsG0880043998.01	0	0	0	0	0	0	0	0	0	0	0	0	0	0	0	0.594104	0	0	0	0	0	0	0	0.18869
MsG0880043197.01	0	0	0	0	0	0	0	0	0	0	0	0	0	0	0	0	0	0	0	0	0	0	0	0
MsG0680032816.01	0	0	0	0	0	0	0	0	0	0	0	0	0	0	0	0	0	0	0	0	0	0.07917	0	0
MsG0080048624.01	0	0	0	0	0	0	0	0	0	0	0	0	0	0	0	0	0	0	0	0	0	0	0	0
MsG0480021532.01	0.359772	0	0.199083	0.294906	0.363871	0.171612	0	0	0.079439	0	0.086303	0.064409	0.425703	0.229227	0.419811	0.231916	0.207744	0.253311	0.128209	0.275717	0.302264	0.204425	0.263827	0.266817
MsG0180000953.01	0.112655	0	0.008114	0.026977	0	0.112076	0	0	0.078064	0	0	0.021723	0.097616	0.046946	0	0.538155	0.587149	0.252379	0.437939	0	0.053285	0.128282	0.088596	0.244434
MsG0580027511.01	0.233813	1.15925	0.265417	0.310868	0.852316	0	2.50574	0.632017	1.08661	0	0	0	0	0.187588	0	0.640287	1.63776	0.307947	0.691291	1.70988	1.16112	0	1.7508	0.470707
MsG0280011080.01	0	0	0	0	0	0	0	0	0	0	0	0	0	0	0	0	0	0	0	0	0	0	0	0
MsG0580029193.01	0	0.250328	0	0	0	0	0	0	0	0	0	0	0	0	0	0	0	0	0	0	0.443717	0	0	0
MsG0180002269.01	0	0	0	0	0	0	0	0	0	0	0.046615	0	0	0	0	0	0	0	0	0.035247	0	0	0	0
MsG0180002443.01	2.43604	2.63865	3.02265	2.29516	4.07292	3.36793	1.04046	1.88372	3.66808	1.45558	1.18009	0.536382	2.76513	4.01362	5.03023	2.12791	2.76329	2.35857	3.72121	2.66726	2.22738	3.07142	3.57626	2.01906
MsG0280008539.01	0	0	0	0	0	0	0	0	0	0	0	0	0	0	0	0	0.015602	0	0	0	0	0	0.118212	0
MsG0880047596.01	6.60378	10.0029	8.66316	7.57506	9.93537	10.2035	2.89855	6.30615	8.52674	2.57529	2.97405	3.06781	11.9816	11.1998	10.6776	10.6689	10.9581	9.48711	8.69243	11.4972	9.23916	10.0443	11.2902	12.2611
MsG0080048626.01	0	0	0	0	0	0	0	0	0	0	0	0	0	0	0	0	0	0	0	0	0	0	0	0
MsG0580028338.01	2.72381	1.09372	0.979641	4.00501	2.97918	2.0684	0	1.39755	1.18311	2.23895	1.31065	2.74837	0.791147	0.443575	1.3653	1.93551	0.777794	0.289524	2.2881	2.10277	1.66086	1.37086	1.79989	1.16458
MsG0880043386.01	0	0	0	0	0	0	0	0	0	0	0	0	0	0	0	0	0	0	0	0	0	0	0	0
MsG0480018352.01	0.201691	0.250606	0.102048	0.902188	0.440417	0	0	0	0	0	0	0.09784	1.65881	4.1356	1.31257	4.65077	10.0062	18.1645	0.906242	0	0.7435	0.21065	0.273779	0.399644
MsG0580024131.01	49.663	17.1742	11.4186	19.6333	34.2495	13.1363	43.0496	45.1716	32.8408	108.086	143.185	56.5481	3.22835	3.55063	4.35773	3.93376	3.2637	4.16456	5.75214	8.91972	9.95234	8.07221	11.0315	9.96103
NewGene_25480	0.272554	0.272809	0.29196	0.247682	0.341849	0.124193	0	0.391385	0.671083	0	0.322076	0.342957	0.247307	0.364381	0.212685	0.144887	0.127869	0	0.637073	0.302536	0.364384	0	0.188331	0.439189
MsG0580027513.01	0.139852	0.245049	0	0	0.090307	0	0	0.026876	0	0	0	0	0	0	0	0	0	0	0.520505	0.030484	0	0	0.063049	0
MsG0480022665.01	8.77533	7.63529	8.41229	10.7908	10.3485	11.9898	14.9011	9.02778	8.52502	7.83315	7.99758	7.69004	17.7786	15.6025	18.5369	16.5945	19.6222	17.8906	8.33541	8.87027	9.59813	12.1544	12.6253	11.7047
MsG0880043106.01	0	0	0	0	0	0	0	0	0	0	0	0	0	0	0	0	0	0	0	0	0.13607	0	0	0
MsG0180000209.01	12.2717	13.426	10.5421	14.8291	9.27376	10.2251	16.3237	14.7328	8.86831	18.7548	13.8579	14.5116	14.6872	16.4798	21.8439	12.7046	14.2175	19.0449	9.35599	10.2824	13.3733	11.9148	10.4916	12.7027
MsG0280008937.01	0	0	0	0	0	0	0	0	0	0	0	0	0	0	0	0	0	0	0	0	0	0	0	0
MsG0280010218.01	0	0	0	0	0	0	0	0	0	0	0	0	0	0	0	0	0.026969	0	0	0	0	0	0	0
MsG0380015099.01	0.999838	0.855693	1.58598	0.846843	1.1567	0.682051	0.705625	0	0.471412	0	0	0.276552	4.55026	4.50169	4.35528	4.9857	6.0629	2.58456	0.256972	0.930481	0.464167	0.536811	0.613333	1.5496
MsG0680032092.01	0	0	0	0	0.13956	0	0	0	0	0	0.39407	0.673597	0.761726	1.66093	0.669586	1.02421	0.590199	0	0.64291	0	0	1.69528	1.30815	0
MsG0580027782.01	0	0	0	0	0	0	0	0	0	0	0	0	0	0	0	0	0	0	0	0	0	0	0	0
MsG0480023975.01	1.29595	3.19966	2.63964	0.77429	2.50044	2.18657	1.03483	0.955367	0.943684	0.446547	0.513283	0.659338	11.7691	9.54519	10.217	8.93016	7.60176	9.08109	0.678154	1.98972	1.9564	1.98556	1.6264	3.14521
MsG0880044218.01	0	0	0	0	0	0	0	0	0	0	0	0	0	0	0.111238	0	0	0.140519	0	0	0.132892	0	0	0
MsG0480021135.01	1.31493	0.322425	0.16383	0.329255	0.335929	0.12666	0	1.42266	2.312	1.78056	2.49103	0.856376	0.634853	0.11473	0.604513	0.118972	0.79966	0.492113	0.839221	0.597431	0.604596	0.343003	0.387405	0.336727
MsG0480018814.01	0	0	0	0	0	0	0	0	0	0	0	0	0	0	0	0	0	0	0	0	0	0	0	0
MsG0480020159.01	0	0	0.024315	0.024309	0	0	0	0	0	0	0	0	0	0	0	0	0	0	0	0	0	0	0	0
NewGene_19933	0	0	0	0	0	0	0.367376	0	0	0	0	0	0	0	0	0	0	0	0.419827	0	0	0	0	0
NewGene_19932	0.102917	0.383317	0.120402	0.946433	0.36809	0	0.34117	0.086112	0.198223	0.496386	0.196535	0	0	0	0	0.03361	0.406154	0.316473	1.31196	0.25043	0.075694	0.107353	0.204574	0.14633
NewGene_19931	0	0	0	0	0	0	0	0	0	0	0	0	0	0	0	0	0	0	0	0	0	0.348128	0	0
NewGene_19930	0.865371	0.965826	1.58481	0.969656	1.93898	1.54968	0.390325	0.170319	0.504564	0.299762	0.379917	0.294548	3.09155	3.32011	3.66525	3.57908	3.98287	2.16414	2.21325	1.07037	1.23307	1.12654	1.00087	1.7417
MsG0180002531.01	0	0	0	0	0	0	0	0	0	0	0	0	0	0	0	0	0	0.028587	0	0	0	0.033288	0	0
NewGene_19936	0.983432	0.508944	0.476205	0.297427	0.361509	0.154007	0.048201	1.29049	1.30395	0.473344	0.316529	0.330303	2.08646	1.60938	2.08521	2.99817	1.43689	1.76388	0.99995	0.766352	0.726064	0.459481	0.305056	0.595801
NewGene_19935	1.71927	2.04663	0.730579	4.20156	2.23549	0.930622	0.429603	0.694362	3.97275	3.4725	3.01231	2.40221	1.01095	0.057882	0.445018	1.30684	2.21785	0.595737	2.00709	1.67224	1.93685	3.07155	2.1527	1.26148
NewGene_154	7.73004	7.01858	7.75173	7.14475	8.40057	7.59287	6.52067	7.90495	8.56657	2.86098	2.74101	3.71513	8.75951	6.8639	7.5112	6.90937	7.62853	5.77607	9.31286	9.57606	9.78189	10.3855	10.2246	9.69952
MsG0480019582.01	0.232941	0.229907	0.108938	0.662618	0.264869	0.308546	0.180399	0.080972	0.15979	0.267995	0.063296	0.179205	0.48824	0.355824	0.61579	1.03834	0.637673	0.433657	0.876123	0.451465	0.606084	1.40362	0.752019	0.711625
MsG0780041655.01	0	0	0	0	0	0	0	0	0	0	0	0	0	0	0.093717	0	0	0	0.127346	0	0	0	0	0
MsG0680035161.01	0	0.044273	0	0.006005	0	0	0	0	0	0	0	0	0.02324	0	0.030045	0	0.029468	0.02544	0	0.013738	0.033349	0.015636	0	0.026424
NewGene_156	0	0	0	0	0	0	0	0	0	0	0	0	0	0	0	0	0	0	0	0	0	0	0.455468	0
MsG0780039456.01	0.15405	1.58572	0.530513	0.110502	0.650397	0.766844	1.24359	0.149344	0.421118	0.562433	0.298168	0.556566	0.3069	0.50469	0.300792	0.407404	0.56617	0.643402	3.62428	3.09678	1.29827	0.396495	1.14525	1.82133
MsG0780040464.01	0.390319	0.090394	0.340917	0.289956	0.442176	0.225817	0.123324	0.221886	0.392898	0.128984	0.394459	0.163357	0.10842	0.109529	0.328849	0.379987	0.209799	0.170099	0.730361	0.344879	0.338263	0.358497	0.652784	0.235221
MsG0380015576.01	31.2865	19.393	21.3626	21.0783	11.6048	13.8575	12.0026	16.7715	23.6478	7.61043	12.4837	8.35092	18.4295	14.5608	20.449	14.3805	22.983	21.393	28.7405	14.921	17.051	12.0511	9.61047	11.1631
MsG0380012782.01	4.01715	2.79203	4.36848	4.13365	2.83288	3.69284	7.54286	6.96504	5.29667	4.11431	2.413	1.69748	13.4882	15.5119	16.0151	12.1227	15.3742	14.849	3.22893	2.45458	3.00976	6.74001	9.96075	7.18832
MsG0180006278.01	0	0	0	0	0	0	0	0	0	0	0	0	0	0	0	0	0	0	0	0	0	0	0	0
MsG0680034983.01	0.305125	0.313025	0.495548	0.863738	0.143613	0.528359	0	0	0.107608	0.235605	0	0.116313	0	0.191034	0	0.110064	0.192276	0	0.223281	0	0	0	0	0
MsG0380014174.01	0.107395	0.470477	0.731909	0.266825	0.645715	0.306977	0.834824	0.846308	0.200335	0.024724	0.228012	0.072352	0.382226	0.263551	0.306075	0.327602	0.167034	0.055782	0.699484	0.47759	0.227115	0.219026	0.227567	0.250575
MsG0180002859.01	0	0	0	0	0	0	0	0	0	0	0	0	0	0	0	0	0	0	0	0	0	0	0	0
MsG0780041657.01	0	0	0	0	0	0	0	0	0	0	0	0	0	0	0	0	0	0	0	0	0	0	0	0
MsG0380012502.01	0	0	0	0	0	0	0	0	0	0	0	0	0	0	0	0	0	0	0	0	0	0	0	0
MsG0180001766.01	0	0	0	0	0	0	0	0	0	0	0	0	0	0	0	0	0	0	0	0	0	0	0	0
MsG0580024041.01	0	0	0	0	0	0	0	0	0	0	0	0	0.073422	0	0	0	0.200111	0.091062	0	0	0	0	0	0
MsG0380014304.01	0	0	0	0	0	0	0	0	0	0	0	0	0	0	0	0	0	0	0	0	0	0	0	0
NewGene_6501	0.150294	0.152341	0.109157	0.770071	0.153073	0	0.248718	0	0.115585	0	0	0	0.055314	0.621391	0.611929	0	0.177725	0	0	0.242057	0.113616	0.415303	0.071398	0.107274
MsG0280009293.01	1.95613	3.02693	2.75053	2.47276	3.31428	3.89255	0.246591	1.80063	1.86412	1.52988	1.32571	1.33391	10.1011	12.1862	12.6491	15.4534	10.6769	9.86929	5.33419	3.82276	4.15398	3.92545	2.27593	4.89294
MsG0680034850.01	0	0	0	0	0	0	0	0	0	0	0	0	0	0	0	0.009369	0	0	0	0	0	0	0	0
MsG0180005225.01	6.50669	8.45221	4.97028	7.78432	8.78656	9.72554	8.19993	4.38726	4.70377	5.85516	4.76727	3.86746	20.9456	12.2088	17.2823	16.0483	18.889	17.5444	7.32044	7.19895	6.55888	11.9105	18.1763	10.8328
MsG0580028968.01	7.76358	1.27747	5.76826	4.3557	1.67494	0.933878	2.21075	3.78142	5.49833	1.97196	0.47882	0.335122	4.7246	12.7095	4.87507	1.75954	2.07689	0.643713	6.75575	7.35481	4.72323	3.01214	2.54758	2.37595
MsG0680034551.01	0	0	0	0	0	0	0	0	0	0	0	0	0	0	0	0	0	0	0	0	0	0	0	0
MsG0180005100.01	0	0	0	0	0	0	0	0	0	0	0	0	0	0	0	0.066688	0.423802	0	0	0.113943	0	0	0.253837	0.115943
MsG0680030818.01	0.334251	0.223055	0.636816	0.522971	0.763707	0.397609	0	0	0.705442	0.187379	0.291885	0.047576	0.206156	0.526323	0.242551	0.289423	0.686964	0.853311	0.088686	0.232827	0.409776	0.246489	0.545528	0.991289
NewGene_20910	0.211998	1.33276	1.70748	1.02578	2.66098	1.54105	0.429786	1.60881	0.634528	0.366673	0.627447	0.281531	0.190739	1.42665	0.275653	1.79517	1.00514	0.042129	1.49374	2.09619	0.429185	0.401003	0.979268	0.273491
MsG0680032566.01	0	0	0	0	0	0	0	0	0	0	0	0	0	0	0	0	0	0	0	0	0	0	0	0
NewGene_22402	0.705241	1.00411	0.944539	1.74202	1.22186	2.0519	0.753328	1.34303	0.952117	0.574364	1.1169	0.578474	0.548137	3.66507	1.16637	0.631296	0.571073	0.608737	0.798631	1.33597	1.0685	0.559924	2.08542	0.638962
MsG0680034130.01	0	0	0	0	0	0	0	0	0	0	0	0	0	0	0	0	0	0	0	0	0	0	0	0
MsG0480019026.01	0	0	0.002696	0.016456	0	0.13762	0	0.057731	0.024752	0.080695	0	0	0.174768	0.272576	0.178106	0.264975	0.444568	0	0	0	0	0	0	0
NewGene_3067	0.844953	0.458246	0.816582	0.571817	0.661405	0.279839	1.51134	0.523575	1.24184	0.538739	0.433217	0.719581	1.13451	0	0.407804	0.487233	0.866443	1.23656	0.378027	1.03274	1.47418	0	0.935571	0.502983
MsG0880042828.01	90.5789	89.7222	86.8692	82.5143	90.3987	97.7564	58.2734	67.1877	80.9183	67.4557	60.6716	68.5414	71.4135	72.0662	69.6353	60.9389	73.6989	62.5971	98.4238	88.4779	92.2413	103.804	104.99	99.1085
MsG0380015125.01	0	0	0	0	0	0	0	0	0	0	0	0	0	0	0	0	0	0	0	0	0	0	0	0
MsG0580028397.01	0	0	0	0	0	0	0	0	0	0	0	0	0	0	0	0	0	0	0	0	0	0	0	0
MsG0780040466.01	0	0	0	0	0	0	0	0	0	0	0	0	0	0	0	0	0	0	0	0	0	0	0	0
MsG0880041988.01	0	0	0	0	0	0	0	0	0	0.142891	0	0	0	0	0	0	0	0	0	0	0.002741	0	0.125394	0
MsG0780039239.01	0	0	0	0	0	0	0	0	0	0	0	0	0	0	0	0	0	0	0	0	0	0	0	0
MsG0680030622.01	0	0.861184	0	0.590682	0.899248	1.46735	1.73894	0.902591	0	0.814572	0.963406	0.710745	3.20387	4.51266	2.81873	2.77572	3.28352	2.81569	0.541037	0.544636	0.861118	0	0.144242	1.74331
MsG0880044736.01	0.247065	1.27672	0.217782	0.1049	0.736183	0.699992	0.262729	0.312384	1.09238	0.063399	0.132776	0.353779	0.248639	0	0.432396	0	0.122671	0.182246	3.02005	0.890629	2.30191	0.556037	1.40226	1.05232
NewGene_14118	0	0.438872	0	0.515903	0.397678	0.247508	0	0.32579	0	1.7223	0.628954	0	0.739611	0.63697	0	0.477445	0.362684	0	0	0.190533	0.720041	0.302375	0.266685	0
MsG0880047318.01	0.309801	0.353423	0	0.798458	0.995008	0.460281	1.47905	0.631274	0.2866	0.581308	0.27748	0.383626	6.36793	5.65203	6.78431	4.96938	8.26749	7.36969	0.866647	0.382144	0.740319	1.52748	4.44218	1.23307
MsG0280008935.01	13.381	12.8878	7.25759	13.1956	14.584	7.69543	4.75848	9.19291	7.05508	8.57172	6.39143	7.00962	25.7624	22.3019	27.6157	14.6401	16.9449	19.7406	21.2077	15.6002	18.202	17.2469	24.3774	19.5784
MsG0680032543.01	0	0	0	0	0	0	0	0	0	0	0	0	0	0	0	0	0	0	0	0.21953	0	0	0	0
MsG0480020974.01	5.47919	3.51085	4.04389	3.3263	3.69184	3.61908	3.05419	3.99308	7.64987	2.5168	3.62022	2.65286	5.65559	3.01178	3.97876	5.15878	4.68365	6.88941	4.93888	4.13412	3.73683	3.31307	3.83704	3.23829
MsG0580024047.01	13.9788	15.9122	21.2858	13.1835	16.823	15.4377	6.94397	9.53469	12.1881	7.16533	7.07153	8.94889	20.9037	14.5884	16.3274	13.3704	12.5352	12.2662	10.7707	14.0079	14.9956	12.7113	11.97	16.1715
MsG0480018099.01	0.077244	0	0.153162	0	0	0	0	0	0	0	0	0	0	0	0.026133	0.077194	0	0	0.046854	0.076624	0.16005	0	0	0
MsG0380017916.01	0.303107	0.447458	0.343592	0.163794	0.104995	0.397235	0.426256	0.48295	0.712848	0.440386	0.544139	0.420699	0.166225	0.183147	0.177122	0.213978	0.110251	0.185845	0.410374	0.419556	0.172576	0.074794	0.337744	0.254216
MsG0580027087.01	0.060487	0	0	0	0	0	0.029717	0.292891	0	0	0.038792	0	0.034692	0	0.069982	0	0	0	0.14271	0.114225	0.030845	0.050282	0.066682	0
MsG0680032541.01	0	0	0	0	0	0	0	0	0	0	0	0	0	0	0	0	0	0	0	0	0	0	0	0
MsG0480018097.01	10.7068	12.9199	10.6855	16.744	24.1222	23.1295	5.97573	5.05659	5.44185	3.691	3.88885	2.83346	45.5534	53.89	48.277	51.4267	45.7388	41.7627	7.57596	14.0425	10.5604	25.1988	18.28	24.1364
MsG0380015578.01	1.44122	2.32815	2.12512	5.322	3.89595	2.12437	1.83819	1.41582	3.36546	1.64904	2.3493	1.28857	1.33063	1.18139	2.21716	1.43757	2.17553	4.44264	1.37865	2.31864	0.811032	3.70653	2.76668	4.57221
MsG0180001237.01	43.0838	55.728	57.9578	39.5421	56.2573	50.6276	14.5901	27.4049	28.1989	12.2219	13.3367	15.8725	59.3398	64.5254	56.6816	67.973	52.9025	50.4982	42.0151	50.6118	50.4532	47.1654	46.5755	55.9429
MsG0080048901.01	13.6031	15.9888	14.1713	25.6533	19.6395	16.6295	21.5756	15.1231	21.4774	12.5652	11.5965	10.5711	17.6559	16.114	16.4703	14.3009	20.7818	15.5309	13.8476	12.8569	14.1864	11.5316	15.9129	15.3887
MsG0280007390.01	28.189	19.5597	24.4866	17.9296	20.7133	18.1268	10.4084	23.2845	16.0729	12.8657	19.0492	25.7733	25.0332	24.5468	31.0002	24.0929	32.2939	26.7864	28.8005	24.862	23.3215	26.1499	29.6842	23.6005
MsG0680032054.01	3.60891	3.38608	4.36885	6.64466	5.18208	3.2788	1.70162	1.64249	0.763884	4.64193	0.382129	0.381337	20.8405	15.7238	28.7676	24.8475	35.5941	34.3104	2.04378	2.06044	1.3372	5.7409	6.96647	6.28024
MsG0780037370.01	0	0	0	0	0.011324	0	0	0	0	0	0	0	0	0	0	0.020304	0	0	0	0	0	0	0	0
MsG0880045423.01	0.042625	0.081144	0.02307	0	0	0	0.03172	0	0.038968	0.033383	0	0.025828	0.066218	0.158578	0.236919	0.158099	0.114049	0.10604	0.043422	0.04315	0	0	0	0.210158
MsG0680032560.01	0	0	0	0	0	0	0	0	0	0	0	0	0	0	0	0	0	0	0	0	0	0	0	0
MsG0380014172.01	0.736966	0.583013	0.855032	1.36714	0.964709	0.423483	2.88573	0.41601	0.662057	0.389179	0.803382	0.468562	0	2.17109	0.531447	0	0.81711	0	0	0.604809	0.841841	0	0.754284	0.541583
NewGene_11837	0.488398	0.38805	3.35177	2.19711	1.4958	1.23445	0.963866	0.859129	0.185441	0.374112	0.341067	1.38424	0.402752	1.13901	0.338131	0.307011	0.157616	0.244531	1.70291	0.544478	1.44464	0.38647	0.831418	1.34906
NewGene_11834	1.31816	0.333586	1.14714	0.434589	0.869504	0.341643	0.885165	0.489445	0.894693	0.20609	0.293401	0.232344	0.411249	0.470751	0.276459	0.249095	0.126902	0.865503	0.619662	0.646094	1.76718	1.24108	0.609457	1.25672
NewGene_11835	0.41206	0.646368	0.76686	0.303112	0.413146	0.136911	1.25026	0.6867	0.353024	0.633772	0.322724	0	0.47367	0.844344	0.282739	0.155788	0.134896	0	0.692714	0.285292	0.746839	0.381216	0.291365	0.266896
MsG0380011687.01	0	0	0	0	0	0.180595	0	0	0	0	0	0	0	0	0	0	0	0	0	0	0	0.099571	0	0
MsG0480018967.01	0	0	0	0.100907	0.254521	0	0.067723	0	0	0	0	0.119128	0	0	0	0.141099	0.226179	0	0	0	0.04186	0	0	0.120765
MsG0680034656.01	0	0	0	0	0	0	0	0	0	0	0	0	0	0	0	0	0	0	0	0	0	0	0	0
MsG0180005404.01	0.010149	0	0	0	0	0	0	0	0	0	0	0	0.00867	0	0	0	0	0	0	0	0	0	0	0
MsG0380017891.01	98.4527	117.532	128.587	108.956	108.614	148.313	32.7508	105.151	143.472	62.299	40.7575	53.9543	140.036	145.587	154.493	173.044	130.867	140.637	124.653	124.911	132.934	140.155	121.392	145.043
MsG0780035951.01	0.401182	0.39042	0.411812	0.388498	0.488241	0.79889	0.366771	0.707166	0.726316	0.985775	0.06497	0.330912	1.14297	1.67079	0.884919	0.935126	0.755382	0.604265	0.723375	0.491686	0.444479	0.865211	0.852424	0.559045
MsG0880042148.01	0	0	0	0	0	0	0	0	0	0	0	0	0	0	0	0	0	0	0	0	0	0	0	0
MsG0780036021.01	24.8784	26.094	28.6793	24.7933	20.1111	21.2008	34.2039	30.8888	24.8225	29.9324	23.875	18.9237	18.5882	21.8013	21.165	16.624	20.7353	21.1924	19.2487	28.6038	23.3542	16.9437	18.5213	18.0179
MsG0480021030.01	0.698423	1.71387	3.32333	0.933366	3.34702	3.66648	1.10479	0	0	0.711285	0.540036	0	2.62063	6.4585	5.36712	4.45126	1.4332	6.21516	0.544704	0.409977	1.23051	1.07574	0	1.87201
MsG0680034650.01	0	0	0	0	0	0	0	0	0	0	0	0	0	0	0	0	0	0	0	0	0	0	0	0
MsG0380016309.01	0	0	0	0	0	0	0	0	0	0	0	0	0	0	0	0	0	0	0	0	0.049047	0	0	0
NewGene_18687	2.45683	5.28054	7.45147	1.88724	2.90407	2.8539	0.864244	2.55653	1.92196	0.814192	1.86364	2.02721	1.34563	0.859322	0.879359	1.32465	0.940719	0.786338	2.5008	5.53931	5.22232	2.37213	1.97941	2.29148
NewGene_7855	0	0	0	0	0	0	0	0	0	0	0	0	0	0	0.104987	0.19254	0	0	0	0	0	0	0	0
MsG0780035953.01	0.158321	0.186232	0.471401	0.204767	0.169811	0.250791	0.112392	0.34499	0.242771	0.27434	0.284303	0.575738	0.122421	0.127266	0.070478	0.032795	0.115142	0.082347	0.779828	0.320384	0.244607	0.383892	0.275466	0.190648
NewGene_18683	0	0	0	0.151282	0	0	0	0	0	0	0	0.44992	0.166516	0	0.118216	0.322082	0	0	0	0.101175	0	0	0.109404	0
MsG0380015180.01	0	0	0	0	0	0	0	0	0	0	0	0	0	0	0	0	0	0	0	0	0	0	0	0
NewGene_18681	0.93902	0.97738	0.348324	0.950762	0.644453	0.340378	0	0.262308	0.435838	1.09827	0.706307	0.120134	0.203771	0.966483	0	0.102555	0.518184	0.315686	0.391669	1.0368	0.817699	0.674321	0.198142	0.711178
MsG0380017910.01	11.9524	17.0358	11.1785	16.0542	16.647	13.9333	6.03993	7.96609	5.01555	5.85029	4.7293	6.13326	27.4247	24.7155	29.9554	24.4087	21.942	24.1238	13.198	15.6382	12.7424	17.0445	15.9758	15.6492
MsG0680033682.01	0	0	0	0	0	0	0	0	0	0	0	0	0	0	0	0	0	0	0	0	0	0	0	0
MsG0180000446.01	9.57278	6.15252	9.69959	6.40937	6.58283	5.82576	6.74955	5.30641	6.33479	3.5433	4.29419	2.99983	19.8541	18.2633	14.8317	24.1349	18.8596	26.8853	8.19046	11.5607	4.62668	5.98244	6.36172	7.80217
NewGene_18688	0.576066	0.775844	1.10741	1.03869	0.475153	0.93232	0	0	1.54219	0	0.11597	0.330281	1.05688	0.4433	0.335529	0.339013	0.468902	0	1.26478	1.51218	0.494128	1.13272	0.819422	0.743266
NewGene_18689	0	0.536172	0	0.055721	0	0	0	0.451269	0.093644	0	0.20703	0	0	0	0	0	0	0	0.040364	0	0	0	0	0
MsG0380018073.01	47.4547	35.4208	36.1746	40.0275	33.5409	36.5423	72.2831	50.9974	35.046	44.1649	52.0896	44.3006	39.8291	34.586	40.705	38.0287	44.7936	46.2827	33.7082	33.2301	33.6628	30.2594	34.4414	28.3314
MsG0680033737.01	0.340995	0.689473	0.662345	0.88876	0.979494	1.38434	0.347443	0.8427	0.603191	0.094506	0.181292	0.291553	1.05269	0.34299	0.657152	0.30643	1.02976	0.755039	0.545426	0.643028	0.391155	1.37005	0.616503	0.643938
MsG0480019020.01	0	0.215465	1.25476	0.076187	0.50595	0.140482	0	0.521726	0.174651	0	0.101885	0	0.696434	0.647441	1.27632	0.854628	0.969425	1.45724	0.418813	0.586488	0	0.40905	1.57204	0.204763
MsG0580027530.01	1.10434	1.91549	1.58273	1.77819	1.63152	1.64492	0.781599	1.35184	1.70702	0.71441	0.998511	0.774428	2.35652	1.65122	1.47943	2.02829	1.58995	1.52863	2.43837	1.41815	1.53369	1.21699	1.15522	1.75579
MsG0580027024.01	0	0	0	0	0	0	0	0	0	0	0	0	0	0	0	0	0	0	0	0	0	0	0	0
NewGene_9301	0	0	0	0.20983	0	0	0	0	0	0	0	0	0	0	0.10888	0.128504	0	0.102109	0	0	0	0	0.646028	0
NewGene_9303	2.1764	1.61765	3.06905	2.36945	0.961945	1.28458	2.39542	2.308	1.8387	0.936919	0.978216	1.84961	0.55411	0.70154	0.795349	0.339273	0.751679	0.25458	1.16934	0.697278	2.1496	0.366378	0.383136	0.787586
NewGene_9304	1.42496	0.438922	0.068084	0.199208	0.320519	0.43675	0.127907	0.464755	0.147706	0.238919	0.500545	0.25139	0.061629	0	0	0	0.352063	0.128318	0.899154	0.35383	0.571975	0.326324	0	0.212685
NewGene_9305	0	0.083687	0.482871	0.290117	1.21602	2.62106	0	0	0	0	0	0	0.075723	0.591755	0.370248	0.097308	0.28925	0	0	0	0.80494	0.08883	0.423102	0.444832
NewGene_9306	1.37043	1.40213	1.48181	0.740141	1.77056	1.0075	0.216883	0.880427	0.442163	0	0.127386	0.187805	2.93062	3.71105	2.89752	3.22672	2.15234	0.991635	0.89712	1.67119	2.14476	1.05612	1.20286	2.11631
NewGene_9307	0	0	0	0	0.074814	0	0	0	0	0	0	0	0	0	0	0	0	0	0	0	0	0	0	0.041917
NewGene_9308	0.515541	0.993702	1.57231	0.705116	1.56914	0.973977	0.309692	0.474683	0.416711	0.037178	0	0.230987	1.62455	1.69209	1.33119	1.42268	1.3259	0.579949	0.601926	1.58079	2.19063	0.754197	1.39359	1.27085
NewGene_9309	2.05719	1.29772	2.66667	1.26537	2.17208	1.62226	1.07468	1.50416	2.7293	0.682966	2.08752	1.70134	2.07305	2.1531	2.94182	2.31527	2.59479	1.11183	3.53508	1.86023	2.08458	1.26867	1.29263	1.03402
MsG0680032410.01	1.82621	1.67905	1.95988	1.47919	2.00553	2.40246	0.88674	1.33654	1.28151	0.804366	1.1429	1.13923	0.252762	1.6413	1.69532	1.83618	1.6025	0.69631	2.66466	2.63489	2.16431	2.10285	2.245	1.84948
MsG0180004309.01	9.37181	159.146	75.9662	0.02751	0	0.105855	31.3162	4.49084	9.34668	0	0	0.078871	9.9482	1.4706	4.31053	1.37341	1.22218	14.3565	6.01409	57.3475	66.4506	10.5756	4.76672	0.179284
MsG0480021989.01	0	0	0	0	0	0	0	0	0	0	0	0	0	0	0	0	0	0	0	0	0	0.058598	0	0
MsG0780039942.01	19.506	20.8909	19.7899	26.1911	27.2577	20.2117	3.65677	9.56077	10.9561	7.64092	5.89582	10.3791	20.1337	12.8001	16.594	19.5722	20.1747	25.6424	31.3893	20.6191	25.748	19.9764	20.0074	19.9284
MsG0580029003.01	0	0	0	0	0	0	0	0	0	0	0	0	0	0	0	0	0	0	0	0	0	0	0	0
MsG0780036949.01	31.904	28.6446	19.4206	65.9632	55.5657	42.2532	24.5353	9.19664	9.03168	6.3711	6.46922	8.26382	43.0211	39.4058	49.2355	53.4628	54.323	83.2184	21.1925	24.4827	22.7741	73.4045	67.8869	46.065
MsG0380017393.01	0.122677	0	0.212544	0.318027	1.74863	0.826958	0	0	0.364098	0.094997	1.00563	0.827736	0	0.24926	0.090872	0.334092	0	0	0	0.115809	0.088444	0.309193	0.219289	0.351283
MsG0880042001.01	28.1448	28.6121	18.9476	23.8645	14.4475	22.6476	112.084	69.8234	76.2519	50.5763	45.9714	25.8134	40.5132	18.1772	32.8722	20.7169	28.5379	34.822	15.2944	19.7265	16.2929	14.4919	17.7202	12.2254
MsG0280008660.01	44.1247	37.4877	34.1689	25.2369	32.3893	23.7063	0	25.3148	19.397	24.5706	34.0253	40.4202	22.1068	15.2561	19.2561	18.3881	20.3595	0	30.5171	29.5063	25.761	0	28.4062	0
MsG0780038805.01	0.344384	0	0	0.292979	0	0	0	0	0	0	0	0	0.366071	0.325266	0.818616	0.774757	0.588825	1.3222	0.112922	0.023868	0.041151	0.17247	0.882866	0
MsG0280007799.01	0.18219	0.781487	0.205111	0.638869	0	0.91156	0.465243	0.378986	0.138262	0	0	0	1.00367	0.632531	1.39623	0.338918	0.551178	0.916149	1.30087	0.326859	0.725097	0	0.618609	0.70793
MsG0580030062.01	8.16438	7.28144	9.09009	8.78365	10.0618	9.9091	10.5333	8.30928	7.61789	6.8427	8.27311	6.44239	15.2435	15.4729	12.8866	15.8739	15.0261	17.469	4.23324	7.69379	6.48876	8.22992	6.60583	8.23053
MsG0880047108.01	0	0	0	0	0	0	0	0	0	0	0	0	0	0	0	0	0	0	0	0	0	0	0	0
MsG0380013070.01	9.3162	10.2483	11.1631	9.9787	8.49653	8.50524	12.6941	10.6465	16.6458	8.74095	12.6682	7.95459	11.1485	14.2586	14.7999	13.5288	15.6028	14.5824	7.44979	7.6169	6.62964	5.83582	4.86472	5.26458
MsG0680034090.01	0	0.071322	0	0.044385	0	0	0	0	0	0	0.137089	0	0.412886	0.149375	0.23999	0.290866	0.834844	0.61085	0	0	0	0.171541	0.157881	0
MsG0680034473.01	0	0	0	0	0	0	0	0	0	0	0	0	0	0	0	0	0	0	0	0	0	0	0	0
MsG0780039940.01	0	0	0	0	0	0	0	0	0	0	0	0	0	0	0	0	0	0.115066	0	0	0	0	0	0
NewGene_7858	2.33059	1.98975	2.11543	3.97512	4.48818	4.60413	4.12252	1.42915	1.28947	1.15663	1.18197	1.28934	15.9676	15.4599	15.4418	16.8763	14.9214	17.3345	1.24622	1.34822	1.55765	4.15261	5.2004	3.55577
MsG0380017758.01	1.50032	1.26419	1.40197	1.26085	1.29877	1.17048	0.246871	0.525152	0.847266	0.372241	0.260173	0.360845	1.33584	1.24317	0.92773	1.08062	1.32274	1.29182	1.28036	1.55953	1.50058	1.22361	0.671567	1.34374
MsG0180006042.01	2.77111	2.39003	1.48927	4.51562	4.78198	6.32946	2.93711	3.47135	2.79065	5.45953	3.86216	3.11039	21.2007	22.7734	22.4834	16.6294	18.9359	21.6126	2.43989	3.20089	2.73996	7.42728	6.54558	6.37001
MsG0780036023.01	0	0	0	0	0	0	0	0	0	0	0	0	0	0	0	0	0	0	0	0	0	0	0	0
MsG0380011778.01	0	0	0	0	0	0	0	0	0	0	0	0	0.791265	0	0	0	0	0	0	0.46754	0	0	0	0.048486
MsG0880041959.01	0	0	0	0	0	0	0	0	0	0	0	0	0	0	0.007403	0	0	0	0	0	0.006159	0	0	0
MsG0580028497.01	5.53377	5.23543	2.82623	3.36534	3.0509	1.60972	28.8274	4.63144	7.10918	7.87309	1.83483	2.33076	4.51086	1.34404	5.25457	11.0774	8.2726	9.60247	4.0569	5.13353	6.60409	3.94097	4.42692	2.72599
MsG0180001231.01	0.301376	0.434953	0.030271	0.602444	0.657958	0.605357	0	0.204046	0.367825	0.077276	0.039995	0.184545	1.51326	1.25423	2.09534	2.18418	2.48327	2.80851	0.555256	0.963982	0.721478	0.84604	1.68499	0.993564
MsG0680031799.01	0	0.237646	0.108381	0.064241	0	0	0	0	0	0	0	0.061512	0	0	0	0	0.080244	0	0.052961	0	0	0.061597	0.068347	0
NewGene_19482	0	0.083742	0	0.119626	0	0	0	0	1.04277	0	0	0	0	0	0	0	0	0	0	0	0	0	0	0
NewGene_19481	0	0.719222	0	0.740107	0	0	0	0	0.602323	0	0	0	0	0.03244	0	0.251571	0.103723	0	0.031146	0	0	0	0.042417	0
NewGene_19486	7.14905	13.557	12.194	10.2591	17.0778	17.3259	5.32587	3.16243	3.64783	1.52677	2.19281	1.75904	38.0327	39.6345	38.7814	54.7815	35.1699	42.3487	4.37884	10.1211	6.24735	13.1998	8.8683	14.9248
MsG0680031682.01	0	0	0	0	0	0	0	0	0	0	0	0	0	0	0	0	0	0	0	0	0	0	0	0
MsG0580028182.01	0	0	0	0	0	0	0	0	0	0	0	0	0	0	0	0	0	0	0	0	0	0	0	0
NewGene_4397	6.2299	6.59314	7.79414	11.6662	14.3584	9.6426	7.35746	7.86918	4.50465	7.00661	8.54019	7.5659	21.9179	20.7877	27.6991	28.1531	23.6736	22.7411	6.21526	8.63553	7.35231	11.9898	15.9312	12.905
MsG0680032562.01	0.075511	3.69827	0.406275	0.568332	1.2803	2.87809	0	0.026648	0.146577	0.082053	0.065413	0.207459	3.03328	3.57275	3.1969	5.33425	4.70773	3.53235	0.918105	1.6091	0.396836	1.54468	1.15054	1.00766
MsG0680031915.01	0	0	0	0	0	0	0	0	0	0	0	0	0	0	0	0	0	0	0	0	0	0	0	0
MsG0380014802.01	40.9366	37.191	29.6531	34.553	27.2666	34.1742	69.2106	74.5997	63.978	161.106	87.3926	132.961	19.0036	8.28653	15.1028	15.2581	9.21985	16.1792	46.409	25.351	36.1083	19.524	24.7349	11.8357
MsG0880047055.01	327.526	233.336	229.626	219.297	174.211	281.94	887.651	380.71	255.809	317.645	461.835	287.276	124.091	132.656	189.749	115.394	134.175	134.689	92.6087	161.123	147.187	116.653	137.865	155.238
MsG0680033571.01	1.13206	0.651156	0.245976	0.84242	0.930403	0	2.46619	0	0.743351	0.505429	0.36132	1.26441	0	0	0.473721	0	0	0	2.13807	0	0.815749	1.03304	0.756019	0
MsG0180003307.01	0	0	0	0	0	0	0	0	0	0	0	0	0	0	0	0	0	0	0	0	0	0	0	0
NewGene_12590	0.797246	3.76484	1.85882	3.33145	2.61341	2.09473	0.916427	4.20926	2.54963	4.36296	1.70638	5.39972	0.927469	4.00736	1.78221	3.1822	1.97751	2.20809	0.93851	2.27642	2.17239	2.41416	5.2708	3.64088
NewGene_17934	0.888435	0.772215	0.447298	1.96093	0.561108	1.18457	0	1.66704	1.6811	1.60381	2.20257	0.691352	0.837447	0.757508	1.25902	0.557849	0.543278	0.918742	1.64028	1.17388	0.662425	0.894661	0.777504	0.463722
MsG0480021931.01	0	0.096838	0.048562	0.142293	0.093366	0	0	0.26365	0	0.066215	0.138751	0.151078	0.141307	0	0	0	0.084765	0.095714	0.521197	0	0.312588	0	0.2381	0.333518
NewGene_17936	6.42188	5.82223	6.58717	5.0048	3.36258	1.87926	7.00316	9.55852	6.98577	2.89429	5.29345	2.45788	2.66934	3.04261	1.71774	0.850457	2.07229	1.4367	8.48568	8.82866	6.14008	2.28089	2.04754	2.41753
MsG0780036044.01	0.100683	0	0	0	0	0	0	0	0.344796	0.318321	0	0	0	0	0	0.082032	0	0	0.106139	0.095327	0.16363	0	0.130285	0
NewGene_17932	2.50341	2.12291	3.09662	2.31266	2.03379	2.27341	4.7287	5.6191	6.20638	3.58302	2.87461	5.35164	0.71492	0.800836	0.540083	0.807783	1.28828	1.00299	3.71344	3.00823	2.25152	1.48191	1.67045	1.09307
MsG0180002756.01	0	0	0	0	0	0.23984	0	0	0	0	0	0	0.042035	0.129081	0.623927	0.713992	0.040845	0	0	0	0.078304	0.060096	0.049401	0.192028
MsG0880043023.01	0	0	0	0	0	0	0	0	0	0	0	0	0	0	0	0	0	0	0	0	0	0	0	0
MsG0680031917.01	0	0	0	0	0	0	0	0	0	0	0	0	0	0	0	0	0	0	0	0	0	0	0	0
MsG0280009811.01	0	0.603017	0	0.377096	0.038489	0.097069	0	0.12376	0.034851	0	0	0	0	0.444799	0.087164	0.312335	0.190437	0	0.197049	0.382581	0.693735	0.453478	0.133107	0.174118
NewGene_11304	0	0.299262	0.090994	0.178525	0.224458	0	0	0	0	0	0	0	0.174181	0	0	0.057387	0.048551	0	0.04054	0.305586	0.215686	0	0.318575	0.433006
NewGene_15687	10.1921	12.3282	17.2164	11.348	12.9496	11.8882	9.98236	5.60757	11.4532	4.18951	4.2041	6.28241	11.5987	3.25149	8.75086	9.5248	9.6859	7.78666	20.5522	22.304	13.5694	15.556	17.1122	14.9227
MsG0680032233.01	0	0	0	0	0	0	0	0	0	0	0	0	0	0	0	0	0	0	0	0	0	0	0	0
NewGene_15681	1.03978	0.75429	0.237186	0.205784	0.321471	0.075411	0.040941	0.25824	0.114498	0	0.042467	0.291867	0.173247	0.041582	0.068078	0.100025	0.093891	0	1.01636	0.475136	0.752325	0	0.224443	0.527064
MsG0380015398.01	0	0	0	0	0	0	0	0	0	0	0	0	0	0	0	0	0	0	0	0	0	0	0	0
NewGene_11302	0	0.398713	0.326184	0.595624	0.708642	1.1245	1.974	0.949427	2.19081	0.864182	0.172403	1.42873	1.91574	1.18123	0.585588	1.43846	0.174559	0.167077	3.44872	1.51159	1.78799	0.895922	1.15155	1.84637
MsG0780039076.01	0	0	0	0	0	0	0	0	0	0	0	0	0	0	0	0	0	0	0	0	0	0	0	0
NewGene_11308	0	0	0	0	0	0	0	0	0	0	0	0	0	0	0	0	0	0	0	0	0	0	0	0
NewGene_15688	3.49757	4.40287	5.65939	1.79502	2.79568	2.20295	0	2.30655	1.7044	5.12831	3.88801	3.47102	0.923147	1.0574	2.49788	0.873457	1.93262	1.22059	8.60744	4.94877	3.44554	1.63936	2.85505	1.73767
MsG0080048498.01	0	0	0	0	0	0	0	0	0	0	0	0	0	0	0	0	0	0	0	0	0	0	0	0
MsG0480021032.01	0	0	0.089471	0	0	0	0.247327	0	0	0	0	0	0	0	0	0	0	0.104957	0	0	0	0	0	0
NewGene_19153	0.033504	0.036083	0.028732	0.030642	0.004808	0	0.026037	0.007817	0.007112	0	0.022748	0.004468	0.004693	0	0.05625	0.005071	0.019928	0	0	0.036845	0.014908	0.012788	0.025785	0
NewGene_19152	4.56229	2.64932	3.12414	6.591	5.15213	2.87536	4.92733	6.86597	5.90194	1.3391	4.02965	3.54108	2.46502	2.21702	2.29584	2.16291	3.77382	2.95645	2.82836	4.35665	4.74707	2.96265	3.33348	3.46833
NewGene_19155	1.07307	2.08549	2.22896	4.9741	2.21529	0.186854	1.73494	1.63277	0.14669	0	0.01912	2.02907	0.892155	1.00196	1.08171	2.93617	1.66209	2.23961	1.42147	0.49775	2.21055	2.89994	0	1.89343
MsG0180003754.01	4.86177	0.635484	0.391322	1.48425	2.75309	2.3062	0.442889	0.879604	0.625508	0.866943	0.279498	0.800959	1.9857	1.50749	1.39925	2.00623	1.64031	1.46769	2.40219	1.83476	2.28983	2.2702	3.06795	2.17189
MsG0680030462.01	0	0	0	0	0	0	0	0	0	0	0	0	0	0	0	0	0	0	0	0	0	0	0	0
MsG0180001808.01	0	0	0	0	0	0	0	0	0	0	0	0	0	0	0	0	0	0	0	0	0	0	0	0
MsG0380015072.01	0.366605	0.193831	0.37338	0.870358	0.390136	0.398973	0.491808	0	0	0	0.63126	0	0.981674	1.87931	1.18195	1.08632	1.32374	1.65427	0.316721	0.322301	0.590317	0.222675	0.549029	0.485293
MsG0280006423.01	0.576636	0.465656	0.267893	1.04372	0.592806	1.22121	0.947815	0.615513	0.840421	0.509824	1.517	1.73912	1.16596	1.63331	1.41605	1.15654	1.2743	1.62017	0.698859	0.484749	0.478147	0.673038	0.51171	0.560086
MsG0380017912.01	53.4124	0	50.6326	52.166	64.1907	60.0077	79.1707	61.7626	39.638	67.5417	57.672	62.7247	68.3292	54.2988	62.465	61.3939	64.8721	90.3669	50.4169	54.3126	67.3805	68.8641	61.4239	78.4278
MsG0680033680.01	0	0	0	0	0	0	0	0	0	0	0	0	0	0	0	0	0	0	0	0	0	0	0	0
MsG0380015663.01	0	0	0	0	0	0	0	0	0	0	0	0	0	0	0	0	0	0	0	0	0	0	0	0
MsG0480020716.01	0	0	0	0	0	0.098706	0	0	0	0	0	0	0	0.178026	0	0	0	0	0	0	0.467717	0	0	0
MsG0180001079.01	12.6298	5.44656	8.73064	7.80743	9.45378	7.58974	1.82405	3.42294	4.77635	2.12532	2.87827	4.36994	2.6376	1.72336	3.19101	1.33032	3.15808	3.24213	11.7294	9.18715	12.5608	8.6472	11.271	8.57244
MsG0180004005.01	34.3392	35.9107	32.435	36.5224	33.9284	39.8079	52.1087	57.9503	50.5852	40.9798	38.664	47.0114	22.744	21.2032	25.3698	22.88	25.2369	20.2656	56.2465	53.4898	50.1336	37.2488	30.9434	37.8612
MsG0280007394.01	1.66282	1.44664	1.00041	0.282987	0	0.812371	0.265008	0.654419	0.865661	1.13217	0	0.391303	0.494527	0	0	0.714007	0.274428	0.852555	1.59879	1.2664	1.92376	0.691392	0.373331	0.949602
MsG0680033273.01	0.035788	0	0.088528	0.032531	0	0	0	0	0	0	0	0	0	0	0	0	0	0	0	0	0	0	0	0
NewGene_2038	37.6283	32.9154	43.0175	46.0948	42.3092	39.0251	37.171	37.2622	44.9909	26.2655	49.2658	38.7447	19.5952	12.9034	23.6354	21.7457	32.4451	22.9976	24.4142	34.1547	38.4965	34.1193	32.5139	39.6016
MsG0880043191.01	0	0	0	0.061485	0	0	0	0	0	0	0.074887	0.089163	0	0	0	0.037519	0.046105	0	0	0	0.035367	0	0.125731	0.109557
NewGene_17686	0	0	0	0.136658	0	0.142992	0	0.203558	0.266969	0.380042	0.068304	0	0.17663	0	0.066748	0	0.335384	0.377365	0	0.294021	0.239756	0.058343	0	0.175576
MsG0680033686.01	0	0	0	0	0	0	0	0	0	0	0	0	0	0	0	0	0	0	0	0	0	0	0	0
NewGene_2033	0	0	1.07744	1.70183	0.821617	0.97447	0.567336	0	0.296752	1.30572	1.26102	0.768191	0	1.48354	0	0.969704	1.28855	1.63229	1.22194	0	0.972169	0	1.49801	1.30389
NewGene_2030	0.375095	0.678612	0.143693	1.96794	2.47717	0.887092	0.917369	0.230349	0.894518	0.427135	0.703923	0.437971	9.25415	10.2149	11.9608	7.13114	11.3186	9.28088	2.59693	2.1868	0.737408	4.23596	9.43358	4.88268
NewGene_2037	0.489954	0.737221	0	0.066905	0.24904	0	0	0.327663	0	0.151182	0	0	0	0	0	0	0	0	0	0.282311	0	0	0	0
NewGene_2035	7.32338	3.05088	2.12035	4.15648	3.03982	2.89231	0.306124	1.89701	1.92119	2.29113	2.11576	1.41421	2.63763	1.33059	2.67472	1.54753	1.93563	1.62268	8.50388	6.07454	5.64134	6.8312	8.08541	5.93208
MsG0180001025.01	0	0	0	0	0	0	0	0	0	0	0	0	0	0	0	0.024429	0	0	0	0	0	0	0	0
MsG0480018543.01	0	0	0	0	0	0.078704	0	0	0	0	0	0	0	0	0	0	0	0	0	0	0	0	0	0
MsG0380012621.01	0	0	0	0	0	0	0	0	0	0	0	0	0	0	0	0	0	0	0	0	0	0	0	0
MsG0180001387.01	0	0	0	0	0	0	0	0	0	0	0	0	0	0.02038	0	0	0	0	0	0	0	0	0	0
MsG0280007015.01	41.6167	38.2838	41.3815	37.8621	31.5847	35.4877	38.5514	30.114	34.1661	36.3134	36.2312	24.1403	29.943	36.5197	34.166	29.6247	33.2054	31.3195	27.5147	37.0476	32.2246	31.5406	37.8314	27.2858
MsG0480022420.01	4.54427	4.18456	4.64318	4.22853	5.60535	4.4553	9.45683	3.89652	5.23466	4.2959	5.47357	2.94787	4.81627	5.66859	4.77489	5.90223	6.38456	10.1589	4.02744	3.94686	6.32602	5.36097	4.92947	6.40922
MsG0180002445.01	17.2584	16.0372	15.045	18.6235	18.6916	16.4045	10.4807	14.7045	9.8625	10.6283	13.5256	15.9709	20.144	18.2112	17.6961	17.3349	19.1658	16.5096	12.051	13.0654	13.3096	14.0043	13.3975	13.022
MsG0180002754.01	0	0	0	0	0	0	0	0	0	0	0	0	0	0	0	0	0	0	0	0	0	0	0	0
MsG0280008371.01	0.424691	0	0.452515	0.300105	0.391866	0.367584	0.132793	0.234475	0.372568	0.096294	0.080199	0.127187	0.578106	1.09502	0.414132	0.743305	0.805921	0.253175	0.274133	0.439537	0.548558	0.386827	0.256257	0.215276
NewGene_9517	2.16901	3.95474	2.30828	2.28559	3.91148	3.26413	4.40116	2.90082	2.57939	2.90033	1.96791	1.86722	1.82531	1.69755	3.51471	2.73097	2.34462	1.71534	3.88712	2.2496	2.49952	3.40761	2.71175	3.61299
MsG0380013076.01	0	0	0	0	0.147886	0	0.211789	0	0	0	0	0	0	0	0	0	0	0	0	0	0	0	0	0
MsG0580029256.01	313.7	119.364	135.544	82.7053	74.667	96.8895	330.52	359.995	373.669	649.173	733.522	757.141	37.2654	43.7886	34.1888	18.5041	28.8328	18.3482	85.0282	84.559	132.65	62.2195	90.4	75.7141
MsG0380012258.01	0	0	0	0	0	0	0	0	0	0	0	0	0	0	0	0	0	0	0	0	0	0	0	0
MsG0280006523.01	75.8561	76.495	91.272	69.7536	80.301	73.05	56.9476	64.3391	64.2856	47.1202	45.332	45.3886	58.4264	58.8685	58.4675	52.6831	57.1994	51.8234	96.388	98.3528	106.324	86.8226	83.4602	96.2168
NewGene_16082	0.370981	0.095786	0.759647	0.059593	0.148883	0.074499	0.277255	0.535578	0.052282	0.063828	0.966988	0.187563	0.262021	0	0.090484	0.051285	0.073014	0	0.237843	0.648195	0.400728	0.866787	0.284903	0.154176
NewGene_16083	0.126611	0	0.114998	2.3933	0.195764	0	0.221278	0.227321	0.526897	0.091214	1.03142	1.63512	0	0	0	0.058444	0.590852	0	0	0	0.131951	0.080425	0	0
MsG0480022096.01	0.086989	0	0	0	0	0	0	0	0	0	0	0	0	0	0	0	0	0	0	0	0	0	0	0
MsG0180000751.01	13.5335	18.3753	10.6249	19.015	20.4999	19.2056	12.0833	12.9862	10.3834	11.7043	9.30092	10.6581	31.7849	32.0793	34.1446	30.8493	31.3122	31.0821	16.5348	16.9806	15.2208	26.0298	25.9772	20.3665
MsG0480021034.01	121.268	117.523	127.475	108.69	115.262	109.878	91.1328	106.796	125.308	77.3451	86.1387	92.7063	58.6967	49.3119	52.7014	42.7577	53.6274	38.8601	142.401	120.599	131.523	104.328	98.8693	106.549
MsG0580026517.01	0	0.307118	0.06292	0.070518	1.70979	0.144491	0	0	0.169426	0.022052	0	0.050912	0.381442	0.237531	0.417076	0.706748	0.479066	0.132857	0.432075	0	0.259107	0	0	0.256649
MsG0180002659.01	0	0	0	0	0	0	0	0	0	0	0	0	0	0	0	0	0	0	0	0	0	0	0	0
MsG0780039165.01	0.086259	0.038366	0	0.14632	0.161366	0	0.564574	0.108656	0.703368	0.071653	0	0	0.471544	0.394581	0.4996	1.14977	0.923112	0.460044	0.133168	0.122111	0.140789	0.114235	0.161028	0.111579
MsG0680031151.01	0.305272	1.35726	0.484957	0.667859	0.820543	0.318721	0.097142	0.331152	0.412113	0.307322	0.074391	0.029893	0.988751	1.4128	1.1134	1.42078	1.04872	1.13781	0.419415	0.577846	0.708158	0.621508	0.501975	0.6529
MsG0280006521.01	0	0	0	0	0	0	0	0	0	0	0	0	0	0	0	0	0	0	0	0	0	0	0	0
MsG0380011624.01	0	0.031915	0	0	0	0	0	0	0	0	0	0	0	0	0.125643	0	0	0	0	0	0	0	0	0
MsG0880043904.01	0	0	0	0	0	0	0	0	0	0	0	0	0	0	0	0	0	0	0	0	0	0	0	0
NewGene_6581	10.9934	8.8462	14.476	17.1022	9.88662	8.53288	6.31033	12.3326	5.89483	7.62915	7.62573	6.01573	17.0318	16.7674	17.9391	13.0794	25.0924	11.0637	12.3301	10.5532	10.6051	9.06174	12.8987	14.1819
MsG0480018618.01	0	0	0	0	0	0	0	0	0	0	0	0	0	0	0	0	0	0	0	0	0	0	0	0
MsG0480022094.01	3.24285	5.34619	4.52683	2.13571	4.41043	3.24284	0.083638	0.920528	1.95971	1.15154	0.794319	0.514752	4.86826	6.44697	5.50604	6.92885	5.15997	7.54535	1.51687	2.21552	1.18214	2.69479	2.38277	2.71615
MsG0680032042.01	0	0	0	0	0	0	0	0	0	0	0	0	0	0	0	0	0	0	0	0	0	0	0	0
MsG0580029687.01	3.56404	9.22537	4.95881	4.86986	8.9142	7.173	1.05368	1.96238	4.15941	1.25132	2.1542	4.11259	14.6057	15.0718	9.89561	18.2166	13.8599	19.6254	4.67754	4.45928	4.08976	7.19773	6.11208	8.27972
MsG0380016553.01	14.1944	12.5282	14.4175	9.79462	10.8982	8.41191	4.16642	7.05189	10.3239	8.23807	8.04663	10.3237	5.55885	5.94118	5.02887	5.66529	5.76648	6.12642	12.3223	10.3798	7.60869	6.90318	8.31741	6.04427
MsG0780039329.01	0.895251	0.643324	2.64299	0.692522	0.382712	0.460806	0	0.746729	0.791959	0.240821	0.223779	0	0.586292	0.702882	0.394947	0.601549	0.897032	0.050165	1.50805	0.848957	0.525293	0.168109	0.379598	0.293386
MsG0580028114.01	8.43772	7.882	10.7597	6.54952	10.1714	7.55592	3.8227	7.57114	13.8767	4.37508	6.61766	7.91216	11.3519	5.27448	6.26275	7.17776	7.09112	6.22038	7.7656	7.7882	9.60939	8.197	9.47679	10.303
MsG0680032242.01	0	0.104375	0	0.145325	0.059845	0.065729	0	0	0.072038	0	0.102597	0	0.179677	0.060017	0	0.096785	0	0	0	0.116514	0	0	0	0.078173
MsG0780037556.01	0.504086	0.327276	0.182381	0.317506	0.226046	0.115329	0.258699	0.343375	0.23796	0.19718	0.202565	0.152137	0.644729	0	0.647361	0.286488	0.171083	0.284087	0.230774	0.374068	0.800514	0.917707	0.396513	0.207921
MsG0780037148.01	2.83154	5.01132	4.98723	5.1502	4.9162	5.49103	0.639798	1.25865	2.21031	0.40315	0.248644	1.12559	6.55224	9.41497	7.01213	7.27478	7.97886	9.31875	4.44815	5.67146	4.75249	5.32164	5.46134	5.54783
MsG0380017280.01	0	0	0	0	0	0	0	0	0	0	0	0	0	0	0.009899	0	0	0	0	0	0	0	0	0
MsG0880044033.01	0	0	0	0	0	0	0	0	0	0	0	0	0	0	0	0	0	0	0	0	0	0	0	0
NewGene_16335	6.29584	3.61916	5.31441	8.8486	3.03908	6.81957	0.926954	2.42415	2.84775	1.7265	3.43707	4.73986	4.52251	0.602986	8.24128	3.94657	10.213	2.04728	6.69959	9.23294	4.94332	4.34732	5.4416	6.71999
NewGene_16337	0.374461	0.969551	1.67593	1.40487	0.206441	0.185688	0.159146	0.11074	0.343973	0.389129	0.733691	0.376555	0.778787	0.200341	0.48764	0.171873	1.05708	0.726176	1.32324	0.555434	0.540556	0.424262	0.467765	0.20305
NewGene_16330	0	0	0	0.227322	0.236637	0	0	0	0	0	0	0	0	0	0.390652	0	1.62522	0	0	0	0	0.741966	0.08356	0.665947
NewGene_16331	0.210532	0.645123	0.130901	1.55316	0.529143	0	1.5397	0.119822	0	3.91003	0.344856	0.279219	0.11756	0	2.24092	0.476541	0.484405	0.532119	0.169863	0.051212	0	2.08412	1.39655	1.18009
MsG0680035899.01	0	0.169367	0.142128	0.35588	0.037029	0.083366	0	0	0	0	0	0	0	0	0.349552	0.317753	0.115785	0.136724	0.224147	0	0	0	0	0
MsG0880042928.01	0	0	0	0	0	0	0	0	0	0	0	0	0	0	0	0	0	0	0	0	0	0	0	0
MsG0880046746.01	0	0	0	0	0	0	0	0	0	0	0	0	0	0	0	0	0	0	0	0	0	0	0	0
MsG0380012640.01	0	0	0	0	0	0	0	0	0	0	0	0	0	0	0	0	0	0	0	0	0	0	0	0
MsG0480018863.01	0	0	0	0	0	0	0	0	0	0	0	0.117726	0	0	0	0	0	0	0	0	0	0	0	0
MsG0780039074.01	0	0	0	0	0	0	0	0	0	0	0	0	0	0	0	0	0	0	0	0	0	0	0	0
MsG0280010590.01	0	0	0	0	0	0	0	0	0	0	0	0	0	0	0	0	0	0	0.115694	0	0.055172	0	0	0
MsG0380017667.01	4.71138	2.3481	3.12611	5.08497	5.99126	3.34814	0.282096	1.96039	1.41265	0.523681	0.691221	0.795619	3.80318	2.36874	2.65974	4.28576	4.35787	5.0556	6.81338	4.96071	5.84975	4.86851	6.57435	5.04667
NewGene_26702	0.724062	0.521	0	0.32289	0	0.362233	0	0.162706	0.269897	0.572356	0.300802	0.195497	1.10114	0	0.642616	0.238955	0	0	0	0.593553	0.404245	0.300402	0	0.328948
MsG0280007572.01	0	0	0	0	0	0	0	0	0	0	0	0	0	0	0	0	0	0	0	0	0	0	0	0
NewGene_26709	0	0	0	0	0	0	0	0	0	0	0	0	0	0	0	0	0	0	0.152218	0	0	0.797262	0.131798	0
NewGene_17254	0	0.631889	0.186531	0.533921	1.18368	0.13434	0.49616	0.279367	0.342274	0	1.3643	0.698976	1.17574	0.658087	0.769759	0.218214	0.715314	0.384858	0.340211	0.153287	0.711376	0.401533	1.11873	0.797695
MsG0780039487.01	0	0	0	0	0	0	0	0	0	0	0	0	0.871929	0	0.737624	0	1.10414	0	0	0	0	0	0.087796	0
MsG0780037673.01	0	0	0	0	0	0	0	0	0	0	0	0	0	0	0	0	0	0	0	0	0	0	0.131816	0
MsG0780039072.01	0	0	0	0	0	0	0	0	0	0	0	0	0	0	0	0	0	0	0	0	0	0	0	0
MsG0280010592.01	16.5022	19.9017	13.0058	38.4444	37.6962	26.894	11.4087	9.42577	12.5663	10.7382	12.4243	9.97433	30.0857	30.216	26.2572	31.4859	37.1555	32.4004	23.5931	22.1096	25.6645	30.7052	33.993	23.6561
NewGene_24415	2.79354	0.938247	0.843023	2.18091	2.57563	3.3677	0.083335	0.930489	0.872889	0.774585	0.41801	1.18624	0.491442	0.622908	0.956047	0.616571	2.26325	1.87966	0.435165	1.02363	0.391572	1.29886	2.06014	2.06752
MsG0180001334.01	0.760506	0.530804	0	0.099196	0.287556	0.104002	0.37063	0.362014	0.32113	3.02482	1.43355	0.378143	0.089325	0.543921	0.406659	0.343704	0.173565	0.636645	0.199921	0.103264	0	0.118753	0.401654	0.721828
MsG0280007570.01	28.277	27.7719	18.8417	24.4341	24.8248	26.1859	21.2247	16.6812	15.0712	17.8988	20.0262	15.1983	21.4113	22.1285	21.3731	17.5475	17.6655	18.2317	24.2124	28.2807	19.8958	28.0666	31.2848	36.0385
MsG0580028409.01	0	0	0	0	0	0	0	0	0	0	0	0	0	0	0	0	0	0	0	0	0	0	0	0
NewGene_24411	0.613573	0.118659	0.430853	0.539653	0.195673	0.111167	0	0.164535	0	0.095041	0	0	0	0.653738	0	0	0	0	0.089074	0.411499	0.608495	0	0.239406	0.535011
NewGene_24412	0	0	0	0	0.172371	0	0	0	0	0.269722	0	0.108714	0	0	0	0.544553	0	0	0	0	0	0	0.031045	0.867517
NewGene_24413	0.812194	0	0.939948	2.3031	1.85971	0.353013	0	0.166231	0.670043	0.271447	0	0.523987	1.13009	2.09699	0.772746	0.21277	0.759389	0.780671	0.306851	0.891225	2.14532	1.05081	0.191263	1.01337
NewGene_12597	1.49765	1.83909	5.8151	4.02759	1.46048	1.37518	0	0.072016	0	0	0.139308	0	7.55225	2.77565	5.95237	2.18485	3.4677	6.82533	0.836466	7.34285	4.28885	3.3614	7.82132	8.74672
MsG0780041560.01	0.581441	1.52188	0.547964	0.671271	1.20459	1.22397	0.734713	0.292612	0.799418	0.453648	0.40323	0.353925	2.10568	1.91115	1.3563	1.25806	0.937217	0.975876	5.39029	1.26885	2.03554	0.647979	0.91034	1.00026
MsG0780037358.01	0	0	0	0	0	0	0	0	0	0	0	0	0	0	0	0	0	0	0	0	0	0	0	0.184703
MsG0180004207.01	1.55564	0.973372	1.94314	2.18563	2.68742	2.66442	3.4989	1.38654	0.813655	2.08812	2.34659	1.17619	2.67728	3.94589	2.11656	2.51618	2.9669	2.00567	1.54803	0.734338	1.21009	1.47373	1.32094	2.6224
MsG0380011626.01	0	0	0	0	0	0	0	0	0	0	0	0	0	0	0	0.013076	0	0	0	0	0	0	0	0
MsG0480023792.01	23.8839	26.3631	23.9923	26.6712	26.2751	29.9206	13.2231	19.1451	16.0178	14.298	25.6632	18.3306	32.6195	36.1288	30.1795	33.9339	27.8684	29.711	22.8777	25.3647	23.2463	28.0066	28.7611	26.4955
MsG0280007145.01	0	0	0	0	0	0	0	0	0	0	0	0	0	0	0	0	0	0	0	0	0	0	0	0
MsG0480023384.01	1.18949	1.27733	0.670685	1.21897	0.610125	0.249657	0.635898	0.739357	0.931831	0.545018	0.621852	0.664012	2.18654	2.23758	1.41546	0.894659	0.939523	2.15981	1.02294	1.07471	1.09852	1.62374	2.07057	1.38237
MsG0180001027.01	0	0	0	0	0	0	0	0	0	0	0	0	0	0	0	0	0	0	0	0	0	0	0	0
MsG0480018545.01	1.19223	1.22287	1.19795	0.901838	0.149596	1.40168	1.37146	1.51143	0.344063	0.29213	0	0.787994	2.09835	1.49108	3.91214	2.13395	1.55724	1.91362	1.89121	1.23922	0.895604	0	0.288536	0.900508
MsG0580025185.01	0.205908	0.085745	0.142204	0.184087	0.179551	0.180087	0.038429	0.105752	0.758693	0.050409	0	0	0.155192	0.411919	0.195165	0.087381	0.220237	0.195776	0.070919	0.202665	0	0.285314	0.079954	0.092773
MsG0380012623.01	0.276562	0.268498	0.298093	0.103768	0.278598	0.344483	0.304537	0.291266	0.597746	0.064926	0.185992	0.28245	0.538442	0.217505	0.349219	0.32214	0.204601	0.435714	0.636138	0.636187	0.210003	0.684403	0.381301	0.307688
NewGene_13306	0	0	0.118467	0.140758	0	0	0	0	0.704832	0	0	0	0	0	0	0.101491	0	0	0	0	0.461497	0.086327	0	0
NewGene_13307	1.13123	0.18256	0.071041	0	0	0.06599	0	0.289456	0	0	0	0	0	0	0	0	0	0	0	0	0	0	0	0
MsG0380013040.01	0	0	0	0	0	0	0	0	0	0	0	0	0	0	0	0	0	0	0	0	0	0	0	0
MsG0780040855.01	1.56666	1.87351	0.846277	2.96517	2.95865	2.23922	2.33595	1.64363	1.38251	1.9401	1.05282	1.29446	5.37981	5.46972	3.63535	6.23924	5.38996	6.3332	2.04708	2.62335	1.8394	4.30577	3.82885	4.21824
MsG0780039730.01	1.18216	1.26087	6.71258	2.29695	2.00381	1.31522	1.61112	1.04083	1.8234	2.83432	1.05914	1.67015	3.33965	2.13103	4.63159	1.42817	7.4706	9.02954	3.42128	1.29082	2.76793	3.02048	2.96135	2.13836
MsG0880044035.01	43.2854	65.6517	75.403	40.2494	74.3316	82.3799	37.2289	57.2326	75.5007	33.5584	43.659	36.7293	70.6027	67.0355	88.9663	54.0648	68.3623	74.1306	61.5023	75.727	49.9607	74.8128	75.6462	64.9494
MsG0280010893.01	0	0	0	0	0	0	0	0	0	0	0.515054	0	0	0	0	0	0.728654	0	0	0	0	0	0	0.121353
MsG0680032104.01	0	0	0	0	0	0	0	0	0	0	0	0	0	0	0	0	0	0	0	0	0	0	0	0
MsG0880047259.01	1.12049	1.54843	1.54678	1.22774	1.26482	0.883723	0.322408	1.01188	1.06394	0.387952	0.532095	0.634775	0.721021	0.641604	0.599991	0.350215	0.712889	0.742287	1.44254	1.52375	1.49595	0.812201	0.698382	0.895797
MsG0680032593.01	0	0	0	0	0	0	0	0	0	0	0	0	0	0	0	0	0	0	0	0	0	0	0	0
MsG0580025187.01	110.342	122.056	126.379	124.39	142.576	133.783	55.521	74.1474	59.2618	57.4488	62.1538	69.1335	140.417	131.084	141.663	154.615	153.118	142.913	142.9	136.209	138.912	152.103	165.064	155.928
MsG0180003044.01	0	0	0	0	0	0	0	0	0	0	0	0	0	0	0	0	0	0	0	0	0	0	0	0
MsG0680031325.01	0	0	0	0	0	0	0	0	0	0	0	0	0	0	0	0	0	0	0.105222	0	0	0	0	0
MsG0780040857.01	30.1048	38.2925	46.9956	31.4566	39.2335	38.4209	12.9105	21.7308	21.0368	13.8474	13.3423	14.1412	39.7592	37.8132	35.5298	35.4931	36.77	34.0488	40.5231	51.9493	40.2989	48.2547	44.3314	49.426
NewGene_17258	1.08684	1.45421	1.36785	0.81599	0.204092	0.294622	0.51955	2.55662	2.66858	0.403843	0.503949	0.287671	0.352623	0.663487	0.463275	0.299805	0.145769	0.125825	0.622499	1.29065	1.1749	0.860897	0.448347	0.200654
MsG0680032102.01	0	0	0	0	0	0	0	0	0	0	0	0	0	0	0	0	0	0	0	0	0	0	0.009822	0
NewGene_3848	1.99682	1.99653	2.79053	2.1315	1.99854	2.72215	0.460285	0.862445	0.977635	0.638477	0.940866	0.672043	1.96552	2.42773	1.56123	1.52512	2.23439	3.0137	1.15305	1.84623	1.81789	1.67323	2.09101	1.92275
MsG0580026468.01	0	0	0	0	0	0	0	0	0	0	0	0	0	0	0	0	0	0	0	0	0	0	0	0
MsG0380014897.01	0	0	0	0	0	0	0	0	0	0	0	0	0	0	0	0	0	0	0	0	0	0	0	0
NewGene_3844	3.24131	2.68533	1.28911	0.84341	1.4373	1.6263	8.26184	2.75926	5.42204	0.278466	1.42186	0.56944	1.009	0.502793	0.749602	1.16002	1.91727	1.15294	0.633505	1.28458	0.76216	1.00688	0.517183	0.60851
NewGene_3847	1.65017	1.12143	1.56808	1.02411	2.00156	2.10209	0.729044	0.661306	0.904592	0.488853	0.994024	0.336054	1.80916	2.08285	1.36182	1.068	1.37857	1.46157	1.41747	1.72489	1.0243	1.34076	1.18522	1.39839
NewGene_3846	3.90878	2.85829	4.62556	3.55592	4.18717	3.87853	2.50517	2.57928	2.29821	2.56368	2.17142	2.05029	4.10053	4.49991	4.21032	3.06546	3.11773	2.37951	3.2106	4.1234	2.69439	3.82785	4.51932	3.62904
MsG0180002115.01	0	0	0	0	0	0	0	0	0	0	0	0	0.089632	0	0	0	0	0	0	0	0	0	0	0
MsG0380017029.01	0	0	0	0	0	0	0	0	0	0	0	0	0	0	0	0	0	0	0	0	0	0	0	0
MsG0880046641.01	0	0	0	0	0	0	0	0	0	0	0	0	0	0	0	0	0	0	0	0	0	0	0	0
NewGene_21467	0	0	0	0	0	0	0	0	0	0	0	0	0	0	0	0	0.318077	0	0	0	0	0	0	0
MsG0680031934.01	0	0	0	0	0	0	0	0	0	0	0	0	0	0	0	0	0	0	0	0	0.221825	0	0	0
MsG0480023284.01	0	0	0	0	0	0	0	0	0	0	0	0	0	0	0	0	0	0	0	0	0	0	0	0
MsG0480022765.01	0.30381	1.06251	0.742064	0.903823	1.2593	0.542422	8.49853	1.07085	1.82075	1.34185	0.501494	1.05222	8.61731	13.6649	9.48999	12.0295	7.63897	8.42174	0.643703	0.551231	0.581581	0.935275	0.516606	1.28351
MsG0580028116.01	0	0	0	0.08044	0	0	0	0	0.078017	0	0	0.681853	0	0	0	0	0	0	0	0	0	0	0.16571	0.082957
MsG0780037379.01	0.269804	0.58104	0.541646	0	0	0	0	0	0	0	0	0	0.182665	0.288365	0.60409	0	0	0	0.562848	0.743404	0.312898	0	0	0
MsG0680035234.01	0.175399	0	0	0	0	0	0	0	0	0	0	0	0	0	0	0	0	0	0	0	0	0	0	0
MsG0880042707.01	0	0	0	0.044698	0	0	0	0	0	0	0	0	0	0	0	0	0	0	0	0	0	0	0	0
MsG0280007143.01	0	0	0	0	0	0	0	0	0	0	0	0	0	0	0	0	0	0	0	0	0	0	0.083787	0
MsG0080048747.01	0	0	0	0	0	0	0	0	0	0	0	0	0	0	0	0	0	0	0	0	0	0	0	0
MsG0780037701.01	44.7855	39.3104	41.5189	38.9983	43.0628	40.9456	30.8262	35.8162	39.4637	29.7624	31.1992	31.4884	53.5777	55.8887	49.608	39.4787	46.8763	51.7886	42.8667	44.8236	40.3118	46.0098	47.2268	48.1397
MsG0480022767.01	0	0	0	0	0	0	0	0	0	0	0	0	0	0	0	0	0	0	0	0	0	0	0	0
MsG0180001560.01	15.5153	17.7362	22.3191	9.16781	13.634	11.343	4.15982	17.2552	23.5764	8.73811	6.8555	12.2565	11.8495	13.868	11.6478	11.2049	15.0441	13.857	23.0131	10.7861	17.4685	8.56854	10.1372	7.53224
MsG0580026320.01	50.8179	56.9855	59.4738	68.137	79.7613	68.0827	24.5982	33.5428	38.4476	22.866	23.5857	27.6273	64.8074	69.0996	55.9651	73.1865	58.3987	75.3367	75.646	80.3	83.2581	78.1794	79.9586	86.7826
MsG0680032200.01	13.8414	15.9228	14.6786	14.7704	15.8917	15.1749	10.8362	11.1468	12.8321	8.20391	9.08836	10.7966	10.745	7.83676	10.2017	8.12118	9.46524	9.75683	19.2205	13.1663	15.3297	11.9814	13.3743	13.4085
MsG0680032705.01	0	0	0	0.094495	0	0	0	0	0	0.034221	0	0	0	0	0	0	0	0	0	0	0	0.004165	0	0
MsG0180002235.01	0	0	0	0	0	0	0	0	0	0	0	0	0	0	0	0	0	0	0	0	0	0.032264	0	0
MsG0180001559.01	0	0.047506	0	0	0	0.050208	0	0	0	0	0	0	0	0	0	0	0.041895	0	0	0	0.023429	0	0	0.049829
MsG0580028332.01	0	0	0	0	0	0	0	0	0	0	0	0	0	0	0	0	0	0	0	0	0	0	0	0
MsG0780040262.01	52.2279	46.0072	60.6257	48.1756	56.6277	58.6156	35.089	45.1825	33.8609	39.4419	48.2966	57.0459	25.4616	23.4842	20.9341	20.6362	23.4734	19.8945	36.9553	46.8981	54.6306	53.5458	47.8916	52.927
MsG0080048745.01	0.306905	0.220283	0.706024	0.304089	0.203128	0.28078	0	0.781136	1.66305	0.636195	0.487601	0.077572	0.202336	0	0.07608	0.22376	0	0.11909	0.199208	0.053772	0.362783	0	0.040859	0.141224
MsG0380013931.01	0.934442	1.61129	0.398259	2.30799	1.516	1.18146	4.70339	3.22527	5.32104	2.17903	3.72181	7.16052	0.306921	1.10194	1.25681	0.520275	0.507616	0.651866	1.63259	1.57223	0.511265	2.20717	4.51973	1.83476
MsG0780040859.01	92.3043	89.0553	98.3306	70.1092	50.9546	62.2542	70.4943	148.096	183.647	68.1576	68.8336	66.0776	58.4354	50.2875	50.6361	50.7006	53.9462	52.191	137.505	118.343	128.875	87.2266	81.9371	63.5403
MsG0380013080.01	0	0	0	0	0	0	0	0	0	0	0	0	0	0	0	0	0	0	0	0	0	0	0	0
MsG0180004120.01	3.74848	4.33236	4.84886	6.32809	4.75076	4.33916	1.41556	2.78281	3.73145	1.21587	3.67273	1.69486	3.96779	4.73134	2.83551	3.04244	3.15874	5.36689	6.15671	4.14144	5.52464	5.54664	6.78283	5.98978
MsG0580028455.01	2.97838	1.7203	1.50937	1.67443	1.75446	1.77796	4.95473	11.3743	25.4128	21.4046	14.5711	35.136	4.02654	1.16328	1.72252	1.90156	1.37142	2.00676	5.65464	3.80666	3.99241	1.84675	3.1575	2.26324
MsG0280007251.01	0.072497	0	0	0	0	0	0	0	0	0	0	0	0	0	0	0	0.033334	0	0	0	0	0	0	0
MsG0780041566.01	828.219	757.969	291.232	647.223	645.121	199.873	1233.64	1707.55	999.082	2747.61	3586.98	5541.99	29.6631	27.6063	25.4119	18.2462	52.7434	19.5994	220.319	276.552	363.244	192.452	543.134	353.492
MsG0780038124.01	0.210637	0.237619	0.347002	0	0.049215	0.420992	0	0.162864	0	0.213357	0.177323	0.155571	0	0	0.11028	0	0.094137	0	0.383234	0.056973	0.131174	0.064347	0	0.189001
MsG0380011628.01	0	0	0	0	0	0	0	0	0	0	0	0	0	0	0	0	0	0.059078	0	0	0	0	0	0
NewGene_14655	0	0	0	0	0.019447	0	0	0	0	0	0	0	0	0.014939	0	0	0	0	0	0.717862	0	0.17342	0	0
NewGene_19775	15.9417	18.8988	15.7221	19.425	29.4013	23.1933	22.9369	19.966	27.9477	23.8356	29.4276	13.5997	35.4826	35.2192	36.8729	49.5284	46.7936	51.4008	14.5536	15.8337	14.9476	23.4064	18.1038	22.7295
NewGene_14657	1.00948	0.578627	0.781445	0.735466	0.581052	0	0	1.28009	0.750173	0	0.244605	0.425364	0	1.14268	0.879758	0.610341	0.583962	0.673522	3.28831	2.31825	2.36646	0.782284	0.486313	1.33432
MsG0780041698.01	0	2.72823	0.263443	0.999264	4.79375	5.16948	0.205589	0	0	0.037905	0	0	19.2104	15.3565	21.6857	44.5365	21.5497	36.1585	0.123092	1.41504	0.198636	8.68833	4.33604	9.49214
NewGene_21167	0	0.193759	0.243761	0.075364	0	0	0	0	0	0	0.356686	0	0	0	0	0	0.066549	0	0	0.308468	0	0	0.097519	0
MsG0680031981.01	0	0	0	0	0	0	0	0	0	0	0	0	0	0	0	0	0	0	0	0	0	0	0	0
NewGene_21165	0	0	0	0.442006	0	0	0	0	0	0	0	0	0	0	0	0	0	0	0	0	0	0	0	0
NewGene_21163	0.24292	0.544096	0.285717	1.30665	1.17385	0.492311	1.14372	0.89558	2.164	0.736129	1.29759	0.197027	0.350339	0.453332	0.119009	0.782472	0.949775	0.412976	0.966418	1.71484	1.02731	1.60171	1.09963	1.19613
NewGene_14658	0	0	0.362773	0.402936	0.338901	0	0	0.110515	0	0.17774	0.140881	0	0.700233	0.601119	0.156466	0.879315	0.583477	2.2936	0.596757	0.209628	0.314032	0.331021	0.947113	0.406093
NewGene_21161	0.237789	0	0.058847	0	0	0	0	0	0	0	0	0	0	0	0.067613	0	0	0	0.287298	0.097952	0	0	0	0
NewGene_21160	0	0	0	0	0	0	0	0	0	0	0	0	0	0	0	0	0	0	0.458522	0	0	0	0	0
MsG0280010392.01	0	0	0	0.0065	0	0	0	0	0	0	0	0	0	0	0	0	0.039431	0	0	0	0	0	0	0
MsG0580027886.01	90.9382	89.8264	95.6205	111.458	112.897	117.13	134.655	96.7269	90.1169	115.479	98.658	103.21	128.647	136.454	132.387	137.996	133.983	136.902	71.6163	98.6882	90.6219	107.467	106.947	110.834
MsG0780037200.01	0	0	0	0	0	0	0	0	0	0	0	0	0	0	0	0	0	0	0	0	0	0	0	0
MsG0380018075.01	5.88277	5.0192	4.72081	4.47035	5.32109	5.16807	7.8788	3.66128	2.905	3.90861	3.50686	3.42937	8.07315	9.6682	8.5466	9.21708	8.37216	8.09528	3.36885	5.166	4.17629	6.33369	5.20004	4.8871
MsG0580027583.01	0	0.044817	0	0	0	0	0	0	0	0	0	0	0	0	0	0	0	0	0	0	0	0	0	0
MsG0180006284.01	0.507313	0.783161	0.738285	1.14055	1.18112	1.30047	0.15516	0.405578	0.990437	0.313225	0.34434	0.862616	1.80139	2.02241	1.61278	2.34025	1.83058	2.03411	0.699512	0.673141	0.663964	0.968506	1.31475	1.23072
MsG0080048691.01	0.089839	0.085024	0.030884	0.039278	0.211883	0.079562	0.980219	1.05593	0.150376	0	0.157778	0.409559	0	0	0	0.056172	0	0	0.15083	0	0.045295	0.031535	0.264196	0.463632
MsG0180003184.01	0.264098	0.205464	0	0.053641	0.782099	0.328339	0	0	0	0	0	0	0.1413	0	0	0	0.468333	0	0	0	0.074092	0	0	0
MsG0280009406.01	0.351807	0.544538	0.658311	0.488891	0.59231	0.371254	0.605542	0.170782	0.977611	0.099537	0.169074	0.17281	0.556654	0.327488	0.421667	0.517009	0.618304	0.513652	0.550852	0.462331	0.685178	0.510862	0.274793	0.432372
MsG0180001562.01	0.025411	0.023869	0	0	0.025086	0	0	0	0	0.015909	0	0	0	0	0	0	0.04875	0	0.026807	0.077809	0	0	0	0
MsG0680032416.01	0	0	0	0	0	0	0	0	0	0	0	0	0	0	0	0	0	0	0	0	0	0	0	0
MsG0680032707.01	0	0	0	0	0	0	0	0	0	0	0	0	0	0	0	0.049596	0	0	0	0	0	0	0	0
NewGene_20410	0.146931	0.309005	0.139168	0	0.06867	0	0	0	0	0.248587	0	0	0	0	0	0	0	0	3.15051	0	1.05667	0	0	0
NewGene_25427	0.308093	0.354465	1.10832	0.252666	0.035625	0	2.43938	0.253535	1.25741	0	0	0	0.221276	0.397051	0.469755	0.273612	0.053143	0	0.215683	0.17958	0.743931	0.153271	0	0.055146
NewGene_25424	5.87317	7.74879	6.60376	4.91981	7.36876	8.74665	3.22178	4.07992	5.23962	2.41005	2.30113	2.43361	11.5642	16.6999	10.3461	14.1617	10.0678	11.2098	6.14683	4.78264	3.39286	5.80193	3.79173	4.76986
MsG0680032100.01	0	0	0	0	0	0	0	0	0	0	0	0	0	0	0	0	0	0	0	0	0	0	0.07613	0
NewGene_20415	0.52606	0	0	0	0	0	0	1.3087	0	0	0	0	0	0	0.182549	0	0	0	0	0	0	0	0	0
NewGene_25421	44.0679	46.0099	41.8278	37.087	41.8499	41.0742	45.2217	41.8389	33.6091	37.5362	39.8585	42.8007	49.4719	38.8791	42.6885	36.9719	38.3828	36.5445	34.5372	41.8405	37.2664	33.76	38.6347	36.8944
NewGene_20418	0.33595	0.143939	0	0.126166	0.470353	0	0	0	0.25962	0	0	0.187101	0.274346	0	0	0	0	0.24449	0.05219	0.114464	0	0	0.174998	0
MsG0380015604.01	0	0	0	0	0	0	0	0	0.056349	0	0	0	0	0	0	0	0	0	0	0	0	0	0	0
MsG0680032142.01	0	0	0	0	0	0	0	0	0	0	0	0	0	0	0	0	0	0	0	0	0	0	0	0
MsG0580026466.01	0	0	0	0	0	0	0	0	0	0	0	0	0	0	0	0	0	0	0	0	0	0	0	0
NewGene_25428	0	0	0	0.155806	0	0	0	0	0	0	0	0	0	0	0	0.055158	0	0	0	0	0	0	0.47192	0
MsG0780038130.01	23.7677	24.6186	15.3639	21.7368	12.391	9.55055	1.32872	11.2675	18.1634	2.73525	7.64588	7.12611	4.33871	0.324062	14.3005	1.90634	0.525047	1.01655	58.6801	27.8964	14.2435	8.05872	12.3277	6.22053
MsG0080048125.01	0.73435	0.805231	0.274605	0.260916	0.262672	0.216977	0.15581	0.22238	0	0.528709	0.474455	0.356745	0	0.198235	0	0	0.20964	0	0.347744	0.51678	0.397128	0.294412	0.345756	0.477253
NewGene_10823	0.579218	0.708234	1.00107	0.141808	0.155495	0.159863	6.00371	0.919538	0.793957	0.073061	0.381223	1.47292	1.02	0.364382	0.068492	0	0.46963	0	2.94231	0.747986	2.48514	0.38348	0	0.338902
MsG0180002252.01	0	0	0	0	0	0	0	0	0	0	0	0	0	0	0	0	0	0	0	0	0	0	0	0
MsG0780040838.01	50.618	40.0751	51.0199	33.8917	33.8442	35.814	86.8351	59.1471	43.9741	49.7505	35.7749	39.5931	41.4377	29.1942	36.1837	23.9141	30.9164	24.8359	51.8773	47.5843	49.9362	33.5247	38.4417	36.2694
NewGene_10824	0.103031	0.491968	0.154182	0.147851	0.221076	0.837486	0	0.706764	1.85842	0.101439	0	0.188719	0.761902	0.068042	0	0.267364	0	0.162703	0.243947	0.907191	0.322439	0.141861	0.371776	0.450883
MsG0380011822.01	0.263231	0.070236	0.116526	0.345617	0.13288	0.003128	0.675338	0.11227	0.278374	0.245842	0.069993	0.114499	0	0.076464	0.05886	0.083188	0.056761	0.477534	0.190162	0.041221	0.465003	0.502378	0.167274	0.044228
MsG0180002355.01	0	0	0	0	0	0	0	0	0	0	0	0	0	0	0	0	0	0	0	0	0	0	0	0.014107
MsG0280007257.01	0.118428	0.271295	0.167965	0.456736	0	0.12899	1.37766	0.188712	0.571581	0.091097	0.315023	0.332588	0.339928	0.290494	0	0	0.154698	0.133876	0.409103	0	0.357786	0.389179	0.287534	0
NewGene_10828	0.822433	0.812716	1.17642	0.24955	0.453526	0.787575	0.122025	0.303723	0	0	0	0	0.088611	0.974183	0.782577	0.489341	1.322	0.936428	0.629819	1.0451	0	0.221272	0.421745	0
NewGene_10829	0.157263	0	0	0	0	0.055999	0	0	0.09206	0	0	0	0	0	0	0	0	0	0	0	0	0	0	0
MsG0780041564.01	0.101825	0	0	0	0.131216	0	0	0	0	0	0	0	0	0	0	0	0	0	0	0	0	0	0	0
MsG0280006704.01	6.70843	1.0211	1.33088	1.48626	0.486193	0.412558	2.18048	3.06916	3.62101	1.11046	0.905654	0.974901	0.818318	0.517506	0.961913	0.058199	0.371829	0.082272	2.55903	1.2841	0.932738	0	0.592575	0.463525
MsG0480020155.01	0	0	0	0.030916	0.014972	0.150761	0	0.090882	0	0	0	0	0.045645	0.089196	0.029614	0	0	0	0	0	0	0.027798	0	0
MsG0080048123.01	0	0	0	0	0	0	0	0	0	0	0.099638	0	0	0.185165	0	0.344621	0	0	0	0	0	0	0.664292	0
MsG0180004520.01	1.58561	1.87596	2.38377	2.03868	2.41118	2.59519	1.06962	0.75971	0.75152	0.332708	0.819404	0.700493	2.40285	2.90477	3.16985	3.39833	4.0396	2.46217	2.08247	2.8108	2.02278	2.12124	1.95918	2.70849
MsG0780039458.01	0	0	0	0	0	0.132448	0	0.079967	0	0.170085	0.165809	0.064805	0	0	0	0	0	0	0.122188	0	0	0	0.061226	0.142446
MsG0580025065.01	0	0	0	0	0	0	0	0	0	0	0	0	0	0	0	0	0	0	0	0	0	0	0	0
MsG0480022531.01	178.931	217.324	242.738	108.889	143.488	144.95	161.908	185.031	274.405	139.339	135.876	142.379	106.402	94.6877	60.6954	71.8389	76.9793	69.3201	292.908	272.847	255.553	287.263	178.648	211.357
MsG0180002353.01	0	0	0	0	0	0	0	0	0	0	0	0	0	0	0	0	0	0	0	0	0	0	0	0
MsG0780040356.01	0	0	0	0	0	0	0	0	0	0	0	0	0	0	0	0	0	0.035649	0	0	0	0	0	0
MsG0480020337.01	0	0	0	0	0	0	0	0	0	0	0	0	0	0	0	0	0	0	0	0	0	0.060425	0	0
MsG0180005670.01	1.29466	2.11091	2.58085	2.79076	2.51198	1.41314	0	0.396579	1.52601	0.78651	0.487395	1.08761	2.56432	2.23325	1.86443	1.42371	2.46173	1.82037	2.0451	1.49618	1.06703	3.20859	2.39227	0.711667
MsG0780040098.01	0.077692	0.064089	0.032251	0.12811	0.062459	0.179957	0.065575	0	0	0.058366	0.026079	0.025075	0.731244	0.992883	0.743253	0.828793	0.379557	1.45086	0.095525	0.023237	0.121763	0.03857	0.103275	0.240916
MsG0680034475.01	21.4978	23.3463	25.0894	22.5808	26.0817	24.1224	10.9928	13.9172	11.0967	11.5261	14.2818	16.376	17.8567	19.8739	14.7098	13.7241	17.1143	12.9077	19.9825	20.1124	20.7105	19.9888	22.3153	21.4018
MsG0680031023.01	0	0	0	0	0	0	0	0	0	0	0	0	0	0	0	0	0	0	0	0	0	0	0	0
MsG0380014804.01	0	0	0	0	0	0	0	0	0	0	0	0	0	0	0	0	0	0	0	0	0	0	0	0
MsG0180001652.01	0	0	0	0	0	0	0	0	0	0	0	0	0	0	0	0	0	0	0	0	0	0	0	0
NewGene_5876	1.41633	1.05846	0.704894	2.02539	1.61951	1.14671	0.453651	0.549571	0.537126	1.1965	0.980338	0.262444	4.66334	6.79597	5.54321	5.8445	9.02046	7.93522	1.22491	1.14592	0.660459	2.87204	2.31942	1.8698
NewGene_5877	1.6649	1.46154	2.63576	3.84962	2.58737	4.31695	1.174	0.914809	0.856783	0.325678	0.539053	0.44379	1.93733	2.00999	2.21763	1.94809	2.49024	2.19313	2.34642	3.49289	2.88182	4.19942	3.08077	3.87546
NewGene_5874	0	0	0	0	0	0	0	0	0	0	0	0	0	0	0	0	0	0.413173	0	0	0	0	0	0
NewGene_5875	12.827	12.6036	11.0892	8.67821	7.37679	6.62373	3.77248	5.26888	9.27313	3.63445	4.85518	5.68233	11.4491	9.49298	8.70285	8.0616	8.73857	10.4517	12.3926	11.7899	8.13943	10.6505	12.6716	11.283
MsG0280011306.01	12.801	14.3866	17.9794	15.9857	24.5127	25.3346	14.0798	9.54905	5.73835	9.63931	6.55668	5.88864	45.8058	44.7884	43.7712	45.4651	36.7087	43.2793	17.4391	20.355	19.0127	22.8603	23.4121	25.138
MsG0780040260.01	1.77333	3.23844	3.73897	1.64044	2.50242	6.77066	0.801753	2.2586	4.1631	4.95406	3.73467	1.63959	9.59375	8.38803	7.62769	16.0959	10.2654	7.54753	2.31254	3.68924	2.81435	2.11219	4.20705	5.04431
MsG0280007557.01	0	0	0	0	0	0.090094	0	0	0	0	0	0	0.149056	0.024622	0	0.037205	0	0.033173	0	0	0	0	0	0
MsG0380017619.01	0	0	0	0	0	0	0	0	0	0	0	0	0	0	0	0	0	0	0	0	0	0	0	0
MsG0280010222.01	0.28333	0	0	0	0	0	0	0	0	0	0	0	0	0	0	0	0.377351	0	0	0	0	0	0	0
MsG0380011728.01	12.7865	14.3	17.8308	23.0287	20.895	25.2838	20.1341	18.5653	18.0323	9.4983	12.0106	10.7381	29.6289	36.9547	34.0851	34.0486	27.4603	24.3576	13.6683	24.9183	17.2421	27.1292	22.8634	25.3045
NewGene_5879	0.193521	0.155068	0.430185	0	0.479109	0.438701	0.084733	0.080579	0.136601	0	0	0	0.141363	0.424695	0.381972	0.194908	0.143247	0	0.396575	0.612232	0	0.727668	0.287602	0.260442
MsG0180006223.01	0	0.103786	0.040125	0.080951	0.165815	0.121054	0.207062	0.229629	0.181214	0.337322	0.284092	0.121229	0.367701	0.285355	0.18006	0.545711	0.744114	0.11957	0.230573	0.271766	0.256009	0.210668	0.25828	0.363126
MsG0580027094.01	3.11437	2.49538	2.77952	3.25692	2.81615	2.00493	0.717931	1.34037	2.31999	1.06745	1.0499	0.890578	5.96612	4.90768	5.2134	5.64599	6.45155	4.93196	3.95988	3.42417	3.63613	5.5605	6.39962	6.23894
MsG0580025631.01	0	0	0	0	0	0	0	0	0	0	0	0	0	0	0	0	0	0	0	0	0	0	0	0
MsG0580024586.01	14.5716	15.4013	15.862	12.3349	14.468	12.0709	11.2146	12.126	14.0206	8.15081	8.16479	9.92611	11.3576	9.86982	12.2018	9.8371	8.78709	8.81661	17.8645	18.5078	19.7482	13.8091	14.3025	15.7936
MsG0380012874.01	0	0	0	0	0	0	0	0	0	0	0	0	0	0	0	0	0	0	0	0	0	0	0	0
MsG0180001133.01	0	0.02169	0.172167	0.039732	0	0	0	0	0.067642	0	0.020595	0.105937	0	0	0.022414	0.074767	0.007398	0.031206	0.008932	0.094365	0.107784	0	0	0
MsG0880045836.01	16.4376	14.6896	24.0483	12.2583	22.1301	22.2336	8.45166	13.3628	13.0093	8.87708	6.86211	9.33665	36.6557	37.4934	36.7117	30.5324	31.3536	23.8612	9.90253	17.5936	21.9246	14.4357	14.0386	20.51
MsG0580024400.01	0.787516	0.829758	0.806225	0.465208	0.864982	1.10983	0.829883	1.0061	0.890501	0.197676	0.209092	0.610123	4.34259	4.80862	4.54417	6.05414	4.70453	6.05312	0.29983	0.454648	0.44059	0.598226	0.704919	0.363811
MsG0280009790.01	0	0	0	0	0	0	0	0	0	0	0	0	0	0	0	0	0	0	0	0	0	0	0	0
MsG0180002954.01	0.1021	0	0	0	0	0	0	0	0.168857	0	0	0	0	0	0	0	0	0	0	0	0	0.456645	0	0
MsG0680030816.01	0	0	0	0	0	0	0	0	0	0	0	0	0	0	0	0	0	0	0	0	0	0	0	0
MsG0480018697.01	0	0.075011	0	0.114045	0	0.143184	0	0	0.063966	0	0.090861	0	0	0.060829	0	0	0.057418	0.022424	0	0	0.097941	0	0	0
MsG0580025637.01	7.78912	6.18352	7.90218	7.11605	8.2736	6.08143	2.63067	0	4.74986	2.94043	0	5.61377	4.72417	2.48143	3.82475	2.89021	5.20255	0	11.1194	10.1183	12.2916	0	6.86883	7.42911
MsG0180003987.01	0.533067	0.515905	0.338282	1.14249	1.03881	1.16382	0.224203	0.561051	0.302253	0	0.257083	0.260984	1.15098	1.38167	1.64065	0.917244	1.30448	1.20098	0.604079	1.00733	0.766682	1.84422	1.05164	0.866582
NewGene_25842	0.407219	0.355044	0.67265	0.18454	0.172964	0.052719	0	0.525459	0	0.186565	0.242919	0.140091	0.151142	0.09506	0.152619	0.675073	0.041976	0.081464	0.300389	1.03208	0.497006	0.575973	0.65974	0.631284
MsG0480021718.01	0	0	0	0	0	0.020935	0	0	0	0.245859	0	0	0.044174	0	0.051587	0	0	0	0	0	0	0	0	0
MsG0180001462.01	0.009898	0.025314	0.009454	0.054246	0.063194	0.021192	0.000671	0	0.000643	0.017567	0.014007	0	0.177181	0.012926	0.323545	0.294843	0.18322	0.039617	0.002914	0.05231	0.044841	0.036921	0.083745	0.048358
MsG0280006702.01	0	0	0	0	0	0	0	0	0	0	0	0	0.049773	0	0	0	0	0	0	0	0	0	0	0.043232
MsG0880042993.01	8.88932	8.51314	6.55368	5.85531	6.07379	4.74101	7.03477	8.40862	6.41089	5.52836	6.20331	4.11819	6.34559	5.89992	8.82515	3.79139	5.24979	7.98455	7.36638	6.35081	11.3128	3.53102	4.69839	6.656
MsG0380014296.01	12.6937	13.7805	12.3059	12.4241	12.5592	12.7425	13.966	8.13289	9.38808	12.2225	12.2546	10.0206	14.7287	17.4739	16.3964	13.1995	16.137	17.2689	9.99717	13.5119	11.8787	12.7038	15.9594	14.7015
NewGene_7654	1.36433	0.301372	0.262778	1.09869	0.275711	0.115882	0.966078	0.212516	3.55594	0.663405	0.335342	0	0.763171	0.270449	0.315454	0.246804	1.29004	0	0.310749	0.996019	0.643435	0.987171	0.179027	0.244633
NewGene_7655	0.571475	0.170624	0.337199	0.805266	0.618202	0.688681	0.140548	0.72358	0.328074	0	0.401731	1.1084	0	0.775452	0.421848	0.513711	0.773109	0.479091	0.317415	0.530586	0.306172	0.526054	1.88791	1.44427
MsG0480020132.01	0	0	0	0	0	0	0	0	0	0	0	0	0	0	0	0	0	0	0	0	0	0	0	0
NewGene_7657	0.121316	0.102317	1.44832	0.496702	0.439343	0.689422	0	0.04629	0.71733	1.14348	0	0.556355	0.037895	0	0.696916	0.231936	0.377375	0.097795	0.433668	0.122308	0.023148	0.018875	0.288827	0.131129
MsG0780037329.01	0	0	0	0	0	0	0	0	0	0	0	0	0	0	0	0	0	0	0	0	0	0	0	0
NewGene_23143	1.02177	2.26413	1.46241	1.52654	0.408064	2.00172	0.227368	2.6721	3.03677	1.47489	1.12134	0.361635	1.01777	1.80317	1.24405	1.42301	1.55787	1.99039	1.08836	2.50592	1.76734	1.48379	1.43323	1.26496
NewGene_23142	0.215399	0.720041	0.300087	0.746584	0.48275	0.676236	0	0.992056	0.516723	0	0.476855	0.810708	0.405346	0.352798	0.103828	0	0.794971	0.266059	0.360015	0.494576	1.08045	0.484654	0.720351	0.209412
NewGene_23140	20.4162	22.724	20.8882	25.7686	22.2705	24.9102	27.2707	21.3968	28.3512	21.1409	23.2539	16.1307	28.4542	33.2569	35.874	27.9211	36.4894	27.7374	24.7228	19.8631	15.9713	23.2492	23.7354	21.8419
MsG0380011566.01	0.13441	0	0.005756	0.169835	0	0	0	0.167935	0.150242	0	0.05449	0.422487	0	0.126915	0	0	0.016874	0.138406	0	0.176973	0	0	0	0
MsG0480022483.01	0	0	0	0	0	0	0	0	0	0	0	0	0	0	0	0	0	0	0	0	0	0	0	0
MsG0380012319.01	0.182037	0.171576	0	0.354313	0.129867	0.552592	0	0.053259	0.118098	0	0	0.113721	0.465915	0.527425	0.552823	0.799224	0.525295	0.454592	0.279206	0.51775	0.257371	0.605486	0.729367	0.30664
NewGene_23149	2.09295	1.3333	1.55547	0.366683	0.630814	0.537323	0.051051	1.88032	0.395631	1.28042	0.867547	1.18778	0.346221	0.069773	0.135788	0.057529	0.249458	0.08685	1.21749	1.229	2.00283	0.126982	0.403273	0.332361
NewGene_23148	0.255456	0.765625	0.228995	0.120144	0.543021	0.304171	0	0.596393	1.74654	0.486087	0.592251	0.221199	0.182615	0.359882	0.508685	0.221148	0.307401	0.332228	0.364894	0.239902	0.3741	0.044368	0.11113	0.242324
MsG0480022024.01	1.24348	1.64012	1.73798	1.89314	1.45059	0.629184	0.212346	0.976288	1.37074	1.95824	1.32526	0.661709	0.646012	0.225405	1.16669	1.06431	1.27881	0.506894	0.963013	0.622827	1.58722	0.682077	0.508701	1.70403
MsG0480020130.01	0	0	0	0	0	0	0	0	0	0	0	0	0	0	0	0	0	0	0	0	0	0	0	0
MsG0580027862.01	0	0	0	0	0	0	0	0	0	0	0	0	0	0	0	0	0	0	0	0	0	0	0	0
MsG0080048404.01	10.036	7.62174	8.66423	15.3321	18.1326	16.6399	3.10266	5.98621	7.64532	9.13268	8.22253	8.53333	15.919	26.1532	20.3611	26.0891	25.7694	39.4391	9.1632	10.9239	10.8777	20.4624	21.662	15.7747
MsG0480023620.01	1.10978	2.29585	1.23785	2.09821	3.90611	4.73288	0.323838	1.18327	2.07934	0.403687	0.520145	0.515879	7.9637	6.63316	7.79815	10.7855	6.27342	8.79867	2.0099	3.40791	3.09167	5.2142	2.93952	4.44108
MsG0880047314.01	0	0.212449	0.235423	0	0.142557	0.045053	0	0.211911	0.150324	1.8458	0.318681	0.320753	0.282607	0.033669	0.084605	0.116935	0.147507	0.214181	0.835032	0.149944	0	0.100827	0	0.167657
MsG0880046100.01	3.83298	4.59182	6.69493	5.35555	5.50768	4.6433	1.14899	2.48373	1.50049	1.03966	1.53021	1.25426	6.50704	6.56478	5.35526	5.0572	3.63883	3.49867	5.99607	7.09975	7.35094	5.31642	5.65715	7.68511
MsG0280008593.01	0	0	0	0	0	0	0	0	0	0	0	0	0	0	0	0	0	0	0	0	0	0	0	0
MsG0880044558.01	0.274138	0.223236	0.064215	0.759993	0.922338	0.587194	0.365227	0	0.071871	0.097664	0.134095	0.127482	3.25342	4.64985	6.16391	3.36563	5.02815	4.70667	0.494798	0.231076	0.327089	3.95955	3.1532	2.44852
MsG0880047136.01	20.8143	19.8305	18.5261	15.0812	18.4546	15.5015	17.7255	14.3117	15.5572	11.9328	13.2993	14.5319	10.3526	10.2139	10.3325	10.5578	9.59497	10.8645	22.0703	17.2839	16.6597	15.8281	17.0851	16.2897
MsG0680031396.01	0	0	0	0	0	0	0	0	0	0	0	0	0	0	0	0	0	0	0	0	0	0	0	0
MsG0280010430.01	0	0	0	0	0	0	0	0	0	0	0	0	0	0	0	0	0	0	0	0	0	0	0	0
MsG0580024406.01	0.83561	0.178806	0.117245	0.481288	0.167055	0.14234	0.473937	0.080099	0.700152	0	0	0.16009	0.176217	0.349624	0.151325	0.096912	0	0.174428	1.34402	0.65073	1.03112	0.28785	0.832506	0.336599
MsG0580027727.01	0	0	0	0	0	0	0	0	0	0	0	0	0	0	0	0	0	0	0	0	0	0	0	0
MsG0680031211.01	0.676225	0.142676	0.487954	0	0	0	0	0	0.319219	0	0.062111	0	0.229669	0.207363	0.082217	0	0	0	0.306531	0.624228	0.247951	0	0.171726	0.060171
MsG0580026308.01	0	0	0	0	0	0	0	0.126284	0	0	0	0.365241	0.620826	0.487965	0.482379	0.508789	0.934678	2.49538	0	0	0	0	0	0
MsG0180002956.01	0.038211	0	0	0	0	0.068065	0	0	0	0	0	0	0	0	0	0	0	0	0	0	0	0	0	0
MsG0380016439.01	0	0	0	0	0	0	0	0	0	0	0	0	0	0	0	0	0	0	0	0	0	0	0	0
MsG0780038670.01	0	0	0	0	0	0	0	0	0	0	0	0	0	0	0	0	0.041115	0	0	0	0	0	0	0
MsG0180002351.01	0.456272	0.177467	0.143387	0	0.251009	0.092376	0	0.525059	0.232944	1.53964	0.386089	0.183584	0.457098	0.480068	0.724199	1.136	1.02142	1.05037	0	0.187175	0	0.063031	0.318754	0.22071
MsG0780041426.01	0.948138	1.35773	1.33851	1.69266	3.95466	2.45188	0.143364	0.996388	0.427628	0.993819	0.648621	1.22788	8.6062	2.0949	6.63812	18.2302	3.41627	9.8885	1.42816	2.30505	4.58509	5.84559	3.21586	5.12016
MsG0780040354.01	0	0	0	0	0	0	0	0	0	0	0	0	0	0	0	0	0	0	0	0	0.097659	0	0	0
MsG0780036919.01	9.02636	15.0771	4.22754	0.507526	2.73166	0	1.36529	0.300025	1.955	0.351704	0.444229	0	2.47235	0.384026	3.6125	1.18454	0.09318	0	2.11377	7.50206	13.078	7.05183	1.10228	5.35757
MsG0280006323.01	2.68505	3.14338	4.2943	1.76042	3.9911	2.96035	3.19076	2.03826	2.42433	0.884667	1.36668	1.05021	6.0967	8.15283	6.55307	4.41372	4.63103	4.09715	2.20322	2.27172	1.88482	2.49361	2.29186	2.23064
MsG0280008072.01	7.22382	23.9803	4.45049	14.3559	8.95423	5.65082	4.55607	13.5048	6.28668	5.74986	8.48632	13.2753	8.34214	8.2762	7.61093	11.7042	8.43515	19.3126	35.7059	39.7994	32.4742	18.3918	36.7463	32.4361
NewGene_1555	0	0.579955	0	0	0.60873	0.242023	0	0.312807	0	0.27657	0	0	0.188263	0.615525	0.159708	0	0.405112	0	0.477071	0.398303	0	0	0.224653	0
NewGene_1554	0	0	0	0	0	0	0	0	0	0	0.6688	0	0.119071	0	0	0.843699	0	0.255117	0	0	0	0.481778	0	0
MsG0280010457.01	0	0	0	0	0	0	0	0	0	0	0	0	0	0	0	0	0	0	0	0	0	0	0	0
NewGene_1551	1.86706	1.17594	3.20632	2.17211	1.57233	1.9948	4.38146	2.23585	0.770887	1.38229	0.942888	1.66062	5.84056	5.60036	6.32353	5.31745	5.01629	3.86685	1.55815	2.16723	2.32592	2.03607	2.21752	1.61664
MsG0480021163.01	13.6903	11.7255	10.0106	9.9234	7.53731	7.4218	6.46734	4.06789	4.09531	1.8142	2.53863	2.88413	6.35185	5.94087	7.20959	4.17264	7.43262	6.39543	7.73449	8.20375	11.8923	5.61106	9.26558	7.15634
MsG0280010648.01	5.3087	2.81973	2.79015	2.43858	2.2242	1.44182	2.80173	2.36548	2.62619	2.11646	1.55246	0.731809	3.7968	4.05583	2.96725	2.02328	1.75568	1.28842	3.83601	2.46681	2.7918	2.14208	2.39338	1.2628
MsG0880042995.01	1.76896	2.58422	1.33733	1.80602	1.57685	1.16371	0.325555	3.76031	4.42761	4.91917	2.62831	3.71986	0.752555	0.672156	0.631559	0.465164	0.924361	0.515135	3.18926	2.78716	2.57222	1.70605	2.47134	1.46182
NewGene_1559	6.71683	9.13764	4.92251	7.88363	2.8871	5.51882	1.94906	2.81838	7.24203	3.20076	1.53551	5.86353	4.21103	2.92344	1.9931	3.61229	2.91265	2.28475	7.34823	5.87683	13.8322	2.17288	2.96735	4.24707
MsG0580027147.01	0	0	0	0	0	0	0	0	0	0	0	0	0	0	0	0	0	0	0	0	0	0	0	0
MsG0280009402.01	0	0	0	0	0	0	0	0	0	0	0	0	0	0	0	0	0	0	0	0	0	0	0	0.288812
MsG0680030749.01	0	0	0	0	0	0	0	0	0	0	0	0	0	0	0	0	0	0	0	0	0	0	0	0
NewGene_6018	0.373776	0.382984	0.264838	0.64351	0.675183	0.723926	0	0	0	0.199215	0.433177	0.192158	0.125842	0.020312	0.190371	0.549917	0.578662	0.546671	0.047102	0.514862	0.513248	1.24853	0.506375	0.605619
MsG0480021695.01	7.37308	6.31519	6.88318	3.44639	5.58471	6.33063	5.36283	9.89285	14.8801	7.65786	8.34231	8.10706	2.35644	2.81648	3.18575	4.99967	2.3263	3.96484	8.13224	4.09884	5.21652	6.27231	5.58832	5.80247
MsG0680031696.01	0	0.120478	0	0	0	0	0	0	0.099985	0	0	0	0.029859	0	0	0	0	0	0	0	0	0	0	0
NewGene_6017	36.1444	38.6129	36.4737	33.3699	34.8563	30.9495	50.2613	32.0677	32.1156	30.2892	29.2108	28.0769	35.7285	36.1988	31.8051	25.5934	30.1987	38.3434	32.222	39.7174	31.1366	43.4693	45.8141	37.8111
MsG0480021161.01	0	0	0	0	0	0	0	0	0	0	0	0	0	0	0	0	0	0	0	0	0	0	0	0
NewGene_6011	6.23543	4.59492	3.88262	2.48794	1.91778	3.39349	3.95127	8.86149	7.40338	3.95216	3.50274	2.98831	0.909953	0.742743	0.977184	0.620092	1.35231	1.21629	3.77125	4.00713	4.47074	2.80936	1.16575	2.04272
NewGene_6010	0	0.083345	0	0.158862	0.038652	0	0	0.304058	0	0	0.127914	0	0	0.231205	0	0	0.094265	0	0.107258	0.309672	0	0	0.072912	0.109882
NewGene_6012	0.791078	0.57115	1.10892	1.2268	0.459404	0.077677	0.097055	0.769353	1.06311	0.367929	0.553503	0.535192	0.132917	0.191419	0.487942	0.185612	0.256697	0.08136	1.02576	2.08406	0.892749	0.855685	0.309893	1.17037
NewGene_3022	0.859328	0.776654	0.410003	0.525776	0.645434	0.578297	0.998638	0.285026	0	0.169922	0	0.059204	0.532106	0.739274	0.513985	0.489001	0.907809	0.652874	0.452116	0.806598	0.672011	0.725803	1.10211	0.445503
NewGene_3021	0	0.055551	0	0	0	0	0	0	0	0	0	0	0	0	0.212547	0.065803	0.110966	0.78736	0.539241	0.468106	0	0	0	0
MsG0880046774.01	0	0.179088	0	0.037507	0	0	0	0.101686	0.116186	0	0	0	0	0	0	0	0.356685	0	0.091144	0.523212	0	0	0	0.374079
MsG0580027145.01	0	0	0	0	0	0	0	0	0	0	0	0.01797	0	0	0.066299	0	0.008789	0	0.098853	0	0	0	0	0
NewGene_3025	0.520651	0.702453	0	1.71874	1.3343	1.3853	0.984902	1.05984	0.579229	0	0.757305	0	4.58004	7.84729	8.40826	5.50643	8.12334	12.4901	1.63494	1.11881	2.15706	4.21784	8.91544	2.18406
NewGene_3024	0.109089	0	0.366027	0.704517	0.213142	0	0	0	0	0	0	0	0.112096	0.76446	0.240276	0.188153	0.644774	0	0.097476	0.098604	0	0.171425	0.095646	0.146747
MsG0280008379.01	0.254322	0.860651	0.214292	0.088396	0.072166	0.522877	0.164313	0.549657	1.96015	0.265912	0.387108	0.265627	0	0	0	0.06897	0.080997	0.095728	0.466164	0.466004	0.513624	0	0.097964	0.096983
MsG0680030814.01	0	0	0	0	0	0	0	0	0	0	0	0	0	0	0	0	0	0	0	0	0	0	0	0
MsG0180000253.01	0	0	0	0.010501	0	0	0	0	0	0	0	0	0	0	0	0	0	0	0	0	0	0	0.006161	0
MsG0580025635.01	0	0	0	0	0	0	0	0	0	0	0	0	0	0	0	0	0	0	0	0	0.337037	0	0	0
MsG0680034348.01	0	0	0	0	0	0.117752	0	0	0	0	0	0	0	0	0	0	0	0	0	0	0	0	0	0
MsG0880042125.01	76.2241	98.6776	76.8245	94.7196	118.797	137.692	109.196	92.2624	89.3332	118.971	143.676	97.1849	84.0686	104.04	95.4848	89.0788	97.1015	88.4176	49.3155	85.5001	71.5029	87.6648	91.5357	111.171
MsG0380014294.01	0	0	0	0	0	0.559515	0	0	0	0	0	0	0	1.10132	1.76006	3.08576	0.55078	0.405984	0	0.230084	0.249314	0.51612	0.671181	0.444131
MsG0580029589.01	0	0.285453	0.046168	0	0	0	0	0	0.433293	0	0	0	0	0	0	0	0	0	0	0	0	0	0	0
MsG0580024635.01	0.676104	0.81362	0.541872	0.882424	1.01042	1.57305	0.216201	0.63101	1.93892	0.176622	0.373921	0.13053	0	0.353292	0.559856	0.363131	0.166945	0.465343	0.961902	0.612241	1.97613	1.81597	1.90774	0.78182
MsG0780038676.01	0	0	0	0	0	0	0	0	0	0	0	0	0	0	0	0	0	0	0	0	0	0	0	0
MsG0880043972.01	0	0	0	0	0	0	0	0	0	0	0	0	0	0	0	0	0	0	0	0	0	0	0	0
MsG0480020333.01	0	0	0	0	0	0	0	0	0	0	0	0	0	0	0	0	0	0	0	0	0	0	0	0
MsG0880042127.01	0	0	0	0	0	0	0	0	0	0	0	0	0	0	0	0	0	0	0	0	0	0	0	0
MsG0080047834.01	0	0	0	0	0	0	0	0	0	0	0	0	0	0	0	0	0	0	0	0	0	0	0	0
MsG0580026935.01	2.63172	2.88037	2.5819	2.63307	2.88781	2.67936	1.41909	2.78751	1.69518	2.16244	2.14175	1.80044	2.02813	1.02842	1.31587	1.40159	1.65012	1.56332	2.2299	2.64582	3.22287	4.44853	3.84841	3.46321
MsG0880047080.01	0	0	0.079578	0.083844	0	0.189403	0.484633	0	0.095754	0.258074	0.115315	0.310281	2.45149	2.51933	5.8963	4.86405	6.75058	7.55455	0.428078	0.436748	0	0.245947	0.537768	0.537741
MsG0480021267.01	91.1409	64.4995	70.2955	113.818	103.579	104.977	263.229	139.345	84.3758	119.622	184.654	143.176	253.291	260.369	252.233	324.207	329.279	352.089	64.7129	82.4164	69.9768	137.736	231.316	150.112
MsG0480023553.01	3.2526	2.99828	4.15175	4.71342	6.71883	4.80096	0.908771	2.28035	0.616643	2.46068	5.09869	4.16508	2.92217	3.83603	1.54207	2.79597	4.66301	7.18754	2.55251	2.18993	2.64714	6.92404	6.87508	4.70756
MsG0480021759.01	0	0	0	0	0	0	0	0	0	0	0	0	0	0	0	0	0	0	0	0	0	0	0	0
MsG0880044256.01	0	0	0	0	0	0	0	0	0	0	0	0	0	0	0	0	0	0	0	0	0	0	0	0
MsG0580030204.01	107.735	105.042	104.11	120.618	116.123	129.546	116.077	98.5424	94.2109	105.428	119.086	104.915	110.894	139.459	111.5	119.661	119.915	106.067	107.05	138.673	124.914	125.467	121.473	122.807
MsG0480020681.01	5.55838	5.84511	6.27538	3.8057	3.62555	4.35284	5.12209	6.68838	7.49925	3.53135	2.98746	4.92857	4.98818	4.71107	3.84977	5.13229	4.28603	4.25016	5.23148	4.17977	4.23876	2.74625	2.3741	3.19919
MsG0680035519.01	0	0	0	0	0	0	0	0	0	0	0	0	0	0	0	0	0	0	0	0	0	0	0	0
MsG0680031694.01	0	0.072251	0	0.35141	0	0	0	0	0.184574	0	0.140384	0	0	0	0	0.618117	0	0.765821	0	0	0	0	0.128064	0.083522
MsG0180003412.01	11.2016	15.8608	15.2677	16.5581	17.6688	14.6447	5.92528	10.8091	12.9297	4.59304	6.36108	5.83613	17.3782	13.0261	18.7968	21.5287	14.2275	15.7669	12.2133	14.8683	13.4774	14.2337	13.4294	13.9184
MsG0680032488.01	0.325618	0.286626	0.798473	0.947099	0.546635	0	0.098835	0	0.167134	0.452843	0.531286	0.24708	0.654983	0.575995	1.08194	0.688592	1.65538	0.893823	0.301984	0.614171	0.375139	0	0.540969	0.200067
MsG0880042353.01	0	0	0	0	0	0	0	0	0	0	0	0	0	0	0	0	0	0	0	0	0	0	0	0
MsG0880042322.01	0	0	0	0	0	0	0	0	0	0	0	0	0	0	0	0	0	0	0	0	0	0	0	0
MsG0280010436.01	0.248117	1.03571	6.26484	2.65807	3.74176	7.13056	0	3.01536	2.33136	0	0	0.929699	0.622123	1.55988	2.58794	1.44652	0	0	0	7.72757	4.19023	3.70713	2.0179	7.53987
MsG0580024404.01	1.39837	1.40743	1.51183	2.17605	3.92636	2.56283	0.150461	1.2238	0.79305	0.307182	0.543645	1.36909	2.8996	2.85579	3.00989	3.61104	3.36836	4.27526	1.95232	1.76846	1.44032	2.055	1.84218	2.35569
MsG0580030039.01	0	0	0	0	0	0	0	0	0.028452	0	0	0	0	0	0	0	0	0	0	0	0	0	0.16692	0
MsG0480021282.01	0	0	0	0	0	0	0	0.099714	0	0	0	0	0	0	0	0	0	0	0	0	0	0	0	0
MsG0880043356.01	0	0	0	0	0	0	0	0	0	0	0	0	0	0	0	0	0	0	0	0	0	0	0	0
MsG0580029760.01	0.842175	0.687521	0.852664	0.835704	0.395349	0.355477	2.02972	0.869582	1.34403	1.98998	2.3976	1.12988	0.321913	1.70443	1.6325	1.62397	1.72226	1.15704	0.61387	0.483906	0.853264	1.67352	0.796051	1.56625
MsG0880043174.01	4.44509	3.30261	2.71422	8.16531	5.17331	4.86261	2.84138	0.983749	3.4409	0.883353	1.04692	0.355017	20.8434	17.0452	15.4594	19.1195	18.3403	26.9954	7.07524	5.60545	6.1508	10.4354	11.9902	6.721
MsG0680030812.01	0	0	0	0	0	0.124757	0	0.055548	0.562774	0	0	0.84732	0.216052	0	0	0.126002	0.144232	0.186322	0.057127	0	0.149721	0	0	0
NewGene_4389	0.042664	0.058057	0.283982	0.392159	0.063324	0.267777	0	0	0	0	0.430595	0	0.048241	0	0.095583	0.320133	0.368649	0.51352	0.234024	0.444035	0.162676	0.202654	0.17455	0.115234
MsG0180000255.01	1.19615	0.951035	0.450929	0.204175	0.347734	0.429686	2.44857	0.13064	0.310198	0	0.446557	1.27876	0.415401	0.321221	1.604	1.21833	1.93196	1.38098	0.870555	0.349423	1.10771	0.594091	0.708751	0.893084
MsG0580026006.01	0.034016	0.08719	0.335705	0	0.095362	0	0	0.114733	0.249837	0.017829	0	0	0.028418	0	0.056983	0.01315	0	0.082771	0.028673	0	0	0	0	0.052462
MsG0280007168.01	0.790309	0.015962	0.256511	0	0	0.030448	0	0.198255	0.765188	0	0	0	0.228015	0	0	0.082025	0.139107	0.308204	0.618028	0.587132	0.140816	0.263808	0.058865	0
MsG0680032895.01	1.35421	0.122253	0.92112	2.9615	1.44295	2.67297	0.286958	0.461567	0.716149	1.06045	0.523718	0.299322	0.955907	1.03954	0.846315	1.61282	1.49059	3.27892	1.25423	1.69314	1.16623	1.35829	1.92098	1.56015
MsG0580027723.01	0	0	0	0	0	0	0	0	0	0	0	0	0	0	0	0	0	0	0	0	0	0	0	0
MsG0480021280.01	0	0.13952	0	0.052281	0	0	0	0.101174	0.054421	0	0	0	0.04683	0	0	0	0.503848	0.234041	0	0.112284	0	0	0	0.193965
MsG0880045522.01	0	0.111256	0.067651	0.034913	0.163841	0.053882	0.177582	0	0	0	0	0.325743	1.4481	0.123163	1.03496	1.51183	1.72641	1.95435	0.313399	0.210808	0.027685	0.197435	0.160029	0.277319
MsG0180004808.01	25.106	30.4108	26.5632	41.9267	33.2853	32.0383	14.8149	36.3562	27.5755	27.8741	34.9241	25.6326	37.4695	27.1935	33.0331	32.7028	36.0432	32.3711	32.2603	25.8512	27.6195	28.1339	28.7817	26.9249
MsG0880043176.01	0	0	0.444914	0	0	0	0.061536	0	0	0	0	0	0	0	0	0	0	0	0	0	0	0	0	0
MsG0580026710.01	0	0	0	0	0	0	0	0	0.343027	0	0	0	0	0	0	0	0	0	0	0	0	0	0	0.12623
MsG0180002680.01	0	0	0	0.063871	0.055785	0.078828	0	0	0	0.039534	0.116748	0	0	0	0	0	0	0	0	0	0	0.359153	0.074346	0
MsG0880043723.01	1.91416	1.04788	1.47425	0	0.218342	0	0.037462	2.35526	9.57718	0	0	0	2.43456	0.080636	4.57361	0.044349	0.157665	0.136934	16.9236	2.67645	4.58372	0.10226	0	0
NewGene_2778	0.0794	0.208279	0.507563	0.126666	0.180856	0.745773	0	0.178821	0.175071	0.130311	0.085665	0.102703	1.72507	0.710793	1.11811	1.25693	1.32079	1.47324	0.198107	0.752271	0.625447	0.348989	0.45876	0.373809
NewGene_2779	32.7887	20.7352	30.412	53.6816	84.7403	85.0828	0.910318	26.5051	59.0785	37.4789	94.958	42.4774	62.4658	183.31	33.5316	71.2495	66.7342	37.0891	18.169	27.0284	48.7478	66.4519	32.951	49.2224
MsG0080049014.01	6.52875	6.56848	7.9974	9.69305	9.31585	8.238	4.62404	4.91595	5.47927	2.41712	2.48906	2.83496	14.3062	14.4225	12.088	14.042	13.038	13.0028	7.69498	8.50888	7.88768	11.1248	9.33042	11.4141
MsG0880046627.01	0	0	0	0	0	0	0	0	0	0	0	0	0	0	0	0	0	0	0	0	0	0	0	0
NewGene_2774	1.52956	3.37156	2.10286	1.80859	1.8018	2.114	2.20395	1.75245	3.0688	1.81962	2.30993	2.49944	0	0.802265	1.57085	0.872952	1.71066	0	1.34181	4.69856	1.89426	3.52989	2.02688	2.90383
NewGene_2776	0.781929	0.382274	0.459463	0.615608	0.552234	0.360796	0.072361	0.557778	1.11695	0.692068	0.58764	0.517659	0.359372	0.158486	0.202928	0.344855	0.31969	0.275654	0.61864	0.474673	0.803685	0.782774	0.551229	0.689976
NewGene_2777	0.716655	0	0	0	0.923148	0	0	0.172911	0.404321	0	0.691767	0.391426	0	0	0	0.037777	0.40417	0.035762	0	0	0	0	0	2.38194
MsG0480021261.01	0	0	0	0.146595	0	0	0	0	0.165571	0	0.174367	0	0	0	0	0	0	0	0.101332	0	0	0	0	0
MsG0880046826.01	0.041827	0.21708	0.322635	0.148503	0	0.159747	0.263238	0.429119	0	0	0.163237	0	0.089029	0	0	0.130775	0.031902	0	0.093462	0.174088	0.030434	0.051669	0.049153	0.036854
MsG0780036131.01	13.2909	10.1765	8.92689	13.4347	13.5627	14.3904	23.8298	15.0632	14.8637	14.9122	15.1449	10.3096	28.1822	22.1622	28.4874	23.9161	30.3475	35.6014	6.94222	9.67545	9.12228	14.7591	14.3336	14.0856
NewGene_13402	0	1.01695	1.60038	0.284352	1.95083	1.517	0	0.378078	0.054021	0	0.098082	0.095478	2.77122	1.61933	5.80424	1.99091	1.86436	1.74212	0.915769	1.54717	1.25343	0.869509	0.594399	3.40665
MsG0280008810.01	0	0	0	0	0	0	0	0	0	0	0	0	0	0	0	0	0	0	0	0	0	0	0	0
MsG0380017708.01	79.0034	177.854	141.511	116.901	160.083	174.702	28.5434	53.478	99.1771	29.7778	41.0714	62.1017	347.569	368.002	449.091	691.961	415.853	675.67	198.307	215.19	165.766	215.449	160.58	216.827
MsG0480023624.01	0	0	0	0	0.066307	0	0	0.083405	0.240869	0	0.064277	0	0.048085	0	0.110654	0	0.047645	0.086041	0.166632	0.221722	0	0.325677	0.286594	0
MsG0880045507.01	0	0	0.049179	0.19707	0.080478	0	0	0	0	0.086516	0	0	0	0	0	0.111724	0	0	0	0	0	0	0	0
MsG0880042701.01	0.442023	0.329182	0.270972	0.13172	0.123857	0.417467	0.465162	0.665447	0	0.176704	0.062793	0	0	0	0	0.240398	0.149124	0.274063	0	0.460335	0.341322	0.38907	0.374488	0.387464
MsG0780041607.01	1.79665	2.71835	3.28637	2.10831	3.05304	2.94869	2.82167	2.6505	5.98237	1.44725	3.13323	2.86149	3.11117	2.46227	9.25649	3.66786	2.28546	3.24771	1.9548	2.20353	3.54326	2.27499	1.70415	1.60859
MsG0280008728.01	0	0	0	0	0	0	0	0	0	0	0	0	0	0	0	0	0	0	0	0	0	0	0	0
MsG0180005626.01	20.9649	23.204	21.5469	22.5821	27.9781	26.4456	8.20025	12.8267	12.657	7.9238	10.5522	8.95167	25.3633	28.9986	21.688	25.9299	24.5954	22.7992	21.136	23.3526	25.2916	31.7707	34.2298	28.9034
MsG0880042320.01	0	0	0	0	0	0	0	0	0	0	0	0	0	0.034845	0.071832	0	0	0	0	0	0	0	0.020045	0
MsG0280009454.01	0	0.187627	0	0	0	0	0	0	0	0	1.22409	0.571353	0	0	0	0.054066	0.404318	0	0	0	0	0.52498	0	0.372105
NewGene_20309	1.66108	0.982859	1.84027	0.834338	1.16431	0.763908	0.990813	1.18087	2.76898	1.096	0.816319	0.757758	0.771425	0.579858	0.461183	0.408651	0.379067	0.242127	1.43881	1.72433	0.831135	0.251136	1.05685	1.04096
MsG0380015766.01	491.354	619.408	780.305	533.991	508.349	688.267	862.304	421.324	846.019	430.722	593.283	323.326	578.275	841.497	801.024	533.182	674.613	548.033	429.711	650.261	524.25	588.985	458.044	594.605
MsG0280007477.01	15.2847	15.5283	18.7839	17.0554	16.8399	15.4796	16.6491	12.4284	29.6741	7.20303	7.80717	8.67734	18.7153	13.2933	17.4302	11.9656	18.7085	15.4553	21.129	18.852	18.6817	19.1975	18.1509	17.1766
NewGene_5094	0	0	0	0.723348	0.148697	0	0	0	0	0	0	0	0	0	0	0	0	0	0	0	0	0.28126	0.219523	0
NewGene_5096	15.7292	5.46127	3.333	4.11796	4.52878	2.89197	0.098011	0.634623	1.34775	0	0.719307	3.73226	5.37937	4.85902	2.52757	1.74856	1.00799	3.44803	15.3107	8.02721	6.17788	2.57134	2.2441	4.76842
NewGene_5097	0.34391	0.593527	0.672659	0.466726	0.638259	0.653747	0	0.236665	0.778618	0.301518	0.224019	0.52503	0.220252	0.071841	0.418582	0.313496	0.331523	0.557249	0.495053	0.968279	1.13636	0.068899	0.721746	0.57916
MsG0280006644.01	0	0	0	0	0	0	0	0	0	0	0	0	0	0	0	0.222279	0	0.035864	0.028878	0	0	0	0	0
MsG0580026772.01	0	0	0	0	0	0	0	0	0	0	0	0	0	0	0	0	0	0	0	0	0	0	0	0
MsG0180005550.01	122.831	147.581	146.662	135.656	141.369	145.978	67.932	103.23	103.167	75.6811	122.909	121.958	139.319	147.877	142.286	143.591	135.43	123.358	109.548	145.026	160.318	128.433	133.516	135.803
MsG0380014917.01	0	0	0	0	0	0	0	0	0	0	0	0	0	0	0	0	0	0	0	0	0	0	0	0
MsG0480018925.01	0.055524	0	0	0.289961	0.491162	0.38244	0	0	0	0	0	0	0.169244	0.134146	0.08694	0.476144	0.267913	0.318861	0.410155	0.089092	0.426758	0.381931	0.683897	0.408443
MsG0880046649.01	4.71347	6.15102	6.01529	5.82768	6.55458	5.19393	2.18662	3.47331	5.0518	1.88713	1.5174	1.7346	6.69529	7.22389	5.28099	5.26905	5.54668	5.46133	5.51204	7.06676	5.08867	7.18787	6.21551	6.25999
MsG0380012535.01	0	0	0	0	0	0	0	0	0	0	0	0	0	0	0	0	0	0	0	0	0	0	0	0
MsG0580026300.01	0.046601	0	0.032223	0	0	0	0	0	0	0.035616	0	0	0.035985	0	0	0.017021	0.032786	0	0	0	0	0	0	0
MsG0880045524.01	0	0	0	0	0	0	0	0	0	0	0	0	0	0	0.049397	0	0	0	0.023786	0	0.190489	0	0	0
MsG0480019208.01	0	0	0	0	0	0	0	0	0	0	0	0	0	0	0	0	0	0	0	0	0	0	0	0
NewGene_7976	1.72724	2.84041	5.51491	0.446936	0.329656	0.844117	0.32416	3.95746	1.87672	0.330626	0.206714	0.531135	2.40586	0.920127	2.92688	0.429996	0.606151	0.256566	3.84704	1.45644	1.67267	0.477878	0.702545	0.452266
MsG0180000862.01	0	0	0	0	0	0	0	0	0	0	0	0	0	0	0	0	0	0.017365	0	0	0	0	0	0
MsG0480019755.01	14.8672	15.4584	16.3809	17.7407	16.8603	16.5467	14.7832	10.2952	10.347	6.68469	7.39101	8.86593	19.4519	17.3256	16.8202	15.7381	14.1561	15.337	17.8919	15.2123	18.4249	19.1941	17.5421	22.4381
MsG0480021097.01	0	0	0	0	0	0	0	0	0	0	0	0	0	0	0	0	0	0	0	0	0	0	0	0
MsG0380015743.01	5.0813	3.04694	1.71218	7.05641	6.80612	5.66625	5.10657	6.07636	4.3445	8.15663	7.10018	5.82411	22.1318	24.4014	20.2887	20.7079	32.151	32.9491	2.33363	2.90562	2.64196	8.64713	9.23748	7.82679
MsG0480019054.01	8.86163	10.5883	8.80603	10.4906	11.8684	9.87336	5.20273	8.01711	4.81265	3.77558	5.66448	8.94044	21.6241	20.8373	21.1494	18.1547	17.1873	17.2966	8.24067	11.8721	11.0959	9.03942	10.2929	11.4778
NewGene_2486	0	0	0.449161	0.508369	0	0	1.08954	0.464181	0	0	0	0	0	0	0	0.130634	0	0.162784	0	0.40564	0	0.682764	0.694071	0
MsG0780039415.01	0	0	0.113888	0	0	0	0	0	0	0	0	0	0	0	0	0	0	0	0	0	0	0	0	0
MsG0280006917.01	0	0	0	0	0	0	0	0	0	0	0	0	0	0	0	0	0	0	0	0.073095	0	0	0	0
MsG0280009840.01	14.992	14.9085	20.7873	19.4774	12.2434	13.502	7.50522	9.61333	17.2389	6.36673	5.47846	4.51294	20.8697	24.9052	19.0268	23.5717	20.1546	23.6816	13.0299	15.0446	12.3122	13.4225	11.9877	11.5021
MsG0580027204.01	0.2429	0.253625	0.620947	0.104892	0.298494	0.207023	0.026528	0.866482	0.454203	0	0.172932	0.055454	0.591565	0.431445	0.496592	0.580149	0.651269	0.226303	0.192656	0.295693	0.288426	0.123625	0.272975	0.208403
MsG0380012254.01	0	0	0	0	0	0	0	0	0.163976	0	0	0	0	0	0	0	0	0.220798	0	0	0	0	0	0
MsG0380015741.01	5.84256	4.85236	4.06718	7.24165	7.58658	6.06321	7.23147	4.36014	4.77034	3.2444	3.86266	3.95099	17.703	17.0664	18.2417	13.8212	17.3063	22.8553	5.4328	7.40351	4.96524	5.16713	6.74491	6.34506
MsG0480019056.01	0	0.115506	0.10323	0.17303	0	0.183756	0	0	0.276168	0	0.058495	0.114946	0.084433	0.028662	0.035889	0.04303	0.026929	0.081509	0.092688	0.027446	0.080303	0.190155	0.112064	0.101924
MsG0780038806.01	15.4738	19.6671	36.7749	19.4774	31.2762	43.7646	12.9456	16.6793	12.8032	8.13658	15.1534	19.2876	6.29916	10.1383	8.42952	6.42482	9.47697	4.27103	13.1563	29.866	25.3199	22.1199	12.7055	21.3586
MsG0280006567.01	4.54209	1.78809	1.38305	5.1093	4.74995	2.20241	0.638342	0.094046	0	0.304738	0.492911	1.16664	8.96907	9.21982	13.2136	9.97858	15.6176	15.9259	5.75136	3.84774	5.01279	7.0517	4.91983	4.7086
MsG0280009229.01	0	0	0	0	0.336083	0	0	0	0.067723	0	0	0.085992	0	0	0.030445	0	0	0	0	0	0.029048	0	0.062865	0
MsG0680031360.01	4.48749	4.17833	4.20636	7.14355	7.74445	6.69604	0	2.69453	2.27797	0.855565	1.96762	2.41203	14.7764	15.1402	12.1031	17.4766	15.2585	17.7429	5.38464	7.56872	6.362	7.58138	7.78763	9.04995
MsG0880042442.01	0	0	0	0	0	0	0	0	0	0	0	0	0	0.01978	0	0	0	0	0	0	0	0	0	0
MsG0680034738.01	0	0	0	0	0	0	0	0	0	0	0	0	0	0	0	0	0	0	0	0	0	0	0	0
NewGene_2309	0.327986	0.476203	0.627589	0.591821	0.563951	0.373771	0.224322	0.206257	0.307387	0.082251	0.074192	0.269404	0.431674	0.201325	0.528588	0.522532	0.34031	0.949514	0.368263	0.793991	0.759664	0.277802	0.567031	0.642865
MsG0180002539.01	0	0.033424	0	0	0	0	0.050631	0	0	0	0	0	0	0	0	0	0	0	0	0.002638	0	0	0	0
MsG0880044282.01	8.98035	6.87195	7.93534	6.13473	5.7752	7.09058	8.19654	11.7096	7.76824	10.1827	10.5841	4.60813	9.96281	7.99852	7.66629	6.80294	9.1477	10.1954	3.65409	5.13315	7.6407	3.82635	5.77432	4.52894
MsG0280007475.01	0.023275	0.196302	0.018278	0.241861	0.114416	0.111856	0	0.097175	0.053442	0.142742	0.221579	0.118156	0	0	0.048453	0	0	0	0.097714	0.102176	0	0	0.11284	0.111939
MsG0780036048.01	0	0	0	0	0.291107	0	0	0	0	0	0	0	0	0	0	0	0	0	0.097643	0	0.115359	0.060014	0.027747	0.042709
MsG0480020959.01	17.0778	22.8132	27.4116	22.5863	14.7613	23.1728	14.7313	23.5043	17.5702	13.8497	12.5743	11.1003	17.5407	23.0748	22.4364	13.7832	16.8238	15.5915	16.6163	37.5987	17.3145	22.456	17.639	25.6739
MsG0280009727.01	0	0.040168	0	0	0	0	0	0	0	0	0	0	0	0	0	0	0	0	0	0	0	0	0	0
NewGene_25091	1.47236	0.5699	0.790378	10.1185	4.26908	2.0769	1.65782	1.10802	0.928713	0.710192	0.144532	0.36154	5.82011	6.63701	4.77611	8.87576	8.08632	8.80954	7.07834	6.62624	5.48635	10.9735	14.2451	13.0233
MsG0180002682.01	0	0	0	0	0	0	0	0	0	0	0	0	0	0	0	0	0	0	0	0	0	0	0	0
MsG0780040539.01	0	0	0	0	0	0	0	0	0	0	0	0	0	0	0	0	0	0	0	0	0	0	0	0
MsG0480023798.01	0	0.048092	0	0	0.061577	0.183538	0.093986	0	0	0.052471	0.213662	0	0.197219	0.289507	0.400459	1.07964	0.033891	0.151138	0	0	0	0	0	0.035247
MsG0280008753.01	0.653511	0.507538	0.837657	0.322549	0.387355	0.442731	0.179223	0.435977	0.68962	0.233929	0.207136	0.422962	0.667823	0.545558	0.551817	0.323832	0.259051	0.629987	0.405489	0.512268	0.734565	0.40362	0.639808	1.02317
MsG0480021263.01	0	0	0.304553	0	0	0	0.383742	0	0	0	0	0	0	0	0	0	0	0	0	0	0	0	0	0
NewGene_8004	0	0	0	0	0	0.265317	0	0	0	0	0.163267	0.090764	0	0	0	0.118972	0	0.097076	0.089767	0	0	0.845376	0.243824	0.422032
MsG0480021188.01	0	0	0	0	0	0	0	0	0	0	0	0	0	0	0	0	0	0	0	0	0	0	0	0
NewGene_2304	5.66329	4.37785	5.78987	4.11355	4.4551	6.43542	4.46784	3.61625	3.88633	3.03941	6.61985	4.84311	4.48409	3.5095	4.47056	4.74819	3.17857	4.3985	4.47123	5.18366	4.52675	6.4311	4.19287	3.90538
MsG0480020714.01	0.06581	0.38996	0	0.202903	0.137774	0.042299	0	0.333132	0.284641	0	0.219458	0.086264	0.989157	1.118	0.374014	0.699473	0.224475	0.447484	0.563692	0.57633	0.472216	0.333927	0.554799	0.317715
MsG0780041049.01	1.89755	3.22867	3.22949	0.71915	1.6199	0.671488	0.642555	5.18697	3.15837	1.22715	1.46769	1.06702	1.20968	0.868338	0.222271	0.344273	0.376504	0.519557	5.70205	2.5911	1.91812	1.69468	1.49213	2.01775
MsG0180000860.01	0.040758	0	0.049186	0	0	0.044749	0	0	0	0	0	0	0	0.043207	0.018745	0.128332	0.037584	0.330429	0.025531	0	0	0	0.050866	0.023517
MsG0580027575.01	0	0	0	0	0	0	0	0	0	0	0	0	0	0	0	0	0	0	0	0	0	0	0	0
MsG0780037952.01	3.8878	0	5.07825	6.32244	5.8734	6.87145	0	2.8542	2.57618	0	1.73633	3.6722	12.8039	16.1891	0	14.1182	0	11.7483	5.78683	7.80727	0	8.86423	6.64095	5.97107
MsG0780037310.01	0	0	0	0	0	0	0	0	0	0	0	0	0	0	0	0	0	0	0	0	0	0	0	0
MsG0480021704.01	5.23159	5.89785	7.22408	3.82489	5.31456	3.07572	0.474703	3.49531	5.4536	1.10891	0.825138	2.27165	8.14468	10.9094	5.18876	8.26703	6.59146	5.75256	8.17902	8.02078	6.02659	10.6654	7.13068	10.5941
NewGene_5052	0	0.732145	0	0	0	0	0	0	0.759856	0	0	0	0	0	0	0	0	0	0	0	0	0	0	0
MsG0680034889.01	0	0	0.216712	0	0.035083	0	0	0	0	0	0	0	0.032476	0.115214	0.056064	0	0.096138	0.360386	0	0	0	0	0	0
MsG0280010224.01	0.698981	0.391942	0.391806	0.89525	1.87622	0.711932	0.265122	0.294896	0.472679	0.287971	0.794453	0.624184	0	2.45134	0.192601	1.22369	0.50774	1.02687	0	0.545528	0.661617	0.106042	1.72503	0.496849
MsG0880043478.01	0	0	0	0	0	0	0	0	0	0	0	0	0	0	0	0	0	0	0	0	0	0	0	0
MsG0280009842.01	0	0	0	0	0	0	0	0	0	0	0	0	0	0	0	0	0	0	0	0	0	0	0	0
NewGene_5054	0.247969	0.361771	0	1.42203	0.313134	0.197367	0.965904	0	0.104678	0	0.327723	0.469456	0	0.309309	0.232794	0.625635	0.194017	0.310403	0.253059	0.290894	0.320202	0.428441	0.465794	0.431751
MsG0380014082.01	0	0	0	0.059251	0	0	0	0	0	0	0	0	0	0	0	0	0	0	0	0	0.03692	0	0	0
MsG0880043273.01	0	0	0	0	0	0	0	0	0	0	0	0	0	0	0	0	0	0	0	0	0	0	0	0
NewGene_4325	0.73507	0.435664	0.690252	2.48948	1.81525	2.23987	0.297834	3.23943	2.21269	1.3195	0.160406	0.559973	0.545302	2.20506	0.683136	0.457659	1.82584	0.486963	0.602119	1.21499	2.02411	3.97703	2.26017	1.59939
NewGene_4324	0.092498	0	0	0	0	0	0	0	1.69495	0	0	0	0.885835	0	1.03619	0	0.107314	0	0	0	0.218511	0	0.925396	0
NewGene_8649	0.496917	0.337376	0	0	0	0	0	0.105587	0	0.156055	0	0	0.312285	0	0	0	0	0	0	1.3502	0	0	0	0
NewGene_4321	0.763557	0.672756	0.693689	1.3218	0.561831	0.174867	0.166246	0.827753	2.47903	0	0.328533	0.603839	2.72115	1.21107	1.39227	0.911163	0.92399	0.452437	1.96623	1.06714	4.63904	0.68625	2.18398	0.614726
MsG0580030157.01	6.0479	11.4793	10.7657	2.20299	1.75078	2.83148	5.19484	7.93518	10.2997	6.54711	5.4028	4.73277	2.04056	1.99206	1.8058	0.907698	1.06384	1.03993	8.88681	9.48924	9.0118	3.01718	3.14192	2.89829
MsG0180004652.01	56.8579	70.3279	49.8905	84.3528	146.863	163.849	241.106	53.6567	78.4547	47.7592	54.3363	24.3177	1012.75	1046.46	1070.67	1288.44	929.914	827.584	21.676	84.9757	52.3953	208.326	107.002	183.341
MsG0580029341.01	0	0.006704	0	0.031171	0	0	0	0	0.095101	0	0	0	0	0	0.020837	0	0	0	0.218729	0.014617	0	0	0.014342	0
MsG0680031070.01	0	0	0	0	0	0	0	0	0	0	0	0	0	0	0	0	0	0	0	0	0	0	0	0
MsG0280010153.01	5.18776	5.50704	5.11365	4.63437	3.97793	4.94844	1.62252	3.28125	5.33616	1.74813	2.15311	3.12285	3.25055	3.31528	3.01304	2.66395	2.71113	2.64723	8.0254	7.37358	7.9625	5.61059	5.86946	4.99565
NewGene_4328	0	0	0	0.066129	0	0.160052	0	0	0	0	0	0	0.709015	0.539561	0.186007	0.753735	0.789157	1.49142	0	0	0	0	0.16229	0
NewGene_9543	0.26523	0.547642	0.220336	0	0.15907	0.580549	0	0.21652	0.355946	0	0.207179	0	0	0.093013	0.111216	0	0	0	0.74647	0.235378	0.560175	0	0	0
NewGene_9540	0	0.219555	0	1.09599	0	0	0	0	0	0	0	0	1.63724	0.196489	4.10856	0.943559	0.712619	0.755311	0	0.283243	0	0.179327	0.366869	0.102145
NewGene_7332	0	0.218639	0.330148	0.130542	0.090944	0.443632	0.115377	0	0	0.103386	0.118968	0.264142	0.155042	0.106273	0.074302	0.179723	0.266705	0.191428	0	0.565231	0.274303	0	0.045679	0.090112
MsG0880045526.01	13.9994	14.5175	14.914	11.1999	13.3016	9.68024	3.70791	5.13134	10.214	6.34346	5.28679	4.81186	11.6892	11.9785	11.7558	14.6489	11.0969	12.5532	18.1828	14.795	14.763	8.5447	9.4425	11.2252
NewGene_9544	0.786589	0.197533	0.723945	0.691006	0.506521	0.392114	0.428656	1.36499	0.200366	0.079601	0.330562	0.222013	0.320564	0.420783	0.98191	0.443001	1.56567	0.425801	0.346178	1.0532	1.09122	0.561002	0.761444	0.436291
NewGene_9545	0	0	0	0	0	0	0.15221	0	0	0	0	0	0	0	0	0	0.119131	0	0	0	0	0	0	0
MsG0280009721.01	0.05703	0.29473	0.255955	0.113714	0.223717	0.276477	0	0.658604	0.212695	0.331206	0.332151	0.168677	0.034587	0	0	0	0.117361	0	0.121845	0.399649	0.271979	0.202411	0.27937	0.243745
MsG0380015610.01	7.48468	4.35282	5.91061	6.85009	5.53913	5.21479	5.25856	4.4843	7.04229	3.71243	2.22178	1.17521	10.2153	11.3115	7.52178	9.30241	12.1799	12.9955	7.07935	6.21568	5.58033	8.30118	6.94852	7.41636
MsG0680034857.01	0	0	0	0	0	0	0	0	0	0	0	0	0	0	0	0	0	0	0	0	0	0	0	0
MsG0880045301.01	0	0	0	0	0	0	0	0	0	0	0	0	0	0	0	0	0	0	0	0	0	0	0	0
MsG0680031153.01	0.021046	0	0	0	0	0	0	0	0	0	0	0	0	0.089895	0	0	0	0	0	0.007719	0	0	0	0
MsG0480018549.01	0	0	0	0	0	0	0	0	0	0	0	0	0	0	0	0	0	0	0	0	0	0	0	0
MsG0480020533.01	0.483089	0.970978	0.496524	1.73195	2.91263	2.79108	0.162607	0.304091	2.5187	0.573861	0.310109	0.642779	3.68507	4.31391	5.22771	6.21161	2.39318	3.37981	0.980288	1.71544	1.68818	2.30068	1.93994	3.69299
MsG0380012679.01	0	0.133592	0	0	0	0.073833	0	0	0	0	0	0	0	0	0.191153	0	0.155112	0	0	0	0	0	0.068425	0
NewGene_21960	0	0	0	0	0	0	0	0	0	0	0	0	0	0	0	0	0.186643	0	0.317726	0	0	0.587127	0	0.115993
MsG0180003810.01	10.9328	10.1662	7.98722	8.69981	7.83415	7.39201	7.427	8.57775	8.48535	6.87325	8.28533	5.70077	8.02609	7.24726	6.57104	6.9618	8.43867	8.05867	8.17405	8.77054	8.30123	8.38877	7.36072	7.63372
MsG0380012548.01	0	0	0	0	0	0	0	0	0	0	0	0	0	0	0	0	0	0	0	0	0	0	0	0
NewGene_9898	2.41341	2.31269	1.84255	1.49277	2.3064	1.35968	1.87749	1.83633	2.07086	2.1451	1.80921	2.15411	0.856217	1.08935	1.27342	1.15909	1.19374	1.00081	3.07285	1.7534	3.09331	2.05583	3.28718	1.15012
MsG0680033441.01	0	0	0	0	0	0	0	0	0	0	0	0	0	0	0	0	0	0	0	0	0	0	0	0
MsG0280008161.01	0	0	0	0	0	0	0	0	0	0	0	0	0	0	0	0	0	0	0	0	0	0	0	0
NewGene_6848	0	0	0.067159	0.463592	0.174196	0	0	0	0	0	0	0	0.447132	0	0.308919	0.235886	0.115804	0.065688	0	0	0.097278	0.538172	0.236734	0.14412
NewGene_6849	0.213084	0.394225	0.44311	0.374709	0.147797	0.716995	0.342101	0.380436	0.111239	0.195129	0.261104	0.465043	0.457138	0.468737	0.787992	0.606655	0.112725	0.620663	1.03311	0.188629	0.548412	0.249852	0.492024	0.36314
NewGene_9890	7.88553	9.81295	10.8096	11.9555	11.0542	11.6543	5.5728	7.75021	5.50007	6.65583	8.35503	6.11365	6.88834	6.93764	6.11132	6.67653	8.18566	6.55044	8.10535	8.82453	8.28842	10.2705	9.67981	12.7869
NewGene_6847	3.96912	3.30236	2.3668	6.16305	3.24659	5.33107	0	1.75574	1.47616	2.73236	3.23625	1.36657	2.51555	0.479607	4.10501	2.51021	3.74018	1.71643	2.96263	1.79169	2.04299	3.32224	5.36881	3.19322
NewGene_6844	1.08779	1.62946	0.777037	0.82101	0.627294	0.781936	1.0708	1.28064	1.67755	1.27731	0.586366	0.726449	0.453869	0.937258	0.434235	0.199908	0.475067	0.461157	1.39966	2.45879	1.61787	0.886017	0.966423	0.811841
NewGene_6845	0	0.076145	0.356608	0.145641	0.090404	0.09116	0	0	0.122296	0	0.090017	0.479841	0.088369	0.09343	0	0	0	0	0.248147	0.243668	0.45395	0.106423	0	0
NewGene_6842	5.50512	3.49253	6.94507	7.08427	5.3445	3.14078	0.579946	2.03642	3.71237	0.623045	1.71004	1.7412	6.07902	5.58242	5.12407	6.55443	4.53272	6.95963	5.00805	8.16678	4.83342	3.75199	5.21605	4.34843
NewGene_6843	1.23233	1.4033	1.20137	1.10782	0.618107	0.36766	1.45256	1.9794	3.63501	1.66803	0.853545	0.929504	0.711217	0.633585	0.717681	0.209638	0.245069	0.118939	3.09973	2.29892	2.03607	0.440194	0.346605	1.3202
NewGene_9896	1.69136	1.72905	1.47578	1.10734	1.52325	1.39542	0.852107	1.11667	1.09142	0.643242	0.956027	0.830061	1.2394	1.00652	1.27428	1.09291	1.05612	0.805868	1.50428	0.852356	1.87059	1.1468	1.52061	0.88135
NewGene_9897	0.282935	0.365703	0	0	0.17961	0.488518	0.098044	0.373196	0.982302	1.10315	0.743847	0.35098	0	0	0	0.032549	0	0	0	0.076345	0.264556	0	0.100195	0.342446
MsG0780040929.01	0	0	0	0.232072	0.085712	0.210858	0.215001	0.620727	0.158594	0.596778	0	0	0.806534	0.401351	0.984774	0.197853	0	0.328799	0.395997	0.286269	0.464049	1.88573	2.26198	0.870637
MsG0380015762.01	0	0	0	0	0	0	0	0.071424	0	0	0	0	0	0	0	0	0	0.051745	0	0	0	0	0	0
MsG0180000903.01	0	0	0	0	0	0	0	0	0	0	0	0	0	0	0	0	0.021232	0	0	0	0	0	0	0
MsG0780037144.01	3.2314	3.28935	3.81443	5.05763	5.59936	5.87437	0.795679	1.60991	1.35982	1.56238	1.28907	1.36576	5.30153	3.56012	5.75277	7.65437	8.85021	8.78358	3.94229	5.23295	4.19038	7.82439	10.0878	5.39208
NewGene_21968	0	0	0	0.119912	0	0	0	0	0	0	0	0	0	0	0	0.259452	0	0	0	0	0	0	0	0
MsG0780040117.01	0.477007	4.20755	3.18339	1.22057	4.50924	4.65656	2.64433	1.17535	1.22849	0.773261	0.605766	0.714519	12.4583	7.27034	10.1916	20.7238	6.31332	11.7359	0.741362	2.42004	1.96826	2.20993	2.01483	6.82529
MsG0380014371.01	0	0	0	0	0	0	0	0	0	0	0	0	0	0	0	0	0	0	0	0	0	0	0	0
MsG0380013758.01	0	0	0	0	0	0	0	0	0	0	0	0	0	0	0	0	0	0	0	0	0	0	0	0
MsG0680031230.01	0	0	0	0	0	0	0	0	0	0	0	0	0	0	0	0	0	0	0	0	0	0	0	0
MsG0480023288.01	35.4101	29.9138	37.4364	30.1313	25.9339	30.0622	18.6005	35.5601	45.4832	20.7399	26.6819	33.6972	17.0577	12.7613	13.5764	12.1029	12.8381	12.7806	49.873	37.2102	43.145	24.8762	24.5601	22.982
MsG0180002567.01	0	0	0	0	0	0	0	0	0	0	0	0	0	0	0	0	0	0	0	0	0	0	0	0
MsG0580028933.01	0	0	0	0	0	0	0	0	0	0	0	0	0	0	0	0	0	0	0	0	0	0	0	0
MsG0380017132.01	20.2339	20.1195	17.5922	19.0453	19.5314	19.9304	7.24752	19.0525	10.7004	16.0598	26.7975	32.0006	10.1922	10.5202	9.63502	12.6147	13.2951	11.238	11.0203	17.0269	14.135	16.9176	14.1114	13.9711
MsG0280010398.01	0	0	0	0	0	0	0	0	0	0	0	0	0	0	0	0	0	0	0	0	0	0	0	0
MsG0680032657.01	2.41065	2.34268	2.70037	0.146063	0.829443	0.409511	0.375206	1.42545	2.67268	0.141342	0.401045	0.201636	1.71002	2.85037	1.01484	1.11009	0.494053	1.17196	1.86602	3.70212	3.20317	0.99641	1.33316	1.05596
MsG0480019518.01	0	0	0	0	0.008371	0	0	0	0	0	0	0.025895	0	0	0	0	0	0	0	0	0	0	0	0
NewGene_13430	0	0.229063	0	0.138618	0	0	0.18389	0	0	0	0	0	0.469425	0	0	0.323257	0	0.260388	1.2256	0.705737	1.04433	0	0	0.461348
MsG0880045303.01	0	0	0	0	0	0.013541	0	0	0	0	0	0	0	0	0	0	0	0	0	0.03832	0	0	0	0
MsG0280009902.01	0	0.69137	0.327187	0.607803	0	0.741049	0	0	0.465803	0	0.395919	0	2.47274	2.21218	2.55144	3.40372	2.46911	0	0	0	0	0	0	0
MsG0880047430.01	6.18681	2.66323	5.9078	3.57562	3.70418	6.09611	0.708695	2.63806	3.06648	1.95044	1.87244	2.98065	8.9826	8.84624	5.35163	10.619	4.22764	11.5168	96.365	11.4725	10.3059	11.1491	9.73514	12.3728
MsG0780036099.01	0	0	0	0	0	0	0	0	0	0	0	0	0	0	0	0	0	0	0	0	0	0	0	0
MsG0880047037.01	0	0	0	0	0	0	0	0	0	0	0	0	0	0.200436	0.113557	0	0.182927	0.172814	0.047326	0.100513	0	0	0	0
MsG0580024807.01	3.73918	5.6939	7.04263	6.63773	9.01139	7.19649	4.3644	2.61275	4.06264	1.73766	1.01434	0.762217	6.21526	5.04184	4.74671	5.28344	5.50701	4.81011	10.4869	11.8116	9.21616	10.917	10.052	9.09963
MsG0280007860.01	0	0	0	0	0	0	0	0	0	0	0	0	0	0	0	0	0	0	0	0	0	0	0	0
MsG0380014080.01	0.068279	0.146017	0	0	0	0.056392	0.242139	0	0.173915	0	0	0	0	0	0	0	0	0	0	0.108534	0.165433	0	0.092933	0
MsG0880047518.01	0.609651	0.500765	0.406849	0.330447	0.127175	0.222086	0	0.249826	0.415351	0.051533	0.157083	0.405887	0.053058	0.1045	0.103171	0.013237	0.038487	0.088264	0.509672	0.761547	0.460993	0.291354	0.383917	0.188941
MsG0380016810.01	22.7006	20.34	22.9972	16.6304	17.5188	19.7325	14.1081	9.49796	9.09905	6.78603	11.3342	9.51413	18.2822	12.0156	13.7024	14.4791	16.5903	17.0228	19.4551	22.8624	24.6562	20.6647	23.3174	23.0428
MsG0480019679.01	0	0	0	0	0	0	0	0	0	0	0	0	0	0	0	0	0	0	0	0	0	0	0	0
NewGene_20352	13.9643	25.0232	17.7493	24.8786	24.8759	27.5387	11.3949	14.5795	22.7511	15.9692	17.5494	19.6526	17.9831	17.9944	16.9946	18.5653	19.7296	19.7987	24.7471	26.9252	20.8395	26.6735	23.8211	22.8545
NewGene_20351	0.603572	1.05109	0.339803	0.353754	0.555915	0.339679	0	0.18345	0.120132	0.131655	0.380961	0	1.26215	0.994314	0.983363	0.893506	0.390103	0.458715	0.344063	0.354303	0.272212	0.134376	1.01582	0.22935
NewGene_20350	0	0	1.25618	0.463315	0	0	0	0	0	0	0	0	0	0	0	0.458014	0.339134	0.307244	0	0	0.278315	0	0.117812	0
NewGene_20356	0.650972	0.235463	0.362082	0.750514	0.169703	0.168874	0	0.184545	0.15636	0.176986	0.097298	0.155818	0.147091	0.774389	0.336926	0.169481	0.491747	0.160212	0.713533	0.491446	0.714933	0.824701	0.635987	0.285142
MsG0380012072.01	0	0	0	0	0	0	0	0	0	0	0	0	0	0	0	0	0	0	0	0	0	0	0	0
MsG0580024805.01	7.61426	14.5362	16.4792	22.6088	23.3222	22.6448	6.52783	6.64381	9.68112	4.27899	4.52809	6.45889	27.3486	16.1757	27.3698	32.5865	29.112	35.6552	34.0657	40.2693	36.177	51.2281	56.597	53.3119
MsG0380014473.01	0	0	0	0	0	0	0	0	0	0	0	0	0	0	0	0	0	0	0	0	0	0	0	0
MsG0680030321.01	14.6304	14.9061	14.9991	15.3643	14.67	14.3394	9.28043	12.2232	11.8098	8.59635	11.8633	10.4082	19.6638	18.5735	19.0372	18.4469	16.9651	16.5539	10.1894	12.4701	10.1236	11.5792	12.2441	12.7663
MsG0380014086.01	0	0	0	0	0	0	0	0	0	0	0	0	0	0	0	0	0	0	0	0	0	0	0	0
MsG0380017247.01	8.35544	24.617	6.646	13.4304	9.14365	8.9983	13.1601	12.9351	10.8033	32.2791	16.1961	27.3139	10.9608	9.90328	8.07739	16.1178	13.4894	18.9652	18.1508	10.1742	12.3157	19.1011	18.5315	15.3725
MsG0480021697.01	1.4412	0.151147	0.310968	0.36487	0.253792	0.231607	0	0.190255	0.165781	0.043848	0	0	0.713443	0	0.137313	0.441881	0.52168	3.37627	0.413348	0.092122	0.73603	0.225729	0.331281	0.448217
MsG0380014321.01	0	0	0	0	0	0	0	0	0	0	0	0	0	0	0	0	0	0	0	0	0.211573	0	0	0
MsG0680030703.01	0.128568	0	0	0	0	0.085991	0	0	0	0	0	0	0	0.114077	0	0.037531	0	0	0	0	0	0	0.183972	0.040684
MsG0380014838.01	0	0.016393	0	0.064594	0	0.026594	0	0	0	0	0.042159	0	0	0.06011	0.032626	0.02589	0	0.047527	0	0.041657	0.034229	0	0	0.026615
MsG0180001182.01	0	0	0	0	0	0	0	0	0	0	0	0	0	0	0	0	0	0	0	0	0	0	0	0
MsG0480018484.01	0.184497	3.13078	0.060592	3.11764	2.36683	0.136189	0	0.120865	0.128631	0	0.159061	0.027699	4.69594	0.541457	10.3768	5.29122	2.70148	17.2865	4.95388	0.050804	0.763646	1.10881	0.545898	0.747595
NewGene_326	11.6175	11.7124	14.819	8.399	9.29958	9.15168	4.49589	6.86994	13.6908	7.07264	5.75165	7.83279	5.39388	4.78663	4.49791	4.04681	5.05208	3.44855	11.9974	12.3951	15.9028	10.3541	11.6678	9.34589
NewGene_20279	157.716	139.281	181.084	166.377	168.549	159.556	109.026	163.651	121.828	165.622	122.832	112.765	115.285	117.03	104.558	109.916	123.138	126.507	157.304	147.159	149.674	160.157	171.037	149.107
NewGene_324	120.311	144.71	131.023	125.75	117.409	146.775	423.157	231.406	244.406	352.085	272.832	191.484	106.544	106.006	99.3971	99.2736	127.505	111.707	90.0917	77.7812	103.055	106.386	103.361	73.2417
NewGene_325	7.35005	7.01653	7.09742	6.75934	8.26598	7.06686	1.3232	3.17837	2.21986	1.86125	2.10893	1.79202	13.1878	14.7491	14.0606	10.8105	11.5925	11.2942	7.55937	8.92519	7.55347	9.60402	10.2233	11.855
NewGene_322	0	0.220379	0.17456	0.565764	0	0.224966	0	0.138901	0	0	0	0.099382	0	0	0	0	0	0	0.287806	0	0.06994	0	0	0
NewGene_323	0	0	0	0	0	0	0	0	0	0.400528	0	0	0	0	0	0	0	0	0	0	0	0	0	0
MsG0680034239.01	0.811395	7.05311	11.541	5.4908	27.3326	39.3758	28.055	6.79602	3.71952	4.879	6.29655	4.12578	63.9225	118.295	82.6855	27.6604	42.2305	12.9512	3.21212	10.1851	6.96394	27.2416	49.9028	58.8418
MsG0680032849.01	0	0	0	0	0	0	0	0	0	0	0	0	0	0	0	0	0	0	0	0	0	0	0	0
MsG0180003816.01	0.089128	0.270942	2.68517	0.170875	0.49864	0.384456	0	0.08902	0.100345	0	0	0.233739	1.21693	0.079682	0.648343	1.00392	0.548656	0	0.093959	0.764935	0.483238	0.435659	1.49926	2.33398
MsG0480023227.01	4.80476	5.05929	4.29158	2.9635	2.7662	3.46013	5.85367	6.82519	9.39136	9.48151	7.12779	6.2356	2.38475	1.38842	1.43819	1.58154	0.844823	1.26734	7.33192	4.65025	4.57013	0.879971	2.21676	2.6263
MsG0380016937.01	0	0	0	0	0	0	0	0	0	0	0	0	0	0	0	0	0	0	0	0	0	0	0	0
MsG0180002449.01	6.89632	6.36461	6.08328	7.7338	6.7552	8.10653	23.5814	8.82132	10.163	4.11168	4.73926	4.3602	32.6845	31.0455	30.5448	23.8328	26.2266	25.2632	5.00971	8.38423	7.50753	9.86072	8.77045	10.8747
MsG0280010986.01	0	0.065457	0.167548	0.054944	0.105027	0	0	0.079545	0.155482	0.049351	0	0.043401	0	0.060102	0	0	0.031531	0	0.04324	0.03926	0.114975	0	0.04889	0.061967
MsG0680034701.01	0	0	0	0	0	0	0	0	0	0	0	0	0	0	0	0	0	0	0	0	0	0	0	0
MsG0680034075.01	0	0	0	0.037696	0.121466	0.05177	0	0	0	0	0	0	0	0	0	0	0	0.036673	0	0.044749	0	0	0.040474	0.039886
MsG0180000080.01	0	0	0	0	0	0	0	0	0	0	0	0	0	0	0	0	0	0	0	0	0	0	0	0
MsG0880047031.01	58.8554	73.0691	78.6794	49.2645	46.7893	38.1995	38.8902	64.4476	100.846	47.3512	54.1092	56.858	26.1965	20.5531	18.4708	23.4902	21.9668	17.0057	63.8606	48.0597	65.1874	29.8329	38.5652	35.5062
MsG0380017025.01	0	0	0	0	0	0	0	0	0	0	0	0	0	0	0	0	0	0	0	0	0	0	0	0
MsG0480022699.01	0	0	0	0	0	0	0	0	0	0	0	0.115351	0	0	0	0	0	0	0	0	0	0	0	0
MsG0480023225.01	1.80325	0.7228	1.36328	1.31972	1.85699	1.38813	0.098088	0.828609	0.724959	0.865735	0.397402	0.564765	2.016	2.37052	1.3161	1.90877	2.22386	1.38699	3.73984	3.18943	3.27657	2.9717	4.31391	1.01138
MsG0180000422.01	0	0	0	1.3022	0	0	0	0	0	0	0	0	0	0	0	0	0.397264	0	0	0	0	0	0	0.661527
MsG0380015409.01	0	0	0.033476	0	0	0	0	0	0	0	0	0	0	0.910128	0	1.86305	0	0	0	0	0	0.039607	0.059532	0.210764
MsG0580024108.01	0	0	0	0	0	0	0	0	0	0	0	0	0	0	0	0	0	0	0	0	0	0	0	0
MsG0280008223.01	6.60291	6.2496	5.76617	5.91158	7.37783	6.42419	12.5602	5.57527	8.24997	5.38373	4.27152	4.17677	9.51116	10.3828	11.0902	8.25102	9.44998	11.7654	5.49703	6.62386	6.76601	8.16594	11.5743	8.74941
MsG0180001836.01	0	1.18508	0.167714	0	0.358886	0.062614	0	0	0	0	0.055133	0	1.38474	0.721834	0.609557	1.15454	1.01547	3.7507	0	0	0.286374	0.274194	0.335137	0.200642
MsG0880041951.01	6.74846	6.56741	6.3072	7.56377	6.46447	6.3863	2.57379	4.81482	5.70162	2.64918	5.22069	4.19831	6.90135	7.22081	6.77133	6.02228	4.83573	4.49793	6.99034	6.6504	5.95592	5.60272	4.98203	5.31893
MsG0680034077.01	0	0	0	0	0	0	0	0	0	0	0	0	0	0	0	0	0	0	0	0	0	0	0	0
MsG0880043487.01	4.92834	4.78821	5.59456	4.22258	4.11954	4.08493	2.91975	4.43874	5.88469	2.88196	3.47404	2.65931	2.33105	3.32806	2.66743	1.65833	2.73523	1.20972	5.66926	3.82543	4.67823	4.3374	3.99718	4.04071
MsG0380015242.01	0	0	0	0	0	0	0	0	0	0	0	0	0	0	0	0	0	0	0.044953	0	0	0	0	0
MsG0180003038.01	0	0	0	0	0	0	0	0	0	0	0	0	0	0	0	0	0	0	0	0	0	0	0	0
MsG0580026053.01	5.38505	9.70394	13.2604	14.4999	10.0681	11.0113	14.287	9.65713	7.48887	17.4058	13.5092	11.1849	12.6319	25.4822	15.0128	14.7959	21.3002	15.9899	17.4988	13.3258	10.3433	18.2148	11.7294	10.2312
NewGene_19015	0	0	0	0	0	0	0	0.093855	0	0	0	0	0	0	0	0.118811	0.167194	0	0	0	0.933048	0	0.096766	0
MsG0880043202.01	2.00648	0.080249	0	0	0.943247	0.412092	0	0	0.183978	0	0	0	1.54795	0	1.45486	0	0	0	0	0.089016	0	0	0	0.169125
MsG0380015042.01	0	0	0	0	0	0	0	0	0	0	0	0	0	0	0	0	0	0	0	0	0	0	0	0
MsG0780040722.01	2.30831	4.64966	10.9279	3.67473	3.30286	7.19157	6.38489	2.97892	3.30971	0.476265	1.42292	0.786571	38.7227	22.7881	32.2336	20.1119	10.4114	14.5136	6.07901	7.38196	7.29585	4.04929	4.96498	6.76886
MsG0380017241.01	3.27817	3.90531	3.69611	4.03327	2.86439	3.02488	1.92628	3.86602	4.85724	2.77745	2.74912	2.04952	3.07308	3.28389	3.74281	2.41034	2.93447	2.17141	3.10619	3.39961	3.58571	3.69689	4.3921	3.45028
MsG0580028931.01	20.2042	16.1608	18.1037	17.1555	13.4936	13.1734	17.3754	18.8948	13.7738	12.8709	17.3221	20.2818	7.59868	7.60425	8.11366	5.68508	6.99342	5.84364	14.0827	13.5571	15.0865	13.1848	14.0727	11.5218
MsG0480020211.01	0	0	0	0	0	0	0	0	0	0	0	0	0	0	0	0	0	0	0	0	0	0	0	0
MsG0880047672.01	15.1652	13.0661	16.5227	27.9278	21.3157	16.899	6.06551	13.6455	10.1648	10.4274	6.66121	10.3941	17.0802	17.3165	15.5925	13.7191	13.8296	14.7036	7.17983	5.7751	7.11731	7.47426	5.86221	5.2187
MsG0580024946.01	29.358	33.1985	31.1942	30.8706	29.4848	26.6534	23.7601	25.6095	18.358	23.7734	22.2262	21.7563	18.4769	21.0083	17.3765	16.484	17.5228	15.7198	29.3642	32.0764	33.7938	28.7396	29.9932	30.9051
MsG0880044261.01	0.263941	0	0	0	0	0	0	0	0.635083	0.183926	0.204038	0	0	0	0	0	0	0	0	0	0	0	0	0
MsG0680032655.01	0	0	0	0	0	0	0	0	0	0	0	0	0	0	0	0	0	0.077696	0	0.074832	0	0	0	0
MsG0880047735.01	64.2703	54.0019	50.7296	48.8829	35.7606	38.2543	56.3911	74.6078	49.6867	122.819	76.1385	99.2599	54.0818	32.8431	46.0358	41.4144	47.4604	55.3179	124.535	49.3744	71.147	33.6968	40.8056	30.9834
MsG0280010029.01	0	0	0	0	0	0	0	0	0	0	0	0	0	0	0	0	0	0	0	0	0.022406	0	0	0
MsG0280007960.01	0.743495	2.33964	1.87248	1.07832	2.99858	3.65957	1.43513	2.28588	6.15916	1.00423	0.781344	1.06672	4.02622	5.58526	4.95378	3.61868	3.72456	2.54783	1.49235	2.89167	3.35055	2.82539	2.71527	4.94574
MsG0880047432.01	0.472842	0.803976	0.796091	0.576453	0.471808	0.233689	0	0.283605	0.428747	0.191622	0.089377	0.181141	0.910315	1.01724	0.981671	0.921917	0.745845	0.722278	0.341878	0.445427	0.306712	0.777341	0.236594	0.519704
MsG0180003973.01	0	0	0	0	0	0	0	0	0	0	0	0	0	0	0	0	0	0	0	0	0	0	0	0
MsG0180002508.01	0	0	0	0	0	0	0	0	0	0	0	0	0	0	0	0	0	0	0	0	0	0	0	0
MsG0680030989.01	0.375813	0.331154	0.305917	0.497883	0.336674	0.215667	0	0.122372	0.177628	0.112946	0.281319	0.179286	0.63542	1.4856	0.789542	0.356724	0.338066	0.743338	0.563246	0.347426	0.419903	0.356457	0.548034	0.249579
MsG0480022018.01	0.157807	0.442313	0.159541	0.122857	0.35482	0.378353	0.088392	0.284737	0.371208	0.242617	0.137087	0	0.241077	0.203916	0.222581	0.109178	0.439473	0.177316	0.716702	0.689532	0.4339	0.717149	0.493738	0.764531
MsG0180003814.01	11.1679	15.6966	13.3049	18.2702	21.2358	21.0665	15.1383	11.3659	10.4049	8.78436	8.23685	6.04423	48.7804	58.0926	49.0864	54.6059	50.8129	57.5679	11.8297	18.8328	15.4272	23.8169	25.1998	28.0994
MsG0680035118.01	0.040237	0.041878	0	0.033019	0	0.074372	0	0	0	0	0	0	0.025853	0.053988	0.06719	0.111318	0.076562	0.066964	0.022697	0.041329	0.043184	0.051721	0.077481	0.015393
MsG0180003397.01	0	0	0	0	0	0	0	0	0	0	0	0	0	0	0	0	0	0	0	0	0	0	0	0
MsG0780038817.01	0	0	0	0	0	0	0	0	0	0	0	0	0.169208	0	0	0.03608	0	0	0	0	0	0	0	0
MsG0880047434.01	20.3059	21.1095	21.9201	20.5016	20.0274	18.631	13.4359	13.4155	13.731	11.2242	11.5146	11.304	20.1583	18.6022	17.9235	16.5549	18.041	18.5415	24.6961	22.1322	22.9471	20.2806	21.394	22.6748
MsG0680035147.01	0	0	0	0	0	0	0	0	0	0	0	0	0	0	0	0	0	0	0	0	0	0	0	0
MsG0280008816.01	0	0	0	0	0	0	0	0	0	0	0	0	0	0	0	0	0	0	0	0	0	0	0	0
MsG0680031884.01	25.3948	21.0618	17.6509	7.66339	19.0138	11.1607	0	5.78262	4.82838	16.7501	10.3571	9.22088	14.7962	32.4294	18.6585	7.74153	18.9973	15.3336	4.33061	22.2679	11.199	18.9326	20.4296	18.3796
NewGene_583	10.3248	8.82027	9.13055	21.5556	17.509	16.6362	7.30037	4.92143	8.40617	4.08884	10.1789	8.15566	7.21421	6.66665	5.72059	10.5164	12.7811	14.5102	16.1624	20.3692	8.81542	23.7341	11.4303	26.6212
MsG0780037015.01	0	0	0	0	0	0	0	0	0	0.01686	0	0	0	0	0	0	0	0	0	0	0	0	0	0
NewGene_587	4.09247	1.40968	0.680414	2.46099	1.96337	0.552236	2.54442	3.65608	1.27709	4.02347	2.497	1.88637	0.998036	0.306293	0.639825	0.382795	1.45133	0.475546	3.7107	4.34875	3.17814	0.982169	1.36413	2.02484
MsG0180000420.01	0	0	0	0	0	0	0	0	0	0	0	0	0	0	0	0	0	0	0	0	0	0	0	0
MsG0880044367.01	0	0	0	0	0	0	0.176961	0.219671	0	0	0.226796	0	0	0	0	0	0	0.06252	0	0	0	0	0	0
MsG0580029840.01	0	0	0	0	0	0	0	0	0	0	0	0	0	0	0	0	0	0	0	0	0	0	0	0
NewGene_588	0	0	0	0.04359	0.338356	0	0	0.331553	0.148948	0.020889	0.233819	0.006201	0	0.03073	0	0.009919	0.042936	0	0.2186	0	0.03525	0.017222	0.044633	0.025082
MsG0580026222.01	0	0	0	0	0	0.216394	0	0	0	0	0	0	0	0	0	0	0	0	0	0	0	0	0	0
MsG0180001834.01	0.059935	0	0	0	0	0	0	0	0	0	0	0	0.224181	0.057087	0	0.074362	0.216799	0.085508	0	0.046224	0	0	0	0
MsG0380018079.01	0	0	0	0	0	0	0	0	0	0	0	0	0	0	0	0.028987	0	0	0	0	0	0	0	0
MsG0780041496.01	0.08423	0	0	0	0.096778	0	0	0	0	0	0	0	0.676952	0.907307	0.550421	0.384169	0.295918	0.173628	0.256355	0.354667	0	0.489185	0	0
MsG0780036276.01	0	0	0	0	0	0	0	0	0	0	0	0	0	0	0	0	0	0	0	0	0	0	0	0
MsG0480022801.01	13.2695	15.3064	14.4374	11.4289	12.576	12.4774	10.1349	10.9035	10.3761	8.95043	8.54164	12.5027	15.2988	12.1395	13.293	14.0353	12.9555	13.0515	20.1021	14.8725	15.74	14.9954	16.2892	16.7001
MsG0180002111.01	0	0	0	0	0	0	0	0	0	0	0	0	0	0	0	0	0	0	0	0	0	0	0	0
MsG0680031201.01	0	0	0	0	0	0	0	0	0	0	0	0	0	0	0	0.064545	0	0	0	0	0	0	0	0
MsG0280006656.01	27.2588	31.3536	31.5308	26.7101	28.2954	23.3121	14.3872	20.6918	20.2217	13.8401	17.3588	19.0541	20.7172	23.6793	20.8089	18.9992	21.3461	19.8606	34.2042	29.1755	32.2231	29.1409	32.9579	29.6185
MsG0280008945.01	7.95368	8.85235	10.1911	5.66671	5.47903	6.8877	1.31086	7.33068	6.46688	2.33549	3.28017	2.67233	8.01648	6.24819	8.56283	4.7269	4.60492	4.84555	4.28594	3.68535	4.81617	2.74586	4.01222	4.36611
MsG0580028069.01	0	0	0	0	0	0	0	0	0	0	0	0	0	0	0	0	0	0	0	0	0	0	0	0
MsG0680033302.01	5.52842	4.99992	6.02701	6.28438	9.64315	7.7157	5.1751	3.93205	1.46699	2.1822	2.46674	2.43749	10.8269	9.68122	10.1889	11.6285	7.36247	8.16602	5.98883	6.55533	6.58377	6.18014	9.61621	8.22184
NewGene_18947	0	0.35329	0.97447	0	0.099552	0	0	0.142385	0	0	0	0.254921	0.163153	0	0	0.161701	0	0	0.091971	0.206594	0.171486	0	0.142504	0
MsG0880044304.01	16.1304	14.3679	12.8564	16.8828	18.3539	15.8513	10.9313	11.4425	10.4904	7.41492	8.7829	10.4904	21.098	21.7007	18.2755	16.5925	20.9103	23.3362	15.8146	19.3937	17.058	17.0609	17.887	14.875
NewGene_18941	2.08791	3.5598	3.53286	0.893227	0.382423	0.924865	5.64013	2.31162	2.59023	0.227929	0.777355	0.134905	1.60728	0.371862	1.35693	0.594724	1.02039	0.579339	2.18025	3.75508	2.45156	0.941676	0.927568	0.604168
MsG0180000504.01	0	0	0	0	0	0	0	0	0	0	0	0	0	0	0	0	0	0	0	0	0	0	0	0
MsG0580028937.01	0	0	0	0	0	0	0	0	0	0	0	0	0	0	0	0	0	0	0	0	0	0	0	0
MsG0680034147.01	0	0	0	0	0	0	0	0	0	0	0	0	0	0	0	0	0	0	0	0	0	0	0	0
MsG0380015304.01	9.76389	7.7765	8.61518	8.4829	9.92467	11.1677	2.71487	4.21007	3.15954	1.86118	2.24159	2.98493	17.29	18.5299	18.358	17.3549	18.9917	13.7671	12.0665	9.14836	11.7035	8.8493	9.43418	9.65515
MsG0880044263.01	5.15829	4.72868	5.43551	4.24162	3.84705	4.34867	5.74763	6.65184	5.51155	4.43501	5.79915	3.26483	5.42231	4.3672	4.3237	4.79897	4.96297	5.81195	4.15581	3.04798	3.61523	2.62683	2.82446	2.5367
MsG0580025958.01	0	0	0	0	0	0	0	0	0	0	0	0	0	0	0	0	0	0	0	0	0	0	0	0
NewGene_18948	1.61389	1.35452	0.563157	2.58023	0.604243	0.446936	0.486086	1.37384	1.39381	1.92624	1.8371	1.63502	1.32737	0.983496	0.652225	0.336649	0.501525	0.980381	1.38414	2.54752	2.69508	0.783052	1.39283	1.09893
MsG0180005139.01	0	0	0	0.174999	0.056423	0	0	0.239044	0	0	0	0	0	0	0.11784	0	0	0.03759	0	0	0	0	0.2658	0
MsG0880046614.01	5.71483	4.18872	7.83816	5.6686	6.72449	7.98757	4.5132	4.21119	9.85242	1.35675	1.12156	1.24782	7.70419	8.73901	8.57375	7.19582	7.6442	7.77355	3.76246	7.43884	4.84458	5.41393	7.74249	7.28851
MsG0680033300.01	0	0	0	0	0	0	0	0	0	0	0	0	0	0	0	0	0	0	0	0	0	0	0	0
MsG0680032539.01	0.905868	0	0	1.28427	8.02245	1.9709	0	0.053382	0	1.32031	3.84717	0.163037	0	0	0.729006	7.29858	1.25244	0.314334	0	0	0	4.00774	10.2596	5.0818
NewGene_7072	1.05837	0.684036	0.679688	0.823947	0.577076	0	0.583318	0.883313	0.860985	1.07323	0.703098	2.20426	0.067644	0	0	0	0.068436	0	0.791553	0.509893	0.82134	0	0.329736	0.105898
MsG0680034149.01	0	0	0	0	0	0	0	0	0	0	0	0	0	0	0	0	0	0	0	0	0	0	0	0
MsG0380015302.01	9.29388	6.65649	11.0984	12.4239	8.71229	7.95043	11.5216	17.7114	26.3224	10.0116	9.86242	9.22598	9.02063	7.25098	10.4916	16.7813	19.1338	16.9597	17.3081	12.9472	12.1262	10.3448	10.4059	12.9974
MsG0380013298.01	0	0	0	0	0	0	0	0	0	0	0	0	0	0	0	0	0	0	0	0	0	0	0	0
MsG0280008055.01	0.430278	1.07354	0.80369	0.756311	1.03223	0.722078	0.402281	0.309236	0.809722	0.33086	0.25504	0.199625	0.804862	0.732494	0.826455	0.665126	0.73541	0.762326	0.299203	0.648232	0.666241	0.889489	0.684161	0.935176
MsG0880041953.01	0.036928	0	0.051411	0.095651	0	0	0	0	0.034026	0.018857	0.046498	0.01992	0	0	0	0	0	0	0	0.022532	0	0	0.031806	0.064582
MsG0280010688.01	0.07954	0.151714	0.119392	0.179199	0	0.154113	1.69805	0.396902	0.148394	0	0.277723	0	0.631434	0.06151	0.228381	0.274753	0.204319	0	0	0	0	0.105554	0.406525	0
NewGene_12816	0	0	0	0	0	0	0	0	0	0	0	0	0	0.168854	0	0	0.287088	0	0	0	0	0	0	0.233043
MsG0580029111.01	0	0	0	0	0	0	0	0	0	0	0	0	0	0	0	0	0	0	0	0	0	0	0	0
MsG0380017854.01	2.57053	1.45874	5.10305	1.62782	1.33831	2.99663	2.35227	5.35336	7.89069	2.5117	3.81523	3.53528	0.506612	0.593683	0.602154	0.534519	1.08645	0.267333	1.33618	2.45453	2.51583	2.94882	1.00008	0.588712
MsG0380017243.01	4.38167	5.13298	7.12409	7.19344	7.13989	5.22555	4.18119	5.26014	5.63866	3.33709	4.34716	5.09326	5.80852	5.55575	6.01014	5.71891	6.62355	6.71876	7.91676	7.14316	6.01748	5.64214	6.92931	4.82741
MsG0880046910.01	16.0499	14.1312	19.7	15.3578	21.3016	17.2179	7.51912	11.9137	8.31963	2.94668	4.65513	6.07826	20.9534	25.4427	25.2928	19.27	18.9761	23.5082	19.102	20.4531	16.4946	22.1969	26.2751	37.6856
MsG0580029357.01	0	0	0.039027	0	0	0	0	0	0	0	0.021574	0.134713	0.14611	0.082383	0.047926	0.198727	0.142536	0.132396	0.286604	0	0.058309	0.117111	0.116229	0.204486
MsG0680035682.01	0.399411	1.68397	1.70767	3.9395	2.03074	1.48365	0.395997	1.4754	0.31735	0.868535	0.383514	0.396276	1.91865	2.09809	2.8019	1.77016	2.16011	2.3809	0.801558	2.5872	2.15395	3.75097	2.05404	6.43755
MsG0480020957.01	17.473	19.4636	17.27	16.4422	15.221	12.7811	6.67984	13.7051	29.7632	7.30502	9.49994	9.08097	10.4488	11.9819	9.46464	3.93795	6.69008	6.96981	24.9679	22.003	23.5618	21.0085	16.9905	14.9595
MsG0780036915.01	0	0	0	0	0	0	0	0	0	0	0	0	0	0	0	0	0	0	0	0	0	0	0	0
MsG0880043686.01	1.4216	1.8237	0.833953	0.807592	0.620634	0.477214	0	0.950355	1.69791	0.16332	1.42422	0.409175	2.77044	0	2.16368	1.33655	2.28239	0.965761	1.27534	1.03965	0.174168	0.76277	0.223156	0.154284
MsG0380015505.01	0.387096	1.17273	0.815892	0.109509	0.885288	0.249111	0	0.987831	0.173315	0.120952	0.130747	0.136098	1.11127	1.39369	0.712498	0.927434	1.22175	0.577778	0.315265	0.171897	0.352092	0.308728	0.355905	0.208177
MsG0880046409.01	0.446421	0.899315	0.293562	1.15631	0.068926	0	2.94754	0.367172	0.183559	0	0	0.345759	1.02257	1.11438	0.628107	0.196198	0.513177	0	0.181596	0.931684	0.981413	1.78033	0.557246	1.34773
MsG0780037282.01	0	0	0	0	0	0	0	0	0	0	0	0	0	0	0	0	0	0	0	0	0	0	0	0
MsG0380012699.01	62.9927	22.1332	21.0184	17.2687	16.4615	17.1454	2.20833	12.4147	16.004	8.78541	7.76827	21.7215	11.3234	37.6509	6.97572	9.24797	26.9388	22.5159	24.4422	20.0388	14.2951	8.22287	16.05	9.06822
MsG0480023704.01	16.4055	16.1192	16.861	16.6399	15.9253	18.1948	33.6149	16.2168	18.4275	15.0784	14.6482	13.9234	18.0743	15.1021	16.5532	32.2077	69.7682	21.0504	28.3314	19.301	15.8575	19.3083	24.7642	18.6212
MsG0280008234.01	53.7138	62.7211	63.7592	53.995	67.7066	71.6356	28.399	30.4823	38.0629	21.8555	26.2923	21.64	59.7465	78.9806	58.4259	65.7745	58.4421	58.7985	58.5444	59.8928	49.5793	58.3814	50.569	57.3255
MsG0480022195.01	0	0	0	0	0	0	0	0	0	0	0	0	0	0	0	0	0	0	0	0	0	0	0	0
MsG0380012826.01	0.424567	0.185155	0.036264	0.136448	0.224227	0.063717	0	0	0.050934	0.026008	0	0	0.109094	0.112213	0.103213	0.134348	0.181055	0.21851	0.03612	0.111804	0.160638	0.2284	0.088866	0.166482
MsG0180001102.01	45.1787	45.86	53.6111	51.2794	60.675	69.1308	48.4091	47.3438	45.7508	45.8797	53.0766	46.2928	63.5341	62.1823	61.027	61.4394	61.0417	58.6165	28.1248	47.4089	45.3491	53.4691	52.8846	63.6841
MsG0680031882.01	0	0	0	0	0	0	0	0	0	0	0	0	0	0	0	0	0	0	0	0	0	0	0	0
MsG0180002804.01	0	0	0	0	0	0	0	0	0	0	0	0	0	0	0	0	0	0	0	0	0	0	0	0
MsG0480021874.01	11.525	11.6049	11.4397	8.94129	10.3317	10.2293	13.8134	9.95443	9.95062	10.9012	9.78639	10.6288	13.7021	13.7663	14.0634	11.7243	13.8213	13.6383	9.211	8.47328	8.66873	10.7542	9.09344	11.0197
MsG0580026503.01	0	0	0	0	0	0	0	0	0	0	0	0	0	0	0	0	0	0	0	0	0	0	0	0
MsG0880044361.01	0	0	0	0	0	0	0	0	0	0	0	0	0	0	0	0	0	0	0	0	0	0	0	0
MsG0180003418.01	0	0	0	0	0	0	0	0	0	0	0.043809	0	0	0	0	0.597936	0	0	0	0	0	0	0	0
MsG0580025596.01	0	0	0	0	0	0	0	0	0	0	0	0	0	0	0	0	0	0	0	0	0	0	0	0
MsG0880041955.01	0	2.38889	0.283694	2.201	2.91913	2.81183	0	0.273521	0.24472	0.096746	0	0.091839	5.51391	7.29634	8.53011	11.5928	9.06792	6.74663	0.434894	0.749844	1.02901	8.04874	1.79989	2.28673
MsG0680034609.01	1.10673	1.99406	4.33086	2.41685	1.91422	2.56115	1.89263	0.690236	1.40495	0.469694	1.01574	1.04672	2.32988	3.50411	2.96576	4.46036	4.1392	3.77739	2.25862	2.53636	0.574063	2.33892	4.16513	4.89166
MsG0380011564.01	0.13203	0.454607	0.080363	0.266072	0.050862	0.171566	0.150822	0.267504	0.464582	0.084912	0.174181	0.130392	0.107514	0.050204	0.101112	0.04876	0	0	0.28228	0.344148	0.118264	0.188507	0	0.120414
MsG0680035588.01	370.909	628.912	487.24	321.927	292.338	399.706	779.636	1452.18	881.672	1695.19	1407.05	1358.44	61.6586	19.8111	40.0901	17.0988	55.11	24.9885	307.766	353.414	462.267	274.348	311.898	203.477
MsG0880044125.01	0	0	0	0	0	0	0	0	0	0	0	0	0	0	0	0	0	0	0	0	0	0	0	0
MsG0280008322.01	8.35197	14.2521	7.87697	4.50837	8.00811	15.9202	12.2868	9.85367	14.8715	4.0037	10.6846	13.7017	13.6322	13.5217	13.8029	19.4682	11.5486	10.0104	6.13182	10.728	5.75013	10.3411	9.03605	11.7746
MsG0580025866.01	18.3545	10.4586	11.9503	21.5599	16.7884	14.4528	27.3136	12.3302	18.3023	19.8956	19.4658	19.9052	25.2274	9.05916	18.9732	20.6848	21.6434	31.5615	8.83264	19.4296	12.3932	21.3064	17.6309	21.5516
MsG0480021876.01	29.2925	29.2172	31.1242	31.8641	32.2296	29.2409	41.089	32.0698	20.758	25.9846	26.6348	26.6995	39.7729	35.3241	35.8292	33.027	34.8799	35.4361	25.9496	27.1694	30.4601	29.2707	29.7495	29.6207
MsG0280007407.01	1.97234	1.06674	0.942465	1.97462	2.5965	1.31648	0.013781	0.842149	1.08694	0.866911	0.85261	0.42618	3.30113	2.71342	2.35614	2.98686	2.70018	2.42428	2.86764	2.0082	1.55705	2.4544	2.22762	2.5372
MsG0680030455.01	0	0	0	0	0	0	0	0	0	0	0	0	0	0	0	0	0	0	0	0	0	0	0	0
MsG0380016330.01	0	0	0	0	0.199804	0.138054	0	0	0	0	0.147448	0	0	0	0	0.108284	0.314539	0.159546	0	0	0	0.10279	0	0
NewGene_13857	0.903036	0.98754	1.04916	0.882414	0.120497	0	0	0.414633	0.265535	0.082413	0.459738	0	0.294942	0.444091	0.871376	1.09813	0.500284	0.510399	0.206189	1.13013	0	0.708492	0.097322	0.497606
MsG0580025864.01	54.2728	50.6825	55.0169	46.9975	49.2595	55.5968	61.5111	48.8069	35.9293	55.1498	52.8266	57.5525	48.8767	47.0714	47.0134	40.0343	45.8175	47.7627	43.599	45.759	50.3139	52.9218	51.1812	46.4719
NewGene_13853	0.422428	1.73956	0.238553	0.352961	1.03415	0.72993	0.888446	0.316046	0.203175	0.052948	0.05645	0.092936	0	2.50658	0.67008	0.707585	0.313616	0.123551	0.799939	1.07722	0.593609	0	0.316305	0.609107
NewGene_13850	1.15196	0.518069	0	0.468571	0	0.10906	0	0.419776	0.570047	0.177685	0	0.490562	5.17704	0.558728	0.780027	1.70184	4.43531	1.87945	0.606305	0.38503	0	0.432824	0.837307	0
NewGene_13851	0.381187	0.236417	0.682054	0.24098	0.518483	1.27072	0.040127	0.390698	1.92567	0.128163	0.386752	0.560055	0.438278	0.370687	0.437489	0.474756	0.210115	0.186242	0.061058	0.826528	0.692933	0.174008	0.139786	0.986257
MsG0480020951.01	0	0	0	0	0	0	0	0	0	0	0	0	0	0	0	0	0	0	0	0	0	0	0	0
MsG0380015616.01	33.3931	31.6511	40.5932	34.2633	37.5548	38.6929	15.1771	26.5953	26.4505	15.2776	16.7876	17.7271	40.2605	39.0443	36.6261	38.4753	33.4019	39.4269	32.5737	33.5778	38.2582	30.4314	29.55	33.4417
MsG0480022196.01	0	0	0	0	0	0	0	0	0	0	0	0	0	0	0	0	0	0	0	0	0	0	0	0
NewGene_13858	0	0.710544	0.066123	0	0.357243	0	0	0.065965	0.199124	0	0.243261	0	0	0	0.338045	0.52051	0.264189	0	0.037898	0.070883	0	0	0.01645	0
NewGene_13859	0	0.328887	0	0	0	0.178233	0	0	0	0	0	0	0	0	0	0	0	0	0	0	0	0	0.419734	0.151021
MsG0280007095.01	6.76719	6.10209	6.39194	5.1905	6.26915	6.66524	6.24215	5.74373	6.55994	3.47904	4.34111	4.43696	5.39931	5.37941	4.98152	4.76455	4.23373	3.72462	8.1332	8.02527	6.77751	6.16823	7.3465	6.32335
MsG0080048072.01	2.08654	4.0355	5.27912	3.50568	4.19368	1.07648	4.01452	4.51847	5.54676	4.05077	3.47688	3.46647	1.77379	4.41529	1.34547	4.52363	5.80218	4.48458	3.93673	0.75193	3.63657	1.74045	3.58899	5.7195
MsG0380015300.01	17.1606	19.781	13.3431	11.9527	14.5937	11.534	8.34472	14.4299	19.5248	11.3015	12.7102	16.2059	11.6338	12.6393	9.22104	10.7275	10.4428	12.5045	15.8565	15.1002	14.6846	15.9793	18.7107	16.9107
MsG0380016618.01	6.81053	7.36112	6.53528	6.52531	9.45315	7.18513	10.7002	7.23859	10.4828	8.62779	9.96927	12.7237	4.50953	2.48297	1.95599	2.07668	3.82597	3.72564	8.94074	5.49856	5.29467	5.34369	3.73954	3.59933
MsG0380013193.01	0	0	0	0	0	0	0	0	0	0	0	0	0	0	0	0	0	0	0	0	0	0	0	0
MsG0780036972.01	0	0	0	0.168616	0	0	0	0.018023	0.017894	0	0	0	0	0	0	0	0.298441	0.106167	0	0	0	0	0.042867	0
NewGene_2640	0	0	0.478632	0	0	0	0	0	0	0	0	0	0	0	0	0	0	0	0	0	0	0	0	0
MsG0280008057.01	0.487228	0.956405	0.823722	0.619807	0.984506	0.537239	0.394821	0.64857	0.55901	0.363987	0.640331	0.356449	0.426871	0.171307	0.839891	0.358457	0.339778	0	0.709958	0.586994	0.627255	0.286118	0.305974	0.227552
MsG0180006084.01	0.83503	0.604643	0.584592	0.578548	0.419163	0.524121	1.43836	0.640477	0.633433	1.18375	1.13219	0.958873	0.358813	0.283104	0.630813	0.520254	0.571357	0.425959	0.64695	0.39961	0.51765	0.291216	0.235103	0.277652
MsG0480018182.01	1.44515	0.305526	1.71842	0	0	0	0	0.489887	1.40294	0	0	0	0.327951	0	0	0	0	0	0.307557	0.223605	0.819031	0.263382	0	0
MsG0780041820.01	0	0	0.071624	0	0.431816	0	0	0	0	0	0	0	1.54638	0.603689	1.06282	2.81163	0.682005	6.64699	0	0	0.142263	0	0	0.291273
MsG0180001100.01	1.70517	2.39894	0.875144	2.14897	0.845373	1.09362	0	0.306296	0.936704	0.768916	1.08007	0.77822	7.55807	4.48213	4.76668	2.7889	6.38271	4.26087	2.87664	1.20858	1.77668	2.97905	2.15989	1.49457
MsG0580029271.01	10.0276	19.7922	19.2872	7.20904	8.03478	9.09425	1.9768	9.4398	13.7187	5.62634	3.14893	5.84345	15.0822	4.16505	10.3201	7.4326	9.70642	3.39058	13.5999	29.0839	20.0281	8.26611	7.93821	9.91739
MsG0680035542.01	1.47928	2.58677	0.448394	5.81784	3.36579	6.92529	14.5749	1.7715	1.03074	7.51604	1.91915	1.23366	2.56033	7.15178	2.96182	2.06417	2.62877	4.73321	3.95279	1.69784	2.73454	4.32998	6.78676	3.56211
MsG0780039919.01	0	0	0	0	0	0	0	0	0	0	0	0	0	0	0	0	0	0	0	0	0	0.101975	0	0
MsG0480020358.01	0.000478	0	0	0	0	0.036353	0.04516	0	0	0	0.03449	0	0	0	0.025025	0	0	0	0	0.052065	0	0	0	0
MsG0180004188.01	0.566575	0.192743	0	0	0.333352	0.073282	0	0	0.091979	0	0.189096	0.139613	0.243882	0.172911	0	0.595727	0.338499	0.387609	0.292048	0.221744	0.154621	0.362877	0.104816	0.116099
MsG0880042944.01	3.38776	4.00503	3.39179	2.13788	3.30012	3.94202	3.13537	4.13692	13.0194	5.2788	3.76301	2.66541	5.68568	5.66479	5.6581	7.42917	7.75859	6.15961	4.10313	4.20613	3.01696	5.5064	5.17347	5.69193
MsG0280008051.01	0.50196	0.614907	0.511173	0.495033	0.737766	0.518165	0.505972	0.282718	0.168483	0.210875	0.335805	0.018252	0.496386	0.364592	0.572893	0.552985	0.520447	0.559556	0.327243	0.395343	0.456014	0.431254	0.561569	0.457807
MsG0180005786.01	75.1132	68.7479	72.8968	63.0915	60.1575	58.3242	41.2555	53.9988	53.0857	40.915	44.3083	52.8105	47.5872	37.0422	36.9243	36.1498	39.066	34.5756	80.4142	76.7541	77.8375	61.6371	70.0063	68.9576
MsG0480020531.01	5.70858	6.46487	7.58222	5.21421	7.09211	5.48088	1.34329	4.60908	5.4776	2.04089	2.55171	3.87572	10.7461	12.6136	11.187	9.74713	10.3893	7.4058	5.38403	5.42232	5.62821	8.18937	5.49488	8.10209
NewGene_12916	1.18806	0.600654	1.79269	1.79627	1.46931	0.659053	0	0.541688	1.00584	0.417695	0.3225	0.392089	1.9497	1.04794	1.19616	0.832086	1.53773	1.01266	2.2933	2.45361	1.25668	1.0788	1.23291	2.01224
MsG0180001595.01	0	0	0	0.046524	0	0	0	0	0	0	0	0	0	0	0	0	0	0	0	0	0	0	0	0.049002
MsG0480018184.01	22.1349	22.6814	25.5156	17.4118	17.9619	18.3446	26.5804	25.3692	26.6257	17.4862	28.0359	23.7285	10.3817	11.0452	9.11395	6.74134	8.80544	7.40301	20.3045	16.6461	18.6848	15.1029	13.3256	11.326
MsG0280011162.01	1.73807	1.04865	0.804895	3.31001	4.68199	4.3902	5.89183	1.5686	1.61838	1.63129	2.04549	0.939244	12.5751	16.6896	14.5902	15.0387	17.7292	25.3439	2.20859	2.32323	2.12675	8.32782	8.07241	3.80758
MsG0680031370.01	0.27996	0	0	0.462935	0	0	0.738728	0.174196	0	0	0	0	0.202312	0.514721	0	0	0	0	0	0.045513	0.135352	0	0	0.500201
MsG0480022130.01	4.20276	4.24464	4.4978	6.12357	4.27615	4.79245	3.26412	2.93368	4.47492	2.91062	3.22043	2.61713	5.90493	5.34171	6.8125	5.58242	6.73776	6.3529	4.46707	3.98135	3.89405	6.0254	5.6722	5.45312
MsG0680030453.01	0	0	0	0	0	0	0	0	0	0	0	0	0	0	0	0	0	0	0	0	0	0	0	0
MsG0780037809.01	0	0	0	0	0	0	0	0	0	0	0	0	0	0	0	0	0	0	0	0	0	0	0	0
MsG0380017761.01	0.334875	0.908629	1.03787	1.7395	1.08839	1.09373	1.59933	0.627157	0.65542	0.725931	0.628191	0.65507	5.54405	4.66209	5.49235	5.46046	5.19711	3.24355	1.70563	0.605101	1.07998	0.819567	1.41044	1.03716
MsG0780037142.01	5.02057	8.5053	7.97827	4.28593	2.67731	5.68802	1.23565	2.3281	7.47509	2.71254	3.53684	2.62822	1.90622	2.62002	4.07545	3.64252	4.74417	5.01878	2.6419	7.99269	4.09198	3.20141	3.69779	3.23984
MsG0180005713.01	0	0	0	0	0	0	0	0	0	0	0	0	0	0	0	0	0	0	0	0	0	0	0	0
MsG0880043867.01	0	0.146258	0	0.153571	0	0.331464	0	0.471269	0.594948	0.373947	0	0	0	0.624849	1.06654	0.443154	0	0.631334	0	0	0.099666	0	0.567678	0.157237
MsG0680031551.01	0	0	0	0	0	0	0	0	0	0	0	0	0	0	0	0	0	0	0	0.05686	0	0	0	0
MsG0580028159.01	26.8051	24.7937	21.9006	32.4344	27.8283	27.2826	51.8597	40.1727	35.1833	35.3097	41.2321	34.6506	19.8575	18.3378	19.845	18.2855	18.9781	20.0233	25.8107	22.5587	26.982	28.1091	35.9331	21.0598
MsG0280009279.01	0	0	0	0	0	0	0	0	0	0	0	0	0	0	0	0	0	0	0	0	0	0	0	0
MsG0880046820.01	0	0	0	0	0	0	0	0	0	0	0	0	0	0	0	0	0	0	0	0	0	0	0	0
MsG0380013837.01	0	0	0	0	0	0	0	0	0	0	0	0	0	0	0	0	0	0	0	0	0	0	0	0
MsG0880043865.01	11.3401	11.1928	8.79128	9.31157	10.3924	7.6858	4.46487	6.47843	7.70648	3.87504	4.3711	6.02408	8.14116	8.64142	7.25697	7.44252	6.3911	8.19371	13.1962	9.75615	12.1274	11.1786	10.7177	10.1852
MsG0480021948.01	5.55865	4.91935	5.12048	4.25617	4.12245	4.06456	1.94354	2.9361	2.73347	1.71483	2.09361	2.55594	3.9603	3.72084	2.89979	2.32501	2.8066	2.64751	5.22651	5.35407	4.85078	5.67411	4.67443	4.58419
MsG0680030561.01	48.4143	25.9234	40.3414	30.3489	17.3254	23.5405	65.5405	45.2504	46.6185	12.9587	22.9874	25.2014	16.7799	7.71178	9.73261	8.47343	14.7495	6.11199	37.9169	31.6019	30.1869	12.2376	19.0482	17.2006
MsG0580026253.01	0.297398	0.698139	0	0.792667	0.183511	1.6593	0.342965	0.269808	0.32256	0.379989	0	1.3061	0.362557	0	0.29196	0.038934	0.634685	0.344947	0.097995	1.2226	0.672884	0.554975	0.249851	0.566312
NewGene_12910	0.484201	0.55473	0.945361	0.807703	0.39384	0.247271	0.139415	0.736727	0.390538	0.167368	0.138847	0.107496	0.702908	0.64027	0.480794	0.437981	0.874435	0.386473	0.319091	0.658066	0.727493	0.166176	0.228834	0.464935
MsG0880047611.01	50.0142	50.1744	56.3745	55.1725	46.0188	49.6289	42.1763	50.1477	64.4242	50.267	45.9214	44.9066	39.5633	30.423	41.3011	35.405	37.9362	40.2719	65.7148	68.2465	58.7069	59.9202	61.6756	60.7423
MsG0680035211.01	0.097899	0.042506	0	0	0.136233	0.130297	0	0.004989	0.026411	0.072792	0	0	0.110394	0.424528	0.092073	0.124657	0.239792	0.295333	0.011139	0	0.028386	0.018301	0	0.080057
MsG0280009277.01	0	0	0	0	0	0	0	0	0	0	0	0	0	0	0	0	0.071734	0	0	0	0	0	0	0
MsG0280007866.01	2.93097	3.18591	3.08977	6.53501	5.33529	5.74807	3.60247	2.94573	2.73494	3.18224	2.47591	2.79872	3.27721	3.5005	3.50412	2.15133	4.1746	3.3461	2.52198	4.8866	5.29692	4.40393	3.23017	3.11006
MsG0680035866.01	8.42189	6.64071	8.21141	8.78203	5.68195	8.26332	6.37595	6.72674	4.16327	5.35541	5.38991	4.01694	11.4881	17.5011	15.0623	10.8398	11.313	13.5581	4.27447	5.90031	4.76815	4.8422	5.50936	6.35539
MsG0780036503.01	0	0	0	0	0.069246	0	0	0	0	0	0	0	0	0	0	0	0	0	0	0	0	0	0	0
MsG0880046822.01	113.754	97.6466	109.981	90.0649	70.0563	79.0007	52.7125	71.9011	96.2882	44.185	55.3721	69.2628	59.7778	38.9355	52.2117	62.2407	58.0338	63.3345	163.389	111.144	92.3529	69.7334	79.8113	67.4497
MsG0380011620.01	0	0.132039	0	0	0.035565	0.168844	0	0	0	0	0	0.087692	0	0	0.132323	0.057467	0.042933	0	0	0	0	0	0.501205	0
MsG0280009128.01	0.324245	0.450498	0.405283	0.261788	0.148263	0.273978	0.049056	0.184168	0.533044	0.870858	0.472355	0.356156	0.205921	0.164757	0.331656	0.326693	0.35733	0.509641	0.245358	0.26435	0.232534	0.158201	0.3758	0.115228
MsG0680033449.01	0	0.717659	0.450345	0.284831	0	0.293018	0	0.237481	0.027918	0	0	0.139127	0.105825	0.445877	0.194328	0.254066	0.505881	0.060755	0.636813	0.347764	0.047319	1.39377	0.161746	0.015517
MsG0780040780.01	51.5101	53.9353	55.8645	56.7865	64.6109	62.2882	84.8089	55.5685	46.7355	48.6097	47.4754	58.3281	56.7504	50.0625	58.809	55.0251	60.0124	59.7183	46.0303	58.5393	56.8718	60.0938	62.5166	56.1041
MsG0680030754.01	0.774721	1.23165	1.15525	2.75521	2.20192	0.738346	1.07772	1.06872	1.2609	1.10712	1.3568	1.72386	2.47386	2.39016	2.70498	3.95134	4.19617	4.21197	1.39968	2.18568	1.84678	2.33829	3.34039	2.1817
MsG0580024437.01	0.008039	0	0	0	0	0	0	0	0	0	0	0	0	0	0	0	0	0	0	0	0	0	0	0
MsG0780039573.01	1.56095	0	0	0	0	0	0	0	0	0	0	0	0	0	0	0	0	0	1.2425	2.34838	0.890231	0	0	0
MsG0180005526.01	0	0.185934	0.808201	0.212933	0	0	0	0	0	0	0	0	0.425188	1.58079	0	0	0.394861	0.185472	0	0.331513	0.288954	0	0	0.488959
MsG0380016336.01	0.218645	0.186284	0.202195	0.384508	1.14284	0.817618	0.176385	0.137119	0.14056	0.189459	0.060188	0.036357	3.29215	5.24027	4.0814	4.36031	3.68573	3.27039	0.093254	0.714927	0.106785	0.949467	0.49784	1.04399
MsG0680033792.01	0.3544	0.390506	0.567429	4.12199	0.794604	2.20487	0.594275	2.5508	0	2.4414	3.49867	1.49169	1.85096	2.14087	3.19339	1.8721	2.72372	3.17325	0.344218	2.76648	0.432701	2.1298	0.33626	2.80902
MsG0780038654.01	2.5829	4.16718	3.63508	3.32505	3.51296	2.47122	0	1.80171	4.72767	1.99348	3.31807	2.62402	0.934259	2.23611	1.34652	1.54658	2.47552	1.8742	1.76795	4.69678	2.79454	2.42856	1.81068	1.73256
NewGene_8183	0.333898	0.222005	0.586431	0.17467	0.304938	0.563117	0.237444	0.359076	0.216104	0.16455	0.01498	0.175575	2.35458	2.35676	1.34807	1.74655	1.17937	1.47401	0.730347	0.660831	0.194904	0.436926	0.797144	0.441811
MsG0480020953.01	1.9478	3.2557	1.45776	5.17187	9.18079	12.2689	0.336917	0.181646	0.585294	0.153953	0.248141	0.097466	11.4584	17.4852	12.4074	21.4626	17.0099	19.3251	1.25043	3.59613	1.73109	4.1357	3.17563	8.38103
MsG0380016942.01	0	0	0	0	0	0	0	0	0	0	0	0	0	0	0	0	0	0	0	0	0	0	0	0
MsG0380015484.01	0.950642	1.93213	0.434252	0.63521	1.14095	0.887124	0.114976	0.350156	0.430872	0.258454	0.240508	0.278005	1.1069	0.444799	0.54019	0.637998	0.220068	1.19061	1.78408	0.511985	0.862557	0.59729	0.88403	0.393142
MsG0580029576.01	50.3906	34.7332	25.5628	64.7154	30.7503	39.8126	4.20467	15.8878	24.8365	8.75763	14.0611	8.74745	26.0595	19.7541	38.4887	33.0217	40.9657	22.3672	33.6764	63.0131	49.7465	35.4008	19.6598	37.6817
MsG0580029165.01	101.282	114.715	99.0499	114.783	125.249	121.642	62.0145	91.6611	109.199	109.296	79.2245	92.8801	75.3436	89.0557	76.4613	82.6774	86.6742	94.3697	153.965	169.876	155.419	147.681	156.826	146.852
MsG0480018710.01	0	0	0	0	0	0	0	0	0	0	0	0	0	0	0	0	0	0	0	0	0	0	0	0
MsG0780039543.01	0	0.514524	0.324472	0.272689	0.607684	0.391481	0	0	0	0	0.057589	0	1.36973	0.479814	1.02199	0.705592	0.771033	0.511709	0	0.286852	0.586055	0.307606	0.366088	0.670515
MsG0880047199.01	64.9005	52.8978	67.2867	57.2561	52.4416	61.6755	74.9988	46.6641	49.8959	45.6071	40.3802	38.9342	73.085	77.0288	71.4594	65.2604	73.975	70.1473	50.7521	55.6444	57.9815	59.8527	63.5432	68.1416
MsG0380014964.01	0.59878	0.451602	0.397487	0.860836	1.31714	0.441554	0	0.132468	0	0	0.066619	0.540025	0.261999	0.369665	0.337338	1.06853	1.5534	1.48906	1.03459	0.82767	0.40273	1.0352	1.56607	1.0883
MsG0180000284.01	537.321	438.767	386.819	319.56	214.88	224.995	571.383	628.291	718.467	768.229	1089.65	945.374	124.769	150.555	125.21	72.5646	169.973	106.067	423.655	410.892	320.439	192.084	198.549	197.103
MsG0280006747.01	192.89	183.488	243.072	139.556	183.381	219.436	173.744	113.099	138.999	131.508	117.306	97.1558	181.903	232.43	195.091	158.448	168.707	144.512	154.814	184.115	170.955	198.034	176.319	208.704
MsG0480021711.01	0.018695	0	0	0	0	0	0	0.070346	0.055917	0	0	0	0.030663	0	0	0	0	0	0.112234	0.060812	0	0	0	0
MsG0180004828.01	6.03936	5.95164	8.43308	8.37324	10.7648	8.96797	3.30036	2.21622	2.44461	1.23863	1.20455	1.63541	29.5395	28.7737	28.6979	40.823	31.8063	33.5626	8.19553	9.46097	8.15104	11.9822	11.2729	12.1694
NewGene_16987	0.271984	0.71866	0.382948	0.173468	0	0	0	0.47143	0	0	0	0	0.230931	0.344312	0.022533	0	0.46312	0.333405	0	0	0.118104	0.407809	0	0.089971
NewGene_16986	0.895098	0.937705	0.985826	0.685612	0.867794	1.06634	1.35699	1.93227	2.58856	3.39881	1.83885	2.44142	1.31717	1.43231	1.04764	1.00593	0.757226	0.520218	1.42071	0.582919	2.2005	0.973641	1.81734	1.05844
NewGene_16985	0	0	0	0	0	0	0	0	0	0	0	0	0	0	0.182682	0.259067	0.0865	0	0	0.047508	0	0	0	0.050969
NewGene_16984	0	0	0	0	0	0	0	0	0	0	0	0	0.255727	0.198987	0.104274	0.16801	1.0092	0	0	0	0	0	0.265207	0
NewGene_16983	0.297114	0.358808	0	1.17934	0.253361	0	0	0.317685	0.553732	0	0.557137	0.610175	0	0	0	0.393492	0	0.235979	0.746299	0.549387	0.768783	0.285806	0.30733	0.204919
NewGene_16982	15.6501	9.29126	18.8839	7.49989	6.81309	9.57396	5.53397	6.97579	6.90328	5.61836	1.97861	5.04847	2.79218	2.32945	2.35753	0.914094	1.95189	1.36519	26.154	13.5386	13.9195	7.37507	18.6238	11.3933
MsG0580029570.01	0	0	0	0.044526	0	0	0	0	0	0	0	0	0	0	0	0	0	0	0	0	0	0	0	0
NewGene_16980	1.32056	2.05675	2.31914	0.883723	0.925473	0.810012	0.565552	1.34958	1.04976	1.38933	0.371079	0.952711	1.61479	0.85023	0.950138	0.725812	0.525254	0.535799	0.809626	2.1306	1.57421	0.630301	0.487082	0.569328
MsG0480023405.01	0	0	0	0	0	0.111317	0	0	0	0	0	0	0	0	0	0	0	0	0	0	0	0.16561	0	0
MsG0280011056.01	14.7497	15.0324	15.9645	17.5795	13.4835	16.7004	4.94058	8.33057	10.287	5.26446	6.25192	9.82631	9.1171	9.38059	9.05259	9.71869	13.8642	9.93242	15.3283	17.2342	15.3856	12.9246	14.08	15.9736
MsG0480021571.01	0	0	0	0	0	0	0	0	0	0	0	0	0	0.017883	0	0	0	0.014585	0	0	0	0	0	0
NewGene_14859	0.170395	1.19187	0.955522	2.69795	0.449428	1.66071	0.365823	0.217832	0.180949	0	0.755108	0.642514	0.470203	2.37781	0.905951	0.303037	0.644253	0.725244	0.101015	0.671519	0.733483	0.617145	0.715364	0
MsG0880042483.01	0	0	0	0	0	0	0	0	0	0	0	0	0	0	0	0	0	0	0	0	0	0	0	0
MsG0180003095.01	34.3862	30.0039	17.307	12.6875	7.85045	10.6608	28.058	47.6875	43.205	32.438	39.6322	35.6092	23.8109	21.6006	9.34386	7.44965	8.45458	6.50043	15.9465	14.6653	13.6226	14.0132	8.06482	8.04831
MsG0780041026.01	0	0	0	0	0	0	0	0	0	0	0	0	0	0	0.105129	0	0	0	0	0	0	0	0	0
NewGene_14854	0	0	0	0	0	0	0	1.09333	0.95721	0	0	0	0	0.461398	0	0	0.132451	0	0	0.11237	0	1.42106	0	0.172807
MsG0780040830.01	0.683352	1.16015	0.748697	1.04663	1.31172	1.1051	0.225219	0.447145	0.288936	0.196266	0	0.367154	2.96908	3.24986	2.67109	2.76849	1.88875	2.14834	0.840496	1.09824	0.931966	0.636535	0.676802	0.697461
NewGene_14852	0	0	0	0	0.375235	0.550986	0	0.019388	0.157071	0	0	0.147063	0	0.517504	0	0	0	0	0	0.162523	0	0.481031	0.142037	0.308579
NewGene_10770	0.730856	0.516414	0	0.734862	0	0.598466	0	0.757444	0.236237	0.436473	0.193158	0	0.095876	0	0.484654	0.273301	2.37633	0.187405	1.13207	0.104568	1.37749	1.29687	0.32592	1.14589
NewGene_10771	0	0	0	0.286153	0.237418	0	0	0	0	0	0	0	0	0	0	0.200506	0.590033	0	0	0	0	0	0.211754	0.549071
MsG0480023617.01	0	0	0	0	0	0.07341	0	0.202788	0	0	0	0	0	0	0	0.228613	0	0	0	0.055354	0	0	0	0
NewGene_18169	1.73051	0.473524	0.347319	0.33414	0.235756	0.298984	0.029921	0.248828	0.575524	0.057753	0.212277	0	0.530046	0.44163	0.403411	0.193088	0.262215	0.480742	0.59077	0.608585	0.641781	0.524565	0.573758	0.208863
MsG0480021460.01	0	0.129277	0	0.253841	0	0	0	0.465471	0.287289	0.885331	0.484341	0.249106	0	0	0	0	0.543864	0	0.537077	0	0	0	0	0
MsG0480018186.01	0	0	0	0	0	0	0	0	0	0	0	0	0	0	0	0	0	0	0	0	0	0	0	0
NewGene_24236	0.840698	0.365018	1.32815	0.261597	0.333264	0.775873	0	0.21618	0.165407	0.721414	0.087918	0.223985	0.132422	0	0.278258	0	0	0.17861	3.51085	0.323524	3.26734	0.144931	0.088575	0.165515
MsG0280011160.01	0	0	0	0	0	0	0	0	0	0	0	0	0	0	0	0	0	0	0	0	0	0	0	0
NewGene_18161	0.424791	0.07032	0.259361	0	0	0	1.9226	0.197028	0.253285	0	0	0.523846	0	0.749543	0.328201	0.102913	0.285055	0.517584	0.671484	0	0.085101	0	0	0
MsG0280009039.01	0	0	0	0	0	0	0	0	0	0	0	0	0	0	0	0	0	0	0	0	0	0	0	0
MsG0380011601.01	0	0	0	0	0	0	0	0	0	0	0	0	0	0	0	0	0	0	0	0	0	0	0	0
MsG0680030451.01	0.055223	0	0	0	0.028105	0	0	0	0	0	0.11725	0	0.024623	0	0	0	0	0	0.04952	0	0.028776	0	0	0
MsG0480018641.01	48.4893	49.0039	48.343	43.5704	52.0408	49.0898	29.2849	30.723	34.1837	21.3229	24.0377	30.1638	61.5353	70.5242	64.0008	57.1134	61.572	62.3741	44.586	49.2785	46.1893	43.0258	48.7539	49.2924
MsG0280008233.01	0.116665	0.140789	0.169239	0.256095	0.265322	0.135896	0	0.113318	0.171055	0.119081	0.290612	0.146475	0.210683	0.457535	0.118411	0.698388	0.447847	0.595905	1.04541	0.369109	0.458323	0.95736	1.3664	0.911284
MsG0280010304.01	0	0	0	0	0	0	0.016243	0	0	0	0	0	0	0	0	0	0	0	0	0	0	0	0	0
NewGene_15189	5.52029	13.3896	11.6129	16.928	37.0563	32.9291	18.4842	11.1556	9.27489	15.8776	23.0648	16.5864	171.071	207.642	165.131	225.262	255.544	233.61	9.24165	13.3257	11.7406	27.0471	58.3181	28.0525
MsG0080048232.01	0.547389	0.857591	0.682721	2.03152	0.824095	1.09655	0.392488	0.345083	0.1773	0.251049	0.061485	0.225073	17.1365	12.1535	11.6028	17.5156	15.4908	21.8189	1.2833	1.12664	0.790868	2.11733	3.79013	3.88599
MsG0680032075.01	20.0897	27.8377	30.4765	27.1358	26.5932	26.7414	48.2185	20.1033	22.4111	16.5675	15.9222	12.1936	19.4357	22.8297	22.4456	17.6219	19.077	18.9644	25.8111	51.8729	44.307	29.8484	43.4856	32.9702
MsG0880047555.01	18.5851	23.974	22.9981	22.0901	21.8694	22.6268	28.687	25.2263	26.6091	16.6532	24.8195	23.1573	14.4018	13.2246	13.3215	14.1418	14.6698	12.2101	17.56	20.149	17.1089	15.0456	15.0002	15.3032
NewGene_15180	1.42005	0	2.20314	0	0.933483	0	0	1.07742	0.568635	0	0	0	0	0.09664	0.999898	0.278514	0	0	0	0.239295	0	0	0	0.691339
MsG0280007340.01	0	0	0	0	0	0	0	0	0	0	0	0	0	0	0	0	0	0	0	0	0	0	0.068605	0
NewGene_23872	2.45709	3.82614	3.33644	2.11654	1.43273	3.37109	3.51609	4.47637	4.04642	1.94883	1.59122	1.35382	4.70564	4.47736	3.44475	5.1483	4.78344	2.51359	1.73078	3.20969	1.77988	1.83256	2.43594	2.99039
MsG0880046356.01	0	0	0	0	0	0	0	0	0	0	0	0	0	0	0	0	0	0	0	0	0	0	0	0
MsG0080048333.01	1.51413	1.03741	0.83922	1.93111	1.72244	0.802834	3.76398	0.691724	0.895807	1.12764	0	0	3.25272	1.72953	3.37078	2.15341	2.99731	2.67173	0.98249	1.78545	1.4983	1.27834	1.45248	1.76499
MsG0880047674.01	47.4941	41.7301	42.8516	52.502	36.5898	36.352	32.7231	72.6752	74.413	48.2171	49.3201	62.0821	24.7511	18.6502	15.0135	20.8495	23.9532	25.4014	54.1765	48.9727	45.7915	43.5078	40.8225	33.4293
MsG0480018647.01	0.086717	0	0.013858	0.130646	0.148372	0.429424	0.447784	0.047758	0	0	0.179841	0.139722	0	0.022449	0	0	0.03829	0.077295	0	0.077299	0.191193	0	0.126283	0.111337
MsG0280010588.01	0.05117	0	0	0.196328	0	0.109631	0	0	0.188921	0	0.171659	0.096862	0.164779	0	0	0	0	0.081087	0.299208	0.106413	0.185062	0.093795	0.070073	0
MsG0080048230.01	0	0	0.214083	0	0.474246	0.067073	0.197669	0.454785	0.394123	0.361356	0.351954	0.514735	0	0	0	0	0	0	0	0	0.119384	0	0	0.299602
MsG0580029626.01	5.21066	0.451815	3.58965	1.10471	1.18733	0.591069	0.247714	2.644	12.9542	2.68741	2.35933	1.50061	0.61996	0.370329	0.108623	0.275104	0.676114	2.80362	1.80556	3.15697	3.45745	0.588407	0.691348	0.637882
MsG0280007342.01	1.67658	0.980503	0.521227	0.442106	0.53215	0.29101	0.079899	0.399756	0.356787	0	0.16343	0.16165	0.784414	0.953473	0.61211	0.712179	0.851481	1.31575	0.881173	0.711647	0.908445	0.341599	0.431455	0.584196
NewGene_21345	1.11497	0.305933	0.976987	1.28307	0.727837	0.19778	0.25814	1.14501	1.30706	1.00775	0.448402	2.97667	0.455128	0.427693	0.978063	0.17194	0.499063	0.333843	1.63722	1.01083	1.92644	2.50168	0.416616	0.976913
MsG0380014966.01	1.76108	7.95845	6.98687	9.32228	8.52895	9.04532	0.266684	0.674321	0.526007	0.680408	0.522845	0.201105	11.4771	16.3688	8.98808	19.9066	14.3702	18.8846	2.33696	5.29753	3.58138	6.92171	5.61264	7.42424
MsG0180000282.01	0	0	0	0	0	0	0	0	0	0	0	0	0.163928	0	0	0.306823	0.498162	0.808264	0	0	0	0	0	0
MsG0280009103.01	0.405634	0.242486	1.00064	1.34147	0.802951	0.751471	1.06149	0.159561	0.255627	0.868044	0.646521	0.433472	3.71328	2.93328	3.60859	3.36669	3.58529	3.03726	0.933351	0.497136	0.527627	1.01854	1.6286	1.2597
MsG0180004826.01	0	0	0	0	0	0	0	0	0	0	0	0	0	0	0	0	0	0	0	0.067151	0	0	0	0
MsG0780040502.01	0	0.050678	0	0	0.099216	0.047652	0	0	0	0	0	0	0.036537	0.066281	0.114889	0	0	0.121487	0	0	0.048081	0	0	0
MsG0680035860.01	0	0	0	0	0	0	0	0.158049	0.065168	0	0	0	0	0	0.07996	0	0.091054	0.033949	0	0	0	0	0	0
MsG0780039706.01	41.3461	45.8421	35.0578	47.7911	48.8702	43.7673	64.9369	27.6771	33.3738	39.3293	22.3001	19.4802	57.4693	60.7871	66.6677	49.7767	68.9147	77.949	63.3012	61.4619	51.7817	71.4799	84.2853	67.5563
MsG0580029835.01	0	0	0	0	0	0	0	0	0	0	0	0	0	0	0	0	0	0	0	0	0	0	0	0
MsG0380011622.01	0	0	0	0	0	0	0	0	0	0	0	0	0	0	0	0	0	0	0	0	0	0	0	0
MsG0180002381.01	2.48428	3.07121	1.6324	9.30833	8.79677	6.03992	6.04338	2.71022	0.572842	5.06485	3.4107	4.8917	1.07683	2.20687	2.50594	8.65139	8.05094	5.38518	0.786885	1.20118	2.30175	7.10923	5.86043	6.27764
MsG0880042940.01	0	0	0	0	0	0.051253	0	0	0.003332	0	0.077788	0.047917	0.029452	0	0	0	0.199929	0	0	0	0	0.486618	0.087812	0.034136
MsG0780040782.01	184.716	190.205	205.849	204.99	187.629	266.047	337.689	198.057	283.691	305.459	243	152.326	181.275	249.104	217.4	161.609	175.497	156.446	118.666	187.89	143.416	194.536	157.326	206.897
MsG0580026381.01	0	0	0	0	0	0	0	0	0	0	0	0	0	0	0	0	0	0	0	0	0	0	0	0
MsG0180002176.01	0	0	0	0	0	0	0	0	0	0	0	0	0	0	0	0	0	0	0	0	0	0	0	0
MsG0180004533.01	41.8999	40.7381	46.0828	37.2644	41.0171	39.6202	45.5721	33.8063	30.4605	29.5088	25.4781	25.7477	32.2435	31.7171	33.4872	33.9819	38.9746	35.992	38.7565	37.0035	37.1272	34.751	33.9747	35.1395
NewGene_11792	0.451647	0.150081	0	0	0.154187	0.553962	0	0	0	0	0	0	0	0	0	0.106161	0.171866	0.08212	0	0	0	0.636021	0.138432	0.085713
MsG0880045528.01	0	0	0	0	0	0	0	0	0	0	0	0	0	0	0	0	0	0	0	0	0	0	0	0
MsG0780041755.01	0	0	0	0	0.175136	0	0	0	0	0	0	0	0	0	0	0	0	0	0	0	0	0	0	0
MsG0580029837.01	0	0.165717	0	0.571284	0	0	0.03752	0	0.093752	0.216594	0	0.147952	0	0.070459	0	0.61166	0	0.043755	0.022344	0	0.022151	0.19735	0.079688	0.089072
MsG0680031353.01	0.150798	0	0	0.191174	0	0.027831	0	0	0.343917	0	0.020782	0.0214	0.459026	0.403999	0.42492	0.282927	0.460296	0.391718	0.02277	0.28937	0.0985	0.120026	0.18014	0.227378
NewGene_3558	0	1.02843	0.937194	0.315321	4.94498	2.57267	0	0	0	0	0	0	8.13836	12.3591	12.3055	14.2159	5.18149	4.22634	0	1.98603	1.00511	0	2.42501	2.83329
MsG0480019088.01	0	0	0	0	0	0	0	0	0	0	0	0	0	0	0	0	0	0	0	0	0	0	0	0
MsG0380013756.01	0	0	0	0	0	0	0	0	0	0	0	0	0	0	0	0	0	0	0	0	0	0	0	0
MsG0780040784.01	0	0	0	0	0	0	0	0	0	0	0	0	0	0	0.022922	0	0.740918	0	0	0	0	0	0.01369	0
NewGene_3553	0	0	0	0.095529	0.692078	0	0	0	0	0	0.581894	0	0	0	0	0.287153	0	0.146323	0	0	0	0	0.100279	0
MsG0280007546.01	12.3659	9.57596	11.3039	11.231	13.6731	10.8658	5.80155	10.2669	23.8467	3.05377	6.80064	4.44619	15.6945	16.4781	15.8129	15.657	11.1669	12.2659	9.17212	14.2255	14.1566	14.3904	10.37	13.0243
MsG0480018954.01	0	0	0	0	0	0	0	0	0	0	0	0	0	0	0	0	0	0	0	0	0	0	0	0
MsG0580028430.01	0	0	0	0	0	0	0	0	0	0	0	0	0	0	0	0	0	0	0	0	0	0	0	0
MsG0180004535.01	0	0	0	0	0	0	0	0	0	0	0	0	0	0	0	0	0	0	0	0	0	0	0	0
NewGene_3554	0.445703	0.625722	0.055848	0.169842	1.96121	0	0	0.315067	0.332493	0.174789	1.05803	0	0.145647	0.250414	0.300956	0.195976	0.617524	0.282109	0	0.296361	0.621126	0.204244	0.433258	0.161204
MsG0580026952.01	0	0	0	0	0	0	0	0	0	0	0	0	0	0	0	0	0	0	0	0	0	0	0	0
MsG0880043544.01	8.77644	11.852	25.0707	30.9307	64.3013	34.1719	5.82414	65.1737	56.918	23.524	53.7948	2.88601	13.2468	6.81144	123.668	3.48571	9.40492	2.95642	27.618	28.4099	28.7416	11.4364	14.3022	28.3369
MsG0780041559.01	138.29	129.71	145.72	148.19	178.854	177.512	169.506	155.519	119.477	127.805	121.56	93.4283	218.42	190.372	208.353	189.686	190.923	192.937	127.01	159.615	163.716	205.073	173.45	218.556
MsG0180001564.01	0.201054	0.217649	0	0.114481	0	0.291617	0	0.340882	0.488625	0.201604	0	0.150782	0	0	0.138859	0	0	0	0	0	0.195491	0	0	0
MsG0780037013.01	0	0.283276	0	0	0	0	0	0	0	0	0.028904	0	0	0	0	0	0	0	0.173386	0.038888	0	0	0	0
MsG0780036583.01	0	0	0	0	0	0	0	0	0	0	0	0	0.034262	0	0	0.007251	0	0.042487	0	0	0	0	0	0
NewGene_7240	0.269943	0.804392	0.550975	1.15675	1.7441	0.691107	0.865086	0.414543	0.553062	0.357347	1.39268	2.47709	0.064444	0.180377	1.46181	1.80125	3.71592	2.63455	0.789076	0.360911	0.97796	1.36776	2.20789	1.79072
MsG0180001514.01	0	0.052368	0	0	0	0.143056	0	0	0.052166	0	0	0	0	0	0	0	0	0	0.02804	0	0	0	0	0.048823
NewGene_7245	0.337546	0.244922	0.262952	0	0	0.219716	0	0	0	0	0	0.222029	0.575609	0	0.58713	0.60342	0	0.49488	0.157549	0	0	0.125319	0	0
NewGene_7244	0	0	0	0	0	0	0	0	0.313805	0	0	0	0	0	0	0	0	0	0	0	0	0	0	0
MsG0780036984.01	7.27219	27.6679	17.6842	19.801	16.2437	3.75558	0	3.72403	0.168857	0	0.356821	0	2.75146	4.06738	3.02098	0.587186	0.710427	1.54163	6.7344	1.38544	0.314372	0	0.218702	1.66085
MsG0580029572.01	0	0	0	0	0	0	0	0	0.177967	0	0	0	0	0	0	0	0	0	0	0	0	0	0	0
MsG0780038766.01	0	0	0	0	0	0	0	0	0	0	0	0	0	0	0	0	0	0	0	0	0	0	0	0
NewGene_15728	1.09535	0.057723	0.552068	1.23541	0.17232	0.641299	0.183635	0.176355	0.164498	0.139925	0.160665	1.0261	0.090384	0.145597	0.514256	0.295742	0.867168	0.784431	0.655948	1.13742	0.543897	1.07721	1.27042	0.495475
NewGene_15729	0	0	0	0	0	0	0.732265	0	0	0	0	0.341174	0	0	0	0	0	0	0.162909	0	0	0	0	0
NewGene_15726	0	0.169418	0	0	0.071171	0	0	0.135844	0	0.039922	0	0.178275	0	0	0.091345	0	0.217971	0	0	0.499267	0.38281	0	0.302898	0
MsG0780037758.01	0.005319	0	0	0.285445	0	0	0	0	0	0	0	0	0	0	0	0	0	0	0	0.003901	0	0	0	0
MsG0180006021.01	3.00951	2.60023	4.98692	1.08076	1.81749	2.90563	1.71354	3.70916	4.56825	3.69787	4.63616	1.83041	5.31495	3.00493	2.27969	0.769566	3.62143	0.219478	2.23156	8.43084	4.27313	3.89528	3.14811	3.39732
NewGene_15725	1.23167	0.441132	0.2097	1.79816	3.17507	1.42594	0.807848	0.741365	0.157146	1.06037	0.141229	1.06464	0.735434	2.88387	2.06107	2.35923	2.22558	5.36631	0.229051	0.828154	0.638109	0.485826	0.793526	2.17491
MsG0580028104.01	0	0	0	0	0	0	0	0	0	0	0	0	0	0	0	0	0	0	0	0	0	0	0	0
NewGene_15723	1.44165	2.05425	2.24958	1.73554	2.92769	1.0632	1.22389	1.8958	1.15935	3.72824	1.52864	1.09631	3.97904	4.56123	3.9785	3.96488	4.38853	2.83353	2.00603	2.13943	2.40484	2.38868	1.4954	2.03261
MsG0680030565.01	0	0	0	0	0	0	0	0	0	0	0	0	0	0	0	0	0	0	0	0	0	0	0	0
MsG0780041024.01	7.81488	6.45655	3.67178	5.92581	2.94322	3.20956	1.28563	3.91256	2.36145	3.52472	1.59504	1.07302	3.71462	0.368398	0.872734	0.652695	3.02955	1.40396	13.9659	8.03487	7.40317	3.37142	7.36692	3.76094
MsG0380016973.01	0.07661	0	0	0	0	0.041005	0	0	0	0	0.06869	0	0	0	0	0	0	0	0	0	0	0	0	0
MsG0280009047.01	0	0	0	0	0	0	0	0	0	0	0	0	0	0	0	0	0	0	0	0	0	0	0	0
MsG0480021241.01	50.6271	65.1882	73.1761	70.9372	99.8224	92.7259	43.9968	39.9046	41.0374	35.6496	31.4945	38.9304	125.226	140.615	127.534	166.097	117.198	129.471	73.2285	76.5806	80.8374	92.7548	80.7558	96.0684
MsG0580029880.01	11.3707	9.32446	13.766	10.9262	11.0244	8.94415	6.54456	13.0906	17.5591	6.34697	8.0216	10.4114	6.48124	6.13017	6.14186	4.57385	6.29801	5.12955	16.9298	14.8391	13.2823	12.0308	12.5119	11.8423
MsG0680035727.01	0.308232	0	0	0	0	0	0	0	0	0	0	0	0	0	0	0	0	0	0	0.238878	0.21468	0	0	0.006525
MsG0180006023.01	9.68049	11.6017	13.905	11.0093	13.4652	14.668	9.78751	10.1564	7.89659	8.07772	11.404	11.5969	13.3217	14.3458	11.8776	14.0182	12.6217	11.3634	9.83696	13.601	12.7253	12.5832	12.6383	13.6009
NewGene_637	0	0.281902	0	0	0	0	0	0	0	0	0	0	0	0	0	0	0	0	0	0	0	0	0	0
MsG0880046262.01	0	0	0	0	0	0	0	0	0	0	0	0	0	0	0	0	0	0.027007	0	0	0	0	0	0
MsG0780036795.01	11.0462	30.6761	40.8572	27.4576	43.369	51.2479	12.7292	14.8873	19.8669	8.07126	8.13295	8.18077	54.2942	61.5545	64.8137	74.9807	48.5402	58.7012	6.72147	24.0072	17.2134	26.3004	18.4818	29.5695
MsG0180001259.01	83.4071	69.372	81.1403	65.9429	74.624	88.2081	76.6744	68.2388	65.7866	81.5512	118.377	81.8087	41.3471	55.6545	42.3757	40.853	45.408	44.857	61.5945	60.1089	61.6505	72.7784	62.2652	53.5665
MsG0780040426.01	2.44027	2.45193	0.637914	1.75533	1.86039	1.03175	0.191515	0.635445	0.338468	0.391729	0.176991	0.931048	1.50945	0.462491	0.54622	0.787978	0.879504	0.622099	4.11376	1.04996	0.909115	1.49719	1.30025	1.02661
MsG0780041022.01	356.459	219.384	127.846	328.08	137.062	102.785	75.8365	216.013	264.655	399.649	229.017	180.125	81.8068	43.6378	38.9353	36.831	60.3759	74.8079	487.479	266.828	311.309	156.838	214.149	132.369
MsG0680034376.01	7.03765	5.38689	14.6892	5.87974	6.03353	5.04848	2.84261	7.4128	16.8645	18.097	14.5018	17.9736	1.09378	0.776182	1.58547	1.65539	1.90464	2.31979	8.6375	4.29469	6.04475	1.96125	4.87835	2.27127
MsG0380016431.01	2.89314	2.52829	5.3901	3.74816	5.45851	3.81523	3.32475	4.57933	5.97218	2.21315	3.67393	3.09584	2.27227	3.42271	2.47861	2.79391	2.68521	2.60203	3.84427	4.56625	4.39282	4.60795	4.39301	3.91756
MsG0380012048.01	0	0	0	0	0	0	0	0	0	0	0	0	0	0	0	0	0	0	0	0	0	0	0	0
MsG0280009041.01	0.293043	0	0	0	0.03794	0	0	0.076847	0	0	0	0	0	0	0	0	0	0	0	0	0	0	0	0.095279
MsG0380013820.01	0	0	0.013198	0	0	0	0	0	0	0	0	0	0	0	0	0	0.046392	0	0	0	0	0	0	0
NewGene_25246	0	0	0	0	0	0	0	0	0	0	0	0.085103	0.108971	0	0	0	0.033495	0	0	0	0.310208	0	0	0
MsG0580027278.01	0	0	0	0	0	0	0	0	0	0	0	0	0	0	0.07456	0	0	0	0	0	0	0	0	0
NewGene_17766	1.78435	2.63244	2.88868	1.85163	1.16019	1.30947	3.87818	1.90093	6.49911	1.90749	0.959937	2.45537	0.478086	0.858595	0.244064	0.352337	1.10988	0.469031	2.47746	4.36339	1.81692	2.15747	1.26351	1.55442
NewGene_10186	0	0	0	0	0	0	0	0	0	0	0	0.269515	0	0	0.330045	0	0.122083	0.266378	0	0	0	0	0	0
MsG0380012288.01	0	0	0	0	0	0	0	0	0	0	0	0	0	0	0	0	0	0	0	0	0	0	0	0
MsG0280010396.01	0	0	0.294728	0	0.109263	0	0	0	0	0	0.174367	0	0.066251	0	0	0	0	0	0	0	0.072904	0	0	0
NewGene_17762	1.25595	0.779974	2.10399	0.979421	0.527872	0.572686	4.00697	2.35796	2.7362	1.62698	2.05657	1.94514	0.731645	1.0352	0.181675	0	0.358825	0.348391	1.27936	0.942931	1.17059	0.797037	0.762399	0.376787
MsG0580026451.01	15.0832	20.6942	21.3597	14.9371	21.483	21.0802	8.7056	8.5529	7.71782	7.68492	6.92344	7.20959	21.4481	24.1521	19.7203	20.0144	19.6234	17.0122	14.8534	18.7266	20.0203	15.331	15.4114	17.2237
NewGene_13218	0	0	0	0	0.06586	0.188058	0	0	0	0	0	0	0	0	0.085375	0	0	0	0	0	0	0.123094	0	0
MsG0880045723.01	1.7088	3.2484	4.62137	5.41687	4.39133	5.33884	3.94408	5.59448	3.91884	1.84885	2.09773	3.0198	7.74387	6.97539	9.48626	8.2263	7.58301	6.05684	4.34661	4.64516	4.99263	3.33594	3.0744	3.7444
NewGene_25248	7.80192	10.0265	7.45788	6.63826	8.08172	6.4869	2.37702	5.45946	8.19226	2.18939	3.98051	3.94031	4.94971	6.3537	5.84806	5.02904	5.69381	5.58608	8.08603	7.70972	7.08572	8.22179	7.07567	9.06211
MsG0180005062.01	31.7897	28.0669	31.6318	25.8122	28.1268	28.1637	23.5391	23.9679	23.965	23.1503	17.8425	22.419	27.6952	23.7007	25.5074	24.4023	25.0997	26.2777	39.7214	36.7409	35.0096	29.5776	29.1863	32.9267
MsG0180005690.01	0	0	0	0	0	0	0.039391	0.105239	0	0	0	0	0	0	0	0	0	0	0	0.044026	0	0	0	0
MsG0380013735.01	7.71297	10.1202	13.8656	13.7992	13.1622	7.45901	4.97479	7.66304	9.15875	2.98911	5.50873	8.84676	5.56845	17.2759	4.9724	8.78572	8.82735	10.5364	10.0832	12.9584	11.7873	10.5658	7.02584	11.6187
MsG0280010228.01	99.2873	170.199	88.8557	141.264	77.3675	81.3307	164.93	233.108	217.855	185.406	358.131	606.705	3.40334	0	10.3534	6.72463	11.3465	4.94517	91.4822	106.625	77.7598	38.6451	68.3451	63.0796
MsG0780038132.01	26.4802	16.5137	12.2203	4.83835	1.50761	2.76445	2.16251	12.2519	13.9655	3.84987	5.31499	3.04182	4.84029	0.055389	2.43177	0.338995	0.016181	0.01007	53.0428	17.2845	15.5454	5.38586	7.99338	0.345379
MsG0380014968.01	19.1322	18.0499	23.1144	22.4439	27.7451	24.4475	19.3143	17.73	13.7008	11.434	15.4415	12.7509	24.2058	27.0908	26.1726	30.193	27.4793	28.6104	19.5822	21.3626	21.1891	25.2985	21.7257	24.5515
MsG0180000280.01	133.304	126.412	146.038	121.927	160.839	165.584	87.1908	104.748	76.7631	85.3538	87.4401	81.4889	202.919	177.319	208.714	186.809	189.023	193.299	101.788	116.026	132.363	137.935	142.843	153.131
MsG0180002679.01	2.57661	4.52921	1.74125	2.11276	1.63312	1.39352	0	1.3844	1.48817	1.00939	0.609327	2.2069	4.1707	3.76531	4.82985	3.4351	2.29961	1.90614	0.818789	2.53837	2.27845	0.806017	1.00893	3.91341
MsG0380017578.01	42.2311	54.5746	52.4516	50.5145	52.8469	61.1287	56.287	44.287	47.7215	37.999	41.242	36.3439	58.4684	68.4414	62.3377	60.1456	55.3768	52.5257	46.5948	47.4934	50.1997	60.5348	58.9033	56.3707
NewGene_9580	11.7669	10.3263	7.47594	11.697	9.21702	8.63838	1.35151	2.48204	4.12542	2.43643	1.97886	3.09443	12.1057	7.15674	10.3988	9.45676	12.9153	23.3633	15.5181	9.70371	13.8105	20.6577	16.126	11.4579
MsG0880047336.01	1.56991	2.06595	1.26266	5.06956	3.59204	2.1838	0.441575	1.18019	1.63277	0.727371	0.50097	0.685163	8.28217	4.83017	4.89818	13.6722	6.121	14.8553	2.30199	1.8939	4.01007	3.45317	2.28246	5.75519
MsG0280007118.01	11.7551	10.4774	13.536	13.4172	11.3594	13.7531	7.44714	9.1794	8.13107	6.60886	8.62328	8.31204	13.8054	18.4534	14.7192	15.3774	19.1137	14.7972	9.32628	12.6047	10.3064	11.6362	12.2534	11.3799
MsG0880042806.01	41.2689	28.2634	23.9933	49.7223	10.4989	10.2125	71.7668	65.7513	49.0243	163.886	291.079	138.565	1.93192	1.41199	0.318035	1.27026	1.43747	0.245151	5.27829	21.1901	10.2333	4.84667	5.66572	8.97413
MsG0380013737.01	0	0	0	0	0	0	0	0	0	0	0	0	0	0	0	0	0	0	0	0	0	0	0	0
NewGene_26570	1.10154	1.18488	2.07934	1.59895	1.31197	0.919435	0.840712	0.463794	0.361258	0.394245	0.225084	0.525605	1.55626	0.390243	1.1216	0.935118	0.817754	1.34703	1.86801	1.69024	1.88455	2.63565	1.58415	1.79716
NewGene_26573	4.6443	4.59209	1.97679	2.0798	1.60918	1.77699	6.74808	11.0956	11.323	4.21882	3.84034	2.3882	2.0706	0.712104	0.454769	0.385689	0.294792	0.269836	4.63945	4.53439	2.58527	1.04967	0.920534	2.00719
MsG0680033807.01	0	0	0	0	0	0	0	0	0	0	0	0	0	0	0	0	0	0	0	0	0	0	0	0
MsG0380012820.01	0.743953	0.343833	0.326287	0.349304	0.345803	0.251248	0.05728	0.135295	0.148785	0.066075	0.221241	0.110014	0.652153	0.515883	0.373649	0.385442	0.055747	0.409512	0.308686	0.521739	0.345114	0.163155	0.172439	0.307043
NewGene_26577	0.519552	1.50143	0.259243	2.50235	1.34556	2.81505	0.829008	0.559324	0.464105	2.06562	3.68525	9.20405	0.755628	0.092222	0.220743	0.584838	1.27723	0.451009	0.460715	1.18539	0.998928	4.80097	0.972922	1.46743
MsG0780038122.01	0	0	0	0	0	0	0	0	0	0	0	0	0	0	0	0	0	0	0	0	0	0	0	0
NewGene_26579	0.593565	0.680884	0.245966	0.346211	1.39952	0.385932	0	0	0	0.460126	0.24636	0.293043	0.123179	0	0	0.261495	0.304519	0	0.539083	0.638391	0.845383	0	0.447044	0.21564
NewGene_26578	1.23876	1.64637	1.09534	0.034222	0.156488	0.439418	1.78008	0.50799	0.417406	0.161978	0.242169	1.75441	0.267999	0	0.042189	0	0.129097	0	1.08458	0.385397	0.240556	0.338952	0.616913	0.264577
MsG0880044656.01	1.26418	2.043	0.820681	0.736009	1.2281	0.631235	0	0.910309	0.301382	0.441584	0.015948	0.143618	0.34623	0.317844	1.32471	0.134832	0.056788	0.105861	1.34337	0.606751	0.745381	0.178736	0.61012	0.178218
MsG0780041182.01	26.1445	32.1141	31.9627	26.6635	31.2565	30.4771	25.9921	18.6723	18.8795	17.9656	17.9702	20.0162	25.0442	19.2939	22.3572	25.8889	22.295	22.9114	27.7188	35.4281	33.9436	32.9392	31.9128	37.4339
MsG0180000428.01	57.6852	55.6897	56.3524	51.2193	49.8996	44.9057	58.3409	44.4432	50.5109	49.3443	44.9947	41.1568	34.9553	31.7052	31.4723	25.7517	30.9122	26.2862	54.9074	57.1198	57.0414	59.166	56.1699	52.7826
MsG0480021656.01	0	0	0	0	0	0	0	0	0	0	0	0	0	0	0	0	0	0	0	0	0	0.059565	0	0
MsG0480019464.01	0	0	0.100503	0	0	0	0	0.051861	0	0	0	0	0	0	0	0	0	0	0	0	0.208956	0	0	0
NewGene_2207	2.45872	0.0937	1.05558	0.638637	0.298518	0	0	0.314372	0	0.251512	0.034018	0.194195	0.189694	0.307205	0.042501	0.150096	0	0.089512	0.109505	0.232727	0.230029	0.503169	0.043653	0
MsG0880042804.01	0	0	0	0	0	0	0	0	0	0	0	0	0	0	0	0	0	0	0	0	0	0	0	0
MsG0280010234.01	1.57004	1.81415	1.51788	1.61697	2.73909	2.65072	1.84617	1.31276	0.863118	0.752177	0.492094	0.577951	7.17858	6.22414	10.1926	7.58548	7.22639	5.48588	1.12386	1.25965	1.60847	1.35763	9.51346	2.46118
NewGene_2202	0	0	0	0	0	0	0	0	0	0	0	0	0	0	0	0	0	0	0	0	0	0	0	0
NewGene_2203	22.5444	20.0665	36.5961	20.8339	21.3216	19.1417	6.15531	18.5104	33.8316	16.8832	12.9374	13.6452	7.16077	6.17442	5.4369	4.47907	7.78085	5.18352	24.6722	29.7217	26.6549	16.1063	17.5242	21.9058
MsG0780036793.01	3.58894	5.57251	5.77235	4.60561	4.81499	4.45054	1.46148	2.00746	5.61549	1.29555	1.15781	1.27315	13.6443	11.0866	14.4707	15.8801	10.9684	12.4082	3.08868	3.98463	3.18865	4.70419	3.15422	3.97555
NewGene_2208	0.218497	0.260283	0.33964	0.692415	0.21217	0.130736	0	0.208241	0	0.19787	0.019006	0.23075	0.199423	0.230331	0	0.263109	0.097628	0.637557	0.152587	0.291874	0.378398	0.095849	0.211965	0.253015
MsG0680034374.01	8.01131	10.2828	9.04991	4.48374	5.75087	5.10892	2.69998	5.60574	9.37788	3.8548	4.63463	5.51828	3.67141	2.98379	2.05565	2.49967	3.60314	2.65251	9.39232	8.45486	8.91799	5.55028	6.607	5.96989
MsG0780036305.01	0	0	0	0	0	0	0	0	0	0	0	0	0	0	0	0	0	0	0	0	0	0	0	0
MsG0680034907.01	0	0	0	0	0	0	0	0	0	0	0	0	0	0	0	0	0	0	0	0	0	0	0	0
MsG0180004537.01	8.26878	8.54035	8.65799	6.40585	7.99806	6.37364	5.59521	10.9952	11.4913	7.00362	7.9736	6.63437	6.64741	6.81833	5.90085	5.70468	5.82433	7.64341	8.62725	6.73833	7.65294	4.43344	5.6027	3.78838
MsG0680034556.01	0	0	0	0	0	0	0	0	0	0	0	0	0	0	0	0	0	0	0	0	0	0	0	0
MsG0580026950.01	0	0	0	0	0	0	0	0	0	0	0	0	0	0	0	0	0	0	0	0	0	0	0	0
MsG0780037323.01	0	0	0	0	0	0	0	0	0.007417	0	0	0	0	0	0.010414	0	0	0	0	0	0.03922	0	0	0
MsG0780036581.01	0	0	0	0	0	0	0	0	0	0	0	0	0	0	0	0	0	0	0	0	0	0	0	0
NewGene_1950	8.66617	10.9745	11.5512	8.07626	7.99916	8.3047	2.52566	4.35257	4.17483	1.01873	1.68139	2.04873	12.3106	13.5539	11.4405	11.6363	13.1764	9.30579	4.95436	5.97921	6.62065	5.6335	5.79308	5.90294
NewGene_1955	0	0.129713	1.61238	0.21719	0.194889	0	0.432402	0.084395	0	0.197085	0.252417	0.283041	0.745567	0.365443	0	0.539233	0.356739	0	0.177971	0.245359	0.046847	1.02065	0.19935	0.231219
NewGene_1956	8.7052	8.26935	8.53944	16.0532	9.38489	10.7003	9.48408	9.52292	12.7804	4.26201	5.38361	7.60335	9.41629	9.79618	3.67182	9.31583	14.4144	10.0519	8.55284	12.9138	12.5051	6.8044	5.50122	6.99167
NewGene_1959	0	0.088427	0	0.253364	0	0.422157	0	1.02815	0	0	0.229898	0.495049	0	0	0.126919	0	0	0.256818	0	0.402427	0	0	0	0
NewGene_1958	0.889279	2.14821	2.07788	1.65422	1.89088	3.62021	0.89151	0.798953	11.3762	0.311252	0.802407	0.325195	0.524447	1.2079	0.958676	0.642556	0.507447	0.563077	5.3106	2.37132	4.01964	0.652937	3.39298	1.282
MsG0780038581.01	0	0	0	0	0	0	0	0	0	0	0	0	0	0	0	0	0	0	0	0	0	0	0	0
MsG0180004922.01	0.093422	0.305162	0.819783	1.5909	0.659448	0.498546	0.043044	0.7031	0.295393	0.506034	0.159368	0.180383	2.17426	1.93852	3.00779	5.11743	2.89331	5.37541	0.717427	1.40353	0.391504	2.2541	4.38624	2.39542
MsG0680035908.01	0.03716	0.127781	0	0.139777	0	0.060975	0	0.116884	0.481107	0.15728	0.17583	0	0.144085	0	0.202639	0.16173	0	0.06413	0	0.188233	0.12455	0	0	0.215079
MsG0780036587.01	21.5526	24.83	9.83805	15.6221	7.26975	3.654	11.5705	39.3523	44.3956	54.0199	17.8296	20.5407	4.82913	0.738997	1.92516	0.59363	3.49948	1.60679	65.6364	18.8719	19.9714	7.91227	13.1196	9.63479
MsG0580024106.01	0	0	0	0	0	0	0	0	0	0	0	0	0	0	0	0	0	0	0	0	0	0	0	0
MsG0180003080.01	15.663	20.7459	23.3001	17.2448	17.6045	21.3858	11.4362	12.1288	8.54884	9.37144	10.1545	9.63858	18.701	17.0782	19.5562	23.6311	14.417	20.5621	15.2467	19.203	16.3776	22.3837	26.8523	22.8516
MsG0480020578.01	0.041685	0.127134	0.126962	0.038248	0	0	0	0.166807	0	0	0.228288	0	0.124543	0	0.087296	0	0.092587	0.256256	0.242047	0	0.351129	0	0	0
MsG0180001920.01	0	0	0	0	0.256048	0.041241	0	0	0	0.517892	0.05231	0.107025	0	0	0	0	0.191963	0	0.057315	0	0	0.456651	0	0.058276
MsG0780038583.01	0	0	0	0	0	0	0	0	0.038377	0	0	0	0	0	0	0	0	0	0	0	0.064745	0	0	0
MsG0480019598.01	0.264306	0.458512	0	0	0	0	0.082061	0	0.498039	0	0.238209	0	0	0	0.178759	0.22758	0.13738	0	0	0	0	0	0.379217	0
MsG0280007909.01	0	0	0	0	0.112981	0	0	0	0	0	0	0	0	0	0.426812	0.667499	1.06619	1.36114	0	0	0	0	0.161672	0.202749
MsG0180002675.01	0	0	0	0	0	0	0	0	0	0	0	0	0	0	0	0	0	0	0	0	0	0	0	0
MsG0380012990.01	0.015424	0	0.029395	0	0.028672	0	0	0.057576	0.131807	0	0	0.043338	0	0.025855	0.060164	0	0	0	0.091466	0	0	0.03534	0.230112	0
MsG0480020780.01	7.30649	6.02642	9.09902	8.97676	6.39833	5.71598	4.52002	8.10002	9.93656	3.84993	5.37657	7.80378	5.10979	5.60552	5.51036	4.34298	5.29833	4.47523	6.26497	4.27121	6.32214	4.36095	5.48069	4.5236
NewGene_24593	3.11361	2.44798	2.64683	2.43389	1.62337	1.21253	0.266154	0.500796	0.587027	0.502208	0.322186	0.66633	1.25607	1.12533	1.34295	1.20536	0.764417	0.352942	1.51605	2.08866	4.31858	1.92253	2.87396	2.05527
NewGene_24592	1.52969	1.44083	1.11562	2.84952	1.61065	1.28729	0.448044	0.568308	0.637168	0.304925	0.376698	0.64785	0.919598	0.929488	1.25971	0.847533	2.45047	1.87665	1.21539	1.38222	2.39567	2.20676	3.19039	1.62044
MsG0280009043.01	0	0	0	0	0	0	0	0	0	0	0	0	0	0	0.023871	0	0.06113	0	0	0	0	0	0.045511	0.012199
NewGene_24594	0.050114	0	0.109493	0.007887	0	0.049642	0	0	0	0	0	0	0.023158	0.053566	0	0.058415	0	0	0	0.004223	0	0	0.007396	0
NewGene_24597	0.682055	0	0.066234	0.143005	0.085844	0	0	0.336594	0.055778	0	0.112552	0	0	0.100721	0	0	0	0	0.266298	0.064573	1.05992	0	0	0.136756
NewGene_24596	0.086069	0	0	0	0.105503	0	0	0.161034	0.046052	0	0.092322	0.035454	0	0.045101	0.09334	0	0.031993	0	0.375513	0	0.386539	0	0	0
NewGene_24599	1.94115	0.559197	1.24018	3.07876	2.05856	1.68223	2.81118	1.05685	1.77819	1.43625	1.35554	1.35482	1.3637	1.27017	0.809241	0.567315	0.866912	0.897529	1.01157	0.931531	1.16806	1.31605	2.34847	1.54347
NewGene_24598	7.63868	5.51035	4.85583	7.38088	7.8974	4.98792	3.63898	3.71942	4.54491	2.6566	2.32183	5.4129	5.16204	4.51083	5.50508	2.44563	4.23931	3.29007	5.94097	5.15709	5.66289	5.37057	6.88053	4.79418
MsG0080048567.01	0	0.572465	0.131756	0.315476	0.595454	0.210966	0.892755	0.099827	0.116315	0.302294	0.824894	0.245998	0	0	0	0.230474	0.442857	0	0	0	0.848877	5.14948	0.108542	0.195913
MsG0280010394.01	1.27645	0.319231	0.774267	1.32432	1.39031	1.74362	1.93236	0.283599	0.447409	3.1865	0.28637	0.486721	16.5312	7.5877	13.2656	16.4674	20.2304	27.8366	2.00666	0.508937	0.795846	3.9356	4.01089	2.59199
MsG0380014868.01	0	0	0	0	0	0	0	0	0	0	0	0	0	0	0	0	0	0	0	0	0	0	0	0
MsG0880043818.01	0	0	0	0	0	0	0	0	0	0	0	0	0	0	0	0	0	0	0	0	0	0	0	0
MsG0180002289.01	0	0	0.011664	0	0.006898	0	0	0	0	0	0	0	0	0	0	0	0	0	0	0	0.017201	0	0	0
MsG0580030236.01	9.60464	11.5794	12.8465	10.0047	17.6902	15.5443	7.45299	5.78463	5.10522	5.07941	4.24861	4.10366	43.0521	43.5865	45.5271	49.4176	42.0944	33.6794	6.11974	9.75165	8.9461	16.0976	13.6942	14.1447
MsG0580030146.01	0	0	0	0	0	0	0	0	0	0	0	0	0	0	0	0	0	0	0	0	0	0	0	0
MsG0080048079.01	0	0	0	0	0	0	0	0	0	0	0	0	0	0	0	0	0	0	0	0	0	0	0	0
MsG0180002506.01	3.01453	2.88262	3.02888	2.55197	2.14577	2.28442	0.605238	1.46084	2.59791	1.30028	0.983416	1.27517	1.5677	2.21158	1.75399	2.34282	2.78607	2.59052	2.6109	2.72646	2.54215	1.84179	2.14449	2.20559
MsG0680034554.01	0	0	0	0	0	0	0	0	0	0	0	0	0	0	0	0	0	0	0	0	0	0	0	0
MsG0180003277.01	0	0	0	0	0	0	0	0	0.141496	0	0	0	0	0	0	0	0	0	0	0	0	0	0	0
MsG0080048565.01	0.229554	0.50837	0.10515	0	0.110674	0.352389	1.61203	0	1.1637	0.593535	1.87461	0.257307	0	0	0	0	0.580243	0	0.162199	0.337579	0.254058	4.79343	0.479433	0.102382
MsG0780039893.01	0	0	0	0	0	0	0	0	0	0	0	0	0	0	0	0	0	0	0	0	0	0	0	0
MsG0180005137.01	2.601	4.39288	3.0734	5.27741	2.88047	4.96866	16.3614	7.11906	14.7249	16.3927	11.57	6.38685	3.54595	0	2.9769	2.58231	3.26751	3.42538	3.15835	2.93287	2.60859	4.93483	4.82968	2.94312
MsG0580030144.01	12.9642	11.1373	13.1056	12.6301	11.2911	12.064	5.72833	9.36485	14.3167	4.87433	4.63235	4.68127	14.7082	16.0315	13.3292	13.6474	13.2145	12.9432	12.0763	12.2688	10.648	14.4184	15.8734	13.0711
MsG0080048095.01	0	0	0	0	0	0	0	0	0	0	0	0	0	0	0	0	0	0	0	0	0	0	0	0
NewGene_18917	33.7988	28.3393	20.2824	34.3848	36.5775	36.1775	57.3167	44.2861	26.6334	62.4412	49.0473	56.0482	28.9491	27.6933	30.9064	28.8408	31.4035	29.9945	13.8323	22.4103	23.7226	32.8548	37.9795	31.3208
MsG0880044617.01	0	0	0	0	0	0	0	0	0.112901	0	0	0	0	0	0	0	0	0	0	0	0	0	0	0.082485
MsG0880042081.01	0	0	0	0	0	0	0	0	0	0	0	0	0	0	0	0	0	0	0	0	0	0	0	0
MsG0280008818.01	0	0	0	0	0	0	0	0	0	0	0	0	0	0	0	0	0	0	0	0	0	0	0	0
NewGene_24629	0.39852	0.457757	1.19396	0.862684	1.07075	0.172804	3.6722	2.3916	2.97233	2.0172	0.551443	1.20494	0.580438	0.333031	1.47576	1.25144	1.00946	1.27309	1.38321	2.98143	1.24348	1.32826	0.931558	0.636544
NewGene_12849	0.056215	0	0.073682	0	0	0	0	0	0	0	0	0.088543	0	0	0	0	0	0	0	0	0	0	0.4923	0
NewGene_12846	1.48757	1.15813	0.887412	0.569477	1.99036	1.11041	0	0.800934	2.1264	0	0.691105	1.10257	0.815689	0.361882	0.547935	1.07903	1.28643	1.75566	0.860196	1.51258	0.720034	0.687658	1.13095	0
NewGene_12847	0.408335	0.283615	0.01576	0.211698	0.222166	0.463375	0.910652	0	0.020869	0	0	0	0	0	0	0	0	0	0	0	0	0	0.116483	0
NewGene_12845	5.48246	5.00872	4.99193	4.46674	4.92253	4.83151	2.96304	2.75692	3.70823	2.46424	3.07768	2.20472	4.07616	4.95615	5.1691	4.11915	5.08176	4.72054	3.96629	3.95724	5.47696	4.32045	4.75959	4.55243
NewGene_24623	6.72898	3.24964	4.60609	1.46423	2.8	2.14248	1.00072	2.74587	3.52773	2.96347	1.84179	2.49868	1.98208	1.80731	1.25014	0.713983	2.11099	0.89957	3.41863	4.95768	3.54157	2.31918	2.13139	1.68141
NewGene_12843	2.11792	8.38643	17.3333	5.09141	14.4676	14.1844	5.48418	3.9869	5.2156	1.65819	5.72535	1.29488	13.2516	22.1478	24.8781	20.3163	19.7858	12.8918	1.73276	21.8792	14.9866	12.6598	3.82325	20.3385
NewGene_24620	1.71335	1.11873	1.05185	0.663355	0.334386	0.555657	1.39074	1.4976	3.64888	0.753217	0.912033	0.154735	0.391656	0.252537	0.423114	0.478262	0.406558	0	1.94846	1.41307	0.70829	0.194594	0.478567	0.824336
MsG0880046497.01	4.99007	4.3534	6.43585	3.78254	4.75964	6.47669	4.08608	6.05737	4.33663	4.24374	4.23209	4.36394	6.43517	5.63192	7.27995	5.48419	7.17472	4.61286	3.74719	3.01687	4.23082	2.63182	2.00305	2.854
MsG0580027890.01	17.5902	7.38002	1.94123	7.14741	16.2949	10.8094	6.60115	6.87548	1.72132	13.6952	10.0682	1.73563	6.78182	14.6061	15.978	13.0751	13.6438	0.697845	6.83324	13.6638	9.26869	20.2097	10.2008	12.0687
MsG0180005403.01	0.032286	0	0	0	0	0	0	0	0	0	0	0	0.029705	0	0	0	0	0	0	0	0	0	0	0
MsG0480021650.01	0.055509	0.260238	0.018278	0.161332	0.099637	0.37474	0.063917	0.083235	0.267847	0.166126	0.202195	0.224631	0.227334	0.27616	0.107334	0.12465	0.151619	0.275952	0.121893	0.086402	0.170574	0.068079	0	0.139621
MsG0680032769.01	21.7193	21.7744	20.235	22.3743	20.9994	21.4007	24.8917	21.5017	19.7236	16.9956	21.0822	23.0468	28.7412	24.9741	29.0968	26.6062	26.2022	24.2768	26.6422	22.6573	24.0695	24.0117	33.7446	23.4656
MsG0180000618.01	0	0	0	0	0	0	0	0	0	0	0	0	0	0	0	0	0	0	0	0	0	0	0	0
MsG0380017189.01	1.13503	0.261786	0.787726	1.33084	0.568623	0.526092	2.61276	0.621922	0.969935	1.59372	0.694405	0.919614	0.344656	0.193499	1.34496	1.18071	1.59712	2.15672	0.503446	0.953097	0.936846	0.406877	1.27995	1.43496
MsG0380017011.01	0	0.104782	0.009874	0.205643	0.105249	0.07497	0.076306	0.02023	0.149819	0.051702	0	0.107256	0	0.071675	0.022326	0.030507	0	0.159546	0.239192	0.179856	0.053308	0	0	0.300637
MsG0080049026.01	15.3833	7.61619	12.3673	15.4467	14.3466	13.5367	0.345922	3.84763	1.5389	0.75706	1.36997	1.64054	24.4096	14.2656	18.4991	19.6725	18.337	23.2368	9.70711	12.4207	8.24446	8.3878	8.69834	10.9967
MsG0380012996.01	0	0	0	0	0	0	0	0	0	0	0	0	0	0	0	0	0	0	0	0	0	0	0	0
MsG0580025608.01	0.423377	0	0.53302	0	0	0	0	0.115536	0	0	0.220422	0	0	0	0	0	0	0	0.334359	0	0	0.141422	0	0
NewGene_24233	0.731384	0	0.28666	0	0.27844	0.35784	0	1.30638	0.783944	0.507298	0.09045	0	0.456109	0	0.097786	0	0	0	0	0.260665	0.186597	0	0	0
MsG0180004898.01	0	0	0	0	0	0	0	0.103881	0	0	0	0	0	0	0	0	0	0	0	0	0.108971	0	0	0
MsG0180003427.01	0.233256	0.160354	0.300634	0.16213	0.259739	0.035855	0	0.380114	0	0.150358	0	0.204672	0.29324	0.057366	0.311447	0.302218	0.286087	0.090323	0.215092	0.147503	0.190509	0.20101	0.043218	0.188547
MsG0780038435.01	0	0	0.390095	0	0	0	0	0	0	0	0	0	0	0	0	0	0	0	0	0	0	0	0	0
NewGene_2533	13.1044	11.8169	13.1662	12.9837	15.735	18.7702	4.37196	7.07145	6.97059	4.49414	5.12997	5.82806	13.1403	15.9393	14.5743	15.4493	15.0044	18.3607	10.6368	14.0543	12.077	15.6288	15.1024	16.8803
NewGene_14444	2.40659	1.3513	1.2631	2.14906	0.904396	3.53119	1.68055	1.60367	0.706024	0.277653	0.691353	0.818303	2.43391	2.52304	2.4114	2.453	5.33951	3.49268	1.1536	3.10622	3.48651	2.01598	1.11861	2.98365
MsG0580029028.01	39.0924	41.0707	45.0662	45.9627	51.9619	50.2704	74.4313	44.6413	40.6973	40.1394	39.4579	34.9529	35.9559	32.3652	35.5355	29.9964	32.4403	30.1089	31.0965	30.3318	39.7759	36.056	34.7471	33.9241
MsG0680035064.01	0	0	0	0.092008	0.088179	0	0.087575	0.091346	0	0	0	0	0.422127	0.615095	0.675073	0.329294	0.392339	0.243977	0	0.050548	0.274123	0	0.07275	0.156382
MsG0580024439.01	0.531745	0.110582	0.050238	0.425733	0.440179	0.417703	0.00489	0.145132	1.14903	0.105696	0.442166	1.01026	0.145173	0.494387	0.326126	0.595652	1.17538	0.236771	0.164441	0.162393	0.622292	0.312365	1.71356	1.48037
MsG0780039575.01	0	0	0	0	0	0	0	0	0	0	0	0	0	0	0	0	0	0	0	0	0	0	0	0
MsG0880047588.01	0	0.242601	0	0	0	0	0.063827	0	0.076091	0.134974	0	0	0	0	0	0	0	0	0	0.080568	0	0	0.157357	0
NewGene_14443	1.29516	2.1907	0.405305	0	0.38475	0	0	0.186045	1.74538	0.136766	0.135142	0.138145	0.431754	0.738082	0.190155	0.082292	0	0	1.09631	1.8858	2.3882	0.320656	0	0
MsG0780040561.01	0	0	0	0	0	0	0	0	0	0	0	0	0	0	0	0	0	0	0	0	0	0	0	0
MsG0880046845.01	9.5961	9.04405	8.73133	12.0103	11.9262	13.068	5.80597	6.82842	8.66493	4.23651	4.83983	2.76089	17.5155	23.9826	18.3421	17.703	18.9299	16.5144	11.107	11.2852	9.71038	14.5958	10.7891	16.1243
MsG0880044039.01	8.12352	1.68122	0.610415	1.64412	1.45113	0.939543	0.64513	0.638934	0.485987	0	0.434705	0.249064	1.57527	0.0652	0.980824	0.364352	0.574592	0.866507	4.88748	1.93133	2.14483	1.07028	0.642871	0.601719
MsG0380017951.01	0	0	0	0	0	0	0	0	0	0	0	0	0	0	0	0	0	0	0	0	0	0	0	0
MsG0780038437.01	0	0	0	0	0	0	0	0	0	0	0	0	0	0	0.066477	0	0.117186	0	0	0	0	0	0	0.043103
NewGene_18239	1.09923	0	0	0.705221	0.460307	0	0	0.224223	0	0.134846	0	0	0	0	0.047612	0	0	0	0.439187	0.329515	1.02648	0	0	0.129635
MsG0880045426.01	1.39542	1.55409	0.887999	0.610692	0.434034	0.454407	2.02912	1.06269	2.52051	1.83412	2.05702	1.92615	0.706845	1.11845	0.192631	0.756376	0.914832	0.913553	0.364572	1.00466	0.835037	0.7723	0.525005	0.198056
MsG0480022179.01	0.035436	0	0	0	0	0	0	0.051386	0	0	0	0	0.207622	0.037513	0	0.039956	0.070393	0	0	0	0	0	0.048808	0
MsG0580024104.01	0	0.17527	0	0.139867	0	0	0	0	0	0	0	0	0	0.537329	0	0	0.082022	0	0	0	0	0	0.223871	0
MsG0380014241.01	0	0	0	0	0	0	0	0	0	0	0	0	0	0	0	0	0	0	0	0.063373	0	0	0	0
MsG0880044534.01	0	0.035597	0	0	0	0.037102	0	0	0	0	0	0.034608	0	0	0	0	0.01562	0.111168	0	0	0	0	0	0
MsG0580025142.01	0	0	0	0	0	0	0	0	0	0	0	0	0	0	0	0	0.046729	0	0	0	0.085658	0	0	0
MsG0680033772.01	2.43171	1.52459	1.4321	1.57007	1.02685	2.98698	0.642978	1.56921	3.08097	1.11719	1.56161	1.0335	3.91925	5.15428	5.29532	6.59641	2.14447	3.15701	3.94285	2.32821	1.4491	1.49826	1.62675	1.27546
MsG0780036396.01	191.229	152.254	160.159	152.127	164.859	145.03	141.884	189.725	111.138	207.701	148.452	155.221	169.215	137.793	168.495	148.574	150.85	180.98	175.495	167.099	160.731	144.482	155.55	164.681
MsG0180001922.01	37.1435	25.7619	23.6444	25.1224	25.7909	25.0901	9.98227	14.5183	18.7948	9.32858	9.87728	9.86601	26.6492	24.3209	22.6474	30.7301	25.7463	26.282	35.7474	26.0829	27.9707	24.7187	25.8765	29.2893
MsG0680031237.01	0	0	0	0	0	0	0	0	0	0	0	0	0	0	0	0	0	0	0	0	0	0	0	0
MsG0180005194.01	0	0	0	0	0.033706	0	0	0	0	0	0.057357	0.164166	0	0	0	0.032166	0	0	0	0	0	0	0	0
MsG0280008839.01	0	0	0	0.514315	0	0.202183	0	0	1.21928	0	0	0.078567	0	0	0	0	0	0	1.01206	0	0.044369	0	0	0.157978
MsG0180003975.01	1.73477	3.56819	10.7772	2.19139	3.00238	5.26335	2.58473	9.39497	8.2457	6.16109	6.45775	7.09964	2.80611	0.805637	2.92767	5.69945	4.17581	4.524	4.79481	3.54099	6.14548	3.20971	4.11235	4.51293
MsG0880043352.01	0	0.325589	0	0.090662	0	0	0	0	0	0.073031	0	0.175924	0	0	0.193342	0	0	0.193746	0.071848	0	0	0	0	0.123824
MsG0480020078.01	0	0	0	0	0	0	0	0	0.093879	0	0	0	0	0	0	0	0	0	0	0	0	0	0	0
MsG0180005196.01	0.260464	0.23894	0.746061	0.24	0	0.276986	0.029233	0.185622	0.67658	0.267865	0.064416	0.147919	0	0.072701	0	0	0	0	0.406433	0.234744	0.503901	0	0	0.199262
MsG0280008865.01	0	0.051754	0.201215	0.106959	0.035274	0.018504	0.456616	0.157135	0.132866	0.034274	0	0.034856	0.01715	0	0.150106	0.094161	0.130577	0	0.038585	0.100911	0.096224	0.096658	0.05551	0.074283
MsG0480023619.01	0	0	0	0	0	0	0	0	0	0	0	0	0	0	0	0	0	0	0	0	0	0.149299	0.110953	0
MsG0680030977.01	0	0	0	0	0.066555	0	0	0	0.050549	0	0	0	0	0	0	0	0	0	0	0	0	0	0	0
MsG0280009997.01	0	0.067012	0	0	0	0	0	0	0	0	0	0	0	0	0	0.149702	0	0	0	0	0	0	0	0
MsG0680033609.01	0	0	0	0	0	0	0	0	0	0	0	0	0	0	0	0	0	0	0	0	0	0	0	0
MsG0680034655.01	23.4116	19.5701	16.4349	50.7093	39.345	35.3987	56.7437	42.8982	58.5166	60.4651	54.492	55.8955	41.3434	33.0243	30.9429	32.9771	40.863	49.3384	38.1064	34.7854	34.6365	48.0272	45.8546	42.4361
MsG0380015390.01	0	0	0	0	0	0	0	0	0	0	0	0	0	0	0	0	0.124781	0	0	0	0	0	0	0
MsG0880044583.01	0	0	0	0	0	0	0	0	0	0	0	0	0	0	0	0	0	0	0	0	0	0	0	0
MsG0380015457.01	20.9182	19.5863	19.9757	16.3654	15.6062	15.8853	13.8835	16.0172	14.6123	11.8537	15.926	12.9001	15.8735	10.4083	11.2252	12.9485	12.5616	12.6653	16.3054	17.5268	17.7022	14.1062	13.6879	14.6012
MsG0180001123.01	0	0	0	0	0	0.041758	0	0	0	0.091697	0	0	0.018059	0	0	0	0	0	0.120687	0	0	0	0	0
MsG0580027058.01	0	0	0	0	0	0	0	0	0	0	0	0	0	0	0	0	0	0	0	0	0	0	0	0
NewGene_4202	0	0.197727	0.213384	0	0.234705	0	0.330326	0	0.034259	0	0	0	0.414465	0.526477	0.655975	0.270137	0.243486	0	0.086473	0.125266	0	0	0	0.25919
NewGene_4203	0	0	0	0.132066	0.066341	0.241337	0	0	0	0	0	0	0.435545	0	0	0	0	0	0	0.128831	0	0.278491	0	0
NewGene_4200	0	0	0	0.088317	0.417874	0	0	0	0	0	0	0	0.112983	0	0	0.103481	0	0.114462	0	0	0	0	0	0.174569
NewGene_4201	1.01128	0.902833	1.46952	1.59704	0.276303	0.44038	1.52311	0.518438	0.744515	0.364477	0.759897	0.837051	0.444686	0.196397	0.623824	0.195896	0.920076	0.11398	0.774665	0.676385	0.926485	1.21084	0.422187	1.01794
MsG0880045625.01	0	0	0	0.078365	0	0	0	0.154048	0	0	0	0	0	0	0	0	0	0	0	0.08146	0	0	0	0
NewGene_1843	0	0.38432	0.637629	0.630657	0.82114	0.08168	0.28824	0.373396	0	0.464182	0.390958	0.46614	1.043	0.305182	0.664816	0.784956	0	0.728054	0.730495	0.25602	0.696106	0.589333	0.848366	0.636813
MsG0580030002.01	34.0347	31.4205	35.4396	41.8897	39.6883	36.5732	22.5865	15.1519	15.8058	10.2392	11.2339	17.6707	64.633	74.7034	62.7843	82.6562	69.3191	82.1143	46.2982	51.522	37.2927	55.8698	60.6979	60.7046
MsG0380011569.01	0	0	0	0	0	0	0	0	0	0	0	0	0	0	0	0	0	0	0	0	0	0	0	0
MsG0880046118.01	0	0	0	0	0	0	0	0	0	0	0	0	0	0	0	0.053659	0	0	0	0	0	0	0	0
MsG0780040563.01	26.2914	23.6915	13.7805	22.7318	16.7826	15.3471	2.30655	7.03557	12.626	6.6388	8.08187	9.95752	31.7551	15.1758	19.8256	36.2869	29.2232	43.7018	35.2599	14.5357	21.9298	20.3839	24.3321	16.7135
MsG0780039626.01	17.5913	18.1114	18.5736	15.9227	16.01	12.1293	31.6233	16.0376	25.3195	18.0367	24.0992	18.6618	13.3729	13.0169	15.3102	16.3771	12.5626	14.0926	15.5578	15.6938	17.2178	10.4744	10.1761	12.3618
MsG0180003745.01	0.401556	0.381427	0.481321	0.561053	1.13997	0.967084	0	0.03804	1.92145	0.239779	0.382081	0.109979	0.182567	0	0.167107	0.382814	0.392531	0.09214	1.15032	0.356067	0.2807	0.335875	0.106144	0.306984
MsG0780038649.01	12.724	14.8826	15.7234	9.55978	12.1427	9.23463	7.69458	9.72739	11.1864	5.55011	8.29129	6.79057	10.907	7.64323	11.0016	10.1847	10.0595	11.6839	13.6519	9.70153	13.9271	6.55542	6.62202	9.24556
MsG0180002368.01	0	0	0	0	0	0	0	0	0	0	0	0	0	0	0	0	0	0	0	0	0	0	0	0
MsG0880043643.01	0	0	0	0	0	0.161254	0	0	0	0	0	0	0	0	0	0	0	0	0	0	0	0	0	0
MsG0880042087.01	0	0	0	0.200847	0	0	0	0	0	0	0	0	0	0.072137	0	0	0	0	0	0	0	0	0	0
MsG0080049087.01	0	0	0	0	0	0	0	0	0	0	0	0	0	0	0	0	0	0	0	0	0	0	0	0
MsG0380016963.01	11.8676	9.66428	13.5974	13.7023	10.8856	14.1274	9.35784	7.34647	10.1391	6.07667	5.62321	7.01377	12.9099	11.3528	10.8073	10.0892	9.58605	7.53589	28.951	20.6924	23.105	21.2649	27.6062	22.2326
MsG0280010408.01	14.0561	12.934	15.7804	10.9982	10.1276	7.86967	39.2196	21.3072	30.7501	9.62675	11.5417	8.78905	19.8052	14.021	11.9327	5.44715	10.3983	10.0342	16.1323	16.6792	25.263	6.50439	6.96565	13.7986
NewGene_572	10.8034	11.89	10.6323	12.7243	10.9573	11.9278	22.0296	10.0047	14.396	6.12779	8.18228	8.72096	7.73722	7.1777	8.1018	5.96946	8.8681	5.76138	12.3947	15.1147	10.5945	8.65977	11.6647	8.92763
MsG0580024102.01	0	0	0	0	0	0	0	0	0	0	0	0	0	0	0	0	0	0	0	0	0	0	0	0
MsG0580025144.01	64.6054	67.9209	62.4877	87.372	109.515	93.5923	39.1612	52.9296	36.1837	50.9553	53.8461	72.6475	167.709	156.194	167.16	246.473	180.511	218.066	69.4748	62.6111	62.3194	80.6984	85.4835	89.5728
MsG0680034810.01	0	0	0	0	0	0	0	0	0	0	0	0	0	0	0	0	0	0	0	0	0	0	0	0
MsG0780040504.01	0	0.043454	0	0	0	0	0	0	0	0	0	0	0	0	0	0	0	0.029906	0	0	0.45598	0	0	0
MsG0780040607.01	16.7797	14.8727	17.0933	12.5546	17.848	20.7969	15.1775	11.3691	13.8132	7.06674	7.888	6.77819	23.3788	18.1006	22.7526	25.0312	18.9787	17.2092	16.1877	18.8778	15.9142	17.1745	17.5605	16.7167
MsG0180000030.01	0.733082	2.04831	2.4475	2.31177	5.47354	3.89118	6.3732	0.371257	0.621537	1.07021	0.894986	0.837558	30.8821	33.7008	23.609	49.4361	42.4395	66.7742	1.91262	2.27357	1.30614	2.92799	10.3025	7.19422
MsG0180002387.01	0	0	0	0	0	0	0	0	0	0	0	0	0	0	0	0	0	0	0	0	0	0	0	0
MsG0080048844.01	0	0	0	0	0	0	0	0	0	0	0	0	0	0	0	0	0	0	0	0	0	0	0	0
MsG0380012426.01	2.75223	4.56892	4.59606	2.87956	3.7151	2.55615	1.53086	4.34021	8.689	2.0694	1.17809	2.60148	1.53772	2.19535	3.57023	1.30887	1.72716	3.95314	5.6581	5.21658	4.92236	1.01469	1.74982	2.05538
MsG0280008867.01	0	0	0	0	0	0	0	0	0	0	0	0	0	0	0	0	0	0	0	0	0	0	0	0
NewGene_1848	866.389	460.835	242.724	492.164	459.288	304.928	594.797	1786	535.378	1783.56	2095.08	3936.08	96.323	79.3133	72.996	38.0686	63.4913	30.3243	119.536	194.25	336.656	207.601	338.321	244.487
MsG0880046634.01	0.454049	0.972259	0.57669	0.271839	0.271611	0.415652	0.206055	0.707942	1.04418	0.862299	0.749967	0.549793	0.275268	0	0	0	0.057386	0	1.04725	0.414639	0.859133	0.282968	0.154794	0.230776
MsG0780039864.01	5.736	5.95177	6.85586	5.91332	5.36291	4.60877	6.42454	7.38215	10.7912	5.39666	5.58747	4.87283	4.61222	3.56624	3.35386	3.52206	4.66518	4.77171	6.4097	3.4114	5.90788	3.51084	2.77878	3.02896
NewGene_6801	0.2854	0.11514	0.1999	0.42889	0.169736	0.415102	0.02209	0.29589	0.198201	0.382212	0.630238	0	0.043389	0.096737	0.425385	0.516835	1.43112	1.35129	0.030559	0.396339	0.320687	0.238646	0.23319	0.507632
NewGene_3951	0	0	0	0	0.357847	0	0	0	0	0	0.163443	0	0	0	0	0	0	0	0	0	0	0	0	0
MsG0880042569.01	0	0	0.032796	0	0	0	0	0	0	0	0	0	0	0	0	0	0	0.028171	0	0.233323	0	0.037212	0	0
MsG0180002978.01	42.1784	29.2714	53.0633	55.3297	39.2994	66.2455	65.5655	148.912	69.5096	175.969	175.456	76.4243	22.326	42.8579	33.006	12.3285	33.1778	8.94636	18.6965	19.6676	25.3806	42.7699	44.8125	43.3944
[truncated: 61,158 more rows]

## Sheet: Table S2B
Table S2B The percentage of highly expressed genes in samples, with FPKM value ≥60.
Samples	Number of FPKM≥60 genes	Total number of genes	Percentage of FPKM≥60 genes
I20-6-1	2336	63156	3.69878
I20-6-2	2323		3.67819
I20-6-3	2411		3.81753
S20-6-1	2253		3.56736
S20-6-2	2335		3.69719
S20-6-3	2327		3.68453
I10-6-1	2200		3.48344
I10-6-2	2131		3.37418
I10-6-3	2291		3.62753
S10-6-1	2002		3.16993
S10-6-2	2021		3.20001
S10-6-3	1943		3.07651
I20-15-1	2377		3.7637
I20-15-2	2331		3.69086
I20-15-3	2327		3.68453
S20-15-1	2237		3.54202
S20-15-2	2303		3.64653
S20-15-3	2254		3.56894
I10-15-1	2411		3.81753
I10-15-2	2375		3.76053
I10-15-3	2332		3.69244
S10-15-1	2272		3.59744
S10-15-2	2381		3.77003
S10-15-3	2373		3.75736
