# Supplementary material for: Comparative Phenotypic and Transcriptomic Analyses Provide Novel Insights into the Molecular Mechanism of Seed Germination in Response to Low Temperature Stress in Alfalfa
Source: Int J Mol Sci. 2024 Jun 30;25(13):7244. doi: 10.3390/ijms25137244 (PMC11241472; doi:10.3390/ijms25137244)
Supplement: Supplementary file 1 [file ijms-25-07244-s001.zip › Supplementary Table S3.xlsx]

## Sheet: Table S3A I10-6 vs S10-6
Table S3A DEGs in Saidi10 after 6 h of seed germination under low temperature stress.
Gene ID	FPKM						FDR	log2FC	Regulated	COG class	COG class annotation	GO annotation	KEGG annotation	KEGG pathway annotation	KOG class	KOG class annotation	Pfam annotation	Swiss Prot annotation	eggNOG class	eggNOG class annotation	NR annotation
	I10-6-1	I10-6-2	I10-6-3	S10-6-1	S10-6-2	S10-6-3
278 specific DEGs in I10-6 vs S10-6
MsG0080047990.01	174.934	216.36	135.517	406.658	431.686	564.726	1.64793e-05	1.65901	up	[IQR]	Lipid transport and metabolism;; Secondary metabolites biosynthesis, transport and catabolism;; General function prediction only	Molecular Function: oxidoreductase activity (GO:0016491);;	K00059|6.9e-28|qsu:112011209|K00059 3-oxoacyl-[acyl-carrier protein] reductase [EC:1.1.1.100] | (RefSeq) dehydrogenase OXI1-like	Fatty acid biosynthesis (ko00061);; Biotin metabolism (ko00780);; Fatty acid metabolism (ko01212)	[R]	General function prediction only	Enoyl-(Acyl carrier protein) reductase	Glucose and ribitol dehydrogenase OS=Daucus carota OX=4039 GN=CAISE5 PE=2 SV=1	Q	Secondary metabolites biosynthesis, transport and catabolism	putative short-chain dehydrogenase/reductase SDR [Medicago truncatula]
MsG0080048608.01	3.03782	5.66316	5.64519	0.968377	0.83266	0.596582	0.00100928	-2.26448	down	--	--	Molecular Function: molecular_function (GO:0003674);; Molecular Function: enzyme inhibitor activity (GO:0004857);; Molecular Function: protein binding (GO:0005515);; Cellular Component: cellular_component (GO:0005575);; Cellular Component: cell wall (GO:0005618);; Cellular Component: intracellular (GO:0005622);; Cellular Component: obsolete cell (GO:0005623);; Cellular Component: cytoplasm (GO:00…	K01188|8.4e-22|sita:101778196|K01188 beta-glucosidase [EC:3.2.1.21] | (RefSeq) beta-glucosidase 12	Cyanoamino acid metabolism (ko00460);; Starch and sucrose metabolism (ko00500);; Phenylpropanoid biosynthesis (ko00940)	--	--	Leucine Rich repeats (2 copies)	Polygalacturonase inhibitor 1 OS=Arabidopsis thaliana OX=3702 GN=PGIP1 PE=1 SV=1	S	Function unknown	polygalacturonase inhibitor 1 [Medicago truncatula]
MsG0080048989.01	28.5342	19.625	19.4134	38	52.9771	45.3364	0.00624968	1.24093	up	[O]	Posttranslational modification, protein turnover, chaperones	Molecular Function: peptidase activity (GO:0008233);; Cellular Component: integral component of membrane (GO:0016021);;	--	--	--	--	--	Probable zinc metallopeptidase EGY3, chloroplastic OS=Arabidopsis thaliana OX=3702 GN=EGY3 PE=1 SV=1	M	Cell wall/membrane/envelope biogenesis	sterol regulatory element-binding protein site 2 protease [Medicago truncatula]
MsG0080048998.01	79.5992	53.2466	106.59	8.74829	18.7751	19.8462	0.000178009	-2.11167	down	--	--	--	--	--	--	--	--	--	--	--	--
MsG0080049131.01	76.8286	113.175	79.0319	170.496	239.574	342.448	6.39374e-05	1.74264	up	--	--	--	--	--	--	--	--	--	--	--	uncharacterized protein LOC25480156 [Medicago truncatula]
MsG0180000444.01	5.1559	4.31525	4.38561	1.27043	1.75388	1.5063	0.00918801	-1.36631	down	--	--	Molecular Function: methyltransferase activity (GO:0008168);; Biological Process: methylation (GO:0032259);;	K00599|1.2e-289|mtr:MTR_1g015770|K00599 methyltransferase-like protein 6 [EC:2.1.1.-] | (RefSeq) S-adenosyl-L-methionine-dependent methyltransferase	--	[R]	General function prediction only	Methyltransferase domain	--	S	Function unknown	LOW QUALITY PROTEIN: uncharacterized protein LOC11423308 [Medicago truncatula]
MsG0180000636.01	0.82664	2.60334	3.85034	11.8566	12.2813	9.34234	0.000538956	2.50318	up	[Q]	Secondary metabolites biosynthesis, transport and catabolism	Biological Process: response to light stimulus (GO:0009416);; Biological Process: gibberellin biosynthetic process (GO:0009686);; Molecular Function: gibberellin 3-beta-dioxygenase activity (GO:0016707);; Molecular Function: metal ion binding (GO:0046872);; Molecular Function: dioxygenase activity (GO:0051213);;	K04124|7.7e-100|mtr:MTR_1g011580|K04124 gibberellin 3beta-dioxygenase [EC:1.14.11.15] | (RefSeq) gibberellin 2-beta-dioxygenase	Diterpenoid biosynthesis (ko00904)	[QR]	Secondary metabolites biosynthesis, transport and catabolism;; General function prediction only	2OG-Fe(II) oxygenase superfamily	Gibberellin 3-beta-dioxygenase 1 OS=Pisum sativum OX=3888 GN=LE PE=1 SV=1	Q	Secondary metabolites biosynthesis, transport and catabolism	gibberellin 3-beta-dioxygenase 1 [Medicago truncatula]
MsG0180000803.01	0.115082	0.459075	0.314052	4.60218	4.79147	5.12417	1.73486e-09	4.18977	up	--	--	Cellular Component: cytoplasm (GO:0005737);; Biological Process: protein folding (GO:0006457);; Biological Process: developmental process (GO:0032502);; Molecular Function: unfolded protein binding (GO:0051082);;	--	--	[T]	Signal transduction mechanisms	CS domain	Protein BOBBER 1 OS=Arabidopsis thaliana OX=3702 GN=BOB1 PE=1 SV=1	T	Signal transduction mechanisms	protein BOBBER 1 [Medicago truncatula]
MsG0180001539.01	30.7438	41.262	32.3708	82.4669	59.6769	68.7307	0.0078267	1.11408	up	[QV]	Secondary metabolites biosynthesis, transport and catabolism;; Defense mechanisms	Molecular Function: monooxygenase activity (GO:0004497);; Molecular Function: iron ion binding (GO:0005506);; Molecular Function: (+)-abscisic acid 8'-hydroxylase activity (GO:0010295);; Cellular Component: integral component of membrane (GO:0016021);; Biological Process: sterol metabolic process (GO:0016125);; Molecular Function: oxidoreductase activity (GO:0016491);; Molecular Function: heme bi…	K09843|1.3e-173|mtr:MTR_1g037580|K09843 (+)-abscisic acid 8'-hydroxylase [EC:1.14.14.137] | (RefSeq) cytochrome P450 family ABA 8'-hydroxylase	Carotenoid biosynthesis (ko00906)	[QI]	Secondary metabolites biosynthesis, transport and catabolism;; Lipid transport and metabolism	Cytochrome P450	Abscisic acid 8'-hydroxylase 2 OS=Arabidopsis thaliana OX=3702 GN=CYP707A2 PE=2 SV=1	Q	Secondary metabolites biosynthesis, transport and catabolism	abscisic acid 8'-hydroxylase 2 [Medicago truncatula]
MsG0180001619.01	34.006	5.64363	9.09426	0.740127	1.75366	2.67542	0.00153305	-3.0656	down	[Q]	Secondary metabolites biosynthesis, transport and catabolism	Molecular Function: transferase activity, transferring acyl groups other than amino-acyl groups (GO:0016747);;	K19861|2.4e-246|mtr:MTR_1g040195|K19861 benzyl alcohol O-benzoyltransferase [EC:2.3.1.196 2.3.1.232] | (RefSeq) benzyl alcohol O-benzoyltransferase	--	--	--	Transferase family	Benzyl alcohol O-benzoyltransferase OS=Nicotiana tabacum OX=4097 GN=HSR201 PE=1 SV=1	S	Function unknown	putative benzyl alcohol O-benzoyltransferase [Medicago truncatula]
MsG0180001848.01	0.217895	0.318404	0.071807	9.57276	0.881706	4.99822	1.70849e-06	4.86445	up	[J]	Translation, ribosomal structure and biogenesis	Molecular Function: glutamate-tRNA ligase activity (GO:0004818);; Molecular Function: glutamine-tRNA ligase activity (GO:0004819);; Molecular Function: ATP binding (GO:0005524);; Cellular Component: cytosol (GO:0005829);; Biological Process: glutamyl-tRNA aminoacylation (GO:0006424);; Biological Process: glutaminyl-tRNA aminoacylation (GO:0006425);;	K01885|0.0e+00|mtr:MTR_1g085150|K01885 glutamyl-tRNA synthetase [EC:6.1.1.17] | (RefSeq) glutamyl-tRNA synthetase	Porphyrin and chlorophyll metabolism (ko00860);; Aminoacyl-tRNA biosynthesis (ko00970)	[J]	Translation, ribosomal structure and biogenesis	tRNA synthetases class I (E and Q), catalytic domain	Glutamate--tRNA ligase, cytoplasmic OS=Arabidopsis thaliana OX=3702 GN=At5g26710 PE=1 SV=1	J	Translation, ribosomal structure and biogenesis	glutamate--tRNA ligase, cytoplasmic [Medicago truncatula]
MsG0180002005.01	0	0.206561	0.27998	5.05218	0.511465	3.43541	0.00107456	4.53616	up	[J]	Translation, ribosomal structure and biogenesis	Molecular Function: glutamate-tRNA ligase activity (GO:0004818);; Molecular Function: glutamine-tRNA ligase activity (GO:0004819);; Molecular Function: ATP binding (GO:0005524);; Cellular Component: cytosol (GO:0005829);; Biological Process: glutamyl-tRNA aminoacylation (GO:0006424);; Biological Process: glutaminyl-tRNA aminoacylation (GO:0006425);;	K01885|0.0e+00|mtr:MTR_1g085150|K01885 glutamyl-tRNA synthetase [EC:6.1.1.17] | (RefSeq) glutamyl-tRNA synthetase	Porphyrin and chlorophyll metabolism (ko00860);; Aminoacyl-tRNA biosynthesis (ko00970)	[J]	Translation, ribosomal structure and biogenesis	tRNA synthetases class I (E and Q), catalytic domain	Glutamate--tRNA ligase, cytoplasmic OS=Arabidopsis thaliana OX=3702 GN=At5g26710 PE=1 SV=1	J	Translation, ribosomal structure and biogenesis	glutamate--tRNA ligase, cytoplasmic [Medicago truncatula]
MsG0180002114.01	1.11562	1.80763	2.18159	10.8182	5.32171	5.4404	0.000213085	2.36522	up	--	--	Molecular Function: DNA binding (GO:0003677);;	K20535|1.1e-24|nta:107797610|K20535 mitogen-activated protein kinase 1/2 [EC:2.7.11.24] | (RefSeq) mitogen-activated protein kinase KSS1-like	MAPK signaling pathway - plant (ko04016)	--	--	Myb/SANT-like DNA-binding domain	--	S	Function unknown	uncharacterized protein At2g29880 [Medicago truncatula]
MsG0180002218.01	3.8123	3.49245	5.1284	0.797838	0.968621	0.740321	0.00208407	-2.03299	down	[F]	Nucleotide transport and metabolism	Molecular Function: ribonucleoside-diphosphate reductase activity, thioredoxin disulfide as acceptor (GO:0004748);; Biological Process: deoxyribonucleotide biosynthetic process (GO:0009263);; Molecular Function: metal ion binding (GO:0046872);;	K10808|1.1e-181|mtr:MTR_1g050472|K10808 ribonucleoside-diphosphate reductase subunit M2 [EC:1.17.4.1] | (RefSeq) ribonucleoside-diphosphate reductase small chain	Purine metabolism (ko00230);; Pyrimidine metabolism (ko00240);; Glutathione metabolism (ko00480)	[F]	Nucleotide transport and metabolism	Ribonucleotide reductase, small chain	Ribonucleoside-diphosphate reductase small chain OS=Nicotiana tabacum OX=4097 PE=2 SV=1	F	Nucleotide transport and metabolism	ribonucleoside-diphosphate reductase small chain [Medicago truncatula]
MsG0180002349.01	1.42788	1.12505	1.31519	0.207783	0.227203	0.165629	0.0055222	-2.38817	down	[J]	Translation, ribosomal structure and biogenesis	Cellular Component: exosome (RNase complex) (GO:0000178);; Molecular Function: exonuclease activity (GO:0004527);; Biological Process: RNA processing (GO:0006396);; Biological Process: RNA catabolic process (GO:0006401);;	K12586|8.9e-113|mtr:MTR_1g007060|K12586 exosome complex component RRP43 | (RefSeq) exosome complex exonuclease RRP46	RNA degradation (ko03018)	[J]	Translation, ribosomal structure and biogenesis	3' exoribonuclease family, domain 1	Malate dehydrogenase 2, peroxisomal OS=Arabidopsis thaliana OX=3702 GN=PMDH2 PE=1 SV=1	J	Translation, ribosomal structure and biogenesis	exosome complex exonuclease RRP46 [Medicago truncatula]
MsG0180002585.01	8.61085	16.8117	21.845	28.8741	32.0419	33.7778	0.00991906	1.30522	up	--	--	Molecular Function: DNA binding (GO:0003677);; Molecular Function: DNA-binding transcription factor activity (GO:0003700);; Cellular Component: nucleus (GO:0005634);;	K00850|1.2e-45|lja:Lj5g3v1697360.1|K00850 6-phosphofructokinase 1 [EC:2.7.1.11] | (RefSeq) Lj5g3v1697360.1; -	Glycolysis / Gluconeogenesis (ko00010);; Pentose phosphate pathway (ko00030);; Fructose and mannose metabolism (ko00051);; Galactose metabolism (ko00052);; Carbon metabolism (ko01200);; Biosynthesis of amino acids (ko01230);; RNA degradation (ko03018)	--	--	AP2 domain	Ethylene-responsive transcription factor ERF107 OS=Arabidopsis thaliana OX=3702 GN=ERF107 PE=2 SV=1	K	Transcription	ethylene response factor 8 [Medicago sativa]
MsG0180002699.01	101.875	85.8202	78.4016	172.249	165.579	275.832	0.00104242	1.4473	up	--	--	Cellular Component: cytoplasm (GO:0005737);; Biological Process: gibberellic acid mediated signaling pathway (GO:0009740);; Cellular Component: SCF ubiquitin ligase complex (GO:0019005);; Biological Process: SCF-dependent proteasomal ubiquitin-dependent protein catabolic process (GO:0031146);;	--	--	--	--	F-box domain	--	S	Function unknown	probable F-box protein At5g04010 [Medicago truncatula]
MsG0180002891.01	2.22533	5.7607	4.28402	7.04214	9.31264	29.3544	0.00692748	2.17798	up	[O]	Posttranslational modification, protein turnover, chaperones	Molecular Function: endopeptidase activity (GO:0004175);; Molecular Function: serine-type peptidase activity (GO:0008236);;	K03797|1.0e-217|cam:101513245|K03797 carboxyl-terminal processing protease [EC:3.4.21.102] | (RefSeq) carboxyl-terminal-processing peptidase 3, chloroplastic	--	--	--	Peptidase family S41	Carboxyl-terminal-processing peptidase 3, chloroplastic OS=Arabidopsis thaliana OX=3702 GN=CTPA3 PE=3 SV=1	M	Cell wall/membrane/envelope biogenesis	carboxyl-terminal-processing peptidase 3, chloroplastic [Medicago truncatula]
MsG0180003459.01	7.8012	23.6055	11.2978	65.0162	70.1688	78.9299	8.17962e-08	2.60108	up	--	--	Molecular Function: UDP-glycosyltransferase activity (GO:0008194);; Cellular Component: intracellular membrane-bounded organelle (GO:0043231);;	K13496|2.4e-226|mtr:MTR_1g062380|K13496 UDP-glucosyltransferase 73C [EC:2.4.1.-] | (RefSeq) UDP-glucosyltransferase family protein	Zeatin biosynthesis (ko00908)	[GC]	Carbohydrate transport and metabolism;; Energy production and conversion	Thaumatin family	UDP-glycosyltransferase 73C3 OS=Arabidopsis thaliana OX=3702 GN=UGT73C3 PE=2 SV=1	--	--	UDP-glycosyltransferase 73C3 [Medicago truncatula]
MsG0180003601.01	25.6588	20.7604	20.8278	66.1109	50.6752	45.4211	0.000126751	1.51832	up	[O]	Posttranslational modification, protein turnover, chaperones	Molecular Function: peroxidase activity (GO:0004601);; Molecular Function: protein binding (GO:0005515);; Biological Process: response to oxidative stress (GO:0006979);; Molecular Function: heme binding (GO:0020037);; Biological Process: oxidation-reduction process (GO:0055114);;	K08770|1.3e-106|crb:17896150|K08770 ubiquitin C | (RefSeq) polyubiquitin	Ubiquitin mediated proteolysis (ko04120)	[OR]	Posttranslational modification, protein turnover, chaperones;; General function prediction only	Ubiquitin family	Polyubiquitin OS=Nicotiana sylvestris OX=4096 GN=UBI11 PE=2 SV=1	O	Posttranslational modification, protein turnover, chaperones	polyubiquitin [Ziziphus jujuba]
MsG0180003632.01	72.5098	63.5054	64.7015	157.294	146.239	115.62	0.000132599	1.31363	up	[P]	Inorganic ion transport and metabolism	Molecular Function: transferase activity (GO:0016740);;	K00799|2.3e-87|gmx:547597|K00799 glutathione S-transferase [EC:2.5.1.18] | (RefSeq) GSTL5; In2-1 protein	Glutathione metabolism (ko00480)	--	--	Integral membrane protein TerC family	Thylakoid membrane protein TERC, chloroplastic OS=Arabidopsis thaliana OX=3702 GN=TERC PE=1 SV=1	O	Posttranslational modification, protein turnover, chaperones	Glutathione S-transferase L3, partial [Mucuna pruriens]
MsG0180003874.01	2.41469	7.03396	6.67832	17.6029	8.81027	21.0839	0.00916339	1.86714	up	[QV]	Secondary metabolites biosynthesis, transport and catabolism;; Defense mechanisms	Molecular Function: monooxygenase activity (GO:0004497);; Molecular Function: iron ion binding (GO:0005506);; Cellular Component: integral component of membrane (GO:0016021);; Molecular Function: oxidoreductase activity, acting on paired donors, with incorporation or reduction of molecular oxygen (GO:0016705);; Molecular Function: heme binding (GO:0020037);;	K20768|1.0e-157|mtr:MTR_1g070345|K20768 cytochrome P450 family 94 subfamily A polypeptide 2 | (RefSeq) cytochrome P450 family-dependent fatty acid hydroxylase	--	[QI]	Secondary metabolites biosynthesis, transport and catabolism;; Lipid transport and metabolism	Cytochrome P450	Cytochrome P450 94A2 OS=Vicia sativa OX=3908 GN=CYP94A2 PE=2 SV=1	--	--	cytochrome P450 94A2 [Medicago truncatula]
MsG0180003971.01	1719.95	2694.17	1619.74	4578.4	4843.57	4750.43	4.68555e-05	1.48878	up	--	--	Cellular Component: cellular_component (GO:0005575);; Cellular Component: intracellular (GO:0005622);; Cellular Component: obsolete cell (GO:0005623);; Cellular Component: nucleus (GO:0005634);; Cellular Component: nucleolus (GO:0005730);; Cellular Component: cytoplasm (GO:0005737);; Cellular Component: cytosol (GO:0005829);; Biological Process: cellular ion homeostasis (GO:0006873);; Biological …	K20887|7.8e-24|vvi:100244115|K20887 xyloglucan glycosyltransferase 4 [EC:2.4.1.-] | (RefSeq) xyloglucan glycosyltransferase 4	--	--	--	Seed maturation protein	Late embryogenesis abundant protein D-34 OS=Gossypium hirsutum OX=3635 PE=3 SV=1	S	Function unknown	late embryogenesis abundant protein D-34 [Medicago truncatula]
MsG0180003984.01	71.8615	74.2716	99.2301	24.8818	37.7926	35.8509	0.00316927	-1.04764	down	--	--	Molecular Function: protein binding (GO:0005515);;	K14319|8.3e-160|mtr:MTR_1g072250|K14319 Ran GTPase-activating protein 1 | (RefSeq) RAN GTPase activating protein	RNA transport (ko03013)	[AYT]	RNA processing and modification;; Nuclear structure;; Signal transduction mechanisms	WPP domain	RAN GTPase-activating protein 2 OS=Arabidopsis thaliana OX=3702 GN=RANGAP2 PE=1 SV=2	--	--	Ran GTPase activating protein [Medicago sativa subsp. x varia]
MsG0180004053.01	3.22102	3.40833	7.57073	0.748577	1.13026	1.15031	0.0013629	-1.91946	down	[N]	Cell motility	Cellular Component: Golgi apparatus (GO:0005794);; Cellular Component: trans-Golgi network (GO:0005802);; Cellular Component: plasma membrane (GO:0005886);; Biological Process: plant-type primary cell wall biogenesis (GO:0009833);; Cellular Component: integral component of membrane (GO:0016021);; Molecular Function: cellulose synthase activity (GO:0016759);; Molecular Function: cellulose synthase…	K10999|2.1e-71|mus:103993553|K10999 cellulose synthase A [EC:2.4.1.12] | (RefSeq) cellulose synthase A catalytic subunit 5 [UDP-forming]-like	--	--	--	Cellulose synthase	Cellulose synthase-like protein G2 OS=Arabidopsis thaliana OX=3702 GN=CSLG2 PE=2 SV=1	G	Carbohydrate transport and metabolism	cellulose synthase-like protein G2 [Medicago truncatula]
MsG0180004225.01	88.201	136.464	51.6124	168.502	342.168	430.146	0.00144552	1.99856	up	[G]	Carbohydrate transport and metabolism	Molecular Function: water channel activity (GO:0015250);; Cellular Component: integral component of membrane (GO:0016021);;	K09873|2.1e-86|mtr:MTR_1g077540|K09873 aquaporin TIP | (RefSeq) major intrinsic protein (MIP) family transporter	--	[G]	Carbohydrate transport and metabolism	Major intrinsic protein	Probable aquaporin TIP-type alpha OS=Phaseolus vulgaris OX=3885 PE=1 SV=1	G	Carbohydrate transport and metabolism	probable aquaporin TIP-type alpha [Medicago truncatula]
MsG0180004247.01	3.56793	3.16819	3.06244	7.82845	6.32814	9.92519	0.00243758	1.54279	up	[G]	Carbohydrate transport and metabolism	Molecular Function: hydroxycinnamate 4-beta-glucosyltransferase activity (GO:0047218);; Molecular Function: daphnetin 4-O-beta-glucosyltransferase activity (GO:0102359);; Molecular Function: esculetin 4-O-beta-glucosyltransferase activity (GO:0102361);;	K23279|3.1e-117|vvi:100247052|K23279 gallate 1-beta-glucosyltransferase [EC:2.4.1.136] | (RefSeq) GT3; cinnamate beta-D-glucosyltransferase-like	--	[GC]	Carbohydrate transport and metabolism;; Energy production and conversion	UDP-glucoronosyl and UDP-glucosyl transferase	Cinnamate beta-D-glucosyltransferase OS=Fragaria ananassa OX=3747 GN=GT2 PE=1 SV=1	--	--	putative hydroxycinnamate 4-beta-glucosyltransferase [Medicago truncatula]
MsG0180004309.01	31.3162	4.49084	9.34668	0	0	0.078871	8.17962e-08	-8.51562	down	--	--	--	K17545|4.1e-75|zma:103634684|K17545 serine/threonine-protein kinase ULK4 [EC:2.7.11.1] | (RefSeq) uncharacterized protein LOC103634684	--	[R]	General function prediction only	--	Retrovirus-related Pol polyprotein from transposon RE2 OS=Arabidopsis thaliana OX=3702 GN=RE2 PE=4 SV=1	K	Transcription	hypothetical protein L195_g022742 [Trifolium pratense]
MsG0180004347.01	3.70643	2.24061	4.10328	0.567924	0.818507	0.434118	0.000939065	-2.19734	down	--	--	--	K18643|7.0e-41|gra:105795008|K18643 katanin p80 WD40 repeat-containing subunit B1 | (RefSeq) uncharacterized LOC105795008	--	--	--	Protein of unknown function (DUF789)	--	S	Function unknown	uncharacterized protein LOC25484537 isoform X1 [Medicago truncatula]
MsG0180004447.01	3.74735	11.2876	7.55684	0	0	0	2.06222e-05	-8.10847	down	--	--	Cellular Component: protein phosphatase type 2A complex (GO:0000159);; Molecular Function: calcium ion binding (GO:0005509);; Biological Process: protein dephosphorylation (GO:0006470);; Molecular Function: protein phosphatase regulator activity (GO:0019888);;	K11583|1.3e-30|mtr:MTR_1g080030|K11583 serine/threonine-protein phosphatase 2A regulatory subunit B'' | (RefSeq) calcium-binding EF-hand protein	mRNA surveillance pathway (ko03015)	[A]	RNA processing and modification	--	Serine/threonine protein phosphatase 2A regulatory subunit B''beta OS=Arabidopsis thaliana OX=3702 GN=B''BETA PE=1 SV=1	A	RNA processing and modification	probable serine/threonine protein phosphatase 2A regulatory subunit B''delta [Medicago truncatula]
MsG0180004518.01	7.10619	6.63504	5.36831	1.482	1.60314	0.61408	0.00451354	-2.11164	down	[E]	Amino acid transport and metabolism	Molecular Function: cysteine synthase activity (GO:0004124);; Cellular Component: cytoplasm (GO:0005737);; Biological Process: cysteine biosynthetic process from serine (GO:0006535);; Molecular Function: lyase activity (GO:0016829);; Molecular Function: pyridoxal phosphate binding (GO:0030170);;	K01738|4.7e-97|mtr:MTR_1g081620|K01738 cysteine synthase [EC:2.5.1.47] | (RefSeq) O-acetylserine (thiol) lyase	Cysteine and methionine metabolism (ko00270);; Sulfur metabolism (ko00920);; Carbon metabolism (ko01200);; Biosynthesis of amino acids (ko01230)	[E]	Amino acid transport and metabolism	Pyridoxal-phosphate dependent enzyme	Cysteine synthase OS=Citrullus lanatus OX=3654 PE=1 SV=1	E	Amino acid transport and metabolism	cysteine synthase isoform X3 [Cajanus cajan]
MsG0180004805.01	10.994	10.1676	17.5614	5.37895	3.52406	4.48159	0.00970142	-1.24343	down	--	--	--	K08176|2.3e-18|osa:107280013|K08176 MFS transporter, PHS family, inorganic phosphate transporter | (RefSeq) uncharacterized protein LOC107280013	--	--	--	Tetratricopeptide repeat	--	O	Posttranslational modification, protein turnover, chaperones	uncharacterized protein LOC11414442 [Medicago truncatula]
MsG0180004811.01	13.5116	22.1724	20.8527	34.6108	38.7445	35.7154	0.000570118	1.22438	up	--	--	Molecular Function: DNA binding (GO:0003677);; Molecular Function: transcription coregulator activity (GO:0003712);; Molecular Function: translation initiation factor activity (GO:0003743);; Cellular Component: transcription factor TFIID complex (GO:0005669);; Biological Process: regulation of transcription by RNA polymerase II (GO:0006357);; Biological Process: transcription by RNA polymerase II…	K03127|3.8e-59|mtr:MTR_1g087370|K03127 transcription initiation factor TFIID subunit 13 | (RefSeq) transcription initiation factor TFIID subunit	Basal transcription factors (ko03022)	[K]	Transcription	Transcription initiation factor IID, 18kD subunit	Transcription initiation factor TFIID subunit 13 OS=Arabidopsis thaliana OX=3702 GN=TAF13 PE=1 SV=1	K	Transcription	transcription initiation factor TFIID subunit 13 [Medicago truncatula]
MsG0180004856.01	9.54992	9.43446	1.70947	29.2168	24.0292	30.5222	0.00783799	2.21661	up	--	--	Molecular Function: protein binding (GO:0005515);;	--	--	--	--	F-box domain	--	B	Chromatin structure and dynamics	putative quinoprotein amine dehydrogenase, beta chain [Medicago truncatula]
MsG0180004866.01	70.9561	159.11	115.72	244.498	557.029	601.797	6.91194e-06	2.29241	up	--	--	--	--	--	--	--	Universal stress protein family	--	T	Signal transduction mechanisms	universal stress protein PHOS34 isoform X2 [Medicago truncatula]
MsG0180004974.01	7.11074	17.2832	8.67746	23.0691	29.4126	23.6038	0.00745721	1.46854	up	[HC]	Coenzyme transport and metabolism;; Energy production and conversion	Molecular Function: FAD binding (GO:0071949);;	--	--	[CR]	Energy production and conversion;; General function prediction only	FAD binding domain	Monooxygenase 2 OS=Arabidopsis thaliana OX=3702 GN=MO2 PE=2 SV=1	C	Energy production and conversion	monooxygenase 2 isoform X1 [Medicago truncatula]
MsG0180005090.01	3.02675	9.00671	6.96809	22.2096	13.2064	13.5998	0.00753806	1.66926	up	--	--	Molecular Function: DNA binding (GO:0003677);; Cellular Component: nucleus (GO:0005634);;	--	--	--	--	--	Transcription factor HRS1 OS=Arabidopsis thaliana OX=3702 GN=HRS1 PE=2 SV=1	K	Transcription	myb-like transcription factor family protein [Medicago truncatula]
MsG0180005121.01	847.991	939.371	501.002	1821.07	2456.19	2244.26	7.70247e-05	1.74108	up	--	--	Cellular Component: integral component of membrane (GO:0016021);;	--	--	--	--	AWPM-19-like family	Membrane protein PM19L OS=Oryza sativa subsp. japonica OX=39947 GN=PM19L PE=2 SV=1	S	Function unknown	membrane protein PM19L [Medicago truncatula]
MsG0180005148.01	847.643	1131.63	616.691	1821.41	2375.13	2542.85	0.000128427	1.61798	up	--	--	Cellular Component: integral component of membrane (GO:0016021);;	--	--	--	--	AWPM-19-like family	Membrane protein PM19L OS=Oryza sativa subsp. japonica OX=39947 GN=PM19L PE=2 SV=1	S	Function unknown	membrane protein PM19L [Medicago truncatula]
MsG0180005544.01	108.629	131.647	109.974	262.918	239.532	173.132	0.000866793	1.25009	up	--	--	Biological Process: sulfate assimilation (GO:0000103);; Molecular Function: sulfate adenylyltransferase (ATP) activity (GO:0004781);;	K13811|3.1e-59|mtr:MTR_1g102550|K13811 3'-phosphoadenosine 5'-phosphosulfate synthase [EC:2.7.7.4 2.7.1.25] | (RefSeq) ATP sulfurylase	Purine metabolism (ko00230);; Monobactam biosynthesis (ko00261);; Selenocompound metabolism (ko00450);; Sulfur metabolism (ko00920)	[P]	Inorganic ion transport and metabolism	ATP-sulfurylase	ATP sulfurylase 1, chloroplastic OS=Arabidopsis thaliana OX=3702 GN=APS1 PE=1 SV=1	P	Inorganic ion transport and metabolism	unknown [Medicago truncatula]
MsG0180005603.01	2663.48	2807.43	1960.37	3914.11	4502.7	4996.93	0.0068567	1.09267	up	--	--	Cellular Component: cellular_component (GO:0005575);; Cellular Component: intracellular (GO:0005622);; Cellular Component: obsolete cell (GO:0005623);; Cellular Component: nucleus (GO:0005634);; Cellular Component: nucleolus (GO:0005730);; Cellular Component: cytoplasm (GO:0005737);; Cellular Component: cytosol (GO:0005829);; Biological Process: cellular ion homeostasis (GO:0006873);; Biological …	K10779|8.3e-13|smo:SELMODRAFT_443867|K10779 transcriptional regulator ATRX [EC:3.6.4.12] | (RefSeq) hypothetical protein	--	--	--	Seed maturation protein	Late embryogenesis abundant protein D-34 OS=Gossypium hirsutum OX=3635 PE=3 SV=1	S	Function unknown	putative Seed maturation protein [Medicago truncatula]
MsG0180006221.01	2.71437	0.989997	1.19921	0.189234	0.21046	0.367161	0.00926252	-2.46508	down	--	--	Cellular Component: 1,3-beta-D-glucan synthase complex (GO:0000148);; Molecular Function: 1,3-beta-D-glucan synthase activity (GO:0003843);; Cellular Component: plasma membrane (GO:0005886);; Biological Process: (1->3)-beta-D-glucan biosynthetic process (GO:0006075);; Cellular Component: integral component of membrane (GO:0016021);; Molecular Function: glucosyltransferase activity (GO:0046527);;	K11000|0.0e+00|mtr:MTR_1g116370|K11000 callose synthase [EC:2.4.1.-] | (RefSeq) glucan synthase-like protein	--	[M]	Cell wall/membrane/envelope biogenesis	1,3-beta-glucan synthase component	Callose synthase 3 OS=Arabidopsis thaliana OX=3702 GN=CALS3 PE=3 SV=3	M	Cell wall/membrane/envelope biogenesis	glucan synthase-like protein [Medicago truncatula]
MsG0280006393.01	1.103	3.15316	3.46812	14.5467	6.73042	6.07178	0.00407841	2.14268	up	--	--	--	K01322|1.1e-06|csat:104767606|K01322 prolyl oligopeptidase [EC:3.4.21.26] | (RefSeq) putative F-box/LRR-repeat protein At3g18150	--	--	--	--	F-box/FBD/LRR-repeat protein At1g16930 OS=Arabidopsis thaliana OX=3702 GN=At1g16930 PE=2 SV=1	--	--	FBD-associated F-box protein At5g56370 [Medicago truncatula]
MsG0280006557.01	1.40138	2.65476	3.90942	6.85193	5.96734	7.06869	0.00271813	1.62817	up	[S]	Function unknown	Cellular Component: extracellular region (GO:0005576);; Cellular Component: integral component of membrane (GO:0016021);;	K13449|1.3e-90|mtr:MTR_2g010690|K13449 pathogenesis-related protein 1 | (RefSeq) CAP, cysteine-rich secretory protein, antigen 5	MAPK signaling pathway - plant (ko04016);; Plant hormone signal transduction (ko04075);; Plant-pathogen interaction (ko04626)	[S]	Function unknown	Cysteine-rich secretory protein family	Pathogenesis-related protein 1 OS=Arabidopsis thaliana OX=3702 GN=PRB1 PE=2 SV=1	S	Function unknown	hypothetical protein MtrunA17_Chr2g0280341 [Medicago truncatula]
MsG0280006914.01	16.3364	9.40787	25.5808	2.91543	3.47617	1.68409	0.000116211	-2.35831	down	--	--	Molecular Function: protein serine/threonine kinase activity (GO:0004674);; Molecular Function: ATP binding (GO:0005524);; Cellular Component: integral component of membrane (GO:0016021);;	K13420|5.1e-60|cam:101514714|K13420 LRR receptor-like serine/threonine-protein kinase FLS2 [EC:2.7.11.1] | (RefSeq) probable LRR receptor-like serine/threonine-protein kinase At3g47570	MAPK signaling pathway - plant (ko04016);; Plant-pathogen interaction (ko04626)	--	--	Leucine rich repeat	Probable LRR receptor-like serine/threonine-protein kinase At3g47570 OS=Arabidopsis thaliana OX=3702 GN=At3g47570 PE=2 SV=1	T	Signal transduction mechanisms	hypothetical protein TSUD_385260 [Trifolium subterraneum]
MsG0280007079.01	3.01611	2.61631	3.99679	6.76227	6.42008	9.72596	0.00284525	1.51881	up	--	--	--	--	--	--	--	--	--	--	--	uncharacterized protein LOC11445635 [Medicago truncatula]
MsG0280007110.01	10.3623	16.3605	15.9353	27.7272	45.5146	25.5721	0.00129313	1.48074	up	[O]	Posttranslational modification, protein turnover, chaperones	Biological Process: response to oxidative stress (GO:0006979);; Cellular Component: integral component of membrane (GO:0016021);; Biological Process: protein repair (GO:0030091);; Molecular Function: peptide-methionine (R)-S-oxide reductase activity (GO:0033743);; Molecular Function: metal ion binding (GO:0046872);;	K07305|4.4e-78|mtr:MTR_2g020930|K07305 peptide-methionine (R)-S-oxide reductase [EC:1.8.4.12] | (RefSeq) methionine sulfoxide reductase B 2	--	[O]	Posttranslational modification, protein turnover, chaperones	SelR domain	Peptide methionine sulfoxide reductase B5 OS=Oryza sativa subsp. japonica OX=39947 GN=MSRB5 PE=2 SV=1	O	Posttranslational modification, protein turnover, chaperones	putative peptide-methionine (R)-S-oxide reductase [Medicago truncatula]
MsG0280007327.01	28.7202	25.1389	35.4531	70.4286	67.7772	48.3963	0.000425491	1.33203	up	[O]	Posttranslational modification, protein turnover, chaperones	Biological Process: response to oxidative stress (GO:0006979);; Cellular Component: integral component of membrane (GO:0016021);; Biological Process: protein repair (GO:0030091);; Molecular Function: peptide-methionine (R)-S-oxide reductase activity (GO:0033743);; Molecular Function: metal ion binding (GO:0046872);;	K07305|4.4e-78|mtr:MTR_2g020930|K07305 peptide-methionine (R)-S-oxide reductase [EC:1.8.4.12] | (RefSeq) methionine sulfoxide reductase B 2	--	[O]	Posttranslational modification, protein turnover, chaperones	SelR domain	Peptide methionine sulfoxide reductase B5 OS=Oryza sativa subsp. japonica OX=39947 GN=MSRB5 PE=2 SV=1	O	Posttranslational modification, protein turnover, chaperones	putative peptide-methionine (R)-S-oxide reductase [Medicago truncatula]
MsG0280007423.01	397.67	556.369	411.785	958.909	698.69	820.8	0.00321603	1.12497	up	--	--	Biological Process: response to acid chemical (GO:0001101);; Cellular Component: cellular_component (GO:0005575);; Cellular Component: intracellular (GO:0005622);; Cellular Component: obsolete cell (GO:0005623);; Cellular Component: nucleus (GO:0005634);; Cellular Component: cytoplasm (GO:0005737);; Cellular Component: mitochondrion (GO:0005739);; Biological Process: response to stress (GO:000695…	--	--	--	--	PAP_fibrillin	Chromoplast-specific carotenoid-associated protein, chromoplastic OS=Cucumis sativus OX=3659 GN=CHRC PE=1 SV=1	S	Function unknown	light-induced protein, chloroplastic [Medicago truncatula]
MsG0280007665.01	0	0	0	0.732006	1.2648	0.76371	8.83331e-06	8.21854	up	--	--	--	--	--	--	--	Domain of unknown function (DUF4283)	--	S	Function unknown	DUF4283 domain protein [Medicago truncatula]
MsG0280008658.01	15.1228	12.312	19.165	5.10829	6.64393	5.34932	0.00669969	-1.1798	down	--	--	Molecular Function: molecular_function (GO:0003674);; Molecular Function: catalytic activity (GO:0003824);; Molecular Function: ubiquitin-protein transferase activity (GO:0004842);; Molecular Function: protein binding (GO:0005515);; Cellular Component: cellular_component (GO:0005575);; Cellular Component: intracellular (GO:0005622);; Cellular Component: obsolete cell (GO:0005623);; Cellular Compo…	K11649|1.7e-48|mtr:MTR_6g053260|K11649 SWI/SNF related-matrix-associated actin-dependent regulator of chromatin subfamily C | (RefSeq) F-box and associated interaction domain protein	--	--	--	F-box domain	F-box protein At2g21930 OS=Arabidopsis thaliana OX=3702 GN=At2g21930 PE=2 SV=1	S	Function unknown	F-box protein interaction domain protein [Medicago truncatula]
MsG0280009453.01	9.28382	18.8484	14.8386	64.3279	129.061	48.9897	8.17962e-08	2.76556	up	[O]	Posttranslational modification, protein turnover, chaperones	Biological Process: response to reactive oxygen species (GO:0000302);; Biological Process: protein folding (GO:0006457);; Biological Process: response to heat (GO:0009408);; Biological Process: response to salt stress (GO:0009651);; Biological Process: response to hydrogen peroxide (GO:0042542);; Molecular Function: protein self-association (GO:0043621);; Molecular Function: unfolded protein bind…	K13993|4.8e-83|mtr:MTR_2g063560|K13993 HSP20 family protein | (RefSeq) hsp20/alpha crystallin family protein	Protein processing in endoplasmic reticulum (ko04141)	[O]	Posttranslational modification, protein turnover, chaperones	Hsp20/alpha crystallin family	17.8 kDa class I heat shock protein OS=Solanum lycopersicum OX=4081 PE=2 SV=1	O	Posttranslational modification, protein turnover, chaperones	17.8 kDa class I heat shock protein [Medicago truncatula]
MsG0280009804.01	283.799	481.186	304.569	418.167	1204.93	1171.13	0.00632005	1.63626	up	[Q]	Secondary metabolites biosynthesis, transport and catabolism	Biological Process: response to light stimulus (GO:0009416);; Biological Process: gibberellin catabolic process (GO:0045487);; Molecular Function: metal ion binding (GO:0046872);; Molecular Function: dioxygenase activity (GO:0051213);; Molecular Function: C-19 gibberellin 2-beta-dioxygenase activity (GO:0052634);;	K04125|1.3e-174|mtr:MTR_2g070870|K04125 gibberellin 2beta-dioxygenase [EC:1.14.11.13] | (RefSeq) plant gibberellin 2-oxidase	Diterpenoid biosynthesis (ko00904)	[QR]	Secondary metabolites biosynthesis, transport and catabolism;; General function prediction only	2OG-Fe(II) oxygenase superfamily	Gibberellin 2-beta-dioxygenase 1 OS=Pisum sativum OX=3888 GN=GA2OX1 PE=1 SV=1	Q	Secondary metabolites biosynthesis, transport and catabolism	gibberellin 2-beta-dioxygenase 1 [Medicago truncatula]
MsG0280010010.01	58.6132	182.139	64.9065	308.875	556.49	505.49	4.30473e-05	2.42525	up	--	--	--	--	--	--	--	Seed maturation protein	Late embryogenesis abundant protein D-34 OS=Gossypium hirsutum OX=3635 PE=3 SV=1	S	Function unknown	late embryogenesis abundant protein D-34 [Medicago truncatula]
MsG0280010170.01	11.4713	12.8995	19.1879	4.62337	4.33798	5.50957	0.00122546	-1.30333	down	[T]	Signal transduction mechanisms	Molecular Function: protein serine/threonine phosphatase activity (GO:0004722);; Molecular Function: magnesium-dependent protein serine/threonine phosphatase activity (GO:0004724);; Molecular Function: metal ion binding (GO:0046872);;	K17506|1.8e-154|mtr:MTR_2g078760|K17506 protein phosphatase 1L [EC:3.1.3.16] | (RefSeq) protein phosphatase 2C-like protein	--	[T]	Signal transduction mechanisms	Protein phosphatase 2C	Probable protein phosphatase 2C 39 OS=Arabidopsis thaliana OX=3702 GN=At3g15260 PE=2 SV=1	T	Signal transduction mechanisms	probable protein phosphatase 2C 39 isoform X1 [Medicago truncatula]
MsG0280010220.01	1.99318	4.31485	4.10816	9.7348	10.7414	12.3324	0.000405435	1.93541	up	--	--	Cellular Component: integral component of membrane (GO:0016021);;	K15692|8.1e-13|tcc:18600738|K15692 E3 ubiquitin-protein ligase RNF13 [EC:2.3.2.27] | (RefSeq) probable E3 ubiquitin-protein ligase ATL44	--	[O]	Posttranslational modification, protein turnover, chaperones	Ring finger domain	RING-H2 finger protein ATL14 OS=Arabidopsis thaliana OX=3702 GN=ATL14 PE=2 SV=1	O	Posttranslational modification, protein turnover, chaperones	zinc finger, C3HC4 type (RING finger) protein [Medicago truncatula]
MsG0280010419.01	25.2924	38.2749	34.3909	47.0348	66.977	53.7109	0.00451354	1.04419	up	[C]	Energy production and conversion	Molecular Function: iron ion binding (GO:0005506);; Molecular Function: electron transfer activity (GO:0009055);;	K03686|5.0e-10|egr:104454675|K03686 molecular chaperone DnaJ | (RefSeq) chaperone protein dnaJ GFA2, mitochondrial	--	[O]	Posttranslational modification, protein turnover, chaperones	DnaJ domain	--	O	Posttranslational modification, protein turnover, chaperones	chaperone protein dnaJ C76, chloroplastic [Medicago truncatula]
MsG0280011395.01	1.56422	2.08396	1.20477	2.73976	8.32089	8.44419	0.00150158	2.23169	up	--	--	Molecular Function: cysteine-type endopeptidase inhibitor activity (GO:0004869);;	--	--	--	--	Aspartic acid proteinase inhibitor	--	--	--	cystatin domain protein [Medicago truncatula]
MsG0280011402.01	53.2524	48.1324	70.8171	21.7601	25.5891	23.6331	0.00390545	-1.00839	down	[M]	Cell wall/membrane/envelope biogenesis	Biological Process: dolichol-linked oligosaccharide biosynthetic process (GO:0006488);; Cellular Component: integral component of membrane (GO:0016021);; Molecular Function: transferase activity (GO:0016740);;	K07441|8.7e-112|cam:101493707|K07441 beta-1,4-N-acetylglucosaminyltransferase [EC:2.4.1.141] | (RefSeq) UDP-N-acetylglucosamine transferase subunit ALG14 homolog	N-Glycan biosynthesis (ko00510);; Various types of N-glycan biosynthesis (ko00513)	[R]	General function prediction only	Oligosaccharide biosynthesis protein Alg14 like	--	K	Transcription	UDP-N-acetylglucosamine transferase subunit ALG14 homolog [Cicer arietinum]
MsG0380012561.01	7.77065	9.22504	4.95729	14.7348	17.6264	25.1046	0.00481946	1.62067	up	--	--	Cellular Component: nucleus (GO:0005634);; Biological Process: signal transduction (GO:0007165);; Biological Process: response to abscisic acid (GO:0009737);; Biological Process: negative regulation of transcription, DNA-templated (GO:0045892);;	--	--	--	--	Tify domain binding domain	Ninja-family protein AFP3 OS=Arabidopsis thaliana OX=3702 GN=AFP3 PE=1 SV=1	S	Function unknown	ninja-family protein AFP3 [Medicago truncatula]
MsG0380012766.01	13.032	11.9468	10.676	3.88305	4.47206	4.11176	0.00214018	-1.27033	down	--	--	Biological Process: regulation of transcription, DNA-templated (GO:0006355);;	--	--	[R]	General function prediction only	--	Protein TPR1 OS=Oryza sativa subsp. japonica OX=39947 GN=TPR1 PE=1 SV=1	L	Replication, recombination and repair	putative transcription factor WD40-like family [Medicago truncatula]
MsG0380014094.01	32.8781	14.8507	3.12321	0.828443	1.0589	2.21667	0.000318097	-3.46486	down	[L]	Replication, recombination and repair	Molecular Function: nucleic acid binding (GO:0003676);; Molecular Function: helicase activity (GO:0004386);; Molecular Function: ATP binding (GO:0005524);;	K18655|1.9e-110|cam:101515139|K18655 ATP-dependent RNA helicase DDX19/DBP5 [EC:3.6.4.13] | (RefSeq) DEAD-box ATP-dependent RNA helicase 38	RNA transport (ko03013);; mRNA surveillance pathway (ko03015)	[A]	RNA processing and modification	DEAD/DEAH box helicase	DEAD-box ATP-dependent RNA helicase 38 OS=Oryza sativa subsp. japonica OX=39947 GN=Os03g0158200 PE=3 SV=1	A	RNA processing and modification	DEAD-box ATP-dependent RNA helicase 38 [Cicer arietinum]
MsG0380014194.01	8.23083	12.1543	7.41613	55.779	79.1494	15.4672	0.000136552	2.68225	up	--	--	--	K13993|1.8e-108|mtr:MTR_3g052760|K13993 HSP20 family protein | (RefSeq) localized small heat shock protein	Protein processing in endoplasmic reticulum (ko04141)	[O]	Posttranslational modification, protein turnover, chaperones	Hsp20/alpha crystallin family	Small heat shock protein, chloroplastic OS=Pisum sativum OX=3888 GN=HSP21 PE=2 SV=1	O	Posttranslational modification, protein turnover, chaperones	small heat shock protein, chloroplastic [Medicago truncatula]
MsG0380014195.01	3.00163	5.65123	2.18202	21.187	27.041	6.61386	0.00178798	2.57687	up	[O]	Posttranslational modification, protein turnover, chaperones	--	K13993|4.1e-99|mtr:MTR_3g052760|K13993 HSP20 family protein | (RefSeq) localized small heat shock protein	Protein processing in endoplasmic reticulum (ko04141)	[O]	Posttranslational modification, protein turnover, chaperones	Hsp20/alpha crystallin family	Small heat shock protein, chloroplastic (Fragment) OS=Glycine max OX=3847 GN=HSP22 PE=2 SV=1	O	Posttranslational modification, protein turnover, chaperones	small heat shock protein, chloroplastic [Medicago truncatula]
MsG0380014386.01	0	0.112772	0	0.913345	0.506846	1.23014	0.00669969	4.70524	up	--	--	Biological Process: defense response (GO:0006952);; Molecular Function: hydrolase activity (GO:0016787);; Molecular Function: ADP binding (GO:0043531);;	K13457|0.0e+00|mtr:MTR_3g055930|K13457 disease resistance protein RPM1 | (RefSeq) NB-ARC domain disease resistance protein	Plant-pathogen interaction (ko04626)	[T]	Signal transduction mechanisms	NB-ARC domain	Disease resistance protein RPM1 OS=Arabidopsis thaliana OX=3702 GN=RPM1 PE=1 SV=1	T	Signal transduction mechanisms	disease resistance protein RPM1 [Medicago truncatula]
MsG0380014435.01	0.201681	0.539384	0.504669	1.65426	1.55203	4.76549	0.000892729	2.93118	up	[QV]	Secondary metabolites biosynthesis, transport and catabolism;; Defense mechanisms	Molecular Function: iron ion binding (GO:0005506);; Cellular Component: membrane (GO:0016020);; Cellular Component: integral component of membrane (GO:0016021);; Molecular Function: oxidoreductase activity, acting on paired donors, with incorporation or reduction of molecular oxygen, NAD(P)H as one donor, and incorporation of one atom of oxygen (GO:0016709);; Molecular Function: heme binding (GO:…	K23806|1.8e-154|vvi:100246293|K23806 alpha-guaiene 2-oxidase | (RefSeq) premnaspirodiene oxygenase-like	--	[Q]	Secondary metabolites biosynthesis, transport and catabolism	Cytochrome P450	Cytochrome P450 71D10 OS=Glycine max OX=3847 GN=CYP71D10 PE=2 SV=1	Q	Secondary metabolites biosynthesis, transport and catabolism	cytochrome P450 71D10 [Medicago truncatula]
MsG0380014571.01	4.99295	8.07657	5.60207	9.23861	18.5017	20.3968	0.00492311	1.68795	up	--	--	Biological Process: regulation of cyclin-dependent protein serine/threonine kinase activity (GO:0000079);; Cellular Component: cyclin-dependent protein kinase holoenzyme complex (GO:0000307);; Cellular Component: nucleus (GO:0005634);; Cellular Component: cytoplasm (GO:0005737);; Molecular Function: cyclin-dependent protein serine/threonine kinase regulator activity (GO:0016538);; Cellular Compon…	K21777|2.8e-109|mtr:MTR_3g460990|K21777 G2/mitotic-specific cyclin-B, other | (RefSeq) carboxy-terminal domain cyclin	--	[D]	Cell cycle control, cell division, chromosome partitioning	Cyclin, N-terminal domain	G2/mitotic-specific cyclin-2 OS=Antirrhinum majus OX=4151 PE=2 SV=1	D	Cell cycle control, cell division, chromosome partitioning	carboxy-terminal domain cyclin [Medicago truncatula]
MsG0380015639.01	1.91497	5.08518	10.5732	0.779864	1.16773	1.22183	0.00211145	-2.13632	down	[I]	Lipid transport and metabolism	Molecular Function: acetyl-CoA carboxylase activity (GO:0003989);; Molecular Function: ATP binding (GO:0005524);; Biological Process: fatty acid biosynthetic process (GO:0006633);; Molecular Function: metal ion binding (GO:0046872);;	K11262|0.0e+00|zju:107420964|K11262 acetyl-CoA carboxylase / biotin carboxylase 1 [EC:6.4.1.2 6.3.4.14 2.1.3.15] | (RefSeq) acetyl-CoA carboxylase 1-like	Fatty acid biosynthesis (ko00061);; Pyruvate metabolism (ko00620);; Propanoate metabolism (ko00640);; Fatty acid metabolism (ko01212)	[I]	Lipid transport and metabolism	Carboxyl transferase domain	Acetyl-CoA carboxylase 1 OS=Arabidopsis thaliana OX=3702 GN=ACC1 PE=1 SV=1	I	Lipid transport and metabolism	acetyl-CoA carboxylase 1 [Medicago truncatula]
MsG0380015777.01	0.184968	1.47105	0.909133	3.71983	6.03676	7.10353	0.000192801	3.00536	up	[G]	Carbohydrate transport and metabolism	Molecular Function: galactinol-sucrose galactosyltransferase activity (GO:0047274);;	K06617|0.0e+00|mtr:MTR_3g077280|K06617 raffinose synthase [EC:2.4.1.82] | (RefSeq) galactinol-raffinose galactosyltransferase	Galactose metabolism (ko00052)	--	--	Raffinose synthase or seed imbibition protein Sip1	Galactinol--sucrose galactosyltransferase OS=Pisum sativum OX=3888 GN=RFS PE=1 SV=1	S	Function unknown	galactinol--sucrose galactosyltransferase [Medicago truncatula]
MsG0380015789.01	9.35381	64.1557	17.7526	56.204	120.336	304.791	0.0068747	2.67446	up	[QV]	Secondary metabolites biosynthesis, transport and catabolism;; Defense mechanisms	Molecular Function: iron ion binding (GO:0005506);; Cellular Component: membrane (GO:0016020);; Cellular Component: integral component of membrane (GO:0016021);; Molecular Function: oxidoreductase activity, acting on paired donors, with incorporation or reduction of molecular oxygen, NAD(P)H as one donor, and incorporation of one atom of oxygen (GO:0016709);; Molecular Function: heme binding (GO:…	K20617|7.9e-215|mtr:MTR_3g076560|K20617 cytochrome P450 family 71 subfamily A | (RefSeq) cytochrome P450 family 71 protein	--	[Q]	Secondary metabolites biosynthesis, transport and catabolism	Cytochrome P450	Phenylacetaldehyde oxime monooxygenase CYP71AN24 OS=Prunus mume OX=102107 GN=CYP71AN24 PE=1 SV=1	Q	Secondary metabolites biosynthesis, transport and catabolism	cytochrome P450 family 71 protein [Medicago truncatula]
MsG0380015829.01	31.5273	31.3466	52.9366	8.82378	13.4292	13.5372	0.000374339	-1.41389	down	--	--	--	--	--	--	--	--	--	--	--	--
MsG0380015899.01	1.12483	8.57963	6.66712	15.2165	25.0897	23.7095	0.00617649	2.27727	up	[P]	Inorganic ion transport and metabolism	Molecular Function: cytochrome-b5 reductase activity, acting on NAD(P)H (GO:0004128);; Cellular Component: integral component of membrane (GO:0016021);; Biological Process: electron transport chain (GO:0022900);;	K00326|3.5e-160|mtr:MTR_3g479590|K00326 cytochrome-b5 reductase [EC:1.6.2.2] | (RefSeq) NADH-cytochrome b5 reductase family protein	Amino sugar and nucleotide sugar metabolism (ko00520)	[HC]	Coenzyme transport and metabolism;; Energy production and conversion	Oxidoreductase FAD-binding domain	NADH--cytochrome b5 reductase 1 OS=Arabidopsis thaliana OX=3702 GN=CBR1 PE=1 SV=1	--	--	NADH--cytochrome b5 reductase 1 [Medicago truncatula]
MsG0380016257.01	9.27098	14.4822	18.8369	3.46201	5.10395	4.3095	0.000619958	-1.43688	down	--	--	Molecular Function: protein tyrosine phosphatase activity (GO:0004725);; Molecular Function: protein tyrosine/serine/threonine phosphatase activity (GO:0008138);;	K10999|4.0e-155|han:110910338|K10999 cellulose synthase A [EC:2.4.1.12] | (RefSeq) cellulose synthase A catalytic subunit 4 [UDP-forming] isoform X1	--	[V]	Defense mechanisms	Dual specificity phosphatase, catalytic domain	Protein-tyrosine-phosphatase MKP1 OS=Arabidopsis thaliana OX=3702 GN=MKP1 PE=1 SV=1	V	Defense mechanisms	protein tyrosine phosphatase MKP1-like [Trifolium pratense]
MsG0380016275.01	104.981	195.063	136.09	358.444	334.96	445.99	7.46889e-06	1.65816	up	--	--	Molecular Function: catalytic activity (GO:0003824);; Cellular Component: plasma membrane (GO:0005886);;	--	--	[V]	Defense mechanisms	Lanthionine synthetase C-like protein	LanC-like protein GCL1 OS=Arabidopsis thaliana OX=3702 GN=GCL1 PE=2 SV=1	V	Defense mechanisms	lanC-like protein GCL1 [Medicago truncatula]
MsG0380016520.01	1.34418	3.51198	3.23571	5.98024	9.38224	12.7744	0.000205346	2.08998	up	[Q]	Secondary metabolites biosynthesis, transport and catabolism	Molecular Function: naringenin 3-dioxygenase activity (GO:0045486);; Molecular Function: metal ion binding (GO:0046872);; Molecular Function: dioxygenase activity (GO:0051213);;	K24028|1.6e-191|mtr:MTR_3g091350|K24028 salicylic acid 3-hydroxylase [EC:1.14.11.-] | (RefSeq) flavonol synthase/flavanone 3-hydroxylase	--	[QR]	Secondary metabolites biosynthesis, transport and catabolism;; General function prediction only	2OG-Fe(II) oxygenase superfamily	2-oxoglutarate-dependent dioxygenase 19 OS=Oryza sativa subsp. japonica OX=39947 GN=2ODD19 PE=1 SV=1	Q	Secondary metabolites biosynthesis, transport and catabolism	flavonol synthase/flavanone 3-hydroxylase [Medicago truncatula]
MsG0380016608.01	59.3766	56.0654	57.4985	93.4354	181.932	126.855	0.000764038	1.46284	up	--	--	--	--	--	--	--	--	--	--	--	hypothetical protein MTR_3g092630 [Medicago truncatula]
MsG0380016661.01	95.7713	42.1134	87.2005	18.8668	24.794	20.5128	0.00217235	-1.5677	down	[TK]	Signal transduction mechanisms;; Transcription	Biological Process: phosphorelay signal transduction system (GO:0000160);; Cellular Component: nucleus (GO:0005634);;	K12130|1.4e-199|mtr:MTR_3g092780|K12130 pseudo-response regulator 5 | (RefSeq) PRR response regulator	Circadian rhythm - plant (ko04712)	[K]	Transcription	Response regulator receiver domain	Two-component response regulator-like APRR5 OS=Arabidopsis thaliana OX=3702 GN=APRR5 PE=1 SV=2	K	Transcription	two-component response regulator-like APRR5 isoform X3 [Medicago truncatula]
MsG0380017298.01	157.671	334.297	161.149	507.173	621.843	455.477	0.00178789	1.53885	up	--	--	--	K13993|6.0e-13|lja:Lj0g3v0354739.1|K13993 HSP20 family protein | (RefSeq) Lj0g3v0354739.1; -	Protein processing in endoplasmic reticulum (ko04141)	[O]	Posttranslational modification, protein turnover, chaperones	--	17.3 kDa class II heat shock protein OS=Solanum peruvianum OX=4082 PE=2 SV=1	O	Posttranslational modification, protein turnover, chaperones	hypothetical protein GH714_029586 [Hevea brasiliensis]
MsG0380017780.01	1007.25	964.684	759.945	1656.71	2029.7	1890.51	0.000371112	1.26929	up	--	--	--	--	--	--	--	--	--	--	--	uncharacterized protein LOC25490198 [Medicago truncatula]
MsG0380017793.01	101.223	133.788	168.723	197.764	234.357	305.963	0.00150158	1.15213	up	[R]	General function prediction only	Molecular Function: nuclease activity (GO:0004518);; Cellular Component: nucleus (GO:0005634);; Biological Process: protein ubiquitination (GO:0016567);; Cellular Component: VCB complex (GO:0030891);;	K08999|1.5e-25|smo:SELMODRAFT_442102|K08999 uncharacterized protein | (RefSeq) hypothetical protein	--	--	--	Domain of unknown function (DUF151)	Bifunctional nuclease 1 OS=Arabidopsis thaliana OX=3702 GN=BBD1 PE=2 SV=1	S	Function unknown	bifunctional nuclease 1 [Medicago truncatula]
MsG0380017877.01	1.47326	1.44172	1.28513	24.1653	5.10709	5.73262	1.25566e-05	3.32669	up	[O]	Posttranslational modification, protein turnover, chaperones	Molecular Function: serine-type endopeptidase activity (GO:0004252);;	K15333|2.0e-80|nsy:104224633|K15333 tRNA guanosine-2'-O-methyltransferase [EC:2.1.1.34] | (RefSeq) uncharacterized protein LOC104224633	--	--	--	Subtilase family	CO(2)-response secreted protease OS=Arabidopsis thaliana OX=3702 GN=CRSP PE=2 SV=1	O	Posttranslational modification, protein turnover, chaperones	CO(2)-response secreted protease [Medicago truncatula]
MsG0480018336.01	9.93701	9.36161	9.15878	17.667	28.0106	26.0914	3.03385e-05	1.57937	up	[O]	Posttranslational modification, protein turnover, chaperones	Molecular Function: peptidase activity (GO:0008233);; Cellular Component: integral component of membrane (GO:0016021);;	--	--	--	--	--	Probable zinc metallopeptidase EGY3, chloroplastic OS=Arabidopsis thaliana OX=3702 GN=EGY3 PE=1 SV=1	M	Cell wall/membrane/envelope biogenesis	sterol regulatory element-binding protein site 2 protease [Medicago truncatula]
MsG0480018354.01	23.0366	58.7386	20.5282	71.2447	196.434	106.842	0.00208112	2.11792	up	[O]	Posttranslational modification, protein turnover, chaperones	Biological Process: response to reactive oxygen species (GO:0000302);; Biological Process: protein folding (GO:0006457);; Biological Process: response to heat (GO:0009408);; Biological Process: response to salt stress (GO:0009651);; Biological Process: response to hydrogen peroxide (GO:0042542);; Molecular Function: protein self-association (GO:0043621);; Molecular Function: unfolded protein bind…	K13993|2.3e-104|mtr:MTR_4g010320|K13993 HSP20 family protein | (RefSeq) hsp20/alpha crystallin family protein	Protein processing in endoplasmic reticulum (ko04141)	[O]	Posttranslational modification, protein turnover, chaperones	Hsp20/alpha crystallin family	26.5 kDa heat shock protein, mitochondrial OS=Arabidopsis thaliana OX=3702 GN=HSP26.5 PE=2 SV=1	O	Posttranslational modification, protein turnover, chaperones	26.5 kDa heat shock protein, mitochondrial isoform X1 [Medicago truncatula]
MsG0480018451.01	0	0	0.156954	0.957809	0.6172	2.07198	0.00669969	4.88465	up	--	--	Molecular Function: molecular_function (GO:0003674);; Molecular Function: binding (GO:0005488);; Molecular Function: protein binding (GO:0005515);; Cellular Component: cellular_component (GO:0005575);; Cellular Component: intracellular (GO:0005622);; Cellular Component: obsolete cell (GO:0005623);; Cellular Component: nucleus (GO:0005634);; Cellular Component: cytoplasm (GO:0005737);; Biological …	K01869|1.6e-41|fve:105351367|K01869 leucyl-tRNA synthetase [EC:6.1.1.4] | (RefSeq) uncharacterized LOC105351367	Aminoacyl-tRNA biosynthesis (ko00970)	[O]	Posttranslational modification, protein turnover, chaperones	Thioredoxin-like	Plant UBX domain-containing protein 7 OS=Arabidopsis thaliana OX=3702 GN=PUX7 PE=1 SV=1	O	Posttranslational modification, protein turnover, chaperones	structural constituent of ribosome protein [Medicago truncatula]
MsG0480018770.01	9.53802	30.8345	28.3485	43.5731	83.859	62.6148	0.00511307	1.76077	up	[R]	General function prediction only	Molecular Function: kinase activity (GO:0016301);;	--	--	--	--	Phosphatidylethanolamine-binding protein	--	S	Function unknown	uncharacterized protein LOC25491476 [Medicago truncatula]
MsG0480018984.01	1.40929	0.946436	1.42853	0	0	0	0.00013876	-7.66216	down	--	--	Molecular Function: serine-type carboxypeptidase activity (GO:0004185);; Molecular Function: transferase activity, transferring acyl groups other than amino-acyl groups (GO:0016747);; Biological Process: secondary metabolic process (GO:0019748);;	K16296|1.3e-183|mtr:MTR_4g021490|K16296 serine carboxypeptidase-like clade I [EC:3.4.16.-] | (RefSeq) serine carboxypeptidase-like protein	--	[OE]	Posttranslational modification, protein turnover, chaperones;; Amino acid transport and metabolism	Serine carboxypeptidase	Serine carboxypeptidase-like 11 OS=Arabidopsis thaliana OX=3702 GN=SCPL11 PE=2 SV=2	--	--	serine carboxypeptidase-like protein [Medicago truncatula]
MsG0480019126.01	3.97147	3.2032	4.67054	0.275458	0.283053	0.311305	1.20032e-08	-3.46183	down	[JR]	Translation, ribosomal structure and biogenesis;; General function prediction only	Molecular Function: hydrolase activity (GO:0016787);;	K06950|7.0e-123|mtr:MTR_4g023480|K06950 uncharacterized protein | (RefSeq) metal-dependent phosphohydrolase	--	--	--	HD domain	--	S	Function unknown	uncharacterized protein LOC11434526 isoform X1 [Medicago truncatula]
MsG0480019213.01	6.27452	9.80425	5.36131	14.3701	13.8894	57.7199	0.00579222	2.25244	up	[GI]	Carbohydrate transport and metabolism;; Lipid transport and metabolism	Molecular Function: pectinesterase activity (GO:0030599);; Biological Process: cell wall modification (GO:0042545);; Molecular Function: aspartyl esterase activity (GO:0045330);; Biological Process: pectin catabolic process (GO:0045490);; Molecular Function: pectinesterase inhibitor activity (GO:0046910);;	K01051|4.5e-233|mtr:MTR_4g025670|K01051 pectinesterase [EC:3.1.1.11] | (RefSeq) pectinesterase/pectinesterase inhibitor	Pentose and glucuronate interconversions (ko00040)	--	--	Pectinesterase	Probable pectinesterase/pectinesterase inhibitor 36 OS=Arabidopsis thaliana OX=3702 GN=PME36 PE=2 SV=2	G	Carbohydrate transport and metabolism	probable pectinesterase/pectinesterase inhibitor 36 [Medicago truncatula]
MsG0480019221.01	18.0964	26.8352	18.9946	49.8781	45.9979	49.9732	2.36725e-05	1.45244	up	--	--	Cellular Component: nucleus (GO:0005634);; Biological Process: polarity specification of adaxial/abaxial axis (GO:0009944);; Biological Process: fruit development (GO:0010154);; Biological Process: abaxial cell fate specification (GO:0010158);; Biological Process: cell fate commitment (GO:0045165);; Biological Process: regulation of shoot apical meristem development (GO:1902183);; Biological Proc…	--	--	--	--	YABBY protein	Axial regulator YABBY 1 OS=Arabidopsis thaliana OX=3702 GN=YAB1 PE=1 SV=1	S	Function unknown	axial regulator YABBY 1 [Medicago truncatula]
MsG0480019649.01	18.2319	10.8787	5.88955	190.077	34.9711	34.2585	0.00153987	3.10879	up	--	--	Molecular Function: enzyme inhibitor activity (GO:0004857);;	K01051|3.5e-11|egu:105045622|K01051 pectinesterase [EC:3.1.1.11] | (RefSeq) pectinesterase-like	Pentose and glucuronate interconversions (ko00040)	--	--	Plant invertase/pectin methylesterase inhibitor	Pectinesterase inhibitor 9 OS=Arabidopsis thaliana OX=3702 GN=PMEI9 PE=2 SV=1	S	Function unknown	plant invertase/pectin methylesterase inhibitor protein [Trifolium pratense]
MsG0480020680.01	21.6967	54.8281	43.444	77.0166	79.631	103.968	0.00512041	1.40836	up	--	--	Cellular Component: integral component of membrane (GO:0016021);;	K10664|7.7e-21|gab:108453046|K10664 E3 ubiquitin-protein ligase ATL6/9/15/31/42/55 [EC:2.3.2.27] | (RefSeq) RING-H2 finger protein ATL57-like	--	[O]	Posttranslational modification, protein turnover, chaperones	Ring finger domain	RING-H2 finger protein ATL57 OS=Arabidopsis thaliana OX=3702 GN=ATL57 PE=2 SV=1	O	Posttranslational modification, protein turnover, chaperones	RING-H2 finger protein ATL39 [Medicago truncatula]
MsG0480020887.01	10.7263	12.456	20.1644	4.00528	4.79188	4.3395	0.00038437	-1.42897	down	--	--	Cellular Component: plasma membrane (GO:0005886);; Molecular Function: protein phosphatase 1 binding (GO:0008157);; Cellular Component: integral component of membrane (GO:0016021);; Molecular Function: protein phosphatase regulator activity (GO:0019888);; Biological Process: regulation of protein dephosphorylation (GO:0035304);;	K01184|3.8e-09|bna:106400152|K01184 polygalacturonase [EC:3.2.1.15] | (RefSeq) polygalacturonase	Pentose and glucuronate interconversions (ko00040)	[R]	General function prediction only	Ankyrin repeats (3 copies)	Ankyrin repeat-containing protein At5g02620 OS=Arabidopsis thaliana OX=3702 GN=At5g02620 PE=1 SV=1	S	Function unknown	ankyrin repeat-containing protein At5g02620 [Medicago truncatula]
MsG0480021050.01	14.7515	45.3099	41.2449	85.0569	123.896	147.592	4.68555e-05	2.11389	up	--	--	Molecular Function: UDP-glycosyltransferase activity (GO:0008194);; Cellular Component: intracellular membrane-bounded organelle (GO:0043231);; Molecular Function: quercetin 3-O-glucosyltransferase activity (GO:0080043);; Molecular Function: quercetin 7-O-glucosyltransferase activity (GO:0080044);;	K13493|1.8e-97|brp:103846928|K13493 cytokinin-N-glucosyltransferase [EC:2.4.1.-] | (RefSeq) UDP-glycosyltransferase 76C2	Zeatin biosynthesis (ko00908)	[GC]	Carbohydrate transport and metabolism;; Energy production and conversion	UDP-glucoronosyl and UDP-glucosyl transferase	UDP-glucose iridoid glucosyltransferase OS=Catharanthus roseus OX=4058 GN=UGT76A2 PE=1 SV=1	--	--	UDP-glucose iridoid glucosyltransferase isoform X1 [Medicago truncatula]
MsG0480021233.01	55.3617	35.0344	81.6998	10.0636	12.2417	7.21665	2.96748e-07	-2.26755	down	[G]	Carbohydrate transport and metabolism	Molecular Function: carbohydrate:proton symporter activity (GO:0005351);; Cellular Component: integral component of plasma membrane (GO:0005887);; Biological Process: glucose import (GO:0046323);;	K08150|9.5e-66|nnu:104586093|K08150 MFS transporter, SP family, solute carrier family 2 (myo-inositol transporter), member 13 | (RefSeq) inositol transporter 1	--	[R]	General function prediction only	Sugar (and other) transporter	Polyol transporter 5 OS=Arabidopsis thaliana OX=3702 GN=PLT5 PE=1 SV=2	U	Intracellular trafficking, secretion, and vesicular transport	polyol transporter 5 [Medicago truncatula]
MsG0480021251.01	234.875	137.066	292.736	44.3948	84.2041	54.5624	0.00143309	-1.60129	down	[J]	Translation, ribosomal structure and biogenesis	Molecular Function: RNA binding (GO:0003723);; Molecular Function: mRNA binding (GO:0003729);; Cellular Component: nucleus (GO:0005634);; Biological Process: mRNA processing (GO:0006397);; Biological Process: regulation of RNA metabolic process (GO:0051252);; Cellular Component: ribonucleoprotein complex (GO:1990904);;	K13195|7.2e-44|mtr:MTR_4g070190|K13195 cold-inducible RNA-binding protein | (RefSeq) RNA-binding (RRM/RBD/RNP motif) family protein	--	[R]	General function prediction only	RNA recognition motif. (a.k.a. RRM, RBD, or RNP domain)	Glycine-rich RNA-binding protein GRP1A OS=Sinapis alba OX=3728 PE=2 SV=1	A	RNA processing and modification	glycine-rich RNA-binding protein GRP1A [Medicago truncatula]
MsG0480021277.01	8.67301	3.38828	7.66187	0.757291	1.17669	0.54969	0.000414909	-2.74105	down	--	--	--	--	--	--	--	Arabidopsis protein of unknown function	--	S	Function unknown	uncharacterized protein LOC11412981 [Medicago truncatula]
MsG0480021667.01	36.5746	37.3338	27.4279	50.7219	87.0149	62.2041	0.00993396	1.21518	up	--	--	Molecular Function: phospholipase A2 activity (GO:0004623);; Biological Process: phospholipid metabolic process (GO:0006644);; Biological Process: arachidonic acid secretion (GO:0050482);;	--	--	--	--	--	--	S	Function unknown	uncharacterized protein LOC25480567 [Medicago truncatula]
MsG0480021998.01	58.393	47.9419	56.929	112.528	96.5177	80.3934	0.00546836	1.08301	up	--	--	--	--	--	--	--	Protein of unknown function (DUF1685)	--	S	Function unknown	uncharacterized protein LOC11445670 [Medicago truncatula]
MsG0480022301.01	62.0118	76.91	102.31	27.8406	26.9885	35.9582	0.00108293	-1.12526	down	--	--	Molecular Function: protein binding (GO:0005515);;	--	--	--	--	Protein of unknown function (DUF4005)	Protein IQ-DOMAIN 14 OS=Arabidopsis thaliana OX=3702 GN=IQD14 PE=1 SV=1	S	Function unknown	protein IQ-DOMAIN 14 [Medicago truncatula]
MsG0480022342.01	11.5669	11.1544	10.0284	28.9706	39.0009	24.4094	0.000134394	1.73663	up	[O]	Posttranslational modification, protein turnover, chaperones	Biological Process: response to reactive oxygen species (GO:0000302);; Biological Process: protein folding (GO:0006457);; Biological Process: response to heat (GO:0009408);; Biological Process: response to salt stress (GO:0009651);; Biological Process: response to hydrogen peroxide (GO:0042542);; Molecular Function: protein self-association (GO:0043621);; Molecular Function: unfolded protein bind…	K13993|6.5e-48|mtr:MTR_4g088445|K13993 HSP20 family protein | (RefSeq) 17.5 kDa class I heat shock protein	Protein processing in endoplasmic reticulum (ko04141)	[O]	Posttranslational modification, protein turnover, chaperones	Hsp20/alpha crystallin family	18.1 kDa class I heat shock protein OS=Pisum sativum OX=3888 GN=HSP18.1 PE=1 SV=1	O	Posttranslational modification, protein turnover, chaperones	18.5 kDa class I heat shock protein [Medicago truncatula]
MsG0480022345.01	43.8899	156.29	121.114	414.101	600.864	219.397	0.000441675	2.2375	up	[O]	Posttranslational modification, protein turnover, chaperones	Biological Process: response to reactive oxygen species (GO:0000302);; Cellular Component: cellular_component (GO:0005575);; Cellular Component: intracellular (GO:0005622);; Cellular Component: obsolete cell (GO:0005623);; Cellular Component: cytoplasm (GO:0005737);; Biological Process: response to stress (GO:0006950);; Biological Process: response to oxidative stress (GO:0006979);; Biological Pr…	K13993|2.4e-65|mtr:MTR_6g061850|K13993 HSP20 family protein | (RefSeq) 17.6 kDa class I heat shock protein	Protein processing in endoplasmic reticulum (ko04141)	[O]	Posttranslational modification, protein turnover, chaperones	Hsp20/alpha crystallin family	18.2 kDa class I heat shock protein OS=Medicago sativa OX=3879 GN=HSP18.2 PE=2 SV=1	O	Posttranslational modification, protein turnover, chaperones	18.2 kDa class I heat shock protein [Medicago truncatula]
MsG0480022348.01	236.01	438.101	266.978	1034.84	1512.94	1323.12	6.70921e-10	2.3011	up	[O]	Posttranslational modification, protein turnover, chaperones	Biological Process: response to reactive oxygen species (GO:0000302);; Cellular Component: cellular_component (GO:0005575);; Cellular Component: intracellular (GO:0005622);; Cellular Component: obsolete cell (GO:0005623);; Cellular Component: cytoplasm (GO:0005737);; Biological Process: response to stress (GO:0006950);; Biological Process: response to oxidative stress (GO:0006979);; Biological Pr…	K13993|5.9e-83|mtr:MTR_4g088490|K13993 HSP20 family protein | (RefSeq) 17.6 kDa class I heat shock protein	Protein processing in endoplasmic reticulum (ko04141)	[O]	Posttranslational modification, protein turnover, chaperones	Hsp20/alpha crystallin family	18.2 kDa class I heat shock protein OS=Medicago sativa OX=3879 GN=HSP18.2 PE=2 SV=1	O	Posttranslational modification, protein turnover, chaperones	unknown [Medicago truncatula]
MsG0480022532.01	124.205	368.005	147.059	638.281	1139.7	935.338	2.50818e-05	2.34767	up	[O]	Posttranslational modification, protein turnover, chaperones	Biological Process: response to reactive oxygen species (GO:0000302);; Biological Process: protein folding (GO:0006457);; Biological Process: response to heat (GO:0009408);; Biological Process: response to salt stress (GO:0009651);; Biological Process: response to hydrogen peroxide (GO:0042542);; Molecular Function: protein self-association (GO:0043621);; Molecular Function: unfolded protein bind…	K13993|4.6e-80|mtr:MTR_6g061850|K13993 HSP20 family protein | (RefSeq) 17.6 kDa class I heat shock protein	Protein processing in endoplasmic reticulum (ko04141)	[O]	Posttranslational modification, protein turnover, chaperones	Hsp20/alpha crystallin family	18.2 kDa class I heat shock protein OS=Medicago sativa OX=3879 GN=HSP18.2 PE=2 SV=1	O	Posttranslational modification, protein turnover, chaperones	18.1 kDa class I heat shock protein [Medicago truncatula]
MsG0480022558.01	25.4261	61.5235	59.3592	131.243	118.424	102.432	0.000523836	1.56679	up	[H]	Coenzyme transport and metabolism	Biological Process: heat acclimation (GO:0010286);; Biological Process: posttranscriptional regulation of gene expression (GO:0010608);; Molecular Function: phosphosulfolactate synthase activity (GO:0043817);;	--	--	--	--	(2R)-phospho-3-sulfolactate synthase (ComA)	Protein HEAT-STRESS-ASSOCIATED 32 OS=Arabidopsis thaliana OX=3702 GN=HSA32 PE=2 SV=1	K	Transcription	protein HEAT-STRESS-ASSOCIATED 32 [Medicago truncatula]
MsG0480022606.01	71.8298	75.2055	86.8015	210.306	371.786	131.792	0.000190832	1.86764	up	[O]	Posttranslational modification, protein turnover, chaperones	Biological Process: response to reactive oxygen species (GO:0000302);; Biological Process: protein folding (GO:0006457);; Biological Process: response to heat (GO:0009408);; Biological Process: response to salt stress (GO:0009651);; Biological Process: response to hydrogen peroxide (GO:0042542);; Molecular Function: protein self-association (GO:0043621);; Molecular Function: unfolded protein bind…	K13993|6.2e-77|mtr:MTR_6g061940|K13993 HSP20 family protein | (RefSeq) 17.6 kDa class I heat shock protein	Protein processing in endoplasmic reticulum (ko04141)	[O]	Posttranslational modification, protein turnover, chaperones	Hsp20/alpha crystallin family	18.2 kDa class I heat shock protein OS=Medicago sativa OX=3879 GN=HSP18.2 PE=2 SV=1	O	Posttranslational modification, protein turnover, chaperones	RecName: Full=18.2 kDa class I heat shock protein [Medicago sativa]
MsG0480022704.01	1.45501	0.579426	0.86513	0	0.048744	0	0.000490206	-5.43715	down	--	--	Cellular Component: integral component of membrane (GO:0016021);; Molecular Function: transmembrane transporter activity (GO:0022857);;	K17500|8.6e-43|nto:104085001|K17500 integrin-linked kinase-associated serine/threonine phosphatase 2C [EC:3.1.3.16] | (RefSeq) WAT1-related protein At3g18200 isoform X1	--	--	--	EamA-like transporter family	WAT1-related protein At1g25270 OS=Arabidopsis thaliana OX=3702 GN=At1g25270 PE=2 SV=1	S	Function unknown	WAT1-related protein [Vigna unguiculata]
MsG0480022749.01	140.022	328.247	209.11	496.388	523.745	634.006	0.000377661	1.56545	up	[T]	Signal transduction mechanisms	Molecular Function: protein serine/threonine phosphatase activity (GO:0004722);; Molecular Function: metal ion binding (GO:0046872);;	K14803|1.2e-176|mtr:MTR_4g094542|K14803 protein phosphatase PTC2/3 [EC:3.1.3.16] | (RefSeq) phosphatase 2C family protein	--	[T]	Signal transduction mechanisms	Protein phosphatase 2C	Probable protein phosphatase 2C 28 OS=Arabidopsis thaliana OX=3702 GN=At2g34740 PE=2 SV=2	T	Signal transduction mechanisms	probable protein phosphatase 2C 58 [Medicago truncatula]
MsG0480022900.01	14.4762	3.80088	6.26883	1.57049	1.20266	0.649519	0.00132349	-2.63433	down	[G]	Carbohydrate transport and metabolism	Biological Process: carbohydrate transport (GO:0008643);; Cellular Component: integral component of membrane (GO:0016021);; Molecular Function: transmembrane transporter activity (GO:0022857);;	K08150|4.8e-305|cam:101503869|K08150 MFS transporter, SP family, solute carrier family 2 (myo-inositol transporter), member 13 | (RefSeq) probable inositol transporter 2	--	[R]	General function prediction only	Sugar (and other) transporter	Probable inositol transporter 2 OS=Arabidopsis thaliana OX=3702 GN=INT2 PE=1 SV=1	U	Intracellular trafficking, secretion, and vesicular transport	putative major facilitator, sugar transporter, major facilitator superfamily [Medicago truncatula]
MsG0480023228.01	322.69	605.246	536.671	853.902	1026.14	1516.3	0.000444094	1.49416	up	--	--	Biological Process: ceramide metabolic process (GO:0006672);; Cellular Component: integral component of membrane (GO:0016021);; Molecular Function: hydrolase activity, acting on carbon-nitrogen (but not peptide) bonds, in linear amides (GO:0016811);;	--	--	--	--	Ceramidase	--	--	--	uncharacterized protein LOC25501834 [Medicago truncatula]
MsG0480023292.01	5.70634	7.19555	6.38676	2.26211	2.96404	2.33817	0.00968334	-1.08949	down	[J]	Translation, ribosomal structure and biogenesis	Biological Process: RNA methylation (GO:0001510);; Molecular Function: RNA binding (GO:0003723);; Molecular Function: methyltransferase activity (GO:0008168);; Molecular Function: tRNA (cytosine-5-)-methyltransferase activity (GO:0016428);;	K15334|0.0e+00|mtr:MTR_8g089980|K15334 multisite-specific tRNA:(cytosine-C5)-methyltransferase [EC:2.1.1.202] | (RefSeq) tRNA (cytosine(34)-C(5))-methyltransferase-like protein	--	[J]	Translation, ribosomal structure and biogenesis	16S rRNA methyltransferase RsmB/F	rRNA (cytosine-C(5))-methyltransferase NOP2C OS=Arabidopsis thaliana OX=3702 GN=NOP2C PE=2 SV=1	J	Translation, ribosomal structure and biogenesis	tRNA (cytosine(34)-C(5))-methyltransferase-like protein [Medicago truncatula]
MsG0480023400.01	87.6906	118.589	104.148	156.204	178.945	199.823	0.000547076	1.05017	up	--	--	--	--	--	--	--	Domain of unknown function (DUF4588)	--	S	Function unknown	uncharacterized protein LOC11436180 [Medicago truncatula]
MsG0480023502.01	6.12664	7.61829	7.69221	13.6698	14.8211	15.1943	2.15143e-06	1.29526	up	[C]	Energy production and conversion	Molecular Function: oxidoreductase activity (GO:0016491);;	K17872|1.7e-202|mtr:MTR_8g094730|K17872 demethylphylloquinone reductase [EC:1.6.5.12] | (RefSeq) NADH dehydrogenase	Ubiquinone and other terpenoid-quinone biosynthesis (ko00130)	[J]	Translation, ribosomal structure and biogenesis	Amidase	Alternative NAD(P)H-ubiquinone oxidoreductase C1, chloroplastic/mitochondrial OS=Arabidopsis thaliana OX=3702 GN=NDC1 PE=1 SV=2	J	Translation, ribosomal structure and biogenesis	NADH dehydrogenase [Medicago truncatula]
MsG0480023593.01	350.685	379.513	183.316	756.339	618.16	846.885	0.00361281	1.51397	up	[R]	General function prediction only	Cellular Component: integral component of membrane (GO:0016021);; Molecular Function: oxidoreductase activity (GO:0016491);;	K22418|1.6e-189|mtr:MTR_8g096620|K22418 11beta/17beta-hydroxysteroid dehydrogenase [EC:1.1.1.146 1.1.1.-] | (RefSeq) short-chain dehydrogenase/reductase	--	[Q]	Secondary metabolites biosynthesis, transport and catabolism	short chain dehydrogenase	11-beta-hydroxysteroid dehydrogenase A OS=Arachis hypogaea OX=3818 GN=STO-A PE=1 SV=1	Q	Secondary metabolites biosynthesis, transport and catabolism	11-beta-hydroxysteroid dehydrogenase 1B [Medicago truncatula]
MsG0480023633.01	342.072	307.997	345.107	573.103	456.935	708.06	0.00728688	1.06363	up	[VI]	Defense mechanisms;; Lipid transport and metabolism	Molecular Function: peroxidase activity (GO:0004601);; Molecular Function: glutathione peroxidase activity (GO:0004602);; Cellular Component: cytosol (GO:0005829);; Biological Process: response to oxidative stress (GO:0006979);;	K00432|4.0e-12|mtr:MTR_8g098410|K00432 glutathione peroxidase [EC:1.11.1.9] | (RefSeq) phospholipid hydroperoxide glutathione peroxidase	Glutathione metabolism (ko00480);; Arachidonic acid metabolism (ko00590)	[O]	Posttranslational modification, protein turnover, chaperones	Glutathione peroxidase	Probable phospholipid hydroperoxide glutathione peroxidase OS=Nicotiana sylvestris OX=4096 PE=2 SV=1	O	Posttranslational modification, protein turnover, chaperones	phospholipid hydroperoxide glutathione peroxidase [Medicago truncatula]
MsG0480023766.01	62.3163	75.6594	54.4939	108.989	119.824	173.014	0.00132244	1.31208	up	[E]	Amino acid transport and metabolism	Molecular Function: aminopeptidase activity (GO:0004177);; Molecular Function: peptidase activity (GO:0008233);; Molecular Function: manganese ion binding (GO:0030145);; Molecular Function: proline dipeptidase activity (GO:0102009);;	K14213|1.0e-245|mtr:MTR_8g101730|K14213 Xaa-Pro dipeptidase [EC:3.4.13.9] | (RefSeq) Xaa-pro aminopeptidase	--	[R]	General function prediction only	Metallopeptidase family M24	--	E	Amino acid transport and metabolism	xaa-Pro dipeptidase isoform X2 [Medicago truncatula]
MsG0580024131.01	43.0496	45.1716	32.8408	108.086	143.185	56.5481	0.00305509	1.58633	up	[O]	Posttranslational modification, protein turnover, chaperones	Molecular Function: ATP binding (GO:0005524);;	K09489|4.2e-309|mtr:MTR_5g006180|K09489 heat shock 70kDa protein 4 | (RefSeq) heat shock 70 kDa protein	--	[O]	Posttranslational modification, protein turnover, chaperones	Hsp70 protein	Heat shock 70 kDa protein 8 OS=Arabidopsis thaliana OX=3702 GN=HSP70-8 PE=1 SV=1	O	Posttranslational modification, protein turnover, chaperones	putative Heat shock protein 70 family [Medicago truncatula]
MsG0580024389.01	136.795	225.843	165.109	229.297	392.935	349.763	0.00883527	1.14223	up	[H]	Coenzyme transport and metabolism	Molecular Function: glutamate-cysteine ligase activity (GO:0004357);; Molecular Function: ATP binding (GO:0005524);; Biological Process: glutathione biosynthetic process (GO:0006750);; Cellular Component: chloroplast (GO:0009507);;	K01919|3.7e-203|mtr:MTR_5g010250|K01919 glutamate--cysteine ligase [EC:6.3.2.2] | (RefSeq) glutamate-cysteine ligase B	Cysteine and methionine metabolism (ko00270);; Glutathione metabolism (ko00480)	--	--	Glutamate-cysteine ligase family 2(GCS2)	Glutamate--cysteine ligase, chloroplastic OS=Brassica juncea OX=3707 GN=GSH1 PE=1 SV=1	H	Coenzyme transport and metabolism	glutamate-cysteine ligase B [Medicago truncatula]
MsG0580024543.01	11.566	3.45871	3.08748	1.01967	1.00954	0.58406	0.00245392	-2.60756	down	[I]	Lipid transport and metabolism	Biological Process: long-chain fatty acid metabolic process (GO:0001676);; Molecular Function: acyl-CoA oxidase activity (GO:0003997);; Molecular Function: fatty acid binding (GO:0005504);; Cellular Component: peroxisome (GO:0005777);; Biological Process: fatty acid beta-oxidation using acyl-CoA oxidase (GO:0033540);; Molecular Function: flavin adenine dinucleotide binding (GO:0050660);; Biologic…	K00232|1.3e-216|mtr:MTR_5g012920|K00232 acyl-CoA oxidase [EC:1.3.3.6] | (RefSeq) peroxisomal acyl-coenzyme A oxidase-like protein	Fatty acid degradation (ko00071);; beta-Alanine metabolism (ko00410);; alpha-Linolenic acid metabolism (ko00592);; Propanoate metabolism (ko00640);; Biosynthesis of unsaturated fatty acids (ko01040);; Carbon metabolism (ko01200);; Fatty acid metabolism (ko01212);; Peroxisome (ko04146)	[I]	Lipid transport and metabolism	Acyl-CoA oxidase	Peroxisomal acyl-coenzyme A oxidase 1 OS=Arabidopsis thaliana OX=3702 GN=ACX1 PE=1 SV=1	I	Lipid transport and metabolism	peroxisomal acyl-coenzyme A oxidase 1 [Medicago truncatula]
MsG0580024584.01	1.38751	3.76307	2.52716	27.6663	7.43136	8.69797	0.00043958	2.81029	up	[E]	Amino acid transport and metabolism	Molecular Function: nucleotide binding (GO:0000166);; Molecular Function: glutamate dehydrogenase (NAD+) activity (GO:0004352);; Cellular Component: mitochondrion (GO:0005739);; Biological Process: glutamate catabolic process (GO:0006538);;	K00261|2.5e-189|mtr:MTR_5g013470|K00261 glutamate dehydrogenase (NAD(P)+) [EC:1.4.1.3] | (RefSeq) NADP-specific glutamate dehydrogenase	Arginine biosynthesis (ko00220);; Alanine, aspartate and glutamate metabolism (ko00250);; Nitrogen metabolism (ko00910);; Carbon metabolism (ko01200)	[E]	Amino acid transport and metabolism	Glutamate/Leucine/Phenylalanine/Valine dehydrogenase	Glutamate dehydrogenase 2 OS=Arabidopsis thaliana OX=3702 GN=GDH2 PE=1 SV=1	E	Amino acid transport and metabolism	glutamate dehydrogenase 2 [Medicago truncatula]
MsG0580024753.01	2.59922	6.17434	2.33351	0.13351	0.472487	0.481683	0.00385771	-3.06165	down	--	--	Biological Process: tRNA modification (GO:0006400);; Biological Process: tRNA-guanine transglycosylation (GO:0101030);;	--	--	[H]	Coenzyme transport and metabolism	Potential Queuosine, Q, salvage protein family	--	H	Coenzyme transport and metabolism	queuosine salvage protein [Medicago truncatula]
MsG0580024858.01	90.7513	214.158	192.776	404.825	395.256	670.623	8.70917e-05	1.85676	up	--	--	Cellular Component: endoplasmic reticulum membrane (GO:0005789);; Cellular Component: integral component of membrane (GO:0016021);;	K20721|3.2e-95|mtr:MTR_5g018250|K20721 reticulon-1 | (RefSeq) reticulon-like protein	--	[U]	Intracellular trafficking, secretion, and vesicular transport	Reticulon	Reticulon-like protein B3 OS=Arabidopsis thaliana OX=3702 GN=RTNLB3 PE=2 SV=1	U	Intracellular trafficking, secretion, and vesicular transport	reticulon-like protein B13 [Medicago truncatula]
MsG0580024862.01	19.6154	51.5401	28.6057	80.8732	95.7183	110.43	0.000251812	1.79865	up	[I]	Lipid transport and metabolism	Biological Process: jasmonic acid metabolic process (GO:0009694);; Biological Process: salicylic acid metabolic process (GO:0009696);; Molecular Function: hydrolase activity (GO:0016787);; Molecular Function: 3-oxolaurate decarboxylase activity (GO:0050410);; Molecular Function: methyl indole-3-acetate esterase activity (GO:0080030);; Molecular Function: methyl salicylate esterase activity (GO:00…	K20802|3.3e-29|ath:AT5G10300|K20802 (R)-mandelonitrile lyase [EC:4.1.2.10] | (RefSeq) MES5; methyl esterase 5	Cyanoamino acid metabolism (ko00460)	--	--	Alpha/beta hydrolase family	Probable esterase PIR7A OS=Oryza sativa subsp. indica OX=39946 GN=PIR7A PE=3 SV=2	S	Function unknown	salicylic acid-binding protein 2 [Medicago truncatula]
MsG0580024990.01	19.6695	8.83448	18.8119	3.6728	3.93676	4.11611	0.00236295	-1.76011	down	[R]	General function prediction only	Molecular Function: 2'-hydroxyisoflavone reductase activity (GO:0047526);;	K23050|1.1e-176|mtr:MTR_5g020800|K23050 phenylcoumaran benzylic ether reductase [EC:1.3.1.-] | (RefSeq) isoflavone reductase-like protein	--	--	--	NmrA-like family	Isoflavone reductase OS=Medicago sativa OX=3879 GN=IFR PE=1 SV=1	S	Function unknown	RecName: Full=Isoflavone reductase; Short=IFR; AltName: Full=2'-hydroxyisoflavone reductase; AltName: Full=NADPH:isoflavone oxidoreductase [Medicago sativa]
MsG0580025651.01	19.3058	40.7677	34.0254	58.1255	65.9387	49.7674	0.00670562	1.16957	up	[S]	Function unknown	Molecular Function: translation initiation factor activity (GO:0003743);; Molecular Function: GTPase activity (GO:0003924);; Molecular Function: GTP binding (GO:0005525);;	K02519|0.0e+00|mtr:MTR_5g032140|K02519 translation initiation factor IF-2 | (RefSeq) translation initiation factor IF-2	--	[J]	Translation, ribosomal structure and biogenesis	Elongation factor Tu GTP binding domain	Translation initiation factor IF-2, chloroplastic OS=Arabidopsis thaliana OX=3702 GN=At1g17220 PE=2 SV=2	J	Translation, ribosomal structure and biogenesis	uncharacterized protein LOC11410944 [Medicago truncatula]
MsG0580025659.01	1.53283	4.49851	35.3839	1.09406	1.16252	1.10863	0.00971344	-3.21077	down	--	--	Biological Process: ribosomal large subunit export from nucleus (GO:0000055);; Cellular Component: nucleus (GO:0005634);; Cellular Component: cytoplasm (GO:0005737);; Molecular Function: ribosomal large subunit binding (GO:0043023);;	K07562|4.2e-144|mtr:MTR_5g008620|K07562 nonsense-mediated mRNA decay protein 3 | (RefSeq) nonsense-mediated mRNA decay protein	Ribosome biogenesis in eukaryotes (ko03008);; RNA transport (ko03013)	[J]	Translation, ribosomal structure and biogenesis	--	--	J	Translation, ribosomal structure and biogenesis	60S ribosomal export protein NMD3 [Medicago truncatula]
MsG0580025893.01	17.322	53.7527	53.1287	97.0387	137.201	133.334	0.000426409	1.86746	up	[T]	Signal transduction mechanisms	Biological Process: phosphorelay signal transduction system (GO:0000160);;	K14492|3.9e-93|mtr:MTR_5g036480|K14492 two-component response regulator ARR-A family | (RefSeq) two-component response regulator ARR3-like protein	Plant hormone signal transduction (ko04075)	[K]	Transcription	Response regulator receiver domain	Two-component response regulator ARR3 OS=Arabidopsis thaliana OX=3702 GN=ARR3 PE=1 SV=1	K	Transcription	two-component response regulator ARR5 [Medicago truncatula]
MsG0580026239.01	4.93515	5.14224	5.8823	1.07913	1.44978	1.14423	4.05071e-07	-1.8558	down	--	--	Molecular Function: calcium activated cation channel activity (GO:0005227);; Cellular Component: plasma membrane (GO:0005886);; Cellular Component: integral component of membrane (GO:0016021);;	K21989|2.7e-68|mtr:MTR_5g042560|K21989 calcium permeable stress-gated cation channel | (RefSeq) ERD (early-responsive to dehydration stress) family protein	--	[R]	General function prediction only	Late exocytosis, associated with Golgi transport	CSC1-like protein At1g69450 OS=Arabidopsis thaliana OX=3702 GN=At1g69450 PE=2 SV=1	S	Function unknown	CSC1-like protein At1g69450 [Medicago truncatula]
MsG0580026460.01	4.86229	5.52497	4.45979	11.9164	9.55243	15.2902	0.0026418	1.559	up	--	--	--	K19891|5.8e-19|mdm:103446731|K19891 glucan endo-1,3-beta-glucosidase 1/2/3 [EC:3.2.1.39] | (RefSeq) glucan endo-1,3-beta-glucosidase 1 isoform X1	Starch and sucrose metabolism (ko00500)	--	--	X8 domain	PLASMODESMATA CALLOSE-BINDING PROTEIN 4 OS=Arabidopsis thaliana OX=3702 GN=PDCB4 PE=1 SV=1	S	Function unknown	PLASMODESMATA CALLOSE-BINDING PROTEIN 3 [Medicago truncatula]
MsG0580027367.01	4.92014	13.4827	7.30042	19.0339	26.3552	19.5063	0.00546569	1.606	up	[Q]	Secondary metabolites biosynthesis, transport and catabolism	Molecular Function: methyltransferase activity (GO:0008168);; Biological Process: methylation (GO:0032259);; Molecular Function: metal ion binding (GO:0046872);; Molecular Function: dioxygenase activity (GO:0051213);; Molecular Function: thebane O-demethylase activity (GO:0102803);; Molecular Function: codeine O-demethylase activity (GO:0102805);;	K05658|2.1e-106|cpep:111781709|K05658 ATP-binding cassette, subfamily B (MDR/TAP), member 1 [EC:7.6.2.2] | (RefSeq) uncharacterized protein LOC111781709	ABC transporters (ko02010)	[QR]	Secondary metabolites biosynthesis, transport and catabolism;; General function prediction only	2OG-Fe(II) oxygenase superfamily	Protein SRG1 OS=Arabidopsis thaliana OX=3702 GN=SRG1 PE=2 SV=1	Q	Secondary metabolites biosynthesis, transport and catabolism	protein SRG1 [Medicago truncatula]
MsG0580027850.01	97.3881	431.845	127.437	691.193	1693.65	554.735	0.00266955	2.42257	up	[O]	Posttranslational modification, protein turnover, chaperones	Biological Process: response to reactive oxygen species (GO:0000302);; Biological Process: protein folding (GO:0006457);; Biological Process: response to heat (GO:0009408);; Biological Process: response to salt stress (GO:0009651);; Biological Process: response to hydrogen peroxide (GO:0042542);; Molecular Function: protein self-association (GO:0043621);; Molecular Function: unfolded protein bind…	K13993|1.2e-77|mtr:MTR_5g064060|K13993 HSP20 family protein | (RefSeq) 17.6 kDa class I heat shock protein	Protein processing in endoplasmic reticulum (ko04141)	[O]	Posttranslational modification, protein turnover, chaperones	Hsp20/alpha crystallin family	17.5 kDa class I heat shock protein OS=Glycine max OX=3847 GN=HSP17.5-M PE=3 SV=1	O	Posttranslational modification, protein turnover, chaperones	17.5 kDa class I heat shock protein [Medicago truncatula]
MsG0580028113.01	19.1008	28.4302	22.2023	40.8827	47.7702	57.5306	0.000582781	1.33148	up	--	--	--	--	--	--	--	Protein of unknown function (DUF2462)	--	S	Function unknown	uncharacterized protein LOC25481165 [Medicago truncatula]
MsG0580028229.01	0.530324	0.569097	0.944335	0.99479	2.45278	8.87937	0.00858398	2.86381	up	--	--	--	--	--	--	--	PPR repeat	--	--	--	pentatricopeptide repeat-containing protein At3g22470, mitochondrial [Medicago truncatula]
MsG0580028289.01	65.2504	94.3918	61.0703	140.833	143.304	141.126	0.00166674	1.20209	up	--	--	--	--	--	--	--	--	--	--	--	uncharacterized protein LOC11437405 [Medicago truncatula]
MsG0580028361.01	23.6776	32.6386	20.6796	70.9508	48.4743	91.9099	0.00018972	1.71347	up	--	--	Cellular Component: cytoplasm (GO:0005737);; Molecular Function: protein kinase binding (GO:0019901);;	--	--	[T]	Signal transduction mechanisms	Leucine rich repeat	--	T	Signal transduction mechanisms	uncharacterized protein LOC11433235 [Medicago truncatula]
MsG0580028362.01	95.5522	458.308	159.852	683.342	2134.92	849.381	0.000708451	2.62598	up	[O]	Posttranslational modification, protein turnover, chaperones	Biological Process: response to reactive oxygen species (GO:0000302);; Biological Process: protein folding (GO:0006457);; Biological Process: response to heat (GO:0009408);; Biological Process: response to salt stress (GO:0009651);; Biological Process: response to hydrogen peroxide (GO:0042542);; Molecular Function: protein self-association (GO:0043621);; Molecular Function: unfolded protein bind…	K13993|1.5e-77|mtr:MTR_5g064060|K13993 HSP20 family protein | (RefSeq) 17.6 kDa class I heat shock protein	Protein processing in endoplasmic reticulum (ko04141)	[O]	Posttranslational modification, protein turnover, chaperones	Hsp20/alpha crystallin family	17.5 kDa class I heat shock protein OS=Glycine max OX=3847 GN=HSP17.5-M PE=3 SV=1	O	Posttranslational modification, protein turnover, chaperones	17.5 kDa class I heat shock protein [Medicago truncatula]
MsG0580029126.01	2327.91	3127.09	2158.4	6938.48	7718.05	6308.77	7.06989e-08	1.71556	up	[O]	Posttranslational modification, protein turnover, chaperones	Biological Process: response to reactive oxygen species (GO:0000302);; Biological Process: protein folding (GO:0006457);; Biological Process: response to heat (GO:0009408);; Biological Process: response to salt stress (GO:0009651);; Biological Process: response to hydrogen peroxide (GO:0042542);; Molecular Function: protein self-association (GO:0043621);; Molecular Function: unfolded protein bind…	K13993|5.1e-73|mtr:MTR_5g081530|K13993 HSP20 family protein | (RefSeq) 17.6 kDa class I heat shock protein	Protein processing in endoplasmic reticulum (ko04141)	[O]	Posttranslational modification, protein turnover, chaperones	Hsp20/alpha crystallin family	18.1 kDa class I heat shock protein OS=Pisum sativum OX=3888 GN=HSP18.1 PE=1 SV=1	O	Posttranslational modification, protein turnover, chaperones	18.1 kDa class I heat shock protein [Medicago truncatula]
MsG0580029256.01	330.52	359.995	373.669	649.173	733.522	757.141	7.06989e-08	1.26956	up	--	--	Molecular Function: DNA binding (GO:0003677);; Molecular Function: DNA-binding transcription factor activity (GO:0003700);; Cellular Component: nucleus (GO:0005634);;	K09286|5.6e-69|zju:107413944|K09286 EREBP-like factor | (RefSeq) dehydration-responsive element-binding protein 2C-like	--	--	--	AP2 domain	Dehydration-responsive element-binding protein 2A OS=Arabidopsis thaliana OX=3702 GN=DREB2A PE=1 SV=1	K	Transcription	DRE-binding protein 2A [Medicago falcata]
MsG0580029383.01	2.79072	2.96409	3.14984	0.688547	0.743102	0.777617	0.00574945	-1.72267	down	--	--	Molecular Function: mRNA binding (GO:0003729);; Molecular Function: metal ion binding (GO:0046872);;	--	--	[R]	General function prediction only	Zinc finger C-x8-C-x5-C-x3-H type (and similar)	Zinc finger CCCH domain-containing protein 66 OS=Oryza sativa subsp. japonica OX=39947 GN=Os12g0405100 PE=2 SV=1	S	Function unknown	putative transcription factor C3H family [Medicago truncatula]
MsG0580029505.01	4.00832	4.6229	2.79758	18.5064	10.6742	9.81643	0.000162253	2.02273	up	--	--	Molecular Function: UDP-glycosyltransferase activity (GO:0008194);; Cellular Component: intracellular membrane-bounded organelle (GO:0043231);;	K13496|6.7e-69|sind:105161340|K13496 UDP-glucosyltransferase 73C [EC:2.4.1.-] | (RefSeq) UDP-glycosyltransferase 73E1	Zeatin biosynthesis (ko00908)	[GC]	Carbohydrate transport and metabolism;; Energy production and conversion	UDP-glucoronosyl and UDP-glucosyl transferase	UDP-glycosyltransferase 92A1 OS=Arabidopsis thaliana OX=3702 GN=UGT92A1 PE=2 SV=1	--	--	UDP-glycosyltransferase 92A1 [Medicago truncatula]
MsG0580029657.01	31.6294	22.0029	21.4586	51.2666	79.5337	65.8588	0.000203528	1.61576	up	--	--	Molecular Function: calcium ion binding (GO:0005509);; Cellular Component: photosystem II oxygen evolving complex (GO:0009654);; Biological Process: photosynthesis (GO:0015979);; Cellular Component: extrinsic component of membrane (GO:0019898);;	K02717|3.1e-131|mtr:MTR_5g090410|K02717 photosystem II oxygen-evolving enhancer protein 2 | (RefSeq) oxygen-evolving enhancer protein 2-1	Photosynthesis (ko00195)	--	--	PsbP	Oxygen-evolving enhancer protein 2-1, chloroplastic OS=Nicotiana tabacum OX=4097 GN=PSBP1 PE=3 SV=2	S	Function unknown	oxygen-evolving enhancer protein 2, chloroplastic [Medicago truncatula]
MsG0580029884.01	12.5224	7.54651	24.1994	1.95425	3.92331	4.25164	0.00495565	-1.83965	down	[I]	Lipid transport and metabolism	Biological Process: lipid metabolic process (GO:0006629);; Molecular Function: glycerophosphodiester phosphodiesterase activity (GO:0008889);;	K01126|2.0e-10|oeu:111402161|K01126 glycerophosphoryl diester phosphodiesterase [EC:3.1.4.46] | (RefSeq) glycerophosphodiester phosphodiesterase GDPD6-like	Glycerophospholipid metabolism (ko00564)	[C]	Energy production and conversion	Glycerophosphoryl diester phosphodiesterase family	Glycerophosphodiester phosphodiesterase GDPDL4 OS=Arabidopsis thaliana OX=3702 GN=GDPDL4 PE=1 SV=1	C	Energy production and conversion	glycerophosphodiester phosphodiesterase GDPDL3 [Medicago truncatula]
MsG0580030016.01	0.026861	0.148691	0.195853	3.21388	0.809863	4.74665	4.65828e-08	4.85703	up	--	--	Biological Process: telomere maintenance (GO:0000723);; Molecular Function: DNA helicase activity (GO:0003678);; Molecular Function: ATP binding (GO:0005524);; Biological Process: DNA repair (GO:0006281);; Biological Process: DNA recombination (GO:0006310);;	K15255|2.8e-68|bna:106435702|K15255 ATP-dependent DNA helicase PIF1 [EC:3.6.4.12] | (RefSeq) uncharacterized protein LOC106435702 isoform X1	--	[D]	Cell cycle control, cell division, chromosome partitioning	PIF1-like helicase	--	D	Cell cycle control, cell division, chromosome partitioning	uncharacterized protein LOC112419383 [Medicago truncatula]
MsG0680030357.01	0.536242	1.75396	0.615611	3.44661	3.8456	3.40823	0.00645223	2.12962	up	--	--	Molecular Function: DNA binding (GO:0003677);;	K13192|1.4e-72|dzi:111300937|K13192 RNA-binding protein 26 | (RefSeq) zinc finger CCCH domain-containing protein 41-like	--	--	--	UBA-like domain (DUF1421)	--	S	Function unknown	putative uncharacterized protein DDB_G0294196 [Medicago truncatula]
MsG0680030604.01	20.912	28.7726	28.1651	40.2561	69.6655	96.7688	0.000582781	1.67288	up	--	--	Cellular Component: nucleolus (GO:0005730);; Biological Process: seed dormancy process (GO:0010162);; Biological Process: negative regulation of transcription, DNA-templated (GO:0045892);;	--	--	--	--	Nucleoplasmin-like domain	Histone deacetylase HDT1 OS=Glycine max OX=3847 GN=HDT1 PE=2 SV=1	K	Transcription	histone deacetylase 2a, putative [Medicago truncatula]
MsG0680031469.01	1.56491	4.07326	2.60231	8.12508	17.484	4.44629	0.00926276	2.1257	up	[IQR]	Lipid transport and metabolism;; Secondary metabolites biosynthesis, transport and catabolism;; General function prediction only	Molecular Function: oxidoreductase activity (GO:0016491);;	K09841|5.1e-55|sind:105172159|K09841 xanthoxin dehydrogenase [EC:1.1.1.288] | (RefSeq) xanthoxin dehydrogenase	Carotenoid biosynthesis (ko00906)	[R]	General function prediction only	Enoyl-(Acyl carrier protein) reductase	(-)-isopiperitenol/(-)-carveol dehydrogenase, mitochondrial OS=Mentha piperita OX=34256 PE=1 SV=1	Q	Secondary metabolites biosynthesis, transport and catabolism	(-)-isopiperitenol/(-)-carveol dehydrogenase, mitochondrial [Medicago truncatula]
MsG0680031731.01	13.1192	25.632	16.6327	50.296	48	29.9343	0.0051811	1.48165	up	--	--	Molecular Function: DNA binding (GO:0003677);; Biological Process: regulation of transcription, DNA-templated (GO:0006355);;	--	--	[K]	Transcription	Transcriptional Coactivator p15 (PC4)	RNA polymerase II transcriptional coactivator KIWI OS=Arabidopsis thaliana OX=3702 GN=KIWI PE=1 SV=1	K	Transcription	RNA polymerase II transcriptional coactivator KIWI isoform X2 [Cicer arietinum]
MsG0680032625.01	53.8027	35.8833	35.4503	137.384	91.0769	89.3048	0.00372795	1.58145	up	--	--	--	--	--	--	--	--	--	--	--	--
MsG0680033459.01	1.5077	2.06529	1.9173	4.53768	5.56044	10.4752	0.000145414	2.16496	up	--	--	Cellular Component: plastid (GO:0009536);; Biological Process: PSII associated light-harvesting complex II catabolic process (GO:0010304);; Biological Process: chlorophyll catabolic process (GO:0015996);; Cellular Component: integral component of membrane (GO:0016021);; Molecular Function: chlorophyll(ide) b reductase activity (GO:0034256);;	K13606|2.0e-133|mtr:MTR_6g088500|K13606 chlorophyll(ide) b reductase [EC:1.1.1.294] | (RefSeq) short-chain dehydrogenase/reductase	Porphyrin and chlorophyll metabolism (ko00860)	[R]	General function prediction only	--	Probable chlorophyll(ide) b reductase NYC1, chloroplastic OS=Arabidopsis thaliana OX=3702 GN=NYC1 PE=1 SV=1	Q	Secondary metabolites biosynthesis, transport and catabolism	short-chain dehydrogenase/reductase [Medicago truncatula]
MsG0680034380.01	132.329	37.5435	81.1716	14.0268	25.6079	14.6484	0.00390985	-1.99932	down	[I]	Lipid transport and metabolism	Biological Process: catabolic process (GO:0009056);; Biological Process: pollen tube growth (GO:0009860);; Molecular Function: hydrolase activity (GO:0016787);; Molecular Function: carboxylic ester hydrolase activity (GO:0052689);; Molecular Function: methyl indole-3-acetate esterase activity (GO:0080030);;	K14493|3.0e-65|atr:18446855|K14493 gibberellin receptor GID1 [EC:3.-.-.-] | (RefSeq) gibberellin receptor GID1C	Plant hormone signal transduction (ko04075)	[V]	Defense mechanisms	alpha/beta hydrolase fold	Probable carboxylesterase 18 OS=Arabidopsis thaliana OX=3702 GN=CXE18 PE=1 SV=1	V	Defense mechanisms	probable carboxylesterase 18 [Medicago truncatula]
MsG0680034393.01	7.81393	6.59206	8.06892	2.2877	2.82838	2.47598	0.000774679	-1.30806	down	[T]	Signal transduction mechanisms	Molecular Function: voltage-gated chloride channel activity (GO:0005247);; Cellular Component: plant-type vacuole membrane (GO:0009705);; Molecular Function: chloride transmembrane transporter activity (GO:0015108);; Cellular Component: integral component of membrane (GO:0016021);; Molecular Function: transmembrane transporter activity (GO:0022857);; Cellular Component: intracellular membrane-bou…	K05016|0.0e+00|mtr:MTR_6g065650|K05016 chloride channel 7 | (RefSeq) chloride channel ClC1 protein	--	[P]	Inorganic ion transport and metabolism	Voltage gated chloride channel	Chloride channel protein CLC-c OS=Arabidopsis thaliana OX=3702 GN=CLC-C PE=1 SV=1	P	Inorganic ion transport and metabolism	chloride channel protein CLC-c isoform X1 [Medicago truncatula]
MsG0680034980.01	13.284	9.88873	22.7073	3.98345	4.05966	4.68524	0.00897895	-1.55141	down	--	--	Molecular Function: endopeptidase inhibitor activity (GO:0004866);;	--	--	--	--	Trypsin and protease inhibitor	Miraculin OS=Synsepalum dulcificum OX=3743 PE=1 SV=3	S	Function unknown	kunitz trypsin inhibitor 2 [Medicago truncatula]
MsG0680035665.01	49.5298	70.9189	53.7566	80.2405	102.497	129.161	0.00669969	1.09969	up	[IQR]	Lipid transport and metabolism;; Secondary metabolites biosynthesis, transport and catabolism;; General function prediction only	Cellular Component: plastid (GO:0009536);; Biological Process: PSII associated light-harvesting complex II catabolic process (GO:0010304);; Biological Process: chlorophyll catabolic process (GO:0015996);; Cellular Component: integral component of membrane (GO:0016021);; Molecular Function: chlorophyll(ide) b reductase activity (GO:0034256);;	K13606|3.4e-250|mtr:MTR_6g088500|K13606 chlorophyll(ide) b reductase [EC:1.1.1.294] | (RefSeq) short-chain dehydrogenase/reductase	Porphyrin and chlorophyll metabolism (ko00860)	[R]	General function prediction only	short chain dehydrogenase	Probable chlorophyll(ide) b reductase NYC1, chloroplastic OS=Arabidopsis thaliana OX=3702 GN=NYC1 PE=1 SV=1	Q	Secondary metabolites biosynthesis, transport and catabolism	probable chlorophyll(ide) b reductase NYC1, chloroplastic [Medicago truncatula]
MsG0680035696.01	20.1962	19.7751	19.6071	28.1455	36.2517	63.48	0.00723046	1.35337	up	[G]	Carbohydrate transport and metabolism	Biological Process: carbohydrate transport (GO:0008643);; Cellular Component: integral component of membrane (GO:0016021);; Molecular Function: transmembrane transporter activity (GO:0022857);;	K08150|2.4e-33|bvg:104888509|K08150 MFS transporter, SP family, solute carrier family 2 (myo-inositol transporter), member 13 | (RefSeq) inositol transporter 1	--	[R]	General function prediction only	Sugar (and other) transporter	Probable plastidic glucose transporter 2 OS=Arabidopsis thaliana OX=3702 GN=At1g67300 PE=2 SV=1	U	Intracellular trafficking, secretion, and vesicular transport	probable plastidic glucose transporter 2 [Medicago truncatula]
MsG0680035780.01	12.6605	12.0228	22.9016	4.16817	6.37632	5.97217	0.00643638	-1.24177	down	[T]	Signal transduction mechanisms	Molecular Function: protein serine/threonine kinase activity (GO:0004674);; Molecular Function: ATP binding (GO:0005524);; Cellular Component: plasma membrane (GO:0005886);; Biological Process: hormone-mediated signaling pathway (GO:0009755);; Cellular Component: integral component of membrane (GO:0016021);;	K00924|1.5e-123|nnu:104604480|K00924 kinase [EC:2.7.1.-] | (RefSeq) receptor-like protein kinase HSL1	--	--	--	Protein kinase domain	Leucine-rich repeat receptor-like kinase protein SUNN OS=Medicago truncatula OX=3880 GN=SUNN PE=1 SV=2	T	Signal transduction mechanisms	receptor-like protein kinase 5 [Medicago truncatula]
MsG0680035830.01	3.20011	5.50269	5.36056	1.37565	1.58177	1.01548	0.00295449	-1.53066	down	[E]	Amino acid transport and metabolism	Molecular Function: peptidyltransferase activity (GO:0000048);; Cellular Component: plasma membrane (GO:0005886);; Biological Process: glutathione catabolic process (GO:0006751);; Cellular Component: integral component of membrane (GO:0016021);; Molecular Function: glutathione hydrolase activity (GO:0036374);;	K18592|3.7e-291|mtr:MTR_6g090280|K18592 gamma-glutamyltranspeptidase / glutathione hydrolase / leukotriene-C4 hydrolase [EC:2.3.2.2 3.4.19.13 3.4.19.14] | (RefSeq) gamma-glutamyltranspeptidase	Taurine and hypotaurine metabolism (ko00430);; Cyanoamino acid metabolism (ko00460);; Glutathione metabolism (ko00480);; Arachidonic acid metabolism (ko00590)	[E]	Amino acid transport and metabolism	Gamma-glutamyltranspeptidase	Glutathione hydrolase 3 OS=Arabidopsis thaliana OX=3702 GN=GGT3 PE=2 SV=1	E	Amino acid transport and metabolism	glutathione hydrolase 3 isoform X1 [Medicago truncatula]
MsG0680035839.01	0	0	0	2.37833	9.36863	4.8363	3.51594e-08	9.41537	up	--	--	--	--	--	--	--	--	--	--	--	hypothetical protein MTR_6g092750 [Medicago truncatula]
MsG0680035907.01	0.163054	2.99129	2.29364	14.4679	14.1717	20.5177	0.000145414	3.48134	up	--	--	--	--	--	--	--	--	--	--	--	hypothetical protein MTR_6g092750 [Medicago truncatula]
MsG0780036078.01	140.203	201.648	168.799	468.907	630.117	870.551	6.70921e-10	2.21128	up	[G]	Carbohydrate transport and metabolism	Biological Process: cell wall mannoprotein biosynthetic process (GO:0000032);; Molecular Function: mannose-6-phosphate isomerase activity (GO:0004476);; Cellular Component: cytosol (GO:0005829);; Biological Process: carbohydrate metabolic process (GO:0005975);; Biological Process: protein glycosylation (GO:0006486);; Molecular Function: zinc ion binding (GO:0008270);; Biological Process: GDP-mann…	K01809|6.2e-241|mtr:MTR_7g007320|K01809 mannose-6-phosphate isomerase [EC:5.3.1.8] | (RefSeq) mannose-6-phosphate isomerase	Fructose and mannose metabolism (ko00051);; Amino sugar and nucleotide sugar metabolism (ko00520)	[G]	Carbohydrate transport and metabolism	Phosphomannose isomerase type I	Mannose-6-phosphate isomerase 1 OS=Arabidopsis thaliana OX=3702 GN=PMI1 PE=1 SV=1	G	Carbohydrate transport and metabolism	mannose-6-phosphate isomerase 1 [Medicago truncatula]
MsG0780036265.01	2.16252	3.80681	2.90105	7.28918	11.4387	5.954	0.000425491	1.74215	up	[O]	Posttranslational modification, protein turnover, chaperones	Molecular Function: ATP-dependent peptidase activity (GO:0004176);; Molecular Function: metalloendopeptidase activity (GO:0004222);; Molecular Function: ATP binding (GO:0005524);; Biological Process: proteolysis (GO:0006508);; Molecular Function: zinc ion binding (GO:0008270);; Cellular Component: chloroplast thylakoid membrane (GO:0009535);; Cellular Component: chloroplast envelope (GO:0009941);…	K03798|1.2e-297|mtr:MTR_7g010800|K03798 cell division protease FtsH [EC:3.4.24.-] | (RefSeq) ATP-dependent zinc metalloprotease FTSH protein	--	[O]	Posttranslational modification, protein turnover, chaperones	Peptidase family M41	ATP-dependent zinc metalloprotease FTSH 6, chloroplastic OS=Arabidopsis thaliana OX=3702 GN=FTSH6 PE=2 SV=1	O	Posttranslational modification, protein turnover, chaperones	ATP-dependent zinc metalloprotease FTSH 6, chloroplastic [Medicago truncatula]
MsG0780036376.01	0.533784	1.07458	0.149868	1.29427	10.6794	3.92035	0.00562813	3.34752	up	[QR]	Secondary metabolites biosynthesis, transport and catabolism;; General function prediction only	Molecular Function: O-methyltransferase activity (GO:0008171);; Molecular Function: S-adenosylmethionine-dependent methyltransferase activity (GO:0008757);; Biological Process: aromatic compound biosynthetic process (GO:0019438);; Biological Process: methylation (GO:0032259);; Molecular Function: protein dimerization activity (GO:0046983);;	K21553|2.1e-144|ccaj:109803028|K21553 isoliquiritigenin 2'-O-methyltransferase [EC:2.1.1.154] | (RefSeq) LOW QUALITY PROTEIN: isoliquiritigenin 2'-O-methyltransferase-like	--	[R]	General function prediction only	O-methyltransferase domain	Isoliquiritigenin 2'-O-methyltransferase OS=Medicago sativa OX=3879 PE=1 SV=1	S	Function unknown	isoliquiritigenin 2'-O-methyltransferase isoform X2 [Medicago truncatula]
MsG0780036387.01	13.6054	7.53025	12.6932	3.7713	3.69169	2.86408	0.0026418	-1.4606	down	--	--	Molecular Function: ion channel activity (GO:0005216);; Cellular Component: integral component of membrane (GO:0016021);;	K05391|0.0e+00|mtr:MTR_7g012260|K05391 cyclic nucleotide gated channel, plant | (RefSeq) cyclic nucleotide-gated ion channel protein, putative	Plant-pathogen interaction (ko04626)	[PT]	Inorganic ion transport and metabolism;; Signal transduction mechanisms	Ion transport protein	Cyclic nucleotide-gated ion channel 2 OS=Arabidopsis thaliana OX=3702 GN=CNGC2 PE=1 SV=1	--	--	cyclic nucleotide-gated ion channel 2 [Medicago truncatula]
MsG0780037903.01	0.422373	0.324294	0.324612	1.72264	1.98453	1.68697	7.14548e-08	2.56448	up	[G]	Carbohydrate transport and metabolism	Molecular Function: ATP binding (GO:0005524);; Biological Process: carbohydrate metabolic process (GO:0005975);; Molecular Function: transferase activity, transferring acyl groups (GO:0016746);; Molecular Function: phosphotransferase activity, alcohol group as acceptor (GO:0016773);;	K10581|7.5e-67|lang:109348150|K10581 ubiquitin-conjugating enzyme E2 O [EC:2.3.2.24] | (RefSeq) probable ubiquitin-conjugating enzyme E2 25	Ubiquitin mediated proteolysis (ko04120)	[O]	Posttranslational modification, protein turnover, chaperones	Hexokinase	Probable ubiquitin-conjugating enzyme E2 25 OS=Arabidopsis thaliana OX=3702 GN=UBC25 PE=2 SV=1	--	--	PREDICTED: probable ubiquitin-conjugating enzyme E2 25 [Lupinus angustifolius]
MsG0780038351.01	3.98736	3.63588	6.11922	14.3737	18.3885	8.86393	0.000251812	1.87451	up	--	--	Biological Process: positive regulation of stomatal complex development (GO:2000123);;	--	--	--	--	Stomagen	EPIDERMAL PATTERNING FACTOR-like protein 9 OS=Arabidopsis thaliana OX=3702 GN=EPFL9 PE=1 SV=1	S	Function unknown	EPIDERMAL PATTERNING FACTOR-like protein 9 [Medicago truncatula]
MsG0780038911.01	204.013	159.986	186.349	343.187	350.984	424.179	0.000162253	1.27251	up	--	--	--	--	--	--	--	--	--	--	--	unknown [Medicago truncatula]
MsG0780039305.01	0.655157	1.16106	1.07024	2.73665	3.07965	3.13254	0.000351821	1.9061	up	--	--	Molecular Function: protein serine/threonine phosphatase activity (GO:0004722);; Molecular Function: magnesium-dependent protein serine/threonine phosphatase activity (GO:0004724);;	K17506|3.4e-24|vcn:VOLCADRAFT_63584|K17506 protein phosphatase 1L [EC:3.1.3.16] | (RefSeq) hypothetical protein	--	[T]	Signal transduction mechanisms	Protein phosphatase 2C	Probable protein phosphatase 2C 65 OS=Arabidopsis thaliana OX=3702 GN=At5g01700 PE=2 SV=1	T	Signal transduction mechanisms	probable protein phosphatase 2C 65 [Medicago truncatula]
MsG0780040086.01	0.973216	3.21643	2.98641	4.61477	9.19157	14.9288	0.00245392	2.29319	up	[L]	Replication, recombination and repair	Biological Process: telomere maintenance (GO:0000723);; Molecular Function: DNA helicase activity (GO:0003678);; Molecular Function: ATP binding (GO:0005524);; Biological Process: DNA repair (GO:0006281);; Biological Process: DNA recombination (GO:0006310);;	K15255|5.9e-163|mtr:MTR_2g016390|K15255 ATP-dependent DNA helicase PIF1 [EC:3.6.4.12] | (RefSeq) PIF1-like helicase	--	[D]	Cell cycle control, cell division, chromosome partitioning	PIF1-like helicase	--	D	Cell cycle control, cell division, chromosome partitioning	uncharacterized protein LOC112418629 [Medicago truncatula]
MsG0780040087.01	16.8711	39.5723	54.9898	121.24	214.074	305.987	1.59902e-07	2.83064	up	--	--	Molecular Function: methyltransferase activity (GO:0008168);;	K21483|1.0e-31|ccaj:109788885|K21483 salicylate 1-O-methyltransferase [EC:2.1.1.274] | (RefSeq) probable caffeine synthase 3	--	--	--	SAM dependent carboxyl methyltransferase	Anthranilate O-methyltransferase 3 OS=Zea mays OX=4577 GN=AAMT3 PE=1 SV=1	S	Function unknown	7-methylxanthosine synthase 1-like [Cicer arietinum]
MsG0780040208.01	1312.91	1717.83	1362.55	3837.86	2754.99	2133.32	0.00375508	1.25646	up	--	--	Molecular Function: metal ion binding (GO:0046872);;	--	--	--	--	--	--	--	--	CAS15 [Medicago sativa]
MsG0780040210.01	143.211	279.313	201.531	423.297	420.505	498.499	0.00026446	1.38069	up	--	--	Cellular Component: integral component of membrane (GO:0016021);;	--	--	--	--	Plant protein of unknown function (DUF639)	--	S	Function unknown	hypothetical protein MtrunA17_Chr7g0253851 [Medicago truncatula]
MsG0780040216.01	14.3804	22.8252	30.4576	5.49446	7.19022	3.00787	0.000570118	-1.81357	down	--	--	Cellular Component: integral component of membrane (GO:0016021);;	K13863|5.0e-94|sita:101772410|K13863 solute carrier family 7 (cationic amino acid transporter), member 1 | (RefSeq) cationic amino acid transporter 2, vacuolar	--	--	--	NEMP family	--	S	Function unknown	uncharacterized protein LOC11428987 isoform X1 [Medicago truncatula]
MsG0780040231.01	584.231	1141.62	365.456	2215.38	2252.01	3236.31	0.000190293	2.12681	up	--	--	Molecular Function: metal ion binding (GO:0046872);;	--	--	--	--	--	--	S	Function unknown	cold acclimation responsive protein CAR2 [Medicago sativa]
MsG0780040320.01	0	0	0	1.0347	0.803406	1.26138	4.59319e-05	7.92904	up	--	--	Cellular Component: integral component of membrane (GO:0016021);;	K23678|4.6e-153|mtr:MTR_7g088220|K23678 solute carrier family 66 (lysosomal lysine-arginine transporter), member 1 | (RefSeq) PQ-loop protein/transmembrane family protein	--	[S]	Function unknown	PQ loop repeat	--	S	Function unknown	LOW QUALITY PROTEIN: seven transmembrane protein 1 [Medicago truncatula]
MsG0780040556.01	11.1976	28.7546	30.4885	71.5717	46.7948	46.2973	0.00601765	1.53621	up	[QV]	Secondary metabolites biosynthesis, transport and catabolism;; Defense mechanisms	Molecular Function: iron ion binding (GO:0005506);; Cellular Component: membrane (GO:0016020);; Cellular Component: integral component of membrane (GO:0016021);; Molecular Function: oxidoreductase activity, acting on paired donors, with incorporation or reduction of molecular oxygen, NAD(P)H as one donor, and incorporation of one atom of oxygen (GO:0016709);; Molecular Function: heme binding (GO:…	K24188|8.3e-213|mtr:MTR_7g092620|K24188 cytochrome P450 family 93 subfamily A [EC:1.14.-.-] | (RefSeq) cytochrome P450 family protein	--	[Q]	Secondary metabolites biosynthesis, transport and catabolism	Cytochrome P450	Cytochrome P450 93A2 OS=Glycine max OX=3847 GN=CYP93A2 PE=2 SV=1	Q	Secondary metabolites biosynthesis, transport and catabolism	cytochrome P450 93A3 [Medicago truncatula]
MsG0780040700.01	1.24645	3.25858	0.884559	3.57315	8.94823	16.6274	0.00428108	2.66886	up	--	--	Molecular Function: phospholipase activity (GO:0004620);; Biological Process: lipid metabolic process (GO:0006629);;	K16818|1.0e-40|atr:18428292|K16818 phospholipase A1 [EC:3.1.1.32] | (RefSeq) phospholipase A(1) DAD1, chloroplastic	Glycerophospholipid metabolism (ko00564);; alpha-Linolenic acid metabolism (ko00592)	[I]	Lipid transport and metabolism	Lipase (class 3)	Phospholipase A1-Igamma2, chloroplastic OS=Arabidopsis thaliana OX=3702 GN=DALL3 PE=1 SV=2	I	Lipid transport and metabolism	phospholipase A1-Igamma2, chloroplastic [Medicago truncatula]
MsG0780041015.01	381.557	373.7	344.757	1275.93	1032.01	870.673	5.32073e-08	1.78607	up	[G]	Carbohydrate transport and metabolism	Molecular Function: water channel activity (GO:0015250);; Cellular Component: integral component of membrane (GO:0016021);;	K09873|5.6e-133|mtr:MTR_7g103030|K09873 aquaporin TIP | (RefSeq) tonoplast intrinsic protein	--	[G]	Carbohydrate transport and metabolism	Major intrinsic protein	Probable aquaporin TIP-type OS=Medicago truncatula OX=3880 GN=AQP1 PE=1 SV=1	G	Carbohydrate transport and metabolism	probable aquaporin TIP-type [Medicago truncatula]
MsG0780041054.01	1026.78	2782.09	1071.08	4088.18	3641.7	4179.36	0.00859963	1.55452	up	--	--	Biological Process: reproduction (GO:0000003);; Biological Process: developmental process involved in reproduction (GO:0003006);; Cellular Component: cellular_component (GO:0005575);; Cellular Component: intracellular (GO:0005622);; Cellular Component: obsolete cell (GO:0005623);; Cellular Component: cytoplasm (GO:0005737);; Cellular Component: cytosol (GO:0005829);; Biological Process: multicell…	--	--	--	--	Late embryogenesis abundant protein	Embryonic protein DC-8 OS=Daucus carota OX=4039 PE=3 SV=1	S	Function unknown	late embryogenesis abundant protein ECP63 [Medicago truncatula]
MsG0780041069.01	3874.79	4043.47	3150.11	7336.6	7176.69	5588.67	0.00354866	1.10868	up	--	--	--	--	--	--	--	--	--	--	--	uncharacterized protein LOC25499380 [Medicago truncatula]
MsG0780041257.01	0.113302	1.17707	1.18697	4.89118	3.56265	9.32987	0.00168873	3.14982	up	--	--	Cellular Component: vacuolar membrane (GO:0005774);; Cellular Component: plasma membrane (GO:0005886);; Molecular Function: kinase activity (GO:0016301);; Molecular Function: actin filament binding (GO:0051015);;	--	--	--	--	KIP1-like protein	Protein NETWORKED 3A OS=Arabidopsis thaliana OX=3702 GN=NET3A PE=2 SV=1	S	Function unknown	protein NETWORKED 3A isoform X3 [Medicago truncatula]
MsG0780041389.01	464.8	640.208	444.899	1303.77	1352.72	1315.64	1.32092e-07	1.61443	up	[M]	Cell wall/membrane/envelope biogenesis	Biological Process: galactose metabolic process (GO:0006012);; Molecular Function: inositol 3-alpha-galactosyltransferase activity (GO:0047216);;	K18819|3.7e-200|mtr:MTR_7g109920|K18819 inositol 3-alpha-galactosyltransferase [EC:2.4.1.123] | (RefSeq) galactinol synthase	Galactose metabolism (ko00052)	[G]	Carbohydrate transport and metabolism	Glycosyl transferase family 8	Galactinol synthase 1 OS=Arabidopsis thaliana OX=3702 GN=GOLS1 PE=1 SV=1	G	Carbohydrate transport and metabolism	galactinol synthase 1 [Medicago truncatula]
MsG0780041477.01	175.121	159.025	162.926	341.465	383.912	440.264	4.26607e-07	1.47998	up	--	--	Biological Process: galactose metabolic process (GO:0006012);; Molecular Function: inositol 3-alpha-galactosyltransferase activity (GO:0047216);;	K18819|1.0e-159|mtr:MTR_7g111850|K18819 inositol 3-alpha-galactosyltransferase [EC:2.4.1.123] | (RefSeq) galactinol synthase	Galactose metabolism (ko00052)	[G]	Carbohydrate transport and metabolism	Glycosyl transferase family 8	Galactinol synthase 2 OS=Solanum lycopersicum OX=4081 GN=GOLS2 PE=2 SV=1	G	Carbohydrate transport and metabolism	galactinol synthase [Medicago truncatula]
MsG0780041566.01	1233.64	1707.55	999.082	2747.61	3586.98	5541.99	7.97706e-05	1.83812	up	[IQR]	Lipid transport and metabolism;; Secondary metabolites biosynthesis, transport and catabolism;; General function prediction only	Molecular Function: oxidoreductase activity (GO:0016491);;	K15255|5.9e-28|mtr:MTR_3g109050|K15255 ATP-dependent DNA helicase PIF1 [EC:3.6.4.12] | (RefSeq) PIF1-like helicase	--	[R]	General function prediction only	short chain dehydrogenase	NADPH-dependent aldehyde reductase 1, chloroplastic OS=Arabidopsis thaliana OX=3702 GN=ChlADR1 PE=1 SV=1	Q	Secondary metabolites biosynthesis, transport and catabolism	NADPH-dependent aldehyde reductase 1, chloroplastic isoform X2 [Medicago truncatula]
MsG0780041623.01	23.692	1.54341	2.44397	0	0.70399	0.231985	0.00593505	-4.71783	down	--	--	Molecular Function: structural constituent of ribosome (GO:0003735);; Cellular Component: ribosome (GO:0005840);; Biological Process: translation (GO:0006412);;	K02974|3.5e-39|mtr:MTR_7g114640|K02974 small subunit ribosomal protein S24e | (RefSeq) 40S ribosomal protein S24-2	Ribosome (ko03010)	[J]	Translation, ribosomal structure and biogenesis	Ribosomal protein S24e	40S ribosomal protein S24-1 OS=Arabidopsis thaliana OX=3702 GN=RPS24A PE=2 SV=1	J	Translation, ribosomal structure and biogenesis	40S ribosomal protein S24-1 [Medicago truncatula]
MsG0880042129.01	12.3019	3.78802	3.79789	0	0	0	1.39506e-05	-8.43483	down	[O]	Posttranslational modification, protein turnover, chaperones	Molecular Function: peptidyl-prolyl cis-trans isomerase activity (GO:0003755);; Cellular Component: vacuole (GO:0005773);; Cellular Component: endoplasmic reticulum (GO:0005783);; Cellular Component: Golgi apparatus (GO:0005794);; Cellular Component: cytosol (GO:0005829);; Biological Process: response to fungus (GO:0009620);;	K09569|1.2e-10|mtr:MTR_8g012380|K09569 FK506-binding protein 2 [EC:5.2.1.8] | (RefSeq) FKBP-type peptidyl-prolyl cis-trans isomerase	--	[O]	Posttranslational modification, protein turnover, chaperones	FKBP-type peptidyl-prolyl cis-trans isomerase	FK506-binding protein 2 OS=Vicia faba OX=3906 GN=FKBP15 PE=1 SV=1	O	Posttranslational modification, protein turnover, chaperones	unknown [Medicago truncatula]
MsG0880042533.01	8.51293	23.3298	10.8536	43.7179	29.0623	49.5715	0.00386514	1.79449	up	--	--	Molecular Function: phosphatase activity (GO:0016791);; Molecular Function: metal ion binding (GO:0046872);;	K13248|4.5e-95|mtr:MTR_8g015910|K13248 pyridoxal phosphate phosphatase PHOSPHO2 [EC:3.1.3.74] | (RefSeq) 2,3-diketo-5-methylthio-1-phosphopentane phosphatase	Vitamin B6 metabolism (ko00750)	[R]	General function prediction only	Putative Phosphatase	Inorganic pyrophosphatase 2 OS=Arabidopsis thaliana OX=3702 GN=At1g17710 PE=2 SV=1	S	Function unknown	inorganic pyrophosphatase 2 [Medicago truncatula]
MsG0880042591.01	7.5306	4.42057	10.4345	0.804646	0.599119	1.89989	0.000498878	-2.47493	down	[G]	Carbohydrate transport and metabolism	Molecular Function: beta-fructofuranosidase activity (GO:0004564);; Biological Process: carbohydrate metabolic process (GO:0005975);;	K01193|0.0e+00|mtr:MTR_8g017410|K01193 beta-fructofuranosidase [EC:3.2.1.26] | (RefSeq) cell-wall invertase	Galactose metabolism (ko00052);; Starch and sucrose metabolism (ko00500)	[G]	Carbohydrate transport and metabolism	Glycosyl hydrolases family 32 N-terminal domain	Beta-fructofuranosidase, cell wall isozyme OS=Pisum sativum OX=3888 GN=BFRUCT1 PE=2 SV=1	G	Carbohydrate transport and metabolism	beta-fructofuranosidase, cell wall isozyme [Medicago truncatula]
MsG0880042792.01	39.0762	65.5298	61.4555	97.1964	90.8674	134.049	0.00161065	1.23692	up	--	--	Molecular Function: transcription regulatory region sequence-specific DNA binding (GO:0000976);; Molecular Function: DNA-binding transcription factor activity (GO:0003700);; Cellular Component: nucleus (GO:0005634);; Molecular Function: sequence-specific DNA binding (GO:0043565);;	--	--	[K]	Transcription	--	Trihelix transcription factor ASIL2 OS=Arabidopsis thaliana OX=3702 GN=ASIL2 PE=1 SV=1	K	Transcription	trihelix transcription factor ASIL1 [Medicago truncatula]
MsG0880042806.01	71.7668	65.7513	49.0243	163.886	291.079	138.565	8.94305e-05	1.89806	up	[O]	Posttranslational modification, protein turnover, chaperones	Biological Process: response to reactive oxygen species (GO:0000302);; Biological Process: protein folding (GO:0006457);; Biological Process: response to heat (GO:0009408);; Biological Process: response to salt stress (GO:0009651);; Biological Process: response to hydrogen peroxide (GO:0042542);; Molecular Function: protein self-association (GO:0043621);; Molecular Function: unfolded protein bind…	K13993|1.2e-73|mtr:MTR_8g022720|K13993 HSP20 family protein | (RefSeq) cytosolic class II small heat-shock protein	Protein processing in endoplasmic reticulum (ko04141)	[O]	Posttranslational modification, protein turnover, chaperones	Hsp20/alpha crystallin family	17.4 kDa class III heat shock protein OS=Arabidopsis thaliana OX=3702 GN=HSP17.4B PE=2 SV=1	O	Posttranslational modification, protein turnover, chaperones	17.4 kDa class III heat shock protein [Medicago truncatula]
MsG0880043418.01	1.40378	1.7571	1.24204	10.1278	6.62939	6.00781	7.03197e-07	2.61577	up	[Q]	Secondary metabolites biosynthesis, transport and catabolism	Biological Process: response to light stimulus (GO:0009416);; Biological Process: gibberellin biosynthetic process (GO:0009686);; Biological Process: unidimensional cell growth (GO:0009826);; Biological Process: flower development (GO:0009908);; Molecular Function: gibberellin 20-oxidase activity (GO:0045544);; Molecular Function: metal ion binding (GO:0046872);; Molecular Function: gibberellin-4…	K05282|7.5e-211|mtr:MTR_8g033380|K05282 gibberellin-44 dioxygenase [EC:1.14.11.12] | (RefSeq) gibberellin 20-oxidase	Diterpenoid biosynthesis (ko00904)	[QR]	Secondary metabolites biosynthesis, transport and catabolism;; General function prediction only	2OG-Fe(II) oxygenase superfamily	Gibberellin 20 oxidase 2 OS=Arabidopsis thaliana OX=3702 GN=GA20OX2 PE=2 SV=1	Q	Secondary metabolites biosynthesis, transport and catabolism	gibberellin 20 oxidase 2 [Medicago truncatula]
MsG0880043511.01	16.1904	20.2391	28.6316	4.6642	9.76012	4.50973	0.0051633	-1.50304	down	[Q]	Secondary metabolites biosynthesis, transport and catabolism	Cellular Component: chloroplast (GO:0009507);; Cellular Component: chloroplast stroma (GO:0009570);; Molecular Function: carotenoid dioxygenase activity (GO:0010436);; Biological Process: carotene catabolic process (GO:0016121);; Molecular Function: metal ion binding (GO:0046872);;	K00465|4.3e-301|mtr:MTR_8g037290|K00465 carotenoid 9,10(9',10')-cleavage dioxygenase 1 [EC:1.13.11.-] | (RefSeq) carotenoid 9,10(9',10')-cleavage dioxygenase	--	[Q]	Secondary metabolites biosynthesis, transport and catabolism	Retinal pigment epithelial membrane protein	Carotenoid 9,10(9',10')-cleavage dioxygenase 1 OS=Pisum sativum OX=3888 GN=CCD1 PE=2 SV=1	Q	Secondary metabolites biosynthesis, transport and catabolism	carotenoid 9,10(9',10')-cleavage dioxygenase 1 [Medicago truncatula]
MsG0880043940.01	19.3339	7.27053	7.4223	0.66588	1.18464	1.57865	0.00613823	-3.01604	down	--	--	Molecular Function: molecular_function (GO:0003674);; Molecular Function: binding (GO:0005488);; Molecular Function: protein binding (GO:0005515);; Cellular Component: cellular_component (GO:0005575);; Cellular Component: intracellular (GO:0005622);; Cellular Component: obsolete cell (GO:0005623);; Cellular Component: cytoplasm (GO:0005737);; Cellular Component: vacuole (GO:0005773);; Cellular Co…	--	--	[C]	Energy production and conversion	--	Hypersensitive-induced response protein 2 OS=Arabidopsis thaliana OX=3702 GN=HIR2 PE=1 SV=1	C	Energy production and conversion	unknown [Medicago truncatula]
MsG0880044131.01	0.117373	0	0.26528	1.21323	1.49672	2.42289	0.00243758	4.03451	up	[O]	Posttranslational modification, protein turnover, chaperones	Molecular Function: glutathione transferase activity (GO:0004364);;	K00799|1.2e-106|mtr:MTR_8g056940|K00799 glutathione S-transferase [EC:2.5.1.18] | (RefSeq) glutathione S-transferase, amino-terminal domain protein	Glutathione metabolism (ko00480)	[O]	Posttranslational modification, protein turnover, chaperones	Glutathione S-transferase, N-terminal domain	Probable glutathione S-transferase parC OS=Nicotiana tabacum OX=4097 GN=PARC PE=2 SV=1	O	Posttranslational modification, protein turnover, chaperones	unknown [Medicago truncatula]
MsG0880044439.01	12.7281	24.93	15.0552	26.9906	45.0364	50.2263	0.00390375	1.47437	up	[Q]	Secondary metabolites biosynthesis, transport and catabolism	Molecular Function: homogentisate 1,2-dioxygenase activity (GO:0004411);; Cellular Component: cytoplasm (GO:0005737);; Biological Process: cellular amino acid metabolic process (GO:0006520);; Biological Process: L-phenylalanine catabolic process (GO:0006559);; Biological Process: tyrosine metabolic process (GO:0006570);;	K00451|5.5e-272|mtr:MTR_8g463280|K00451 homogentisate 1,2-dioxygenase [EC:1.13.11.5] | (RefSeq) homogentisate 1,2-dioxygenase	Tyrosine metabolism (ko00350)	[E]	Amino acid transport and metabolism	homogentisate 1,2-dioxygenase	Homogentisate 1,2-dioxygenase OS=Arabidopsis thaliana OX=3702 GN=HGO PE=2 SV=2	E	Amino acid transport and metabolism	homogentisate 1,2-dioxygenase [Medicago truncatula]
MsG0880045126.01	6.71399	12.7129	15.0196	23.9827	22.8027	42.0067	0.00150158	1.66287	up	--	--	Molecular Function: sulfotransferase activity (GO:0008146);; Molecular Function: hydrolase activity (GO:0016787);;	K22312|2.4e-107|jre:109012340|K22312 hydroxyjasmonate sulfotransferase [EC:2.8.2.39] | (RefSeq) cytosolic sulfotransferase 15-like	--	[R]	General function prediction only	Sulfotransferase domain	Cytosolic sulfotransferase 12 OS=Arabidopsis thaliana OX=3702 GN=SOT12 PE=1 SV=2	S	Function unknown	P-loop nucleoside triphosphate hydrolase superfamily protein [Medicago truncatula]
MsG0880045283.01	2.11667	2.89323	1.86099	4.45928	6.1485	5.93504	0.00115369	1.51431	up	[P]	Inorganic ion transport and metabolism	Molecular Function: inorganic phosphate transmembrane transporter activity (GO:0005315);; Cellular Component: integral component of plasma membrane (GO:0005887);; Biological Process: phosphate ion transmembrane transport (GO:0035435);;	K14640|3.9e-229|mtr:MTR_8g069390|K14640 solute carrier family 20 (sodium-dependent phosphate transporter) | (RefSeq) phosphate transporter 2-1	--	[P]	Inorganic ion transport and metabolism	Phosphate transporter family	Inorganic phosphate transporter 2-1, chloroplastic OS=Arabidopsis thaliana OX=3702 GN=PHT2-1 PE=1 SV=1	P	Inorganic ion transport and metabolism	inorganic phosphate transporter 2-1, chloroplastic [Medicago truncatula]
MsG0880045749.01	24.6117	57.2033	47.6713	76.0143	80.9243	128.072	0.00498094	1.42636	up	[G]	Carbohydrate transport and metabolism	Molecular Function: carbohydrate:proton symporter activity (GO:0005351);; Cellular Component: integral component of plasma membrane (GO:0005887);; Biological Process: glucose import (GO:0046323);;	K08150|5.8e-59|sot:102593131|K08150 MFS transporter, SP family, solute carrier family 2 (myo-inositol transporter), member 13 | (RefSeq) inositol transporter 1	--	[R]	General function prediction only	Sugar (and other) transporter	Probable polyol transporter 6 OS=Arabidopsis thaliana OX=3702 GN=PLT6 PE=2 SV=2	U	Intracellular trafficking, secretion, and vesicular transport	probable polyol transporter 6 [Medicago truncatula]
MsG0880045866.01	6.67785	12.2809	8.44775	16.8902	30.4933	26.6889	0.00161065	1.69169	up	--	--	Molecular Function: DNA-binding transcription factor activity (GO:0003700);; Cellular Component: nucleus (GO:0005634);; Cellular Component: host cell nucleus (GO:0042025);; Molecular Function: sequence-specific DNA binding (GO:0043565);;	K09419|6.5e-31|cam:101504213|K09419 heat shock transcription factor, other eukaryote | (RefSeq) heat shock factor protein HSF24-like	--	--	--	--	Heat shock factor protein HSF24 OS=Solanum peruvianum OX=4082 GN=HSF24 PE=2 SV=1	K	Transcription	putative transcription factor HSF-type-DNA-binding family [Medicago truncatula]
MsG0880045912.01	0	0.174566	0	1.32875	2.04788	2.0931	0.00040656	5.221	up	[R]	General function prediction only	Molecular Function: S-adenosylmethionine-dependent methyltransferase activity (GO:0008757);; Biological Process: methylation (GO:0032259);; Molecular Function: caffeoyl-CoA O-methyltransferase activity (GO:0042409);;	K00588|1.3e-107|mtr:MTR_4g094925|K00588 caffeoyl-CoA O-methyltransferase [EC:2.1.1.104] | (RefSeq) caffeoyl-CoA 3-O-methyltransferase	Phenylpropanoid biosynthesis (ko00940);; Flavonoid biosynthesis (ko00941);; Stilbenoid, diarylheptanoid and gingerol biosynthesis (ko00945)	[Q]	Secondary metabolites biosynthesis, transport and catabolism	O-methyltransferase	Caffeoyl-CoA O-methyltransferase 5 OS=Nicotiana tabacum OX=4097 GN=CCOAOMT5 PE=2 SV=1	Q	Secondary metabolites biosynthesis, transport and catabolism	caffeoyl-CoA O-methyltransferase isoform X1 [Medicago truncatula]
MsG0880045948.01	18.9258	20.6395	22.7611	74.5742	53.2393	32.2529	0.00413537	1.62831	up	--	--	--	--	--	--	--	Late embryogenesis abundant protein 18	--	S	Function unknown	uncharacterized protein LOC11410426 [Medicago truncatula]
MsG0880046350.01	4.07848	2.8956	3.81845	1.15376	1.11291	1.08367	0.00230793	-1.43185	down	--	--	Molecular Function: RNA binding (GO:0003723);; Molecular Function: RNA-directed 5'-3' RNA polymerase activity (GO:0003968);; Biological Process: gene silencing by RNA (GO:0031047);;	K11699|0.0e+00|mtr:MTR_4g106660|K11699 RNA-dependent RNA polymerase [EC:2.7.7.48] | (RefSeq) RNA-dependent RNA polymerase family protein	--	[A]	RNA processing and modification	RNA dependent RNA polymerase	RNA-dependent RNA polymerase 2 OS=Arabidopsis thaliana OX=3702 GN=RDR2 PE=1 SV=1	A	RNA processing and modification	RNA-dependent RNA polymerase 2 [Medicago truncatula]
MsG0880046515.01	8.95103	4.77352	9.32656	2.22709	2.15677	1.56172	0.00551647	-1.69339	down	--	--	Cellular Component: plasma membrane (GO:0005886);;	K18211|6.6e-48|mtr:MTR_4g109310|K18211 synaptosomal-associated protein 25 | (RefSeq) soluble N-ethylmaleimide-sensitive factor adaptor protein	--	[U]	Intracellular trafficking, secretion, and vesicular transport	--	SNAP25 homologous protein SNAP33 OS=Arabidopsis thaliana OX=3702 GN=SNAP33 PE=1 SV=1	U	Intracellular trafficking, secretion, and vesicular transport	SNAP25 homologous protein SNAP33 [Medicago truncatula]
MsG0880046525.01	88.655	116.232	74.1561	193.48	288.611	181.29	0.000299292	1.49433	up	[O]	Posttranslational modification, protein turnover, chaperones	Molecular Function: ATP binding (GO:0005524);; Molecular Function: hydrolase activity (GO:0016787);;	K03695|0.0e+00|cam:101489671|K03695 ATP-dependent Clp protease ATP-binding subunit ClpB | (RefSeq) chaperone protein ClpB1	--	[O]	Posttranslational modification, protein turnover, chaperones	AAA domain (Cdc48 subfamily)	Chaperone protein ClpB1 OS=Arabidopsis thaliana OX=3702 GN=CLPB1 PE=1 SV=2	O	Posttranslational modification, protein turnover, chaperones	chaperone protein ClpB1 [Medicago truncatula]
MsG0880046614.01	4.5132	4.21119	9.85242	1.35675	1.12156	1.24782	0.00236295	-1.99235	down	--	--	Molecular Function: protein binding (GO:0005515);;	K21596|2.1e-19|nta:107794376|K21596 calmodulin-binding transcription activator | (RefSeq) uncharacterized LOC107794376	--	--	--	F-box domain	F-box/kelch-repeat protein At3g06240 OS=Arabidopsis thaliana OX=3702 GN=At3g06240 PE=2 SV=1	--	--	putative F-box domain-containing protein [Medicago truncatula]
MsG0880047152.01	731.558	1374.33	1025.34	2027.58	2305.92	3099.92	0.000114524	1.52089	up	[H]	Coenzyme transport and metabolism	Cellular Component: cytosol (GO:0005829);; Molecular Function: thiaminase activity (GO:0050334);;	K20896|8.0e-126|mtr:MTR_4g121940|K20896 formylaminopyrimidine deformylase / aminopyrimidine aminohydrolase [EC:3.5.1.- 3.5.99.-] | (RefSeq) seed maturation PM36-like protein	Thiamine metabolism (ko00730)	--	--	TENA/THI-4/PQQC family	Probable bifunctional TENA-E protein OS=Glycine max OX=3847 GN=TENA_E PE=2 SV=1	K	Transcription	probable bifunctional TENA-E protein [Medicago truncatula]
MsG0880047201.01	10.7172	26.5234	39.9672	61.0937	87.6496	106.187	0.000498302	2.03785	up	--	--	--	--	--	--	--	Protein of unknown function, DUF538	--	S	Function unknown	uncharacterized protein LOC25494123 [Medicago truncatula]
MsG0880047440.01	46.1908	76.3148	63.7702	102.676	130.253	164.377	0.00041805	1.36273	up	--	--	Cellular Component: cytosol (GO:0005829);; Molecular Function: lipid binding (GO:0008289);; Molecular Function: sterol transporter activity (GO:0015248);; Cellular Component: membrane (GO:0016020);; Molecular Function: sterol binding (GO:0032934);; Cellular Component: intracellular membrane-bounded organelle (GO:0043231);;	K22285|1.1e-127|mtr:MTR_4g127490|K22285 oxysterol-binding protein-related protein 8 | (RefSeq) OSBP(oxysterol-binding protein)-related protein 4C	--	[T]	Signal transduction mechanisms	Oxysterol-binding protein	Oxysterol-binding protein-related protein 4B OS=Arabidopsis thaliana OX=3702 GN=ORP4B PE=2 SV=2	T	Signal transduction mechanisms	oxysterol-binding protein-related protein 4C isoform X2 [Medicago truncatula]
MsG0880047581.01	388.674	960.405	537.148	1121.43	1895.22	1441.48	0.00348864	1.50881	up	[O]	Posttranslational modification, protein turnover, chaperones	Molecular Function: ATP binding (GO:0005524);; Cellular Component: cytoplasm (GO:0005737);; Biological Process: response to unfolded protein (GO:0006986);; Molecular Function: ATPase activity (GO:0016887);; Molecular Function: heat shock protein binding (GO:0031072);; Biological Process: cellular response to unfolded protein (GO:0034620);; Biological Process: protein refolding (GO:0042026);; Mole…	K03283|0.0e+00|mtr:MTR_4g130540|K03283 heat shock 70kDa protein 1/2/6/8 | (RefSeq) heat shock 70 kDa protein	Spliceosome (ko03040);; Protein processing in endoplasmic reticulum (ko04141);; Endocytosis (ko04144)	[O]	Posttranslational modification, protein turnover, chaperones	Hsp70 protein	Heat shock 70 kDa protein OS=Glycine max OX=3847 GN=HSP70 PE=3 SV=1	O	Posttranslational modification, protein turnover, chaperones	heat shock 70 kDa protein [Medicago truncatula]
NewGene_1032	4.24838	6.75484	4.7569	0.509862	1.35084	1.39031	0.00386514	-1.90677	down	--	--	--	K13800|1.05e-13|csv:101217681|K13800 UMP-CMP kinase [EC:2.7.4.14] | (RefSeq) UMP-CMP kinase isoform X1	Pyrimidine metabolism (ko00240)	[R]	General function prediction only	--	Pentatricopeptide repeat-containing protein At2g17210 OS=Arabidopsis thaliana OX=3702 GN=PCMP-E77 PE=3 SV=2	S	Function unknown	putative pentatricopeptide [Medicago truncatula]
NewGene_10586	3.7724	1.37915	2.57641	0.099429	0.313773	0.044815	0.00131892	-3.72667	down	--	--	--	--	--	--	--	--	--	--	--	--
NewGene_10642	0	1.05019	0.723976	25.6606	3.64451	2.49445	0.00375508	4.48304	up	--	--	--	--	--	--	--	--	--	--	--	--
NewGene_11668	0.155495	0.469912	0.329462	3.49235	1.44867	7.34064	1.85312e-05	3.91941	up	--	--	--	--	--	--	--	--	--	--	--	--
NewGene_1313	42.4134	94.8475	46.5545	144.886	96.5963	201.217	0.00926252	1.53859	up	[Q]	Secondary metabolites biosynthesis, transport and catabolism	Molecular Function: metal ion binding (GO:0046872);; Molecular Function: dioxygenase activity (GO:0051213);;	K14975|3.51e-73|psom:113311621|K14975 codeine 3-O-demethylase [EC:1.14.11.32] | (RefSeq) codeine O-demethylase	Isoquinoline alkaloid biosynthesis (ko00950)	[QR]	Secondary metabolites biosynthesis, transport and catabolism;; General function prediction only	2OG-Fe(II) oxygenase superfamily	Protein SRG1 OS=Arabidopsis thaliana OX=3702 GN=SRG1 PE=2 SV=1	Q	Secondary metabolites biosynthesis, transport and catabolism	protein SRG1 [Medicago truncatula]
NewGene_1401	49.9339	297.643	127.606	468.896	715.333	818.53	0.000920586	2.36287	up	--	--	--	--	--	--	--	Seed maturation protein	Late embryogenesis abundant protein D-34 OS=Gossypium hirsutum OX=3635 PE=3 SV=1	S	Function unknown	late embryogenesis abundant protein D-34 [Medicago truncatula]
NewGene_14075	2.54413	3.02152	3.21009	0.238208	0.636905	0.220702	0.00101572	-2.39312	down	--	--	--	--	--	--	--	--	--	--	--	--
NewGene_14129	1.25271	1.69022	0.131666	8.08478	18.6187	37.2757	9.04214e-07	4.52992	up	--	--	--	--	--	--	--	--	--	--	--	--
NewGene_14433	0.05101	0.253052	0.048982	0.889759	0.701088	1.21273	0.00575858	3.30962	up	--	--	--	--	--	--	--	--	--	--	--	uncharacterized protein LOC112421829 [Medicago truncatula]
NewGene_1489	793.67	794.476	497.47	1400.48	1194.35	1753.87	0.00626122	1.29697	up	--	--	--	--	--	--	--	--	--	--	--	uncharacterized protein LOC25487311 [Medicago truncatula]
NewGene_15224	17.3559	4.09789	2.30781	0.094885	1.24735	0.342777	0.00916339	-3.63048	down	[K]	Transcription	Biological Process: rRNA processing (GO:0006364);;	K07447|2.91e-19|egu:105033507|K07447 putative holliday junction resolvase [EC:3.1.-.-] | (RefSeq) putative pre-16S rRNA nuclease isoform X2	--	--	--	Holliday junction resolvase	--	L	Replication, recombination and repair	uncharacterized protein LOC103700828 isoform X4 [Phoenix dactylifera]
NewGene_154	6.52067	7.90495	8.56657	2.86098	2.74101	3.71513	0.00867775	-1.0276	down	--	--	Cellular Component: condensed chromosome (GO:0000793);; Cellular Component: condensin complex (GO:0000796);; Molecular Function: chromatin binding (GO:0003682);; Cellular Component: nucleus (GO:0005634);; Cellular Component: nucleolus (GO:0005730);; Biological Process: meiotic chromosome condensation (GO:0010032);; Biological Process: positive regulation of DNA repair (GO:0045739);; Biological Pr…	K11490|0.0|mtr:MTR_2g436080|K11490 condensin-2 complex subunit H2 | (RefSeq) condensin-2 complex subunit H2-like protein	--	[S]	Function unknown	Condensin II complex subunit CAP-H2 or CNDH2, C-term	Condensin-2 complex subunit H2 OS=Arabidopsis thaliana OX=3702 GN=CAPH2 PE=2 SV=1	S	Function unknown	condensin-2 complex subunit H2 [Medicago truncatula]
NewGene_16401	314.568	507.725	367.74	657.53	591.256	882.6	0.00783799	1.10883	up	[E]	Amino acid transport and metabolism	Molecular Function: glutamate-ammonia ligase activity (GO:0004356);; Molecular Function: ATP binding (GO:0005524);; Cellular Component: cytoplasm (GO:0005737);; Biological Process: glutamine biosynthetic process (GO:0006542);;	K01915|3.20e-270|mtr:MTR_6g071070|K01915 glutamine synthetase [EC:6.3.1.2] | (RefSeq) glutamine synthetase domain protein	Arginine biosynthesis (ko00220);; Alanine, aspartate and glutamate metabolism (ko00250);; Glyoxylate and dicarboxylate metabolism (ko00630);; Nitrogen metabolism (ko00910);; Biosynthesis of amino acids (ko01230)	[E]	Amino acid transport and metabolism	Glutamine synthetase, catalytic domain	Glutamine synthetase nodule isozyme OS=Medicago sativa OX=3879 GN=GS1 PE=2 SV=1	E	Amino acid transport and metabolism	RecName: Full=Glutamine synthetase nodule isozyme; AltName: Full=Glutamate--ammonia ligase [Medicago sativa]
NewGene_16467	1.04636	1.73001	1.71791	0	0	0	1.35228e-06	-8.38375	down	--	--	Molecular Function: aspartic-type endopeptidase activity (GO:0004190);;	K01810|1.41e-34|var:108320285|K01810 glucose-6-phosphate isomerase [EC:5.3.1.9] | (RefSeq) glucose-6-phosphate isomerase, cytosolic-like	Glycolysis / Gluconeogenesis (ko00010);; Pentose phosphate pathway (ko00030);; Starch and sucrose metabolism (ko00500);; Amino sugar and nucleotide sugar metabolism (ko00520);; Carbon metabolism (ko01200)	--	--	Retrotransposon gag protein	--	H	Coenzyme transport and metabolism	uncharacterized protein LOC114186559 isoform X1 [Vigna unguiculata]
NewGene_16477	12.8261	5.27226	6.9204	73.6271	33.0159	14.009	0.00266955	2.31056	up	--	--	--	--	--	--	--	--	--	--	--	--
NewGene_16937	0.232316	1.75584	1.30007	10.6047	3.96399	3.79927	0.00577538	2.73401	up	--	--	--	--	--	--	--	--	--	--	--	--
NewGene_17326	3.14424	8.31466	9.1095	0.8199	1.13505	1.43172	0.000241141	-2.25295	down	--	--	--	--	--	--	--	--	--	--	--	--
NewGene_17397	3.26833	3.19257	6.13272	9.68684	12.4545	6.91163	0.00214018	1.5836	up	--	--	Molecular Function: molecular_function (GO:0003674);; Molecular Function: catalytic activity (GO:0003824);; Cellular Component: cellular_component (GO:0005575);; Cellular Component: intracellular (GO:0005622);; Cellular Component: obsolete cell (GO:0005623);; Cellular Component: cytoplasm (GO:0005737);; Cellular Component: endosome (GO:0005768);; Cellular Component: Golgi apparatus (GO:0005794);;…	K22312|3.19e-12|vra:106779506|K22312 hydroxyjasmonate sulfotransferase [EC:2.8.2.39] | (RefSeq) cytosolic sulfotransferase 15-like	--	--	--	Plant transposase (Ptta/En/Spm family)	--	S	Function unknown	putative transposase, Ptta/En/Spm, plant [Medicago truncatula]
NewGene_17992	4.47613	5.26282	8.38953	0.824941	1.36024	1.82423	0.00403964	-1.79961	down	--	--	--	--	--	--	--	--	--	--	--	--
NewGene_18298	0.182683	0.072026	0.108198	1.02304	1.27953	2.67206	0.00122639	3.70774	up	--	--	--	--	--	--	--	--	--	--	--	--
NewGene_18784	0.996869	1.74964	0.517634	4.75899	2.74011	4.82011	0.00708852	2.15284	up	--	--	--	--	--	--	--	--	--	--	--	--
NewGene_19262	4.67336	5.44247	11.2879	12.2649	16.3223	13.3888	0.00604499	1.32677	up	--	--	--	--	--	--	--	--	--	--	--	--
NewGene_19293	461.209	1084.25	457.502	1323.98	2218.78	2459.22	0.000996034	1.84068	up	--	--	--	--	--	--	--	--	--	--	--	--
NewGene_19719	3.56866	9.55396	12.0186	24.5684	47.2933	95.5033	1.59138e-05	2.9226	up	--	--	--	--	--	--	--	--	--	--	--	hypothetical protein MtrunA17_Chr4g0074801 [Medicago truncatula]
NewGene_19803	23.732	49.0057	13.4981	66.3855	76.4293	161.024	0.00577538	2.05808	up	--	--	Cellular Component: integral component of membrane (GO:0016021);;	--	--	--	--	--	--	S	Function unknown	hypothetical protein MtrunA17_Chr7g0253851 [Medicago truncatula]
NewGene_19827	1.04284	1.31274	0.215725	2.54569	5.27433	6.07296	0.00311184	2.52354	up	--	--	--	--	--	--	--	--	--	--	--	--
NewGene_19974	7.41201	3.57095	4.38042	0.601999	0.436688	1.02339	0.000215914	-2.54732	down	--	--	--	--	--	--	--	--	--	--	--	--
NewGene_20398	31.0374	11.6601	13.7761	5.09712	4.79723	3.82659	0.00872918	-1.83161	down	--	--	Molecular Function: NAD-dependent histone deacetylase activity (H3-K14 specific) (GO:0032041);;	--	--	--	--	C2H2-type zinc finger	--	S	Function unknown	histone deacetylase HDT1 [Medicago truncatula]
NewGene_20575	15.6129	33.0947	7.48028	83.3702	112.155	124.316	1.28316e-05	2.74617	up	--	--	Cellular Component: integral component of membrane (GO:0016021);;	--	--	--	--	--	--	--	--	uncharacterized protein LOC25499617 [Medicago truncatula]
NewGene_20579	34.0649	87.4916	51.8481	146.441	125.09	200.047	0.000767629	1.72345	up	--	--	--	--	--	--	--	--	--	S	Function unknown	hypothetical protein MTR_7g109230 [Medicago truncatula]
NewGene_20582	814.52	682.478	548.873	1358.84	1389.4	1304.69	0.00236295	1.21573	up	--	--	--	--	--	--	--	--	--	--	--	uncharacterized protein LOC11432524 [Medicago truncatula]
NewGene_20987	109.094	84.7632	80.8862	23.6822	28.5215	11.6885	0.000513503	-1.8655	down	--	--	--	--	--	--	--	--	Nodulin-1 OS=Medicago truncatula OX=3880 GN=N1 PE=2 SV=1	--	--	Defensin-like protein [Medicago truncatula]
NewGene_21558	19.2296	32.8503	23.6596	39.3054	46.6911	54.4297	0.0042301	1.16407	up	--	--	Biological Process: reproduction (GO:0000003);; Biological Process: developmental process involved in reproduction (GO:0003006);; Molecular Function: molecular_function (GO:0003674);; Molecular Function: binding (GO:0005488);; Molecular Function: protein binding (GO:0005515);; Biological Process: multicellular organism development (GO:0007275);; Biological Process: biological_process (GO:0008150)…	K03188|3.19e-49|dcr:108224146|K03188 urease accessory protein | (RefSeq) uncharacterized protein LOC108224146 isoform X1	--	--	--	Phloem protein 2	F-box protein PP2-B10 OS=Arabidopsis thaliana OX=3702 GN=PP2B10 PE=1 SV=1	S	Function unknown	F-box protein PP2-B10 [Medicago truncatula]
NewGene_22217	0.034078	0.199719	0.093386	0.410698	1.22076	0.616073	0.0051633	3.01568	up	--	--	--	--	--	--	--	--	--	--	--	--
NewGene_22311	215.447	289.472	110.735	534.176	836.284	799.362	0.000114524	2.04451	up	--	--	--	--	--	--	--	--	Late embryogenesis abundant protein D-34 OS=Gossypium hirsutum OX=3635 PE=3 SV=1	S	Function unknown	late embryogenesis abundant protein D-34 [Medicago truncatula]
NewGene_22323	5.94586	15.392	6.89969	27.451	22.0871	33.4438	0.00153305	1.82492	up	--	--	--	--	--	--	--	--	--	--	--	--
NewGene_22719	2.72946	1.79032	1.3015	0	0	0	5.86723e-07	-8.69085	down	--	--	--	--	--	--	--	--	--	--	--	--
NewGene_22770	10.9318	27.6557	16.6372	45.3842	42.2514	78.6656	0.000806809	1.86833	up	--	--	Cellular Component: plasma membrane (GO:0005886);; Cellular Component: integral component of membrane (GO:0016021);;	--	--	--	--	--	Uncharacterized protein At5g65660 OS=Arabidopsis thaliana OX=3702 GN=At5g65660 PE=2 SV=1	--	--	uncharacterized protein At5g65660 [Cannabis sativa]
NewGene_22825	5.25764	2.55291	3.08674	0.485924	0.19187	0	0.00551647	-3.73965	down	--	--	--	--	--	--	--	--	--	--	--	DUF4283 domain protein [Medicago truncatula]
NewGene_23317	6.18553	7.89876	10.0945	2.68168	2.99935	2.9527	0.000442515	-1.20194	down	--	--	Biological Process: intra-Golgi vesicle-mediated transport (GO:0006891);; Biological Process: Golgi organization (GO:0007030);; Biological Process: protein transport (GO:0015031);; Cellular Component: membrane (GO:0016020);; Cellular Component: Golgi transport complex (GO:0017119);;	K20289|0.0|mtr:MTR_4g103610|K20289 conserved oligomeric Golgi complex subunit 2 | (RefSeq) oligomeric subunit-like protein	--	[U]	Intracellular trafficking, secretion, and vesicular transport	Domain of unknown function (DUF3510)	Conserved oligomeric Golgi complex subunit 2 OS=Arabidopsis thaliana OX=3702 GN=COG2 PE=1 SV=1	U	Intracellular trafficking, secretion, and vesicular transport	conserved oligomeric Golgi complex subunit 2 [Medicago truncatula]
NewGene_23333	9.57181	12.2926	13.6052	36.1934	25.4873	28.9703	5.20312e-06	1.5824	up	--	--	Cellular Component: nucleus (GO:0005634);; Biological Process: regulation of transcription, DNA-templated (GO:0006355);; Molecular Function: zinc ion binding (GO:0008270);;	K08853|7.10e-116|adu:107458808|K08853 AP2-associated kinase [EC:2.7.11.1] | (RefSeq) protein FAR1-RELATED SEQUENCE 5	--	--	--	MULE transposase domain	Protein FAR-RED IMPAIRED RESPONSE 1 OS=Arabidopsis thaliana OX=3702 GN=FAR1 PE=1 SV=1	S	Function unknown	putative transcription factor FAR family [Medicago truncatula]
NewGene_24168	0.25884	0.713199	0.073958	2.17592	3.15954	2.93161	0.00993305	2.89278	up	--	--	--	--	--	--	--	--	--	--	--	--
NewGene_24434	3.41687	3.61054	6.75398	13.776	9.24892	12.8198	0.00290485	1.6025	up	--	--	Biological Process: carbohydrate metabolic process (GO:0005975);; Molecular Function: raffinose alpha-galactosidase activity (GO:0052692);;	--	--	--	--	--	--	G	Carbohydrate transport and metabolism	alpha-galactosidase [Medicago truncatula]
NewGene_25389	38.1676	42.1179	38.4041	63.4714	84.9457	57.925	0.00244853	1.07635	up	--	--	Molecular Function: tubulin binding (GO:0015631);; Molecular Function: ubiquitin protein ligase binding (GO:0031625);; Molecular Function: S100 protein binding (GO:0044548);;	--	--	[T]	Signal transduction mechanisms	CS domain	--	T	Signal transduction mechanisms	calcyclin-binding protein-like [Cicer arietinum]
NewGene_25695	116.456	107.79	171.884	56.9322	55.4909	42.461	0.00386514	-1.07578	down	--	--	Molecular Function: molecular_function (GO:0003674);; Molecular Function: DNA-binding transcription factor activity (GO:0003700);; Cellular Component: cellular_component (GO:0005575);; Cellular Component: intracellular (GO:0005622);; Cellular Component: obsolete cell (GO:0005623);; Cellular Component: nucleus (GO:0005634);; Biological Process: regulation of transcription, DNA-templated (GO:000635…	K14412|1.29e-12|obr:102714333|K14412 alpha-1,4-fucosyltransferase [EC:2.4.1.65] | (RefSeq) uncharacterized LOC102714333	Various types of N-glycan biosynthesis (ko00513)	[R]	General function prediction only	--	Protein SENSITIVE TO PROTON RHIZOTOXICITY 1 OS=Arabidopsis thaliana OX=3702 GN=STOP1 PE=2 SV=1	S	Function unknown	protein SENSITIVE TO PROTON RHIZOTOXICITY 1 [Medicago truncatula]
NewGene_26007	23.2757	20.6826	18.4795	5.84212	4.5597	6.18261	7.43367e-05	-1.63905	down	--	--	--	--	--	--	--	--	--	--	--	--
NewGene_26109	17.9017	22.0007	17.4867	30.4986	31.5042	34.861	0.00252707	1.01118	up	--	--	Molecular Function: metal ion binding (GO:0046872);;	K12309|9.60e-95|lja:Lj3g3v0323160.1|K12309 beta-galactosidase [EC:3.2.1.23] | (RefSeq) Lj3g3v0323160.1; -	Galactose metabolism (ko00052);; Other glycan degradation (ko00511);; Glycosaminoglycan degradation (ko00531);; Sphingolipid metabolism (ko00600);; Glycosphingolipid biosynthesis - ganglio series (ko00604)	[R]	General function prediction only	Zinc-finger double-stranded RNA-binding	Protein indeterminate-domain 4, chloroplastic OS=Arabidopsis thaliana OX=3702 GN=IDD4 PE=1 SV=1	S	Function unknown	protein indeterminate-domain 5, chloroplastic [Medicago truncatula]
NewGene_26327	21.4533	54.9967	26.9609	55.9738	83.5123	118.152	0.00926252	1.58315	up	--	--	Cellular Component: plasma membrane (GO:0005886);; Cellular Component: integral component of membrane (GO:0016021);; Molecular Function: transmembrane transporter activity (GO:0022857);;	K17500|3.40e-56|nta:107765414|K17500 integrin-linked kinase-associated serine/threonine phosphatase 2C [EC:3.1.3.16] | (RefSeq) WAT1-related protein At3g18200-like	--	--	--	EamA-like transporter family	WAT1-related protein At1g68170 OS=Arabidopsis thaliana OX=3702 GN=At1g68170 PE=3 SV=1	S	Function unknown	WAT1-related protein At1g68170 [Medicago truncatula]
NewGene_264	1.16099	0.886048	2.14291	0.081053	0.201149	0.092982	0.00282872	-2.66074	down	--	--	--	--	--	--	--	--	--	--	--	--
NewGene_26577	0.829008	0.559324	0.464105	2.06562	3.68526	9.20405	2.15769e-05	3.12756	up	--	--	Molecular Function: zinc ion binding (GO:0008270);;	K17086|2.42e-88|fve:101300290|K17086 transmembrane 9 superfamily member 2/4 | (RefSeq) uncharacterized LOC101300290	--	--	--	MULE transposase domain	--	--	--	uncharacterized protein LOC112419244 [Medicago truncatula]
NewGene_26640	17.8752	2.52282	7.6943	0.156456	0	0.192445	8.02306e-08	-6.03092	down	--	--	--	--	--	--	--	--	--	L	Replication, recombination and repair	putative nucleic acid-binding protein [Medicago truncatula]
NewGene_2841	0.552069	0.805113	0.857664	4.65763	3.22564	3.21281	4.26607e-07	2.59765	up	--	--	--	--	--	--	--	--	--	--	--	--
NewGene_2904	3.62807	2.55981	6.83625	0.076678	0.443443	0.439221	0.000843091	-2.97706	down	--	--	--	--	--	--	--	--	--	--	--	hypothetical protein MTR_8g432410 [Medicago truncatula]
NewGene_3252	0.494223	1.29082	0.776279	4.81074	3.2345	5.02531	1.55174e-06	2.73658	up	--	--	--	--	--	--	--	--	--	--	--	--
NewGene_3345	10.9502	2.3606	2.90663	0.484312	0.901906	0.665556	0.00858398	-2.78491	down	--	--	--	--	--	--	--	--	--	--	--	--
NewGene_3835	69.7988	21.3146	40.9883	11.9117	14.2141	9.2675	0.0052569	-1.66672	down	--	--	--	--	--	--	--	--	--	--	--	--
NewGene_4166	2.75885	1.41824	2.68341	0	0.035018	0.088415	1.59138e-05	-5.11945	down	--	--	--	--	--	--	--	--	--	--	--	--
NewGene_4319	0.201894	0.449694	0.270548	1.57583	0.993038	1.76928	0.00454032	2.4368	up	[E]	Amino acid transport and metabolism	Molecular Function: transaminase activity (GO:0008483);; Molecular Function: pyridoxal phosphate binding (GO:0030170);;	K00827|0.0|mtr:MTR_3g465800|K00827 alanine-glyoxylate transaminase / (R)-3-amino-2-methylpropionate-pyruvate transaminase [EC:2.6.1.44 2.6.1.40] | (RefSeq) alanine-glyoxylate aminotransferase-like protein	Alanine, aspartate and glutamate metabolism (ko00250);; Glycine, serine and threonine metabolism (ko00260);; Cysteine and methionine metabolism (ko00270);; Valine, leucine and isoleucine degradation (ko00280)	[E]	Amino acid transport and metabolism	Aminotransferase class-III	Alanine--glyoxylate aminotransferase 2 homolog 3, mitochondrial OS=Arabidopsis thaliana OX=3702 GN=At3g08860 PE=2 SV=1	E	Amino acid transport and metabolism	alanine--glyoxylate aminotransferase 2 homolog 2, mitochondrial isoform X1 [Medicago truncatula]
NewGene_4647	2.55393	3.5111	2.31268	0.530984	0.423414	0.571127	0.000540038	-2.07845	down	[V]	Defense mechanisms	Molecular Function: ATP binding (GO:0005524);; Cellular Component: integral component of membrane (GO:0016021);; Molecular Function: ATPase activity (GO:0016887);; Molecular Function: ATPase-coupled transmembrane transporter activity (GO:0042626);;	K05666|3.56e-36|jcu:105633064|K05666 ATP-binding cassette, subfamily C (CFTR/MRP), member 2 | (RefSeq) ABC transporter C family member 3	ABC transporters (ko02010)	[Q]	Secondary metabolites biosynthesis, transport and catabolism	ABC transporter	ABC transporter C family member 3 OS=Arabidopsis thaliana OX=3702 GN=ABCC3 PE=1 SV=1	Q	Secondary metabolites biosynthesis, transport and catabolism	putative xenobiotic-transporting ATPase [Medicago truncatula]
NewGene_4730	7.98211	8.18441	7.68985	0.311064	1.33651	0.704552	4.21373e-07	-2.77793	down	--	--	--	--	--	--	--	--	--	--	--	--
NewGene_5937	7.88315	10.551	9.56323	19.4645	17.6055	113.765	0.00169502	2.69513	up	--	--	--	--	--	--	--	BURP domain	BURP domain-containing protein BNM2C OS=Brassica napus OX=3708 GN=BNM2C PE=2 SV=1	S	Function unknown	putative BURP domain-containing protein [Medicago truncatula]
NewGene_6256	4.17966	5.41375	7.7596	0.593097	1.72873	1.22117	0.000190746	-2.01196	down	--	--	Molecular Function: DNA binding (GO:0003677);; Molecular Function: protein dimerization activity (GO:0046983);;	K10398|3.36e-18|eus:EUTSA_v10016147mg|K10398 kinesin family member 11 | (RefSeq) hypothetical protein	--	[L]	Replication, recombination and repair	hAT family C-terminal dimerisation region	Putative AC transposase OS=Zea mays OX=4577 PE=2 SV=2	L	Replication, recombination and repair	Zinc finger BED domain-containing protein RICESLEEPER 2, partial [Glycine soja]
NewGene_6795	7.70888	10.7911	16.4718	57.5626	31.4247	21.2994	0.000889061	1.95015	up	--	--	--	--	--	--	--	--	--	--	--	--
NewGene_6905	3.1121	4.2604	3.78464	0.645684	1.10264	1.00279	0.000259551	-2.1884	down	--	--	Molecular Function: RNA binding (GO:0003723);; Molecular Function: RNA helicase activity (GO:0003724);; Molecular Function: ATP binding (GO:0005524);; Cellular Component: nucleolus (GO:0005730);;	K13181|1.81e-17|mtr:MTR_2g041140|K13181 ATP-dependent RNA helicase DDX27 [EC:3.6.4.13] | (RefSeq) DEAD-box ATP-dependent RNA helicase	--	[A]	RNA processing and modification	--	DEAD-box ATP-dependent RNA helicase 28 OS=Arabidopsis thaliana OX=3702 GN=RH28 PE=2 SV=1	A	RNA processing and modification	DEAD-box ATP-dependent RNA helicase 28 [Medicago truncatula]
NewGene_763	6.89965	5.28442	3.6679	28.4947	9.85366	13.0154	0.00613434	1.93428	up	--	--	--	--	--	--	--	--	--	--	--	--
NewGene_8164	4.13595	2.54097	2.61991	7.61098	8.05869	8.49774	0.0010974	1.60517	up	--	--	--	--	--	--	--	--	--	--	--	--
NewGene_8305	1301.73	1407	844.92	2726.07	2069.43	2952.35	0.00301711	1.36576	up	--	--	--	--	--	--	--	--	Seed biotin-containing protein SBP65 OS=Glycine max OX=3847 GN=SBP65 PE=2 SV=1	--	--	seed biotin-containing protein SBP65 [Medicago truncatula]
NewGene_8343	2.43136	1.69971	1.67237	5.90893	10.7364	3.30714	0.00986494	1.99891	up	--	--	--	--	--	--	--	Protein of unknown function, DUF538	--	S	Function unknown	uncharacterized protein LOC25492948 [Medicago truncatula]
NewGene_8458	1475.45	3118.79	2316.9	4147.32	5579.5	6975.43	0.000375605	1.54956	up	--	--	--	--	--	--	--	--	--	--	--	hypothetical protein MTR_4g083010 [Medicago truncatula]
NewGene_8721	40.5376	59.2646	40.3334	85.6814	96.1606	100.426	0.000360869	1.26424	up	--	--	Cellular Component: integral component of membrane (GO:0016021);;	--	--	--	--	Protein of unknown function (DUF1084)	Tobamovirus multiplication protein 1 OS=Nicotiana tabacum OX=4097 GN=TOM1 PE=1 SV=1	S	Function unknown	tobamovirus multiplication protein 1 isoform X3 [Medicago truncatula]
NewGene_9227	7.98691	5.16971	2.48198	0.400576	0.493325	1.50778	0.00307394	-2.32834	down	--	--	--	--	--	--	--	--	--	--	--	--
NewGene_9707	7.97315	9.44513	8.99403	3.68625	4.04905	4.4448	0.00407841	-1.00075	down	--	--	Molecular Function: DNA binding (GO:0003677);; Cellular Component: nucleus (GO:0005634);;	--	--	--	--	B3 DNA binding domain	B3 domain-containing protein REM16 OS=Arabidopsis thaliana OX=3702 GN=REM16 PE=2 SV=1	K	Transcription	plant-specific B3-DNA-binding domain protein [Medicago truncatula]
135 common DEGs in I10-6 vs S10-6 and I10-15 vs S10-15
MsG0180000112.01	104.803	71.3213	61.7765	142.17	139.979	640.835	0.00963458	2.18018	up	--	--	Molecular Function: transcription regulatory region sequence-specific DNA binding (GO:0000976);; Molecular Function: DNA-binding transcription factor activity (GO:0003700);; Cellular Component: nucleus (GO:0005634);; Molecular Function: sequence-specific DNA binding (GO:0043565);; Biological Process: positive regulation of transcription, DNA-templated (GO:0045893);;	K09286|1.2e-32|rcu:8272098|K09286 EREBP-like factor | (RefSeq) dehydration-responsive element-binding protein 2C	--	--	--	AP2 domain	Dehydration-responsive element-binding protein 2D OS=Arabidopsis thaliana OX=3702 GN=DREB2D PE=2 SV=1	K	Transcription	putative transcription factor AP2-EREBP family [Medicago truncatula]
MsG0180000471.01	67.03	78.1186	40.2119	185.472	255.426	111.78	0.0013612	1.80691	up	[O]	Posttranslational modification, protein turnover, chaperones	Biological Process: response to reactive oxygen species (GO:0000302);; Biological Process: protein folding (GO:0006457);; Biological Process: response to heat (GO:0009408);; Biological Process: response to salt stress (GO:0009651);; Biological Process: response to hydrogen peroxide (GO:0042542);; Molecular Function: protein self-association (GO:0043621);; Molecular Function: unfolded protein bind…	K13993|7.1e-64|mtr:MTR_1g015165|K13993 HSP20 family protein | (RefSeq) cytosolic class II small heat-shock protein	Protein processing in endoplasmic reticulum (ko04141)	[O]	Posttranslational modification, protein turnover, chaperones	Hsp20/alpha crystallin family	17.9 kDa class II heat shock protein OS=Glycine max OX=3847 GN=HSP17.9-D PE=3 SV=1	O	Posttranslational modification, protein turnover, chaperones	17.9 kDa class II heat shock protein [Medicago truncatula]
MsG0180000785.01	2.31793	1.85733	4.12928	12.1198	9.52373	5.97225	0.00991759	2.01489	up	--	--	Cellular Component: cellular_component (GO:0005575);; Cellular Component: intracellular (GO:0005622);; Cellular Component: obsolete cell (GO:0005623);; Cellular Component: cytoplasm (GO:0005737);; Cellular Component: endosome (GO:0005768);; Cellular Component: Golgi apparatus (GO:0005794);; Cellular Component: trans-Golgi network (GO:0005802);; Biological Process: response to stress (GO:0006950);…	K12472|2.0e-07|bvg:104885038|K12472 epidermal growth factor receptor substrate 15 | (RefSeq) filaggrin-like	Endocytosis (ko04144)	--	--	BURP domain	BURP domain protein RD22 OS=Arabidopsis thaliana OX=3702 GN=RD22 PE=2 SV=1	S	Function unknown	BURP domain protein RD22 [Medicago truncatula]
MsG0180000786.01	6.36125	15.1748	15.514	44.144	34.2823	28.1661	0.000606358	1.82154	up	--	--	Cellular Component: cellular_component (GO:0005575);; Cellular Component: intracellular (GO:0005622);; Cellular Component: obsolete cell (GO:0005623);; Cellular Component: cytoplasm (GO:0005737);; Cellular Component: endosome (GO:0005768);; Cellular Component: Golgi apparatus (GO:0005794);; Cellular Component: trans-Golgi network (GO:0005802);; Biological Process: response to stress (GO:0006950);…	--	--	--	--	--	BURP domain protein RD22 OS=Arabidopsis thaliana OX=3702 GN=RD22 PE=2 SV=1	S	Function unknown	BURP domain protein RD22 [Medicago truncatula]
MsG0180001053.01	3.95723	10.6624	18.8335	1.78356	2.8411	2.25725	0.00612559	-1.95338	down	--		Molecular Function: protein serine/threonine kinase activity (GO:0004674);; Molecular Function: ATP binding (GO:0005524);; Cellular Component: plasma membrane (GO:0005886);; Cellular Component: integral component of membrane (GO:0016021);; Biological Process: protein autophosphorylation (GO:0046777);;	K13416|1.5e-62|cam:101506449|K13416 brassinosteroid insensitive 1-associated receptor kinase 1 [EC:2.7.10.1 2.7.11.1] | (RefSeq) BRASSINOSTEROID INSENSITIVE 1-associated receptor kinase 1	MAPK signaling pathway - plant (ko04016);; Plant hormone signal transduction (ko04075);; Plant-pathogen interaction (ko04626)	[T]	Signal transduction mechanisms	Protein kinase domain	Probable receptor-like protein kinase At1g11050 OS=Arabidopsis thaliana OX=3702 GN=At1g11050 PE=2 SV=1	T	Signal transduction mechanisms	probable receptor-like protein kinase At1g11050 [Medicago truncatula]
MsG0180001859.01	492.678	1022.28	157.405	2033.45	3141.04	4204.59	0.000377661	2.71463	up	--	--	Molecular Function: aspartic-type endopeptidase activity (GO:0004190);; Biological Process: proteolysis (GO:0006508);; Biological Process: protein catabolic process (GO:0030163);;	--	--	--	--	Xylanase inhibitor N-terminal	Gamma conglutin 2 OS=Lupinus angustifolius OX=3871 PE=1 SV=2	O	Posttranslational modification, protein turnover, chaperones	basic 7S globulin [Medicago truncatula]
MsG0180004351.01	21.9134	1.73228	14.7068	1.10375	1.80951	1.49371	0.00595287	-2.89832	down	[G]	Carbohydrate transport and metabolism	Biological Process: carbohydrate metabolic process (GO:0005975);; Cellular Component: plant-type cell wall (GO:0009505);; Molecular Function: raffinose alpha-galactosidase activity (GO:0052692);;	K07407|3.7e-187|mtr:MTR_6g086625|K07407 alpha-galactosidase [EC:3.2.1.22] | (RefSeq) alpha-galactosidase-like protein	Galactose metabolism (ko00052);; Glycerolipid metabolism (ko00561);; Sphingolipid metabolism (ko00600);; Glycosphingolipid biosynthesis - globo and isoglobo series (ko00603)	[G]	Carbohydrate transport and metabolism	Alpha galactosidase A	Alpha-galactosidase OS=Cyamopsis tetragonoloba OX=3832 PE=1 SV=1	G	Carbohydrate transport and metabolism	alpha-galactosidase [Medicago truncatula]
MsG0180005541.01	3.02204	1.33301	3.15824	0.174042	0.463071	0.5383	0.00256638	-2.4174	down	[M]	Cell wall/membrane/envelope biogenesis	Molecular Function: protein serine/threonine kinase activity (GO:0004674);; Molecular Function: ATP binding (GO:0005524);; Cellular Component: plasma membrane (GO:0005886);; Biological Process: hormone-mediated signaling pathway (GO:0009755);; Cellular Component: integral component of membrane (GO:0016021);; Molecular Function: receptor serine/threonine kinase binding (GO:0033612);;	K20718|5.9e-169|mtr:MTR_1g102500|K20718 LRR receptor-like serine/threonine-protein kinase ERECTA [EC:2.7.11.1] | (RefSeq) LRR receptor-like kinase family protein	MAPK signaling pathway - plant (ko04016)	--	--	Protein kinase domain	LRR receptor-like serine/threonine-protein kinase ERL1 OS=Arabidopsis thaliana OX=3702 GN=ERL1 PE=1 SV=1	T	Signal transduction mechanisms	LRR receptor-like serine/threonine-protein kinase ERL1 [Medicago truncatula]
MsG0280006566.01	25.5345	1.10437	4.0197	0.839439	0.874571	1.11156	0.00856691	-3.29691	down	[J]	Translation, ribosomal structure and biogenesis	--	K02553|2.3e-49|rcu:107262668|K02553 regulator of ribonuclease activity A | (RefSeq) uncharacterized protein LOC107262668	--	--	--	Aldolase/RraA	Putative 4-hydroxy-4-methyl-2-oxoglutarate aldolase 3 OS=Arabidopsis thaliana OX=3702 GN=At5g56260 PE=1 SV=1	E	Amino acid transport and metabolism	uncharacterized protein DDB_G0273453/DDB_G0273565 [Medicago truncatula]
MsG0280007778.01	67.0418	75.3187	38.8263	154.386	195.866	250.911	2.59031e-05	1.96064	up	[QV]	Secondary metabolites biosynthesis, transport and catabolism;; Defense mechanisms	Molecular Function: monooxygenase activity (GO:0004497);; Molecular Function: iron ion binding (GO:0005506);; Cellular Component: endoplasmic reticulum (GO:0005783);; Biological Process: multicellular organism development (GO:0007275);; Biological Process: brassinosteroid homeostasis (GO:0010268);; Cellular Component: integral component of membrane (GO:0016021);; Biological Process: sterol metabo…	K04123|1.6e-277|mtr:MTR_2g031920|K04123 ent-kaurenoic acid monooxygenase [EC:1.14.14.107] | (RefSeq) cytochrome P450 family ent-kaurenoic acid oxidase	Diterpenoid biosynthesis (ko00904)	[QI]	Secondary metabolites biosynthesis, transport and catabolism;; Lipid transport and metabolism	Cytochrome P450	Ent-kaurenoic acid oxidase 2 OS=Arabidopsis thaliana OX=3702 GN=KAO2 PE=1 SV=2	Q	Secondary metabolites biosynthesis, transport and catabolism	ent-kaurenoic acid oxidase 2 [Medicago truncatula]
MsG0280009892.01	27.1716	69.1813	31.8942	135.33	78.9733	172.744	0.00211409	1.86825	up	[Q]	Secondary metabolites biosynthesis, transport and catabolism	Molecular Function: metal ion binding (GO:0046872);; Molecular Function: dioxygenase activity (GO:0051213);;	K05658|1.3e-114|cpep:111781709|K05658 ATP-binding cassette, subfamily B (MDR/TAP), member 1 [EC:7.6.2.2] | (RefSeq) uncharacterized protein LOC111781709	ABC transporters (ko02010)	[QR]	Secondary metabolites biosynthesis, transport and catabolism;; General function prediction only	2OG-Fe(II) oxygenase superfamily	Protein SRG1 OS=Arabidopsis thaliana OX=3702 GN=SRG1 PE=2 SV=1	Q	Secondary metabolites biosynthesis, transport and catabolism	putative thebaine 6-O-demethylase [Medicago truncatula]
MsG0280010408.01	39.2196	21.3072	30.7501	9.62675	11.5417	8.78905	0.00601765	-1.36997	down	--	--	Biological Process: protein peptidyl-prolyl isomerization (GO:0000413);; Molecular Function: peptidyl-prolyl cis-trans isomerase activity (GO:0003755);; Cellular Component: cytoplasm (GO:0005737);; Biological Process: chaperone-mediated protein folding (GO:0061077);;	K09571|5.0e-132|mtr:MTR_8g011100|K09571 FK506-binding protein 4/5 [EC:5.2.1.8] | (RefSeq) peptidyl-prolyl cis-trans isomerase FKBP65	--	[O]	Posttranslational modification, protein turnover, chaperones	FKBP-type peptidyl-prolyl cis-trans isomerase	Peptidyl-prolyl cis-trans isomerase FKBP62 OS=Arabidopsis thaliana OX=3702 GN=FKBP62 PE=1 SV=2	O	Posttranslational modification, protein turnover, chaperones	peptidyl-prolyl cis-trans isomerase FKBP62 isoform X1 [Medicago truncatula]
MsG0280010553.01	16.2673	20.9836	36.6059	5.72551	8.53474	4.19653	0.000874212	-1.70342	down	--	--	--	--	--	--	--	--	--	--	--	--
MsG0280011163.01	6.49816	3.1628	4.1152	0.712483	1.46989	0.311797	0.00670562	-2.2427	down	[R]	General function prediction only	Biological Process: signal transduction (GO:0007165);; Molecular Function: ADP binding (GO:0043531);;	K00695|5.8e-135|mtr:MTR_6g478030|K00695 sucrose synthase [EC:2.4.1.13] | (RefSeq) sucrose synthase	Starch and sucrose metabolism (ko00500)	--	--	TIR domain	Disease resistance-like protein DSC1 OS=Arabidopsis thaliana OX=3702 GN=DSC1 PE=1 SV=1	S	Function unknown	disease resistance-like protein DSC1 isoform X1 [Medicago truncatula]
MsG0380012296.01	6.34164	14.8945	8.08311	28.2235	31.6765	44.4664	0.000405872	2.09141	up	--	--	Molecular Function: serine-type endopeptidase inhibitor activity (GO:0004867);; Biological Process: response to wounding (GO:0009611);;	--	--	--	--	Potato inhibitor I family	Subtilisin inhibitor 1 OS=Phaseolus angularis OX=3914 PE=1 SV=1	S	Function unknown	subtilisin inhibitor CLSI-I-like [Glycine soja]
MsG0380013875.01	75.7035	27.9892	3.30217	2.6186	2.51841	2.03623	0.000377661	-3.74366	down	--	--	Cellular Component: peroxisome (GO:0005777);; Biological Process: regulation of gene expression (GO:0010468);;	K17573|1.1e-39|cam:101513253|K17573 meiosis arrest female protein 1 | (RefSeq) uncharacterized LOC101513253	--	--	--	NYN domain	--	S	Function unknown	NYN domain protein [Medicago truncatula]
MsG0380013886.01	22.47	10.6198	4.68406	1.45524	1.17048	2.25632	0.00129705	-2.73025	down	[L]	Replication, recombination and repair	Molecular Function: nucleic acid binding (GO:0003676);; Molecular Function: helicase activity (GO:0004386);; Molecular Function: ATP binding (GO:0005524);;	K18655|1.2e-177|cam:101515139|K18655 ATP-dependent RNA helicase DDX19/DBP5 [EC:3.6.4.13] | (RefSeq) DEAD-box ATP-dependent RNA helicase 38	RNA transport (ko03013);; mRNA surveillance pathway (ko03015)	[A]	RNA processing and modification	DEAD/DEAH box helicase	DEAD-box ATP-dependent RNA helicase 38 OS=Arabidopsis thaliana OX=3702 GN=RH38 PE=1 SV=2	A	RNA processing and modification	DEAD-box ATP-dependent RNA helicase 38 [Cicer arietinum]
MsG0380013893.01	54.6667	23.6405	3.22963	1.82864	2.81284	3.44943	0.00244853	-3.17831	down	[L]	Replication, recombination and repair	Molecular Function: nucleic acid binding (GO:0003676);; Molecular Function: helicase activity (GO:0004386);; Molecular Function: ATP binding (GO:0005524);;	K18655|4.0e-174|cam:101515139|K18655 ATP-dependent RNA helicase DDX19/DBP5 [EC:3.6.4.13] | (RefSeq) DEAD-box ATP-dependent RNA helicase 38	RNA transport (ko03013);; mRNA surveillance pathway (ko03015)	[A]	RNA processing and modification	DEAD/DEAH box helicase	DEAD-box ATP-dependent RNA helicase 38 OS=Arabidopsis thaliana OX=3702 GN=RH38 PE=1 SV=2	A	RNA processing and modification	DEAD-box ATP-dependent RNA helicase 38 [Cicer arietinum]
MsG0380013898.01	76.5879	35.1607	32.6392	8.61813	13.4179	15.4938	0.00729987	-1.74464	down	[L]	Replication, recombination and repair	Molecular Function: nucleic acid binding (GO:0003676);; Molecular Function: helicase activity (GO:0004386);; Molecular Function: ATP binding (GO:0005524);;	K18655|7.0e-179|cam:101515139|K18655 ATP-dependent RNA helicase DDX19/DBP5 [EC:3.6.4.13] | (RefSeq) DEAD-box ATP-dependent RNA helicase 38	RNA transport (ko03013);; mRNA surveillance pathway (ko03015)	[A]	RNA processing and modification	DEAD/DEAH box helicase	DEAD-box ATP-dependent RNA helicase 38 OS=Arabidopsis thaliana OX=3702 GN=RH38 PE=1 SV=2	A	RNA processing and modification	DEAD-box ATP-dependent RNA helicase 38 [Cicer arietinum]
MsG0380014160.01	5.2344	7.9648	9.65239	2.21671	2.30059	2.78387	0.00449559	-1.35157	down	--	--	Cellular Component: anaphase-promoting complex (GO:0005680);; Molecular Function: anaphase-promoting complex binding (GO:0010997);; Biological Process: anaphase-promoting complex-dependent catabolic process (GO:0031145);; Biological Process: positive regulation of anaphase-promoting complex-dependent catabolic process (GO:1905786);; Molecular Function: ubiquitin ligase activator activity (GO:1990…	K03363|2.3e-257|mtr:MTR_3g051690|K03363 cell division cycle 20, cofactor of APC complex | (RefSeq) transducin family protein/WD-40 repeat protein	Ubiquitin mediated proteolysis (ko04120)	[DO]	Cell cycle control, cell division, chromosome partitioning;; Posttranslational modification, protein turnover, chaperones	WD domain, G-beta repeat	Cell division cycle 20.1, cofactor of APC complex OS=Arabidopsis thaliana OX=3702 GN=CDC20-1 PE=1 SV=1	--	--	cell division cycle 20.2, cofactor of APC complex [Medicago truncatula]
MsG0380015330.01	2.6447	4.6727	3.36296	0.128684	0.327446	0	0.000736546	-4.17372	down	--	--	Molecular Function: arginine-tRNA ligase activity (GO:0004814);; Molecular Function: ATP binding (GO:0005524);; Cellular Component: cytoplasm (GO:0005737);; Biological Process: arginyl-tRNA aminoacylation (GO:0006420);;	K01887|2.8e-07|mtr:MTR_1g106040|K01887 arginyl-tRNA synthetase [EC:6.1.1.19] | (RefSeq) cytoplasmic-like arginine-tRNA ligase	Aminoacyl-tRNA biosynthesis (ko00970)	--	--	--	--	--	--	arginine-tRNA ligase cytoplasmic-like [Trifolium pratense]
MsG0380015489.01	4.54845	6.06181	20.1436	1.80374	1.05239	1.30157	0.00245392	-2.53052	down	--	--	Biological Process: response to chitin (GO:0010200);; Molecular Function: metal ion binding (GO:0046872);;	K23047|1.7e-16|atr:18445056|K23047 E3 ubiquitin-protein ligase UNKL [EC:2.3.2.27] | (RefSeq) zinc finger CCCH domain-containing protein 2	--	[R]	General function prediction only	--	Zinc finger CCCH domain-containing protein 30 OS=Arabidopsis thaliana OX=3702 GN=At2g41900 PE=1 SV=2	S	Function unknown	zinc finger CCCH domain-containing protein 29 [Medicago truncatula]
MsG0380015694.01	25.4095	22.0987	29.7572	10.5411	9.80005	8.07978	0.00279309	-1.17632	down	--	--	Molecular Function: GTP binding (GO:0005525);; Biological Process: intracellular protein transport (GO:0006886);;	K07953|4.6e-34|cam:101509387|K07953 GTP-binding protein SAR1 [EC:3.6.5.-] | (RefSeq) GTP-binding protein SAR1A-like	Protein processing in endoplasmic reticulum (ko04141)	[U]	Intracellular trafficking, secretion, and vesicular transport	ADP-ribosylation factor family	GTP-binding protein SAR1A OS=Arabidopsis thaliana OX=3702 GN=SAR1A PE=2 SV=1	U	Intracellular trafficking, secretion, and vesicular transport	hypothetical protein PHAVU_001G225400g [Phaseolus vulgaris]
MsG0380016576.01	13.2064	16.0514	20.1585	37.7925	59.8742	45.5553	2.71814e-08	1.80723	up	[G]	Carbohydrate transport and metabolism	Cellular Component: cytoplasm (GO:0005737);; Biological Process: carbohydrate metabolic process (GO:0005975);; Biological Process: pentose-phosphate shunt, oxidative branch (GO:0009051);; Molecular Function: isomerase activity (GO:0016853);; Molecular Function: 6-phosphogluconolactonase activity (GO:0017057);;	K01057|1.2e-169|mtr:MTR_3g092110|K01057 6-phosphogluconolactonase [EC:3.1.1.31] | (RefSeq) glucosamine-6-phosphate isomerase/6-phosphogluconolactonase	Pentose phosphate pathway (ko00030);; Carbon metabolism (ko01200)	[G]	Carbohydrate transport and metabolism	Glucosamine-6-phosphate isomerases/6-phosphogluconolactonase	6-phosphogluconolactonase 3, chloroplastic OS=Arabidopsis thaliana OX=3702 GN=PGL3 PE=1 SV=1	G	Carbohydrate transport and metabolism	probable 6-phosphogluconolactonase 5, chloroplastic [Medicago truncatula]
MsG0380016773.01	20.0183	9.50676	12.8114	3.70151	1.78846	3.22347	0.00617538	-2.03678	down	--	--	Molecular Function: peroxidase activity (GO:0004601);; Molecular Function: calcium ion binding (GO:0005509);; Cellular Component: plasma membrane (GO:0005886);; Cellular Component: integral component of membrane (GO:0016021);; Molecular Function: NAD(P)H oxidase (H(2)O(2)-forming activity (GO:0016174);; Biological Process: oxidation-reduction process (GO:0055114);;	K13447|1.6e-74|mtr:MTR_8g095520|K13447 respiratory burst oxidase [EC:1.6.3.- 1.11.1.-] | (RefSeq) respiratory burst oxidase-like protein D	MAPK signaling pathway - plant (ko04016);; Plant-pathogen interaction (ko04626)	[PQ]	Inorganic ion transport and metabolism;; Secondary metabolites biosynthesis, transport and catabolism	Respiratory burst NADPH oxidase	Respiratory burst oxidase homolog protein C OS=Solanum tuberosum OX=4113 GN=RBOHC PE=1 SV=2	--	--	respiratory burst oxidase homolog protein C [Medicago truncatula]
MsG0380016780.01	2.67659	6.72232	7.18476	11.1167	13.3352	20.8191	0.00475019	1.74758	up	--	--	Molecular Function: lyase activity (GO:0016829);; Molecular Function: carbohydrate binding (GO:0030246);;	K14948|6.9e-31|jre:109009978|K14948 polypyrimidine tract-binding protein 2 | (RefSeq) polypyrimidine tract-binding protein homolog 3-like isoform X1	--	--	--	Alginate lyase	Citrate-binding protein OS=Hevea brasiliensis OX=3981 GN=CBP PE=1 SV=1	S	Function unknown	citrate-binding protein [Medicago truncatula]
MsG0380017861.01	1.85419	1.98407	1.1684	11.1095	2.88584	8.57189	0.000592202	2.42302	up	--	--	Molecular Function: microtubule motor activity (GO:0003777);; Molecular Function: ATP binding (GO:0005524);; Cellular Component: kinesin complex (GO:0005871);; Cellular Component: microtubule (GO:0005874);; Biological Process: microtubule-based movement (GO:0007018);; Molecular Function: microtubule binding (GO:0008017);; Molecular Function: ATPase activity (GO:0016887);;	K10401|0.0e+00|mtr:MTR_3g113630|K10401 kinesin family member 18/19 | (RefSeq) kinesin motor domain protein	--	[Z]	Cytoskeleton	Kinesin motor domain	Kinesin-like protein KIN-6 OS=Arabidopsis thaliana OX=3702 GN=KIN6 PE=3 SV=2	Z	Cytoskeleton	kinesin-like protein KIN-6 isoform X1 [Medicago truncatula]
MsG0480019007.01	62.3479	74.3505	46.4294	135.815	103.888	117.211	0.00606059	1.21144	up	[R]	General function prediction only	Cellular Component: chloroplast (GO:0009507);;	K08956|3.4e-117|gra:105797721|K08956 AFG3 family protein [EC:3.4.24.-] | (RefSeq) ATP-dependent zinc metalloprotease FTSH 10, mitochondrial	--	[G]	Carbohydrate transport and metabolism	NAD(P)H-binding	Uncharacterized protein At2g37660, chloroplastic OS=Arabidopsis thaliana OX=3702 GN=At2g37660 PE=1 SV=2	G	Carbohydrate transport and metabolism	uncharacterized protein At5g02240 [Medicago truncatula]
MsG0480020219.01	9.64245	9.97768	18.6845	2.84828	3.97147	2.18137	0.000151369	-1.79769	down	--		Molecular Function: protein serine/threonine kinase activity (GO:0004674);; Molecular Function: ATP binding (GO:0005524);; Cellular Component: integral component of membrane (GO:0016021);; Molecular Function: carbohydrate binding (GO:0030246);; Biological Process: recognition of pollen (GO:0048544);;	K13416|2.1e-59|ccaj:109804867|K13416 brassinosteroid insensitive 1-associated receptor kinase 1 [EC:2.7.10.1 2.7.11.1] | (RefSeq) BRASSINOSTEROID INSENSITIVE 1-associated receptor kinase 1-like	MAPK signaling pathway - plant (ko04016);; Plant hormone signal transduction (ko04075);; Plant-pathogen interaction (ko04626)	--	--	Protein kinase domain	G-type lectin S-receptor-like serine/threonine-protein kinase At2g19130 OS=Arabidopsis thaliana OX=3702 GN=At2g19130 PE=2 SV=1	T	Signal transduction mechanisms	G-type lectin S-receptor-like serine/threonine-protein kinase At2g19130 [Medicago truncatula]
MsG0480020225.01	4.18828	4.43788	9.29227	1.16736	1.1025	0.887378	0.000376967	-2.19706	down	--	--	Molecular Function: protein serine/threonine kinase activity (GO:0004674);; Molecular Function: ATP binding (GO:0005524);; Cellular Component: integral component of membrane (GO:0016021);; Molecular Function: carbohydrate binding (GO:0030246);; Biological Process: recognition of pollen (GO:0048544);;	K03327|1.3e-19|cic:CICLE_v10018703mg|K03327 multidrug resistance protein, MATE family | (RefSeq) hypothetical protein	--	--	--	S-locus glycoprotein domain	G-type lectin S-receptor-like serine/threonine-protein kinase At2g19130 OS=Arabidopsis thaliana OX=3702 GN=At2g19130 PE=2 SV=1	T	Signal transduction mechanisms	G-type lectin S-receptor-like serine/threonine-protein kinase At2g19130 [Medicago truncatula]
MsG0480021550.01	1.5102	1.49709	2.18996	5.95004	7.37522	14.5184	3.00565e-07	2.68959	up	[QV]	Secondary metabolites biosynthesis, transport and catabolism;; Defense mechanisms	Molecular Function: iron ion binding (GO:0005506);; Cellular Component: membrane (GO:0016020);; Cellular Component: integral component of membrane (GO:0016021);; Molecular Function: oxidoreductase activity, acting on paired donors, with incorporation or reduction of molecular oxygen, NAD(P)H as one donor, and incorporation of one atom of oxygen (GO:0016709);; Molecular Function: heme binding (GO:…	K23806|5.9e-153|vvi:100246293|K23806 alpha-guaiene 2-oxidase | (RefSeq) premnaspirodiene oxygenase-like	--	[Q]	Secondary metabolites biosynthesis, transport and catabolism	Cytochrome P450	Tabersonine 16-hydroxylase 1 OS=Catharanthus roseus OX=4058 GN=CYP71D12 PE=1 SV=2	Q	Secondary metabolites biosynthesis, transport and catabolism	cytochrome P450 71D10 [Medicago truncatula]
MsG0480021980.01	7.26636	6.36866	5.40892	1.17641	1.53159	1.3902	4.06717e-06	-1.9759	down	--	--	Molecular Function: DNA binding (GO:0003677);; Biological Process: signal transduction (GO:0007165);; Molecular Function: ADP binding (GO:0043531);;	K00695|3.1e-90|mtr:MTR_6g478030|K00695 sucrose synthase [EC:2.4.1.13] | (RefSeq) sucrose synthase	Starch and sucrose metabolism (ko00500)	--	--	TIR domain	Disease resistance protein RPV1 OS=Vitis rotundifolia OX=103349 GN=RPV1 PE=1 SV=1	S	Function unknown	TMV resistance protein N [Medicago truncatula]
MsG0480022966.01	35.0179	29.4262	33.7285	12.9397	10.458	10.3763	0.00111874	-1.2801	down	--	--	Biological Process: regionalization (GO:0003002);; Molecular Function: molecular_function (GO:0003674);; Molecular Function: catalytic activity (GO:0003824);; Molecular Function: ubiquitin-protein transferase activity (GO:0004842);; Biological Process: cellular protein modification process (GO:0006464);; Biological Process: proteolysis (GO:0006508);; Biological Process: ubiquitin-dependent protei…	--	--	--	--	--	F-box only protein 6 OS=Arabidopsis thaliana OX=3702 GN=FBX6 PE=2 SV=1	S	Function unknown	hypothetical protein TSUD_12460 [Trifolium subterraneum]
MsG0480022988.01	4.23041	3.84588	3.38092	0.32331	0.391058	0.150117	1.81796e-09	-3.46189	down	[J]	Translation, ribosomal structure and biogenesis	--	K01426|1.4e-241|mtr:MTR_8g080880|K01426 amidase [EC:3.5.1.4] | (RefSeq) amidase C869.01-like protein, putative	Arginine and proline metabolism (ko00330);; Phenylalanine metabolism (ko00360);; Tryptophan metabolism (ko00380)	[J]	Translation, ribosomal structure and biogenesis	Amidase	Probable amidase At4g34880 OS=Arabidopsis thaliana OX=3702 GN=At4g34880 PE=2 SV=1	J	Translation, ribosomal structure and biogenesis	hypothetical protein Ahy_B03g068735 isoform A [Arachis hypogaea]
MsG0480023039.01	19.1332	29.675	16.8734	64.6186	54.5198	53.4926	0.000190293	1.64999	up	--	--	Cellular Component: integral component of membrane (GO:0016021);;	--	--	--	--	Probable lipid transfer	Protein YLS3 OS=Arabidopsis thaliana OX=3702 GN=YLS3 PE=2 SV=1	S	Function unknown	protein YLS3 [Medicago truncatula]
MsG0580024636.01	0.565963	0.923706	0.721396	13.8928	1.69331	2.0937	0.00460097	3.27602	up	--	--	Molecular Function: peroxidase activity (GO:0004601);; Cellular Component: extracellular region (GO:0005576);; Biological Process: response to oxidative stress (GO:0006979);; Molecular Function: heme binding (GO:0020037);; Biological Process: hydrogen peroxide catabolic process (GO:0042744);; Molecular Function: metal ion binding (GO:0046872);;	K00430|1.0e-60|mtr:MTR_5g017860|K00430 peroxidase [EC:1.11.1.7] | (RefSeq) peroxidase family protein	Phenylpropanoid biosynthesis (ko00940)	--	--	Peroxidase	Peroxidase 10 OS=Arabidopsis thaliana OX=3702 GN=PER10 PE=1 SV=1	Q	Secondary metabolites biosynthesis, transport and catabolism	peroxidase 10 [Medicago truncatula]
MsG0580024923.01	7.9044	6.24564	15.0693	2.19425	2.45208	1.81435	0.00127355	-1.8762	down	--	--	Molecular Function: calcium channel activity (GO:0005262);; Molecular Function: uniporter activity (GO:0015292);; Cellular Component: integral component of mitochondrial inner membrane (GO:0031305);; Biological Process: calcium import into the mitochondrion (GO:0036444);; Biological Process: mitochondrial calcium ion homeostasis (GO:0051560);; Cellular Component: uniplex complex (GO:1990246);;	K20858|1.0e-183|mtr:MTR_5g019350|K20858 calcium uniporter protein, mitochondrial | (RefSeq) PPR containing plant-like protein	--	[R]	General function prediction only	Mitochondrial calcium uniporter	Calcium uniporter protein 2, mitochondrial OS=Arabidopsis thaliana OX=3702 GN=At2g23790 PE=2 SV=1	S	Function unknown	calcium uniporter protein 2, mitochondrial [Medicago truncatula]
MsG0580025068.01	109.943	121.993	71.5236	230.702	203.712	224.57	0.00252693	1.37852	up	--	--	Cellular Component: nucleosome (GO:0000786);; Molecular Function: double-stranded DNA binding (GO:0003690);; Cellular Component: nucleus (GO:0005634);; Biological Process: nucleosome assembly (GO:0006334);; Biological Process: regulation of transcription, DNA-templated (GO:0006355);; Biological Process: nucleosome positioning (GO:0016584);; Biological Process: chromosome condensation (GO:0030261)…	K11275|1.1e-36|mtr:MTR_5g021730|K11275 histone H1/5 | (RefSeq) linker histone H1 and h5 family protein	--	--	--	linker histone H1 and H5 family	Histone H1 OS=Solanum pennellii OX=28526 PE=2 SV=1	B	Chromatin structure and dynamics	histone H1 [Medicago truncatula]
MsG0580025384.01	6.0726	13.0102	12.2177	0.1536	0.950197	1.93397	0.00127355	-3.06308	down	--	--	Biological Process: telomere maintenance (GO:0000723);; Biological Process: double-strand break repair via homologous recombination (GO:0000724);; Cellular Component: nuclear chromosome, telomeric region (GO:0000784);; Molecular Function: damaged DNA binding (GO:0003684);; Molecular Function: single-stranded DNA binding (GO:0003697);; Cellular Component: DNA replication factor A complex (GO:00056…	--	--	--	--	Replication factor-A C terminal domain	--	L	Replication, recombination and repair	replication protein A 70 kDa DNA-binding subunit E [Medicago truncatula]
MsG0580027463.01	15.6857	18.4381	39.8043	1.60186	3.49006	3.37932	3.75034e-08	-2.82454	down	--	--	Biological Process: fucose metabolic process (GO:0006004);; Cellular Component: integral component of membrane (GO:0016021);; Molecular Function: transferase activity, transferring glycosyl groups (GO:0016757);;	K23280|3.3e-75|dzi:111313570|K23280 rhamnogalacturonan I rhamnosyltransferase [EC:2.4.1.351] | (RefSeq) uncharacterized protein At1g04910-like	--	--	--	GDP-fucose protein O-fucosyltransferase	O-fucosyltransferase 11 OS=Arabidopsis thaliana OX=3702 GN=OFUT11 PE=2 SV=1	G	Carbohydrate transport and metabolism	O-fucosyltransferase 10 [Medicago truncatula]
MsG0580028095.01	0	0.023394	0.045843	0.324501	0.488328	1.18435	5.20312e-06	5.13473	up	--	--	Biological Process: telomere maintenance (GO:0000723);; Molecular Function: DNA helicase activity (GO:0003678);; Molecular Function: ATP binding (GO:0005524);; Biological Process: DNA repair (GO:0006281);; Biological Process: DNA recombination (GO:0006310);;	K15255|4.9e-145|lang:109325592|K15255 ATP-dependent DNA helicase PIF1 [EC:3.6.4.12] | (RefSeq) uncharacterized LOC109325592	--	[D]	Cell cycle control, cell division, chromosome partitioning	PIF1-like helicase	--	D	Cell cycle control, cell division, chromosome partitioning	uncharacterized protein LOC112422823 [Medicago truncatula]
MsG0580028310.01	5.08603	6.79321	7.21455	19.8619	17.06	15.6888	7.06989e-08	1.73778	up	[G]	Carbohydrate transport and metabolism	Molecular Function: UDP-glycosyltransferase activity (GO:0008194);; Cellular Component: intracellular membrane-bounded organelle (GO:0043231);;	K23260|2.4e-164|cam:101489464|K23260 scopoletin glucosyltransferase [EC:2.4.1.128] | (RefSeq) UGT73F5; UDP-glucose flavonoid 3-O-glucosyltransferase 7	Phenylpropanoid biosynthesis (ko00940)	[GC]	Carbohydrate transport and metabolism;; Energy production and conversion	UDP-glucoronosyl and UDP-glucosyl transferase	UDP-glucose flavonoid 3-O-glucosyltransferase 7 OS=Fragaria ananassa OX=3747 GN=GT7 PE=1 SV=1	--	--	UDP-glucose flavonoid 3-O-glucosyltransferase 7 [Medicago truncatula]
MsG0580029146.01	33.066	23.088	25.2163	9.84128	8.58215	11.4411	0.00634536	-1.20443	down	--	--	--	K15255|2.7e-07|oeu:111375554|K15255 ATP-dependent DNA helicase PIF1 [EC:3.6.4.12] | (RefSeq) ATP-dependent DNA helicase PIF1-like	--	--	--	--	--	--	--	uncharacterized protein LOC11426545 [Medicago truncatula]
MsG0680032925.01	113.478	207.241	115.667	350.531	559.898	251.419	0.00144552	1.66752	up	[O]	Posttranslational modification, protein turnover, chaperones	Molecular Function: ATP binding (GO:0005524);; Cellular Component: cytoplasm (GO:0005737);; Cellular Component: cytosol (GO:0005829);; Cellular Component: plasma membrane (GO:0005886);; Biological Process: protein folding (GO:0006457);; Cellular Component: cell surface (GO:0009986);; Cellular Component: protein-containing complex (GO:0032991);; Biological Process: cellular response to heat (GO:00…	K04079|0.0e+00|mtr:MTR_6g452990|K04079 molecular chaperone HtpG | (RefSeq) heat shock protein 81-2	Protein processing in endoplasmic reticulum (ko04141);; Plant-pathogen interaction (ko04626)	[O]	Posttranslational modification, protein turnover, chaperones	Hsp90 protein	Heat shock protein 83 OS=Ipomoea nil OX=35883 GN=HSP83A PE=2 SV=1	O	Posttranslational modification, protein turnover, chaperones	heat shock protein 83 [Medicago truncatula]
MsG0780037244.01	150.265	109.603	81.2462	19.7706	20.1057	17.7814	6.44122e-08	-2.34069	down	--	--	--	--	--	--	--	Albumin I chain a	Cyclotide cter-B OS=Clitoria ternatea OX=43366 PE=1 SV=3	--	--	albumin-1 [Medicago truncatula]
MsG0780038639.01	1.48399	0.613775	1.75292	29.1414	5.81325	4.83241	8.3401e-05	3.64563	up	--	--	Molecular Function: protein binding (GO:0005515);; Cellular Component: cellular_component (GO:0005575);; Cellular Component: intracellular (GO:0005622);; Cellular Component: obsolete cell (GO:0005623);; Cellular Component: nucleus (GO:0005634);; Cellular Component: nucleoplasm (GO:0005654);; Biological Process: regulation of carbohydrate metabolic process (GO:0006109);; Biological Process: regula…	K14152|3.1e-66|cpep:111783531|K14152 phosphoribosyl-ATP pyrophosphohydrolase / phosphoribosyl-AMP cyclohydrolase / histidinol dehydrogenase [EC:3.6.1.31 3.5.4.19 1.1.1.23] | (RefSeq) uncharacterized protein LOC111783531	Histidine metabolism (ko00340);; Biosynthesis of amino acids (ko01230)	--	--	Tetratricopeptide repeat	Protein SULFUR DEFICIENCY-INDUCED 1 OS=Arabidopsis thaliana OX=3702 GN=SDI1 PE=2 SV=1	S	Function unknown	protein SULFUR DEFICIENCY-INDUCED 1 [Medicago truncatula]
MsG0780039334.01	1.83464	10.9191	19.7441	0.711711	1.22757	1.71117	0.00244853	-2.80323	down	--	--	Molecular Function: DNA-binding transcription factor activity (GO:0003700);; Cellular Component: nucleus (GO:0005634);; Molecular Function: sequence-specific DNA binding (GO:0043565);;	K13424|3.2e-258|mtr:MTR_7g071120|K13424 WRKY transcription factor 33 | (RefSeq) WRKY transcription factor	MAPK signaling pathway - plant (ko04016);; Plant-pathogen interaction (ko04626)	--	--	WRKY DNA -binding domain	WRKY transcription factor WRKY24 OS=Oryza sativa subsp. indica OX=39946 GN=WRKY24 PE=2 SV=1	K	Transcription	WRKY transcription factor WRKY108715 [Medicago truncatula]
MsG0780039812.01	69.7255	86.356	47.0791	422.098	183.113	267.333	4.06717e-06	2.35592	up	--	--	Molecular Function: nutrient reservoir activity (GO:0045735);;	--	--	--	--	Cupin	Vicilin OS=Pisum sativum OX=3888 PE=2 SV=2	S	Function unknown	provicilin [Medicago truncatula]
MsG0780039813.01	117.805	77.2774	47.5852	468.819	171.622	227.201	0.00287467	2.0629	up	--	--	Molecular Function: nutrient reservoir activity (GO:0045735);;	--	--	--	--	Cupin	Vicilin OS=Pisum sativum OX=3888 PE=2 SV=2	S	Function unknown	provicilin [Medicago truncatula]
MsG0780039894.01	3.22876	0.71252	0.377526	0.130537	0.044463	0.012444	0.00275644	-4.22841	down	--	--	--	--	--	--	--	--	--	--	--	uncharacterized protein LOC11425373 isoform X1 [Medicago truncatula]
MsG0780040365.01	48.1738	3.59625	9.53694	1.8432	2.12863	2.82775	0.00547685	-3.02085	down	--	--	Biological Process: microtubule cytoskeleton organization (GO:0000226);; Biological Process: mitotic cell cycle (GO:0000278);; Molecular Function: GTPase activity (GO:0003924);; Molecular Function: structural constituent of cytoskeleton (GO:0005200);; Molecular Function: GTP binding (GO:0005525);; Cellular Component: cytoplasm (GO:0005737);; Cellular Component: microtubule (GO:0005874);; Biologic…	K07375|3.0e-263|mtr:MTR_7g089120|K07375 tubulin beta | (RefSeq) tubulin beta-1 chain	Phagosome (ko04145)	[Z]	Cytoskeleton	Tubulin/FtsZ family, GTPase domain	Tubulin beta-6 chain OS=Arabidopsis thaliana OX=3702 GN=TUBB6 PE=2 SV=1	Z	Cytoskeleton	tubulin beta-3 chain [Medicago truncatula]
MsG0780040701.01	1.62054	5.41623	3.02663	6.62502	13.8206	27.6937	0.00371746	2.52941	up	--	--	Molecular Function: phospholipase activity (GO:0004620);; Biological Process: lipid metabolic process (GO:0006629);;	--	--	[I]	Lipid transport and metabolism	Lipase (class 3)	Phospholipase A1-Igamma2, chloroplastic OS=Arabidopsis thaliana OX=3702 GN=DALL3 PE=1 SV=2	I	Lipid transport and metabolism	phospholipase A1-Igamma2, chloroplastic [Medicago truncatula]
MsG0780040705.01	62.9441	160.955	168.868	40.8359	37.987	44.3244	0.00643638	-1.3678	down	--	--	Cellular Component: nucleosome (GO:0000786);; Molecular Function: double-stranded DNA binding (GO:0003690);; Cellular Component: nucleus (GO:0005634);; Biological Process: nucleosome assembly (GO:0006334);; Biological Process: regulation of transcription, DNA-templated (GO:0006355);; Biological Process: nucleosome positioning (GO:0016584);; Biological Process: chromosome condensation (GO:0030261)…	K11275|2.4e-64|mtr:MTR_7g096280|K11275 histone H1/5 | (RefSeq) linker histone H1 and h5 family protein	--	--	--	linker histone H1 and H5 family	Histone H1 OS=Pisum sativum OX=3888 PE=2 SV=1	B	Chromatin structure and dynamics	histone H1 [Medicago truncatula]
MsG0780041082.01	2.8289	4.10188	1.34812	5.32414	12.5297	22.5353	0.00186224	2.50422	up	[G]	Carbohydrate transport and metabolism	Molecular Function: fructose-bisphosphate aldolase activity (GO:0004332);; Biological Process: glycolytic process (GO:0006096);;	K01623|9.3e-198|cam:101499242|K01623 fructose-bisphosphate aldolase, class I [EC:4.1.2.13] | (RefSeq) fructose-bisphosphate aldolase, cytoplasmic isozyme-like	Glycolysis / Gluconeogenesis (ko00010);; Pentose phosphate pathway (ko00030);; Fructose and mannose metabolism (ko00051);; Carbon fixation in photosynthetic organisms (ko00710);; Carbon metabolism (ko01200);; Biosynthesis of amino acids (ko01230)	[G]	Carbohydrate transport and metabolism	Fructose-bisphosphate aldolase class-I	Fructose-bisphosphate aldolase 6, cytosolic OS=Arabidopsis thaliana OX=3702 GN=FBA6 PE=1 SV=1	G	Carbohydrate transport and metabolism	putative fructose-bisphosphate aldolase [Medicago truncatula]
MsG0880042644.01	60.0544	63.9939	68.0335	14.2609	15.0367	11.7672	1.60501e-14	-1.96236	down	--	--	Molecular Function: oxidoreductase activity, acting on single donors with incorporation of molecular oxygen, incorporation of two atoms of oxygen (GO:0016702);; Biological Process: oxylipin biosynthetic process (GO:0031408);; Molecular Function: metal ion binding (GO:0046872);;	K15718|0.0e+00|mtr:MTR_8g018650|K15718 linoleate 9S-lipoxygenase [EC:1.13.11.58] | (RefSeq) seed linoleate 9S-lipoxygenase	Linoleic acid metabolism (ko00591)	--	--	Lipoxygenase	Linoleate 9S-lipoxygenase OS=Lens culinaris OX=3864 GN=LOX1.1 PE=2 SV=1	E	Amino acid transport and metabolism	hypothetical protein TSUD_408810 [Trifolium subterraneum]
MsG0880043020.01	0.443836	17.0743	41.5073	0.122146	0.06389	0.1772	7.70247e-05	-6.89411	down	--	--	Molecular Function: ion channel activity (GO:0005216);; Cellular Component: integral component of membrane (GO:0016021);;	K05391|0.0e+00|mtr:MTR_8g027755|K05391 cyclic nucleotide gated channel, plant | (RefSeq) cyclic nucleotide-gated ion channel-like protein	Plant-pathogen interaction (ko04626)	[PT]	Inorganic ion transport and metabolism;; Signal transduction mechanisms	Ion transport protein	Putative cyclic nucleotide-gated ion channel 13 OS=Arabidopsis thaliana OX=3702 GN=CNGC13 PE=3 SV=2	P	Inorganic ion transport and metabolism	putative cAMP-dependent protein kinase regulatory subunit [Medicago truncatula]
MsG0880043125.01	80.2279	99.2095	145.938	36.5432	54.1528	39.9195	0.00926276	-1.03306	down	--	--	Molecular Function: metal ion binding (GO:0046872);;	K15255|2.9e-06|nta:107791221|K15255 ATP-dependent DNA helicase PIF1 [EC:3.6.4.12] | (RefSeq) ATP-dependent DNA helicase pif1-like	--	[R]	General function prediction only	WD domain, G-beta repeat	Zinc finger CCCH domain-containing protein 17 OS=Oryza sativa subsp. japonica OX=39947 GN=Os02g0677700 PE=2 SV=2	S	Function unknown	zinc finger CCCH domain-containing protein 48 [Medicago truncatula]
MsG0880047473.01	37.5544	115.007	126.149	13.3985	17.1169	24.1136	0.000889061	-2.0386	down	--	--	Cellular Component: nucleosome (GO:0000786);; Molecular Function: DNA binding (GO:0003677);; Cellular Component: nucleus (GO:0005634);; Biological Process: nucleosome assembly (GO:0006334);; Cellular Component: host cell nucleus (GO:0042025);; Molecular Function: protein heterodimerization activity (GO:0046982);;	K11254|7.1e-50|adu:107458448|K11254 histone H4 | (RefSeq) histone H4	--	[B]	Chromatin structure and dynamics	Centromere kinetochore component CENP-T histone fold	Histone H4 variant TH011 OS=Triticum aestivum OX=4565 PE=3 SV=2	B	Chromatin structure and dynamics	PREDICTED: uncharacterized protein LOC107825453 [Nicotiana tabacum]
NewGene_10239	1.21422	1.22835	1.30041	5.04456	5.33578	15.2945	0.000145414	2.98644	up	--	--	--	--	--	--	--	--	--	--	--	--
NewGene_10242	11.248	1.68665	4.17804	0.302973	0.721038	0.130369	0.00128376	-3.46491	down	--	--	Cellular Component: cellular_component (GO:0005575);; Cellular Component: intracellular (GO:0005622);; Cellular Component: obsolete cell (GO:0005623);; Cellular Component: nucleus (GO:0005634);; Cellular Component: nucleolar ribonuclease P complex (GO:0005655);; Cellular Component: nucleolus (GO:0005730);; Biological Process: nucleobase-containing compound metabolic process (GO:0006139);; Biologi…	--	--	--	--	XH domain	--	S	Function unknown	hypothetical protein MtrunA17_Chr2g0328231 [Medicago truncatula]
NewGene_10245	15.5859	8.65563	37.2499	5.36511	2.45696	1.62248	0.00161065	-2.42924	down	--	--	--	--	--	--	--	--	--	--	--	--
NewGene_10865	3.05112	1.71702	0.348532	0.236848	0.189853	0.039913	0.00183743	-3.59091	down	--	--	Molecular Function: nucleic acid binding (GO:0003676);; Molecular Function: RNA-DNA hybrid ribonuclease activity (GO:0004523);; Molecular Function: transferase activity (GO:0016740);;	--	--	--	--	--	--	--	--	Polynucleotidyl transferase, Ribonuclease H fold [Medicago truncatula]
NewGene_10978	5.43868	1.18275	3.83682	0.134473	0.196645	0.027204	3.94456e-06	-4.53021	down	--	--	Molecular Function: DNA binding (GO:0003677);; Molecular Function: DNA-binding transcription factor activity (GO:0003700);; Cellular Component: nucleus (GO:0005634);; Cellular Component: integral component of membrane (GO:0016021);;	K17086|6.33e-16|cam:101507082|K17086 transmembrane 9 superfamily member 2/4 | (RefSeq) transmembrane 9 superfamily member 8	--	[U]	Intracellular trafficking, secretion, and vesicular transport	--	Transmembrane 9 superfamily member 8 OS=Arabidopsis thaliana OX=3702 GN=TMN8 PE=2 SV=1	U	Intracellular trafficking, secretion, and vesicular transport	endomembrane-like protein [Medicago truncatula]
NewGene_11000	1.13775	5.06334	3.11888	0.324736	0.483007	0.285945	0.00626122	-2.65311	down	--	--	--	--	--	--	--	--	--	S	Function unknown	putative leucine-rich repeat domain, L domain-containing protein [Medicago truncatula]
NewGene_11736	0.259541	0.480271	1.06505	4.36205	3.14301	4.32863	2.98428e-05	2.64902	up	--	--	--	--	--	--	--	--	--	--	--	--
NewGene_11996	0.024497	0.671026	0.558562	4.6722	6.51621	10.4715	0.00805088	2.9921	up	--	--	--	--	--	--	--	--	--	--	--	--
NewGene_12075	2.13294	6.34292	3.8696	7.08732	11.6279	11.1182	0.00172658	2.10986	up	--	--	--	--	--	--	--	--	--	--	--	--
NewGene_12361	1.40804	0.84442	0.577937	3.03256	6.04922	3.60421	8.14597e-06	2.31213	up	--	--	--	--	--	--	--	--	--	--	--	hypothetical protein TSUD_90970, partial [Trifolium subterraneum]
NewGene_12550	7.17693	2.31166	10.1655	0.272977	0.885081	0.130957	0.000585339	-3.52543	down	--	--	Molecular Function: alpha-mannosidase activity (GO:0004559);; Cellular Component: vacuolar membrane (GO:0005774);; Biological Process: mannose metabolic process (GO:0006013);; Molecular Function: carbohydrate binding (GO:0030246);; Molecular Function: metal ion binding (GO:0046872);;	K01191|1.55e-07|pop:7462452|K01191 alpha-mannosidase [EC:3.2.1.24] | (RefSeq) alpha-mannosidase At3g26720 isoform X1	Other glycan degradation (ko00511)	--	--	--	--	--	--	unknown [Populus trichocarpa]
NewGene_12815	25.2355	4.32671	10.7333	2.36998	2.02636	1.7917	0.00229525	-2.45749	down	--	--	--	--	--	--	--	--	--	--	--	--
NewGene_13010	5.17469	5.46749	5.15454	0.944596	1.14033	1.9181	0.000649362	-1.72947	down	--	--	Molecular Function: hydrolase activity (GO:0016787);;	--	--	--	--	Plant mobile domain	Protein MAIN-LIKE 1 OS=Arabidopsis thaliana OX=3702 GN=MAIL1 PE=1 SV=1	S	Function unknown	putative protein-serine/threonine phosphatase [Medicago truncatula]
NewGene_13181	0.054448	0.31408	0	1.86777	2.41692	0.69195	0.0077873	3.95628	up	--	--	--	--	--	--	--	Plant transposase (Ptta/En/Spm family)	--	--	--	hypothetical protein MTR_2g077640 [Medicago truncatula]
NewGene_13538	12.3922	15.7017	22.8796	0.380236	4.50853	2.13661	0.00643638	-2.58887	down	--	--	--	--	--	--	--	--	--	--	--	hypothetical protein MTR_3g117530 [Medicago truncatula]
NewGene_13752	12.8342	13.1737	24.1763	0.759328	2.97358	1.89668	5.36256e-06	-2.81504	down	--	--	Molecular Function: protein dimerization activity (GO:0046983);;	--	--	--	--	--	--	S	Function unknown	hypothetical protein TSUD_299330 [Trifolium subterraneum]
NewGene_13766	0.385417	2.33428	1.78688	0	0	0	8.19911e-07	-8.9093	down	--	--	--	--	--	--	--	--	--	--	--	--
NewGene_13819	1.64218	4.52026	1.34757	0	0.04704	0	9.62935e-06	-6.61137	down	--	--	--	--	--	--	--	--	--	--	--	--
NewGene_13872	1.78074	2.36357	5.89127	0.010945	0.022872	0.302491	5.21714e-05	-4.52943	down	--	--	--	K22804|1.84e-83|bna:106442438|K22804 structural maintenance of chromosomes protein 6 | (RefSeq) structural maintenance of chromosomes protein 6B-like	--	[R]	General function prediction only	Reverse transcriptase (RNA-dependent DNA polymerase)	--	L	Replication, recombination and repair	ribonuclease H, partial [Trifolium pratense]
NewGene_14059	39.1886	24.768	28.8233	76.0486	59.5081	57.7346	0.00551647	1.29885	up	--	--	Biological Process: microtubule cytoskeleton organization (GO:0000226);; Molecular Function: microtubule binding (GO:0008017);;	K16732|1.83e-07|sind:105176657|K16732 protein regulator of cytokinesis 1 | (RefSeq) 65-kDa microtubule-associated protein 1	--	--	--	--	--	--	--	DIL domain myosin family protein, putative [Medicago truncatula]
NewGene_14064	3.62799	4.10418	2.08784	8.70314	8.27326	8.64307	0.00161065	1.67856	up	--	--	--	--	--	--	--	--	--	--	--	--
NewGene_1448	6.09827	1.38271	9.19449	0.26114	0.291093	0.08802	8.71299e-08	-4.40386	down	--	--	Molecular Function: alpha-mannosidase activity (GO:0004559);; Cellular Component: vacuolar membrane (GO:0005774);; Biological Process: mannose metabolic process (GO:0006013);; Molecular Function: carbohydrate binding (GO:0030246);; Molecular Function: metal ion binding (GO:0046872);;	K01191|1.60e-08|vvi:100266854|K01191 alpha-mannosidase [EC:3.2.1.24] | (RefSeq) alpha-mannosidase At3g26720	Other glycan degradation (ko00511)	[G]	Carbohydrate transport and metabolism	--	Alpha-mannosidase At3g26720 OS=Arabidopsis thaliana OX=3702 GN=At3g26720 PE=1 SV=1	--	--	unknown [Populus trichocarpa]
NewGene_14786	10.4656	20.8847	24.9571	2.50197	3.92202	2.75344	1.14717e-05	-2.11407	down	--	--	Molecular Function: nucleic acid binding (GO:0003676);; Molecular Function: zinc ion binding (GO:0008270);; Biological Process: DNA integration (GO:0015074);;	K12349|1.28e-70|ccaj:109806181|K12349 neutral ceramidase [EC:3.5.1.23] | (RefSeq) neutral ceramidase-like	Sphingolipid metabolism (ko00600)	[R]	General function prediction only	Integrase zinc binding domain	--	L	Replication, recombination and repair	retrotransposon-related protein, partial [Trifolium pratense]
NewGene_15436	3.33115	2.32085	3.19305	5.89755	7.69081	6.04097	0.000840572	1.4285	up	--	--	--	--	--	--	--	--	--	--	--	--
NewGene_15556	0.380584	0.70059	0.700959	1.64454	2.36397	1.89959	0.00678197	2.02338	up	--	--	--	--	--	--	--	--	--	--	--	hypothetical protein MTR_0125s0060 [Medicago truncatula]
NewGene_15993	1.81201	2.05676	1.26403	0.117091	0	0.202941	0.00548714	-3.70759	down	--	--	Molecular Function: nucleic acid binding (GO:0003676);; Biological Process: DNA integration (GO:0015074);; Molecular Function: transferase activity (GO:0016740);;	K23280|8.07e-49|sly:101257103|K23280 rhamnogalacturonan I rhamnosyltransferase [EC:2.4.1.351] | (RefSeq) uncharacterized protein LOC101257103 isoform X1	--	[R]	General function prediction only	gag-polypeptide of LTR copia-type	--	L	Replication, recombination and repair	Polynucleotidyl transferase, Ribonuclease H fold [Medicago truncatula]
NewGene_1624	9.88746	3.91098	9.46767	0.113257	1.16025	0.482666	0.00162017	-3.39725	down	--	--	--	--	--	--	--	--	--	--	--	--
NewGene_16419	0	0.290197	0.027452	4.95803	0.918842	1.24127	0.00144552	4.72333	up	--	--	--	K22312|4.60e-09|vra:106779506|K22312 hydroxyjasmonate sulfotransferase [EC:2.8.2.39] | (RefSeq) cytosolic sulfotransferase 15-like	--	--	--	Plant transposase (Ptta/En/Spm family)	--	--	--	hypothetical protein MTR_7g037680 [Medicago truncatula]
NewGene_16441	7.44336	5.91382	5.59126	0.042791	0.282118	0.12767	2.61511e-10	-4.8631	down	--	--	--	--	--	--	--	--	--	--	--	--
NewGene_16687	79.1295	26.0843	45.3131	13.3188	12.4604	12.8112	0.00899369	-1.74545	down	--	--	--	--	--	--	--	--	--	--	--	--
NewGene_17433	5.78221	3.39187	2.86181	0.916515	0.846453	0.757409	0.00809724	-1.67107	down	--	--	--	--	--	--	--	--	--	--	--	--
NewGene_17926	2.16874	1.88257	25.204	0.405768	0.35414	0.36202	3.06417e-05	-4.14374	down	--	--	--	K01601|3.16e-17|aip:107627247|K01601 ribulose-bisphosphate carboxylase large chain [EC:4.1.1.39] | (RefSeq) uncharacterized protein LOC107627247	Glyoxylate and dicarboxylate metabolism (ko00630);; Carbon fixation in photosynthetic organisms (ko00710);; Carbon metabolism (ko01200)	[R]	General function prediction only	Retrotransposon gag protein	--	L	Replication, recombination and repair	hypothetical protein TSUD_284790 [Trifolium subterraneum]
NewGene_17970	0.043878	0.08978	0.725449	9.49886	2.07222	2.57332	0.00127355	4.1707	up	--	--	--	--	--	--	--	--	--	--	--	--
NewGene_17984	0.228482	0.821118	0.780977	2.2949	4.83237	4.9062	4.68555e-05	2.83083	up	--	--	--	--	--	--	--	--	--	--	--	--
NewGene_1805	5.73524	6.94984	11.0982	2.06751	2.59506	2.26616	0.00558304	-1.48709	down	--	--	--	--	--	--	--	--	--	--	--	unknown [Medicago truncatula]
NewGene_18076	6.30076	4.00507	3.00266	0.598581	0.688805	1.253	0.0051633	-1.95736	down	--	--	--	--	--	--	--	--	--	--	--	--
NewGene_1820	14.2106	27.5425	37.7007	3.91014	5.04723	4.56628	1.2384e-07	-2.30731	down	--	--	--	--	--	--	--	--	--	--	--	hypothetical protein MTR_8g487720 [Medicago truncatula]
NewGene_18941	5.64013	2.31162	2.59023	0.227929	0.777355	0.134905	0.000551889	-2.83826	down	--	--	Molecular Function: nucleic acid binding (GO:0003676);; Biological Process: DNA integration (GO:0015074);;	K12447|3.52e-92|thj:104808371|K12447 UDP-sugar pyrophosphorylase [EC:2.7.7.64] | (RefSeq) uncharacterized protein LOC104808371	Pentose and glucuronate interconversions (ko00040);; Galactose metabolism (ko00052);; Ascorbate and aldarate metabolism (ko00053);; Amino sugar and nucleotide sugar metabolism (ko00520)	[R]	General function prediction only	Reverse transcriptase (RNA-dependent DNA polymerase)	Retrovirus-related Pol polyprotein from transposon RE1 OS=Arabidopsis thaliana OX=3702 GN=RE1 PE=2 SV=1	L	Replication, recombination and repair	retrovirus-related Pol polyprotein from transposon TNT 1-94 [Trifolium pratense]
NewGene_19217	0.201343	1.58262	1.01586	5.86109	6.87184	4.13475	0.000156861	2.83834	up	--	--	--	--	--	--	--	--	--	--	--	--
NewGene_19561	10.2059	0.820615	2.9772	0	0	0.033526	3.24142e-06	-8.09366	down	--	--	Molecular Function: DNA binding (GO:0003677);; Molecular Function: protein dimerization activity (GO:0046983);;	K19984|2.38e-19|psom:113272286|K19984 exocyst complex component 5 | (RefSeq) uncharacterized protein LOC113272286	--	[L]	Replication, recombination and repair	Domain of unknown function (DUF4413)	--	L	Replication, recombination and repair	hypothetical protein TSUD_404990 [Trifolium subterraneum]
NewGene_20154	1.90753	9.77607	2.10193	9.83143	27.3803	62.5819	0.00279261	3.10435	up	--	--	Cellular Component: integral component of membrane (GO:0016021);;	--	--	--	--	--	--	--	--	unknown [Medicago truncatula]
NewGene_20206	29.0856	33.3389	37.0947	11.1708	14.1554	10.9675	2.42712e-05	-1.22842	down	--	--	--	--	--	--	--	--	--	--	--	--
NewGene_20660	0.314187	0.815121	0.32483	3.05956	2.05716	2.20074	0.000289641	2.52254	up	--	--	--	--	--	--	--	--	--	--	--	--
NewGene_20717	393.774	584.736	121.585	1086.98	1765.94	2205.53	0.000672487	2.4175	up	--	--	--	--	--	--	--	--	--	--	--	--
NewGene_20936	12.036	18.7038	3.88181	0	0	0	2.61511e-10	-10.4309	down	--	--	Molecular Function: molecular_function (GO:0003674);; Molecular Function: nucleic acid binding (GO:0003676);; Molecular Function: RNA binding (GO:0003723);; Molecular Function: catalytic activity (GO:0003824);; Molecular Function: nuclease activity (GO:0004518);; Molecular Function: endonuclease activity (GO:0004519);; Molecular Function: binding (GO:0005488);; Cellular Component: cellular_compon…	--	--	--	--	PPR repeat family	--	S	Function unknown	putative pentatricopeptide repeat-containing protein At1g16830 [Cicer arietinum]
NewGene_22010	18.5512	13.3224	11.2365	1.67911	3.4691	2.28247	9.1939e-05	-2.15148	down	--	--	--	--	--	--	--	--	--	--	--	--
NewGene_22063	18.851	6.80554	10.1188	2.47289	0.677598	2.11447	0.00574013	-2.52051	down	--	--	--	--	--	--	--	--	--	--	--	--
NewGene_2218	46.0544	78.3271	43.5897	84.4574	181.849	139.286	0.00361281	1.51989	up	--	--	Cellular Component: plasma membrane (GO:0005886);; Biological Process: carbohydrate transport (GO:0008643);; Cellular Component: integral component of membrane (GO:0016021);; Molecular Function: sugar transmembrane transporter activity (GO:0051119);;	K15382|5.14e-165|mtr:MTR_1g029380|K15382 solute carrier family 50 (sugar transporter) | (RefSeq) bidirectional sugar transporter	--	[R]	General function prediction only	Sugar efflux transporter for intercellular exchange	Bidirectional sugar transporter SWEET1 OS=Arabidopsis thaliana OX=3702 GN=SWEET1 PE=1 SV=1	U	Intracellular trafficking, secretion, and vesicular transport	bidirectional sugar transporter SWEET1 [Medicago truncatula]
NewGene_23065	23.3772	59.5924	31.06	71.974	92.6496	85.1751	0.00717076	1.40067	up	[T]	Signal transduction mechanisms	Molecular Function: nucleotide binding (GO:0000166);; Molecular Function: molecular_function (GO:0003674);; Molecular Function: binding (GO:0005488);; Cellular Component: cellular_component (GO:0005575);; Cellular Component: obsolete cell (GO:0005623);; Cellular Component: plasma membrane (GO:0005886);; Molecular Function: drug binding (GO:0008144);; Cellular Component: membrane (GO:0016020);; Mo…	--	--	--	--	Universal stress protein family	--	T	Signal transduction mechanisms	universal stress protein A-like protein [Medicago truncatula]
NewGene_23841	0.474665	0.319582	1.37849	2.33999	5.44592	11.8374	4.30473e-05	3.50797	up	--	--	--	--	--	--	--	--	--	--	--	--
NewGene_24205	0.10592	0.381762	0.306146	1.14509	5.84546	0.241136	0.00617649	3.41138	up	--	--	--	--	--	--	--	--	--	--	--	--
NewGene_24343	16.8593	48.2256	35.3195	2.38964	4.87406	8.93142	0.00109691	-2.31881	down	--	--	--	--	--	--	--	--	--	S	Function unknown	--
NewGene_24730	2.67484	1.66514	2.74341	20.2531	10.0053	19.0551	8.02306e-08	3.04514	up	--	--	--	--	--	--	--	--	--	--	--	--
NewGene_25199	5.27336	4.35965	4.4171	1.79286	1.20728	1.06369	0.00639084	-1.48368	down	--	--	Molecular Function: transmembrane receptor protein serine/threonine kinase activity (GO:0004675);; Molecular Function: ATP binding (GO:0005524);; Cellular Component: plasma membrane (GO:0005886);; Biological Process: protein phosphorylation (GO:0006468);; Cellular Component: integral component of membrane (GO:0016021);;	--	--	[T]	Signal transduction mechanisms	--	Probable receptor-like protein kinase At5g18500 OS=Arabidopsis thaliana OX=3702 GN=At5g18500 PE=2 SV=1	T	Signal transduction mechanisms	probable receptor-like protein kinase At5g18500 [Medicago truncatula]
NewGene_25235	24.0708	11.9004	9.94508	1.21745	3.65592	3.95285	0.00216062	-2.26225	down	--	--	Molecular Function: nucleic acid binding (GO:0003676);; Molecular Function: RNA-directed DNA polymerase activity (GO:0003964);; Biological Process: DNA integration (GO:0015074);;	K12447|2.55e-59|thj:104808371|K12447 UDP-sugar pyrophosphorylase [EC:2.7.7.64] | (RefSeq) uncharacterized protein LOC104808371	Pentose and glucuronate interconversions (ko00040);; Galactose metabolism (ko00052);; Ascorbate and aldarate metabolism (ko00053);; Amino sugar and nucleotide sugar metabolism (ko00520)	[R]	General function prediction only	Reverse transcriptase (RNA-dependent DNA polymerase)	Retrovirus-related Pol polyprotein from transposon RE1 OS=Arabidopsis thaliana OX=3702 GN=RE1 PE=2 SV=1	L	Replication, recombination and repair	putative RNA-directed DNA polymerase [Medicago truncatula]
NewGene_26903	14.9854	5.8047	9.92339	1.66515	1.79646	2.03251	4.21373e-07	-2.25988	down	--	--	--	--	--	--	--	--	--	--	--	--
NewGene_2936	0.088655	0.148207	0.403309	2.53595	2.05409	1.14583	7.46889e-06	3.74028	up	--	--	--	--	--	--	--	--	--	--	--	--
NewGene_2989	0.135127	0.358767	0.326304	2.73404	4.42089	4.48575	6.70921e-10	3.81373	up	--	--	--	--	--	--	--	--	--	--	--	hypothetical protein L195_g047883, partial [Trifolium pratense]
NewGene_3133	8.75075	8.13259	5.32892	2.74861	1.68955	1.5866	8.94305e-05	-1.61843	down	--	--	--	--	--	--	--	--	--	--	--	--
NewGene_3182	14.2251	2.208	1.56553	0.0956	0.490165	0.569894	0.00186224	-3.76051	down	--	--	--	--	--	--	--	Plant transposase (Ptta/En/Spm family)	--	--	--	hypothetical protein TSUD_175400 [Trifolium subterraneum]
NewGene_3302	0.234271	1.25479	0.977856	5.5773	3.20347	4.75404	0.00613434	2.42507	up	--	--	--	--	--	--	--	--	--	--	--	--
NewGene_3411	1.57035	3.76963	3.68176	0.825311	0.462834	0.599662	0.00692748	-1.86993	down	--	--	--	--	--	--	--	--	--	--	--	--
NewGene_3443	5.54129	6.19497	6.97417	0.456924	0.841686	0.275072	1.88935e-08	-3.2081	down	--	--	--	--	--	--	--	--	--	--	--	--
NewGene_3804	0	0.065273	0.167608	3.20104	0.26223	0.925514	0.00183743	4.60072	up	--	--	Molecular Function: nucleic acid binding (GO:0003676);; Biological Process: DNA integration (GO:0015074);;	K12349|4.36e-90|ccaj:109806181|K12349 neutral ceramidase [EC:3.5.1.23] | (RefSeq) neutral ceramidase-like	Sphingolipid metabolism (ko00600)	[R]	General function prediction only	Reverse transcriptase (RNA-dependent DNA polymerase)	RNA-directed DNA polymerase homolog OS=Oenothera berteroana OX=3950 PE=4 SV=1	L	Replication, recombination and repair	Ty3/gypsy retrotransposon protein [Trifolium pratense]
NewGene_3808	254.862	129.229	7.30969	4.51263	3.78952	3.92966	0.00351997	-4.73792	down	--	--	Cellular Component: peroxisome (GO:0005777);; Biological Process: regulation of gene expression (GO:0010468);;	K17573|6.82e-21|cam:101513253|K17573 meiosis arrest female protein 1 | (RefSeq) uncharacterized LOC101513253	--	--	--	NYN domain	--	S	Function unknown	putative meiosis arrest female protein [Medicago truncatula]
NewGene_4934	0.055012	0.078002	0	1.73598	0.677904	0.742213	0.000532891	4.7809	up	--	--	--	--	--	--	--	--	--	--	--	--
NewGene_5075	11.4034	8.58776	7.25331	2.04678	4.32346	1.77774	0.00511229	-1.3294	down	--	--	--	--	--	--	--	--	--	--	--	--
NewGene_530	7.84295	4.88899	1.3811	0	0	0	2.3621e-08	-9.76737	down	--	--	--	K11294|1.79e-10|ini:109185820|K11294 nucleolin | (RefSeq) nucleolin-like	--	--	--	Zinc knuckle	--	T	Signal transduction mechanisms	hypothetical protein TSUD_139740 [Trifolium subterraneum]
NewGene_6399	1.95725	0.800302	0.710794	0.044159	0.086222	0.14999	0.00696971	-3.10006	down	--	--	--	--	--	--	--	--	--	--	--	--
NewGene_7167	1.42725	3.52594	4.26095	0.143213	0.186582	0.339516	3.03385e-05	-3.3276	down	--	--	Molecular Function: cysteine-type peptidase activity (GO:0008234);;	--	--	--	--	--	--	--	--	Ulp1 protease family, carboxy-terminal domain protein, partial [Medicago truncatula]
NewGene_7791	1.88055	3.01404	4.58729	0.136818	0.46174	0.519918	0.00522651	-2.74562	down	--	--	Molecular Function: protein dimerization activity (GO:0046983);;	--	--	--	--	hAT family C-terminal dimerisation region	--	S	Function unknown	zinc finger MYM-type protein 1-like [Medicago truncatula]
NewGene_7996	2.4292	1.06184	2.98104	0.061023	0.342933	0.249313	0.000254615	-3.22106	down	--	--	--	--	--	--	--	--	--	--	--	--
NewGene_823	5.29841	4.00329	5.47005	2.20916	1.17457	0.918736	0.00878202	-1.56868	down	--	--	Molecular Function: transmembrane receptor protein serine/threonine kinase activity (GO:0004675);; Molecular Function: ATP binding (GO:0005524);; Cellular Component: plasma membrane (GO:0005886);; Biological Process: protein phosphorylation (GO:0006468);; Cellular Component: integral component of membrane (GO:0016021);;	--	--	[T]	Signal transduction mechanisms	--	Probable receptor-like protein kinase At5g18500 OS=Arabidopsis thaliana OX=3702 GN=At5g18500 PE=2 SV=1	T	Signal transduction mechanisms	probable receptor-like protein kinase At5g18500 [Medicago truncatula]
NewGene_8873	6.50933	9.45416	11.0503	2.86394	2.61694	1.89393	0.000163508	-1.77009	down	--	--	--	K14300|8.46e-43|pda:103721930|K14300 nuclear pore complex protein Nup133 | (RefSeq) LOW QUALITY PROTEIN: nuclear pore complex protein NUP133	RNA transport (ko03013)	--	--	Transposase family tnp2	--	S	Function unknown	PREDICTED: uncharacterized protein LOC109340130 isoform X1 [Lupinus angustifolius]
NewGene_9341	2.84321	3.5812	6.93537	0.881737	0.975035	0.476091	0.00271813	-2.04066	down	--	--	--	--	--	--	--	--	--	--	--	--
NewGene_9520	10.8806	8.25673	14.4274	2.50204	3.22946	2.65988	1.76903e-05	-1.64082	down	--	--	--	--	--	--	--	--	--	--	--	--
NewGene_9974	0.345493	0.930694	0.519365	1.48681	3.17652	4.06956	0.00365547	2.44893	up	[QV]	Secondary metabolites biosynthesis, transport and catabolism;; Defense mechanisms	Molecular Function: monooxygenase activity (GO:0004497);; Molecular Function: iron ion binding (GO:0005506);; Biological Process: multicellular organism development (GO:0007275);; Biological Process: brassinosteroid homeostasis (GO:0010268);; Cellular Component: integral component of membrane (GO:0016021);; Biological Process: sterol metabolic process (GO:0016125);; Biological Process: brassinost…	K12637|0.0|mtr:MTR_5g021220|K12637 3-epi-6-deoxocathasterone 23-monooxygenase [EC:1.14.14.147] | (RefSeq) cytochrome P450 family brassinosteroid oxidase	Brassinosteroid biosynthesis (ko00905)	[QI]	Secondary metabolites biosynthesis, transport and catabolism;; Lipid transport and metabolism	Cytochrome P450	3-epi-6-deoxocathasterone 23-monooxygenase CYP90C1 OS=Arabidopsis thaliana OX=3702 GN=CYP90C1 PE=1 SV=3	Q	Secondary metabolites biosynthesis, transport and catabolism	3-epi-6-deoxocathasterone 23-monooxygenase [Medicago truncatula]

## Sheet: Table S3B I10-15 vs S10-15
Table S3B DEGs in Saidi10 after 15 h of seed germination under low temperature stress.
Gene ID	FPKM						FDR	log2FC	Regulated	COG class	COG class annotation	GO annotation	KEGG annotation	KEGG pathway annotation	KOG class	KOG class annotation	Pfam annotation	Swiss Prot annotation	eggNOG class	eggNOG class annotation	NR annotation
	I10-15-1	I10-15-2	I10-15-3	S10-15-1	S10-15-2	S10-15-3
2060 specific DEGs in I10-15 vs S10-15
MsG0080047789.01	1.28293	0.580133	0.127167	5.04671	3.3219	3.20314	0.00189977	2.49522	up	[P]	Inorganic ion transport and metabolism	Cellular Component: integral component of membrane (GO:0016021);;	K21866|9.1e-142|mtr:MTR_7g117580|K21866 ion channel POLLUX/CASTOR | (RefSeq) ion channel castor	--	--	--	--	Ion channel CASTOR OS=Lotus japonicus OX=34305 GN=CASTOR PE=1 SV=1	P	Inorganic ion transport and metabolism	ion channel CASTOR isoform X2 [Medicago truncatula]
MsG0080047898.01	0.562235	0.510543	0.555269	3.78539	4.75609	6.60683	6.84034e-10	3.17556	up	[L]	Replication, recombination and repair	Molecular Function: DNA binding (GO:0003677);; Biological Process: DNA replication (GO:0006260);;	K10756|1.5e-61|cam:101497695|K10756 replication factor C subunit 3/5 | (RefSeq) replication factor C subunit 3	DNA replication (ko03030);; Nucleotide excision repair (ko03420);; Mismatch repair (ko03430)	[DL]	Cell cycle control, cell division, chromosome partitioning;; Replication, recombination and repair	--	Replication factor C subunit 3 OS=Arabidopsis thaliana OX=3702 GN=RFC3 PE=2 SV=1	L	Replication, recombination and repair	replication factor C subunit 3-like protein [Trifolium pratense]
MsG0080047913.01	23.4893	45.2698	56.6558	88.8796	91.7068	83.3189	0.00207284	1.0761	up	--	--	Molecular Function: oxoglutarate:malate antiporter activity (GO:0015367);; Cellular Component: integral component of membrane (GO:0016021);;	K15104|3.5e-30|mtr:MTR_8g086070|K15104 solute carrier family 25 (mitochondrial oxoglutarate transporter), member 11 | (RefSeq) dicarboxylate carrier protein	--	[C]	Energy production and conversion	--	Mitochondrial dicarboxylate/tricarboxylate transporter DTC OS=Arabidopsis thaliana OX=3702 GN=DTC PE=1 SV=1	C	Energy production and conversion	mitochondrial 2-oxoglutarate/malate carrier protein [Trifolium pratense]
MsG0080047999.01	33.7009	24.1136	34.2818	14.9176	19.585	10.2519	0.0021857	-1.04474	down	[E]	Amino acid transport and metabolism	Molecular Function: asparagine synthase (glutamine-hydrolyzing) activity (GO:0004066);; Molecular Function: ATP binding (GO:0005524);; Biological Process: asparagine biosynthetic process (GO:0006529);; Biological Process: glutamine metabolic process (GO:0006541);;	K01953|3.1e-259|mtr:MTR_3g464580|K01953 asparagine synthase (glutamine-hydrolysing) [EC:6.3.5.4] | (RefSeq) asparagine synthetase [glutamine-hydrolyzing] protein	Alanine, aspartate and glutamate metabolism (ko00250);; Biosynthesis of amino acids (ko01230)	[E]	Amino acid transport and metabolism	Asparagine synthase	Asparagine synthetase, nodule [glutamine-hydrolyzing] OS=Pisum sativum OX=3888 GN=AS1 PE=2 SV=3	E	Amino acid transport and metabolism	asparagine synthetase [Medicago sativa]
MsG0080048043.01	12.3545	9.59137	8.99608	2.47332	5.65611	6.38139	0.00193634	-1.18839	down	--	--	Molecular Function: dephospho-CoA kinase activity (GO:0004140);; Molecular Function: pantetheine-phosphate adenylyltransferase activity (GO:0004595);; Biological Process: coenzyme A biosynthetic process (GO:0015937);;	K02201|2.5e-40|mtr:MTR_5g020680|K02201 pantetheine-phosphate adenylyltransferase [EC:2.7.7.3] | (RefSeq) phosphopantetheine adenylyltransferase	Pantothenate and CoA biosynthesis (ko00770)	[R]	General function prediction only	Cytidylyltransferase-like	Phosphopantetheine adenylyltransferase OS=Arabidopsis thaliana OX=3702 GN=COAD PE=1 SV=1	S	Function unknown	phosphopantetheine adenylyltransferase [Medicago truncatula]
MsG0080048065.01	2.30646	3.81433	2.30146	4.60978	8.18751	6.16329	0.00526276	1.17747	up	--	--	Molecular Function: molecular_function (GO:0003674);; Molecular Function: nucleic acid binding (GO:0003676);; Molecular Function: RNA binding (GO:0003723);; Molecular Function: catalytic activity (GO:0003824);; Molecular Function: nuclease activity (GO:0004518);; Molecular Function: endonuclease activity (GO:0004519);; Molecular Function: binding (GO:0005488);; Cellular Component: cellular_compon…	K15255|1.1e-20|aip:107637219|K15255 ATP-dependent DNA helicase PIF1 [EC:3.6.4.12] | (RefSeq) ATP-dependent DNA helicase PIF1-like	--	--	--	--	Pentatricopeptide repeat-containing protein At4g18975, chloroplastic OS=Arabidopsis thaliana OX=3702 GN=At4g18975 PE=2 SV=2	S	Function unknown	pentatricopeptide repeat-containing protein At4g18975, chloroplastic isoform X1 [Medicago truncatula]
MsG0080048106.01	1.61634	2.44947	1.48139	0.420003	0.774385	0.655722	0.00160763	-1.55036	down	--	--	--	K07466|7.7e-28|mtr:MTR_8g062030|K07466 replication factor A1 | (RefSeq) replication factor-A carboxy-terminal domain protein	DNA replication (ko03030);; Nucleotide excision repair (ko03420);; Mismatch repair (ko03430);; Homologous recombination (ko03440)	[L]	Replication, recombination and repair	Domain of unknown function DUF223	--	L	Replication, recombination and repair	animal RPA1 domain protein [Medicago truncatula]
MsG0080048177.01	50.8822	34.4602	34.7458	8.69186	16.9098	17.2621	0.000226678	-1.49078	down	[P]	Inorganic ion transport and metabolism	Cellular Component: integral component of membrane (GO:0016021);;	K01537|1.1e-39|lja:Lj1g3v4447110.1|K01537 P-type Ca2+ transporter type 2C [EC:7.2.2.10] | (RefSeq) Lj1g3v4447110.1; -	--	[P]	Inorganic ion transport and metabolism	haloacid dehalogenase-like hydrolase	Calcium-transporting ATPase 12, plasma membrane-type OS=Arabidopsis thaliana OX=3702 GN=ACA12 PE=2 SV=1	P	Inorganic ion transport and metabolism	hypothetical protein BC332_29454 [Capsicum chinense]
MsG0080048178.01	19.1338	16.9773	18.9627	3.11638	6.83962	6.78129	7.70069e-07	-1.72301	down	[P]	Inorganic ion transport and metabolism	Molecular Function: calcium transmembrane transporter activity, phosphorylative mechanism (GO:0005388);; Molecular Function: ATP binding (GO:0005524);; Cellular Component: integral component of membrane (GO:0016021);; Molecular Function: hydrolase activity (GO:0016787);; Molecular Function: ATPase-coupled cation transmembrane transporter activity (GO:0019829);; Cellular Component: intracellular m…	K01537|4.3e-268|mtr:MTR_7g095710|K01537 P-type Ca2+ transporter type 2C [EC:7.2.2.10] | (RefSeq) calcium-transporting ATPase	--	[P]	Inorganic ion transport and metabolism	E1-E2 ATPase	Calcium-transporting ATPase 12, plasma membrane-type OS=Arabidopsis thaliana OX=3702 GN=ACA12 PE=2 SV=1	P	Inorganic ion transport and metabolism	calcium-transporting ATPase 12, plasma membrane-type [Medicago truncatula]
MsG0080048202.01	58.1822	38.4855	26.08	17.5098	13.0373	19.4452	0.000561498	-1.26224	down	[E]	Amino acid transport and metabolism	Molecular Function: iron ion binding (GO:0005506);; Biological Process: glutamate biosynthetic process (GO:0006537);; Cellular Component: chloroplast stroma (GO:0009570);; Molecular Function: FMN binding (GO:0010181);; Molecular Function: glutamate synthase activity (GO:0015930);; Molecular Function: glutamate synthase (NADH) activity (GO:0016040);; Molecular Function: oxidoreductase activity (GO…	K00264|0.0e+00|mtr:MTR_1g027020|K00264 glutamate synthase (NADH) [EC:1.4.1.14] | (RefSeq) NADH glutamate synthase	Alanine, aspartate and glutamate metabolism (ko00250);; Nitrogen metabolism (ko00910);; Biosynthesis of amino acids (ko01230)	[E]	Amino acid transport and metabolism	Conserved region in glutamate synthase	Glutamate synthase [NADH], amyloplastic OS=Medicago sativa OX=3879 PE=1 SV=1	E	Amino acid transport and metabolism	NADH-dependent glutamate synthase [Medicago sativa]
MsG0080048232.01	1.2833	1.12664	0.790868	2.11733	3.79013	3.88599	3.19109e-05	1.60628	up	[M]	Cell wall/membrane/envelope biogenesis	Molecular Function: protein serine/threonine kinase activity (GO:0004674);; Molecular Function: ATP binding (GO:0005524);; Cellular Component: plasma membrane (GO:0005886);; Biological Process: hormone-mediated signaling pathway (GO:0009755);; Cellular Component: integral component of membrane (GO:0016021);; Molecular Function: receptor serine/threonine kinase binding (GO:0033612);;	K20718|2.0e-306|mtr:MTR_1g015530|K20718 LRR receptor-like serine/threonine-protein kinase ERECTA [EC:2.7.11.1] | (RefSeq) LRR receptor-like kinase family protein	MAPK signaling pathway - plant (ko04016)	--	--	Protein kinase domain	LRR receptor-like serine/threonine-protein kinase ERECTA OS=Arabidopsis thaliana OX=3702 GN=ERECTA PE=1 SV=1	T	Signal transduction mechanisms	LRR receptor-like serine/threonine-protein kinase ERECTA [Medicago truncatula]
MsG0080048387.01	34.3452	3.59738	4.76701	1.63576	1.82647	1.779	0.000557463	-3.03232	down	[HR]	Coenzyme transport and metabolism;; General function prediction only	Biological Process: jasmonic acid metabolic process (GO:0009694);; Biological Process: salicylic acid metabolic process (GO:0009696);; Molecular Function: hydrolase activity (GO:0016787);; Molecular Function: methyl indole-3-acetate esterase activity (GO:0080030);; Molecular Function: methyl salicylate esterase activity (GO:0080031);; Molecular Function: methyl jasmonate esterase activity (GO:008…	K20802|8.6e-68|ath:AT5G10300|K20802 (R)-mandelonitrile lyase [EC:4.1.2.10] | (RefSeq) MES5; methyl esterase 5	Cyanoamino acid metabolism (ko00460)	--	--	Alpha/beta hydrolase family	Salicylic acid-binding protein 2 OS=Nicotiana tabacum OX=4097 GN=SABP2 PE=1 SV=1	S	Function unknown	salicylic acid-binding protein 2 [Medicago truncatula]
MsG0080048403.01	13.0499	12.4464	13.8843	27.74	28.66	23.7317	0.00102629	1.01529	up	--	--	Cellular Component: integral component of membrane (GO:0016021);; Biological Process: sphingoid catabolic process (GO:0046521);;	--	--	[S]	Function unknown	Protein of unknown function (DUF962)	--	S	Function unknown	uncharacterized endoplasmic reticulum membrane protein YGL010W [Medicago truncatula]
MsG0080048440.01	15.0267	11.846	14.3456	6.46822	6.51147	7.22433	3.37143e-08	-1.0356	down	--	--	Biological Process: reproduction (GO:0000003);; Biological Process: developmental process involved in reproduction (GO:0003006);; Molecular Function: molecular_function (GO:0003674);; Molecular Function: DNA-binding transcription factor activity (GO:0003700);; Cellular Component: cellular_component (GO:0005575);; Cellular Component: intracellular (GO:0005622);; Cellular Component: obsolete cell (…	--	--	[K]	Transcription	CID domain	ENHANCER OF AG-4 protein 2 OS=Arabidopsis thaliana OX=3702 GN=HUA2 PE=2 SV=1	K	Transcription	enhancer OF AG-4-like protein, putative [Medicago truncatula]
MsG0080048592.01	15.6726	9.75056	11.3281	6.80266	4.61918	6.36603	0.000950176	-1.05653	down	[T]	Signal transduction mechanisms	Molecular Function: protein kinase activity (GO:0004672);; Molecular Function: ATP binding (GO:0005524);;	K00924|2.6e-45|ini:109185417|K00924 kinase [EC:2.7.1.-] | (RefSeq) probable receptor-like protein kinase At5g47070	--	[T]	Signal transduction mechanisms	Protein tyrosine and serine/threonine kinase	Probable serine/threonine-protein kinase PIX7 OS=Arabidopsis thaliana OX=3702 GN=PIX7 PE=1 SV=1	T	Signal transduction mechanisms	probable serine/threonine-protein kinase PBL1 [Medicago truncatula]
MsG0080048636.01	225.168	224.63	209.9	582.299	419.557	373.129	2.72642e-06	1.05916	up	[C]	Energy production and conversion	Molecular Function: malate synthase activity (GO:0004474);; Cellular Component: cytoplasm (GO:0005737);; Biological Process: glyoxylate cycle (GO:0006097);; Biological Process: tricarboxylic acid cycle (GO:0006099);;	K01638|0.0e+00|mtr:MTR_8g028225|K01638 malate synthase [EC:2.3.3.9] | (RefSeq) glyoxysomal malate synthase	Pyruvate metabolism (ko00620);; Glyoxylate and dicarboxylate metabolism (ko00630);; Carbon metabolism (ko01200)	[C]	Energy production and conversion	Malate synthase	Malate synthase, glyoxysomal (Fragment) OS=Glycine max OX=3847 PE=2 SV=1	C	Energy production and conversion	malate synthase, glyoxysomal [Medicago truncatula]
MsG0080048647.01	3.12436	3.81121	3.81241	1.24703	1.07278	1.69923	0.000161498	-1.41348	down	--	--	Molecular Function: metal ion binding (GO:0046872);;	--	--	[R]	General function prediction only	--	PHD finger protein At1g33420 OS=Arabidopsis thaliana OX=3702 GN=At1g33420 PE=1 SV=1	S	Function unknown	PHD finger plant-like protein [Medicago truncatula]
MsG0080048652.01	6.66511	13.3086	12.0007	46.6336	18.1691	37.3242	0.000129534	1.67745	up	--	--	Molecular Function: isomerase activity (GO:0016853);; Molecular Function: nutrient reservoir activity (GO:0045735);;	--	--	--	--	Cupin	13S globulin basic chain OS=Fagopyrum esculentum OX=3617 PE=1 SV=1	S	Function unknown	hexenal isomerase [Medicago sativa]
MsG0080048676.01	12.6283	13.2118	12.8212	30.7926	33.9932	27.286	4.00349e-12	1.24988	up	[P]	Inorganic ion transport and metabolism	Cellular Component: chloroplast (GO:0009507);; Cellular Component: chloroplast thylakoid (GO:0009534);; Cellular Component: chloroplast stroma (GO:0009570);; Biological Process: photosynthetic electron transport chain (GO:0009767);; Biological Process: post-embryonic development (GO:0009791);; Biological Process: tetrapyrrole biosynthetic process (GO:0033014);; Molecular Function: protein-membran…	--	--	--	--	Protein of unknown function (DUF2470)	Glutamyl-tRNA reductase-binding protein, chloroplastic OS=Arabidopsis thaliana OX=3702 GN=GLUTRBP PE=1 SV=1	S	Function unknown	glutamyl-tRNA reductase-binding protein, chloroplastic [Medicago truncatula]
MsG0080048701.01	1.21404	1.10376	1.23228	0.184215	0.25159	0.290066	0.00270572	-2.25405	down	--	--	--	--	--	--	--	Filament-like plant protein, long coiled-coil	--	S	Function unknown	filament-plant-like protein, putative [Medicago truncatula]
MsG0080048727.01	5.29591	4.02364	3.03804	8.02237	9.71329	8.24749	0.0021787	1.06424	up	--	--	Cellular Component: chloroplast (GO:0009507);; Cellular Component: integral component of membrane (GO:0016021);;	K18667|1.6e-08|smo:SELMODRAFT_446354|K18667 activating signal cointegrator complex subunit 2 | (RefSeq) hypothetical protein	--	--	--	--	--	--	--	uncharacterized protein LOC11412574 [Medicago truncatula]
MsG0080048741.01	1.52822	1.79103	2.43304	7.20286	3.75433	5.13702	0.00587229	1.47377	up	--	--	Biological Process: double-strand break repair via homologous recombination (GO:0000724);; Biological Process: recombinational repair (GO:0000725);; Molecular Function: molecular_function (GO:0003674);; Molecular Function: nucleic acid binding (GO:0003676);; Molecular Function: DNA binding (GO:0003677);; Molecular Function: DNA helicase activity (GO:0003678);; Molecular Function: catalytic activi…	--	--	--	--	Protein of unknown function (DUF295)	F-box protein At2g17036 OS=Arabidopsis thaliana OX=3702 GN=At2g17036 PE=2 SV=1	S	Function unknown	F-box protein [Trifolium pratense]
MsG0080048777.01	2.87817	2.37166	2.31244	5.10049	5.2017	5.42808	1.02122e-06	1.05039	up	[J]	Translation, ribosomal structure and biogenesis	Molecular Function: glycine-tRNA ligase activity (GO:0004820);; Molecular Function: ATP binding (GO:0005524);; Cellular Component: mitochondrion (GO:0005739);; Biological Process: glycyl-tRNA aminoacylation (GO:0006426);; Cellular Component: chloroplast stroma (GO:0009570);; Biological Process: embryo development ending in seed dormancy (GO:0009793);; Biological Process: regulation of embryonic d…	K14164|0.0e+00|mtr:MTR_8g006955|K14164 glycyl-tRNA synthetase [EC:6.1.1.14] | (RefSeq) glycyl-tRNA synthetase alpha chain/beta chain	Aminoacyl-tRNA biosynthesis (ko00970)	--	--	Glycyl-tRNA synthetase beta subunit	Glycine--tRNA ligase, chloroplastic/mitochondrial 2 OS=Arabidopsis thaliana OX=3702 GN=EDD1 PE=1 SV=1	J	Translation, ribosomal structure and biogenesis	glycine--tRNA ligase, chloroplastic/mitochondrial 2 isoform X1 [Medicago truncatula]
MsG0080048799.01	34.6194	13.4922	22.1595	7.16104	12.0676	9.37126	0.00886257	-1.30942	down	--	--	Cellular Component: integral component of membrane (GO:0016021);;	--	--	--	--	--	--	--	--	hypothetical protein MtrunA17_Chr6g0485771 [Medicago truncatula]
MsG0080048819.01	1.01507	1.2265	2.10785	6.03152	11.2917	8.20904	2.23299e-08	2.53917	up	--	--	Molecular Function: aspartic-type endopeptidase activity (GO:0004190);; Biological Process: proteolysis (GO:0006508);; Cellular Component: plant-type cell wall (GO:0009505);; Biological Process: protein catabolic process (GO:0030163);;	K22683|6.0e-34|sind:105173077|K22683 aspartyl protease family protein [EC:3.4.23.-] | (RefSeq) aspartyl protease family protein 2-like	--	[O]	Posttranslational modification, protein turnover, chaperones	Xylanase inhibitor C-terminal	Probable aspartyl protease At4g16563 OS=Arabidopsis thaliana OX=3702 GN=At4g16563 PE=2 SV=1	O	Posttranslational modification, protein turnover, chaperones	probable aspartyl protease At4g16563 [Medicago truncatula]
MsG0080048862.01	49.844	39.77	33.1326	11.5491	15.2417	13.9096	1.60974e-07	-1.5934	down	--	--	Biological Process: response to acid chemical (GO:0001101);; Cellular Component: cellular_component (GO:0005575);; Cellular Component: intracellular (GO:0005622);; Cellular Component: obsolete cell (GO:0005623);; Cellular Component: cytoplasm (GO:0005737);; Biological Process: response to stress (GO:0006950);; Biological Process: biological_process (GO:0008150);; Biological Process: response to r…	--	--	--	--	--	Protein EARLY RESPONSIVE TO DEHYDRATION 15 OS=Arabidopsis thaliana OX=3702 GN=ERD15 PE=1 SV=1	S	Function unknown	dehydration-induced protein ERD15 [Medicago truncatula]
MsG0080048869.01	3.38088	4.19728	2.46745	0.689316	1.62645	0.486263	0.00321869	-1.81177	down	--	--	Molecular Function: protein binding (GO:0005515);;	K11843|2.0e-60|aip:110267024|K11843 ubiquitin carboxyl-terminal hydrolase 14 [EC:3.4.19.12] | (RefSeq) FBD-associated F-box protein At4g10400-like	--	--	--	F-box domain	Putative F-box protein At3g58860 OS=Arabidopsis thaliana OX=3702 GN=At3g58860 PE=4 SV=1	S	Function unknown	F-box/FBD/LRR-repeat protein At1g16930 [Medicago truncatula]
MsG0080048897.01	30.0547	17.6351	23.0918	7.64005	8.6864	9.59257	1.58227e-07	-1.46018	down	--	--	Biological Process: ubiquitin-dependent protein catabolic process (GO:0006511);; Cellular Component: SCF ubiquitin ligase complex (GO:0019005);; Biological Process: SCF-dependent proteasomal ubiquitin-dependent protein catabolic process (GO:0031146);;	K01179|1.7e-95|ccav:112521754|K01179 endoglucanase [EC:3.2.1.4] | (RefSeq) uncharacterized protein LOC112521754	Starch and sucrose metabolism (ko00500)	--	--	Leucine Rich repeats (2 copies)	--	S	Function unknown	uncharacterized protein LOC25502178 [Medicago truncatula]
MsG0080048900.01	1.17055	2.07602	1.18717	4.30748	6.82974	6.7213	1.54218e-07	2.00657	up	[R]	General function prediction only	Molecular Function: transferase activity (GO:0016740);;	K09919|3.0e-234|mtr:MTR_4g134670|K09919 uncharacterized protein | (RefSeq) acetyltransferase (GNAT) domain protein	--	--	--	Peptidogalycan biosysnthesis/recognition	--	S	Function unknown	uncharacterized protein LOC25494374 [Medicago truncatula]
MsG0080048942.01	1.22008	1.88101	1.72451	3.80725	4.3376	3.89004	0.00023858	1.31454	up	[R]	General function prediction only	Molecular Function: inositol 2-dehydrogenase activity (GO:0050112);;	--	--	[GQ]	Carbohydrate transport and metabolism;; Secondary metabolites biosynthesis, transport and catabolism	Oxidoreductase family, C-terminal alpha/beta domain	--	--	--	uncharacterized protein LOC11410857 [Medicago truncatula]
MsG0080048967.01	18.1755	9.988	11.4589	2.4024	3.77038	4.89075	2.20752e-05	-1.84826	down	--	--	Molecular Function: transcription regulatory region sequence-specific DNA binding (GO:0000976);; Molecular Function: DNA-binding transcription factor activity (GO:0003700);; Cellular Component: nucleus (GO:0005634);; Molecular Function: sequence-specific DNA binding (GO:0043565);;	K13426|3.0e-148|mtr:MTR_8g098945|K13426 WRKY transcription factor 29 | (RefSeq) WRKY family transcription factor	MAPK signaling pathway - plant (ko04016);; Plant-pathogen interaction (ko04626)	--	--	WRKY DNA -binding domain	Probable WRKY transcription factor 29 OS=Arabidopsis thaliana OX=3702 GN=WRKY29 PE=2 SV=1	K	Transcription	probable WRKY transcription factor 29 [Medicago truncatula]
MsG0080049004.01	1.39555	1.24524	1.43573	3.97547	7.95769	4.97083	1.99113e-07	2.04829	up	[R]	General function prediction only	Molecular Function: molecular_function (GO:0003674);; Molecular Function: catalytic activity (GO:0003824);; Cellular Component: cellular_component (GO:0005575);; Cellular Component: intracellular (GO:0005622);; Cellular Component: obsolete cell (GO:0005623);; Cellular Component: cytoplasm (GO:0005737);; Biological Process: cellular aromatic compound metabolic process (GO:0006725);; Biological Pro…	K19073|5.3e-229|mtr:MTR_2g020160|K19073 divinyl chlorophyllide a 8-vinyl-reductase [EC:1.3.1.75] | (RefSeq) 3,8-divinyl protochlorophyllide A 8-vinyl reductase	Porphyrin and chlorophyll metabolism (ko00860)	[G]	Carbohydrate transport and metabolism	NAD(P)H-binding	Divinyl chlorophyllide a 8-vinyl-reductase, chloroplastic OS=Arabidopsis thaliana OX=3702 GN=DVR PE=1 SV=1	G	Carbohydrate transport and metabolism	putative 3,8-divinyl protochlorophyllide a 8-vinyl-reductase (NADPH) [Medicago truncatula]
MsG0080049023.01	3.71115	6.87957	6.90477	12.6775	14.7806	11.6044	0.000850979	1.15975	up	--	--	Molecular Function: antioxidant activity (GO:0016209);; Biological Process: oxidation-reduction process (GO:0055114);;	K10878|4.3e-67|zju:107432915|K10878 meiotic recombination protein SPO11 | (RefSeq) DNA topoisomerase 6 subunit A-like	--	[S]	Function unknown	AhpC/TSA antioxidant enzyme	Thioredoxin-like protein AAED1, chloroplastic OS=Arabidopsis thaliana OX=3702 GN=At2g37240 PE=1 SV=2	S	Function unknown	thioredoxin-like protein AAED1, chloroplastic [Medicago truncatula]
MsG0080049039.01	14.5672	17.6413	14.9162	26.3231	39.9267	29.8343	1.13443e-05	1.0284	up	[J]	Translation, ribosomal structure and biogenesis	Molecular Function: structural constituent of ribosome (GO:0003735);; Cellular Component: ribosome (GO:0005840);; Biological Process: translation (GO:0006412);;	K02926|3.7e-139|mtr:MTR_8g006995|K02926 large subunit ribosomal protein L4 | (RefSeq) 50S ribosomal protein L4, bacterial/organelle protein	Ribosome (ko03010)	[J]	Translation, ribosomal structure and biogenesis	Ribosomal protein L4/L1 family	50S ribosomal protein L4, chloroplastic OS=Arabidopsis thaliana OX=3702 GN=RPL4 PE=2 SV=2	J	Translation, ribosomal structure and biogenesis	50S ribosomal protein L4, chloroplastic [Medicago truncatula]
MsG0080049042.01	6.76796	2.53445	4.04559	1.11611	2.06061	1.49911	0.00975164	-1.53036	down	--	--	Molecular Function: transferase activity (GO:0016740);;	K16224|1.9e-59|brp:103829497|K16224 senescence-induced receptor-like serine/threonine-protein kinase | (RefSeq) senescence-induced receptor-like serine/threonine-protein kinase isoform X2	MAPK signaling pathway - plant (ko04016);; Plant-pathogen interaction (ko04626)	--	--	Malectin-like domain	Probable LRR receptor-like serine/threonine-protein kinase At4g29180 OS=Arabidopsis thaliana OX=3702 GN=At4g29180 PE=1 SV=2	T	Signal transduction mechanisms	carbohydrate-binding protein of the ER protein [Medicago truncatula]
MsG0080049053.01	2.44142	1.14954	1.88408	5.97172	4.97333	3.78925	0.005814	1.40838	up	--	--	--	--	--	--	--	Pentapeptide repeats (8 copies)	Thylakoid lumenal 17.4 kDa protein, chloroplastic OS=Arabidopsis thaliana OX=3702 GN=TL17 PE=1 SV=2	S	Function unknown	thylakoid lumenal 17.4 kDa protein, chloroplastic [Medicago truncatula]
MsG0080049054.01	1.02333	0.434109	0.845078	3.64964	4.19794	1.89228	0.00152827	2.03469	up	[S]	Function unknown	Cellular Component: chloroplast thylakoid (GO:0009534);;	--	--	--	--	Pentapeptide repeats (8 copies)	Thylakoid lumenal 15 kDa protein 1, chloroplastic OS=Arabidopsis thaliana OX=3702 GN=At2g44920 PE=1 SV=2	S	Function unknown	thylakoid lumenal 15 kDa protein 1, chloroplastic isoform X1 [Medicago truncatula]
MsG0080049072.01	2.11558	1.51798	1.04566	4.91963	4.67716	6.13783	0.00187724	1.7431	up	--	--	Cellular Component: chloroplast (GO:0009507);; Cellular Component: integral component of membrane (GO:0016021);;	K13899|1.6e-08|fve:101292381|K13899 cystatin-C | (RefSeq) cysteine proteinase inhibitor 5-like	--	--	--	Aspartic acid proteinase inhibitor	Cysteine proteinase inhibitor 5 OS=Arabidopsis thaliana OX=3702 GN=CYS5 PE=2 SV=2	--	--	uncharacterized protein LOC11419653 [Medicago truncatula]
MsG0180000006.01	4.72297	3.39564	6.08352	2.02363	1.87758	2.48786	0.00400985	-1.1594	down	[L]	Replication, recombination and repair	Molecular Function: DNA binding (GO:0003677);; Molecular Function: DNA helicase activity (GO:0003678);; Molecular Function: ATP binding (GO:0005524);; Cellular Component: nucleus (GO:0005634);; Biological Process: nucleotide-excision repair (GO:0006289);; Biological Process: double-strand break repair involved in meiotic recombination (GO:1990918);;	K15362|5.8e-198|mtr:MTR_1g026490|K15362 fanconi anemia group J protein [EC:3.6.4.12] | (RefSeq) fanconi anemia group J-like protein	Homologous recombination (ko03440)	[L]	Replication, recombination and repair	DEAD_2	Regulator of telomere elongation helicase 1 homolog OS=Arabidopsis thaliana OX=3702 GN=RTEL1 PE=3 SV=1	L	Replication, recombination and repair	Fanconi anemia group J protein homolog isoform X2 [Medicago truncatula]
MsG0180000017.01	17.879	14.1709	12.6472	30.7437	50.6834	27.2664	0.000148697	1.27892	up	[O]	Posttranslational modification, protein turnover, chaperones	Biological Process: response to acid chemical (GO:0001101);; Molecular Function: molecular_function (GO:0003674);; Molecular Function: catalytic activity (GO:0003824);; Molecular Function: thioredoxin-disulfide reductase activity (GO:0004791);; Cellular Component: cellular_component (GO:0005575);; Cellular Component: intracellular (GO:0005622);; Cellular Component: obsolete cell (GO:0005623);; Ce…	K03671|1.5e-10|ppp:112284546|K03671 thioredoxin 1 | (RefSeq) thioredoxin H-type-like isoform X1	--	[O]	Posttranslational modification, protein turnover, chaperones	Thioredoxin	Thioredoxin-like protein CDSP32, chloroplastic OS=Arabidopsis thaliana OX=3702 GN=CDSP32 PE=1 SV=1	O	Posttranslational modification, protein turnover, chaperones	thioredoxin-like protein CDSP32 chloroplastic-like [Trifolium pratense]
MsG0180000019.01	219.541	114.106	114.471	40.4509	46.2699	41.3747	1.53047e-08	-1.81756	down	--	--	Cellular Component: cellular_component (GO:0005575);; Cellular Component: obsolete cell (GO:0005623);; Cellular Component: plasma membrane (GO:0005886);; Cellular Component: membrane (GO:0016020);; Cellular Component: obsolete cell part (GO:0044464);; Cellular Component: cell periphery (GO:0071944);;	--	--	--	--	--	Uncharacterized protein At1g76070 OS=Arabidopsis thaliana OX=3702 GN=At1g76070 PE=1 SV=1	S	Function unknown	uncharacterized protein At1g76070 [Medicago truncatula]
MsG0180000030.01	1.91262	2.27357	1.30614	2.92799	10.3025	7.19422	0.000714295	1.88692	up	[G]	Carbohydrate transport and metabolism	Molecular Function: zinc ion binding (GO:0008270);; Biological Process: lignin biosynthetic process (GO:0009809);; Molecular Function: oxidoreductase activity, acting on the CH-OH group of donors, NAD or NADP as acceptor (GO:0016616);; Molecular Function: cinnamyl-alcohol dehydrogenase activity (GO:0045551);; Molecular Function: sinapyl alcohol dehydrogenase activity (GO:0052747);;	K00083|1.2e-144|mtr:MTR_1g025950|K00083 cinnamyl-alcohol dehydrogenase [EC:1.1.1.195] | (RefSeq) cinnamyl alcohol dehydrogenase-like protein	Phenylpropanoid biosynthesis (ko00940)	[Q]	Secondary metabolites biosynthesis, transport and catabolism	Alcohol dehydrogenase GroES-like domain	Probable cinnamyl alcohol dehydrogenase 6 OS=Oryza sativa subsp. japonica OX=39947 GN=CAD6 PE=2 SV=2	Q	Secondary metabolites biosynthesis, transport and catabolism	probable cinnamyl alcohol dehydrogenase 6 [Medicago truncatula]
MsG0180000038.01	3.14077	4.87451	3.38161	9.45632	12.3447	15.2963	7.66331e-09	1.70044	up	[IR]	Lipid transport and metabolism;; General function prediction only	Molecular Function: triglyceride lipase activity (GO:0004806);; Cellular Component: extracellular region (GO:0005576);; Biological Process: lipid metabolic process (GO:0006629);;	K00679|1.2e-67|cic:CICLE_v10027727mg|K00679 phospholipid:diacylglycerol acyltransferase [EC:2.3.1.158] | (RefSeq) hypothetical protein	Glycerolipid metabolism (ko00561)	--	--	GDSL-like Lipase/Acylhydrolase	GDSL esterase/lipase EXL1 OS=Arabidopsis thaliana OX=3702 GN=EXL1 PE=2 SV=1	I	Lipid transport and metabolism	GDSL esterase/lipase EXL1 [Medicago truncatula]
MsG0180000041.01	799.065	648.454	607.557	287.373	309.947	337.117	2.24578e-10	-1.14393	down	--	--	--	--	--	--	--	--	--	--	--	axoneme-associated protein mst101(2) [Medicago truncatula]
MsG0180000045.01	0.898135	1.02499	0.444265	4.49777	2.20127	2.98029	0.00503616	2.03949	up	--	--	Cellular Component: endoplasmic reticulum (GO:0005783);; Biological Process: lipid transport (GO:0006869);; Molecular Function: lipid binding (GO:0008289);; Cellular Component: integral component of membrane (GO:0016021);;	--	--	[R]	General function prediction only	--	Synaptotagmin-2 OS=Arabidopsis thaliana OX=3702 GN=SYT2 PE=2 SV=1	M	Cell wall/membrane/envelope biogenesis	synaptotagmin-2 [Medicago truncatula]
MsG0180000047.01	13.8003	30.2222	26.0978	91.6735	54.1173	74.9152	9.38004e-07	1.65973	up	[O]	Posttranslational modification, protein turnover, chaperones	Molecular Function: ATP binding (GO:0005524);; Cellular Component: endoplasmic reticulum (GO:0005783);; Biological Process: protein folding (GO:0006457);; Cellular Component: perinuclear region of cytoplasm (GO:0048471);; Molecular Function: unfolded protein binding (GO:0051082);;	K09487|0.0e+00|mtr:MTR_1g025430|K09487 heat shock protein 90kDa beta | (RefSeq) heat shock protein 81-2	Protein processing in endoplasmic reticulum (ko04141);; Plant-pathogen interaction (ko04626)	[O]	Posttranslational modification, protein turnover, chaperones	Hsp90 protein	Endoplasmin homolog OS=Catharanthus roseus OX=4058 GN=HSP90 PE=2 SV=1	O	Posttranslational modification, protein turnover, chaperones	endoplasmin homolog [Medicago truncatula]
MsG0180000068.01	22.172	15.1808	12.4305	49.9139	75.8789	35.822	5.95896e-06	1.69468	up	[J]	Translation, ribosomal structure and biogenesis	Molecular Function: translation elongation factor activity (GO:0003746);; Molecular Function: GTPase activity (GO:0003924);; Molecular Function: GTP binding (GO:0005525);; Biological Process: translation (GO:0006412);; Biological Process: translational elongation (GO:0006414);;	K03231|4.9e-215|mtr:MTR_1g024175|K03231 elongation factor 1-alpha | (RefSeq) GTP-binding elongation factor Tu family protein	RNA transport (ko03013)	[J]	Translation, ribosomal structure and biogenesis	Elongation factor Tu GTP binding domain	Elongation factor 1-alpha OS=Oryza sativa subsp. japonica OX=39947 GN=REFA1 PE=2 SV=2	J	Translation, ribosomal structure and biogenesis	elongation factor 1-alpha [Medicago truncatula]
MsG0180000115.01	0.111642	0	0.105966	0.565663	0.542561	0.770676	0.00325085	3.06741	up	[G]	Carbohydrate transport and metabolism	Molecular Function: beta-galactosidase activity (GO:0004565);; Cellular Component: cell wall (GO:0005618);; Cellular Component: vacuole (GO:0005773);; Biological Process: carbohydrate metabolic process (GO:0005975);;	K12309|2.7e-228|ath:AT3G52840|K12309 beta-galactosidase [EC:3.2.1.23] | (RefSeq) BGAL2; beta-galactosidase 2	Galactose metabolism (ko00052);; Other glycan degradation (ko00511);; Glycosaminoglycan degradation (ko00531);; Sphingolipid metabolism (ko00600);; Glycosphingolipid biosynthesis - ganglio series (ko00604)	[G]	Carbohydrate transport and metabolism	Glycosyl hydrolases family 35	Beta-galactosidase 5 OS=Arabidopsis thaliana OX=3702 GN=BGAL5 PE=2 SV=1	G	Carbohydrate transport and metabolism	beta-galactosidase 5 [Medicago truncatula]
MsG0180000116.01	4.07823	2.44536	1.99287	6.77699	8.30231	5.93316	0.00156578	1.28668	up	--	--	Molecular Function: RNA polymerase II cis-regulatory region sequence-specific DNA binding (GO:0000978);; Molecular Function: DNA-binding transcription factor activity, RNA polymerase II-specific (GO:0000981);; Cellular Component: nucleus (GO:0005634);; Biological Process: regulation of transcription by RNA polymerase II (GO:0006357);;	--	--	[K]	Transcription	Associated with HOX	BEL1-like homeodomain protein 7 OS=Arabidopsis thaliana OX=3702 GN=BLH7 PE=1 SV=1	K	Transcription	BEL1-like homeodomain protein 3 [Medicago truncatula]
MsG0180000153.01	161.611	118.215	135.858	54.1228	73.1073	66.209	5.21235e-07	-1.11126	down	[MDT]	Cell wall/membrane/envelope biogenesis;; Cell cycle control, cell division, chromosome partitioning;; Signal transduction mechanisms	Molecular Function: ATP binding (GO:0005524);; Cellular Component: integral component of membrane (GO:0016021);; Molecular Function: hydrolase activity (GO:0016787);;	K08900|9.8e-256|mtr:MTR_1g022250|K08900 mitochondrial chaperone BCS1 | (RefSeq) P-loop nucleoside triphosphate hydrolase superfamily protein	--	[O]	Posttranslational modification, protein turnover, chaperones	Domain associated at C-terminal with AAA	AAA-ATPase ASD, mitochondrial OS=Arabidopsis thaliana OX=3702 GN=AATP1 PE=1 SV=1	O	Posttranslational modification, protein turnover, chaperones	AAA-ATPase ASD, mitochondrial [Medicago truncatula]
MsG0180000170.01	2.45967	2.16494	0.682989	0.172285	0.065918	0.500606	0.000294892	-2.84051	down	[K]	Transcription	Biological Process: telomere maintenance (GO:0000723);; Molecular Function: DNA helicase activity (GO:0003678);; Biological Process: DNA repair (GO:0006281);;	K15255|4.7e-147|gmx:106799295|K15255 ATP-dependent DNA helicase PIF1 [EC:3.6.4.12] | (RefSeq) ATP-dependent DNA helicase PIF1-like	--	[D]	Cell cycle control, cell division, chromosome partitioning	PIF1-like helicase	--	D	Cell cycle control, cell division, chromosome partitioning	uncharacterized protein LOC112419383 [Medicago truncatula]
MsG0180000197.01	42.0597	17.2008	22.1558	10.7382	7.78841	9.46634	0.000537231	-1.55088	down	[QV]	Secondary metabolites biosynthesis, transport and catabolism;; Defense mechanisms	Molecular Function: monooxygenase activity (GO:0004497);; Molecular Function: iron ion binding (GO:0005506);; Cellular Component: chloroplast thylakoid membrane (GO:0009535);; Biological Process: jasmonic acid biosynthetic process (GO:0009695);; Cellular Component: chloroplast envelope (GO:0009941);; Biological Process: sterol metabolic process (GO:0016125);; Molecular Function: oxidoreductase ac…	K01723|9.3e-101|mtr:MTR_1g021652|K01723 hydroperoxide dehydratase [EC:4.2.1.92] | (RefSeq) cytochrome P450 family fatty acid hydroperoxide lyase	alpha-Linolenic acid metabolism (ko00592)	--	--	Cytochrome P450	Allene oxide synthase 1, chloroplastic OS=Solanum lycopersicum OX=4081 GN=AOS1 PE=2 SV=1	Q	Secondary metabolites biosynthesis, transport and catabolism	allene oxide synthase 1, chloroplastic [Medicago truncatula]
MsG0180000198.01	7.05717	3.9475	6.0682	1.88546	1.23533	1.50032	3.45184e-05	-1.88398	down	[T]	Signal transduction mechanisms	Molecular Function: protein serine/threonine kinase activity (GO:0004674);; Molecular Function: ATP binding (GO:0005524);; Cellular Component: plasma membrane (GO:0005886);; Biological Process: protein phosphorylation (GO:0006468);; Cellular Component: integral component of membrane (GO:0016021);;	K24104|6.4e-73|thj:104799061|K24104 GPN-loop GTPase | (RefSeq) LOW QUALITY PROTEIN: uncharacterized protein LOC104799061	--	--	--	Protein tyrosine and serine/threonine kinase	Cysteine-rich receptor-like protein kinase 10 OS=Arabidopsis thaliana OX=3702 GN=CRK10 PE=1 SV=3	T	Signal transduction mechanisms	putative receptor-like protein kinase At4g00960 isoform X1 [Medicago truncatula]
MsG0180000202.01	20.0477	12.0677	14.7555	7.43864	7.60712	5.98448	9.35661e-05	-1.16384	down	[T]	Signal transduction mechanisms	Molecular Function: transmembrane receptor protein serine/threonine kinase activity (GO:0004675);; Molecular Function: protein tyrosine kinase activity (GO:0004713);; Molecular Function: ATP binding (GO:0005524);; Cellular Component: plasma membrane (GO:0005886);; Biological Process: protein phosphorylation (GO:0006468);; Molecular Function: hydrolase activity (GO:0016787);;	K01180|9.1e-62|cmax:111487562|K01180 endo-1,3(4)-beta-glucanase [EC:3.2.1.6] | (RefSeq) uncharacterized protein LOC111487562	--	[T]	Signal transduction mechanisms	Protein kinase domain	Inactive protein kinase SELMODRAFT_444075 OS=Selaginella moellendorffii OX=88036 GN=SELMODRAFT_444075 PE=2 SV=1	T	Signal transduction mechanisms	inactive protein kinase SELMODRAFT_444075 isoform X1 [Medicago truncatula]
MsG0180000289.01	0.485444	0.700458	0.485626	1.56967	1.24317	1.40375	0.000258881	1.33155	up	--	--	Molecular Function: microtubule motor activity (GO:0003777);; Molecular Function: ATP binding (GO:0005524);; Cellular Component: kinesin complex (GO:0005871);; Cellular Component: microtubule (GO:0005874);; Biological Process: microtubule-based movement (GO:0007018);; Biological Process: mitotic spindle organization (GO:0007052);; Molecular Function: microtubule binding (GO:0008017);; Molecular F…	K18806|1.5e-85|mis:MICPUN_63076|K18806 kinesin family member 7 | (RefSeq) predicted protein	--	[Z]	Cytoskeleton	Kinesin motor domain	Kinesin-like protein KIN-4A OS=Gossypium hirsutum OX=3635 GN=KIN4A PE=2 SV=1	Z	Cytoskeleton	kinesin-like protein KIN-4A isoform X2 [Medicago truncatula]
MsG0180000304.01	12.8548	4.32017	5.14662	0.882777	1.21755	1.27089	4.47737e-07	-2.73381	down	[R]	General function prediction only	Biological Process: regionalization (GO:0003002);; Molecular Function: molecular_function (GO:0003674);; Molecular Function: catalytic activity (GO:0003824);; Cellular Component: cellular_component (GO:0005575);; Cellular Component: intracellular (GO:0005622);; Cellular Component: obsolete cell (GO:0005623);; Cellular Component: cytoplasm (GO:0005737);; Cellular Component: cytosol (GO:0005829);; …	K22419|4.3e-217|mtr:MTR_1g018610|K22419 Delta4-3-oxosteroid 5beta-reductase [EC:1.3.1.3] | (RefSeq) 3-oxo-delta(4,5)-steroid 5-beta-reductase-like protein	--	--	--	--	(S)-8-oxocitronellyl enol synthase CYC2 OS=Camptotheca acuminata OX=16922 GN=CYC2 PE=1 SV=1	S	Function unknown	progesterone 5-beta-reductase, putative [Medicago truncatula]
MsG0180000314.01	1.15467	1.40649	1.04535	0.383276	0.292561	0.321796	0.00086753	-1.81086	down	--	--	Cellular Component: cytoplasm (GO:0005737);; Cellular Component: nuclear microtubule (GO:0005880);; Molecular Function: microtubule binding (GO:0008017);; Biological Process: spindle assembly (GO:0051225);;	K13172|2.1e-40|cmos:111450450|K13172 serine/arginine repetitive matrix protein 2 | (RefSeq) uncharacterized protein LOC111450450 isoform X1	--	--	--	QWRF family	QWRF motif-containing protein 2 OS=Arabidopsis thaliana OX=3702 GN=QWRF2 PE=2 SV=1	S	Function unknown	QWRF motif-containing protein 2 [Medicago truncatula]
MsG0180000398.01	11.0104	5.72892	5.17744	2.30467	2.14074	3.19397	0.00137895	-1.52537	down	--	--	Biological Process: snRNA export from nucleus (GO:0006408);;	K14291|6.2e-109|mtr:MTR_1g016630|K14291 phosphorylated adapter RNA export protein | (RefSeq) PHAX RNA-binding domain protein	RNA transport (ko03013)	[A]	RNA processing and modification	PHAX RNA-binding domain	--	A	RNA processing and modification	uncharacterized protein LOC11414207 [Medicago truncatula]
MsG0180000411.01	57.9684	33.8801	31.2157	23.104	17.3838	19.5099	0.00212744	-1.04567	down	--	--	Cellular Component: integral component of membrane (GO:0016021);;	K20726|5.8e-140|mtr:MTR_1g016390|K20726 transmembrane protein 222 | (RefSeq) protein reversion-TO-ethylene SENSITIVITY protein	MAPK signaling pathway - plant (ko04016)	[S]	Function unknown	Protein of unknown function (DUF778)	Protein REVERSION-TO-ETHYLENE SENSITIVITY1 OS=Arabidopsis thaliana OX=3702 GN=RTE1 PE=1 SV=1	S	Function unknown	protein REVERSION-TO-ETHYLENE SENSITIVITY1 [Medicago truncatula]
MsG0180000417.01	3.28076	5.92894	5.28781	10.9782	12.255	11.694	6.75864e-07	1.27254	up	[E]	Amino acid transport and metabolism	Molecular Function: glycine dehydrogenase (decarboxylating) activity (GO:0004375);; Cellular Component: mitochondrion (GO:0005739);; Cellular Component: glycine cleavage complex (GO:0005960);; Cellular Component: chloroplast envelope (GO:0009941);; Molecular Function: glycine binding (GO:0016594);; Biological Process: glycine decarboxylation via glycine cleavage system (GO:0019464);; Molecular Fu…	K00281|0.0e+00|mtr:MTR_1g016230|K00281 glycine dehydrogenase [EC:1.4.4.2] | (RefSeq) glycine dehydrogenase [decarboxylating] protein	Glycine, serine and threonine metabolism (ko00260);; Glyoxylate and dicarboxylate metabolism (ko00630);; Carbon metabolism (ko01200)	[E]	Amino acid transport and metabolism	Glycine cleavage system P-protein	Glycine dehydrogenase (decarboxylating), mitochondrial OS=Pisum sativum OX=3888 GN=GDCSP PE=1 SV=1	E	Amino acid transport and metabolism	glycine dehydrogenase (decarboxylating), mitochondrial [Medicago truncatula]
MsG0180000429.01	7.09964	4.43241	4.40837	2.36617	2.11946	2.25999	0.00390418	-1.24754	down	--	--	Biological Process: response to abscisic acid (GO:0009737);; Cellular Component: integral component of membrane (GO:0016021);;	--	--	--	--	Cotton fibre expressed protein	Pathogen-associated molecular patterns-induced protein A70 OS=Arabidopsis thaliana OX=3702 GN=A70 PE=1 SV=1	S	Function unknown	uncharacterized protein LOC11411531 [Medicago truncatula]
MsG0180000546.01	3.86613	6.8246	3.83915	8.83409	12.7374	9.65006	0.00322757	1.11261	up	[T]	Signal transduction mechanisms	Molecular Function: protein serine/threonine phosphatase activity (GO:0004722);; Molecular Function: magnesium-dependent protein serine/threonine phosphatase activity (GO:0004724);; Cellular Component: integral component of membrane (GO:0016021);; Molecular Function: metal ion binding (GO:0046872);;	K17499|1.1e-93|mtr:MTR_1g014190|K17499 protein phosphatase 1G [EC:3.1.3.16] | (RefSeq) protein phosphatase 2C-like protein	--	[T]	Signal transduction mechanisms	Protein phosphatase 2C	Probable protein phosphatase 2C 60 OS=Arabidopsis thaliana OX=3702 GN=At4g31860 PE=2 SV=1	T	Signal transduction mechanisms	protein phosphatase 2C-like protein [Medicago truncatula]
MsG0180000549.01	25.4277	19.1352	13.6117	44.6722	73.7729	30.2236	0.00276044	1.35219	up	[VI]	Defense mechanisms;; Lipid transport and metabolism	Molecular Function: glutathione peroxidase activity (GO:0004602);; Biological Process: response to oxidative stress (GO:0006979);; Cellular Component: plastid (GO:0009536);;	K00432|3.6e-51|mtr:MTR_1g014210|K00432 glutathione peroxidase [EC:1.11.1.9] | (RefSeq) phospholipid hydroperoxide glutathione peroxidase	Glutathione metabolism (ko00480);; Arachidonic acid metabolism (ko00590)	[O]	Posttranslational modification, protein turnover, chaperones	Glutathione peroxidase	Phospholipid hydroperoxide glutathione peroxidase, chloroplastic OS=Pisum sativum OX=3888 PE=2 SV=1	O	Posttranslational modification, protein turnover, chaperones	glutathione peroxidase, partial [Medicago sativa]
MsG0180000599.01	3.82462	1.78953	2.32674	0.368369	0.787454	0.99041	0.00419544	-1.85869	down	[M]	Cell wall/membrane/envelope biogenesis	Molecular Function: protein serine/threonine kinase activity (GO:0004674);; Molecular Function: ATP binding (GO:0005524);; Cellular Component: integral component of membrane (GO:0016021);; Molecular Function: carbohydrate binding (GO:0030246);;	K13416|2.3e-19|mdm:103416332|K13416 brassinosteroid insensitive 1-associated receptor kinase 1 [EC:2.7.10.1 2.7.11.1] | (RefSeq) BRASSINOSTEROID INSENSITIVE 1-associated receptor kinase 1-like isoform X1	MAPK signaling pathway - plant (ko04016);; Plant hormone signal transduction (ko04075);; Plant-pathogen interaction (ko04626)	--	--	Protein kinase domain	G-type lectin S-receptor-like serine/threonine-protein kinase SD2-5 OS=Arabidopsis thaliana OX=3702 GN=SD25 PE=1 SV=1	T	Signal transduction mechanisms	G-type lectin S-receptor-like serine/threonine-protein kinase SD2-5 [Medicago truncatula]
MsG0180000621.01	11.5678	9.01669	13.2934	2.08682	3.2361	3.55707	4.48595e-10	-1.93528	down	--	--	Biological Process: spliceosomal tri-snRNP complex assembly (GO:0000244);; Biological Process: mRNA splicing, via spliceosome (GO:0000398);; Cellular Component: U4/U6 x U5 tri-snRNP complex (GO:0046540);; Cellular Component: catalytic step 2 spliceosome (GO:0071013);; Biological Process: gene silencing by RNA-directed DNA methylation (GO:0080188);; Biological Process: positive regulation of miRNA…	K12855|6.6e-210|mtr:MTR_1g011710|K12855 pre-mRNA-processing factor 6 | (RefSeq) pre-mRNA splicing factor-like protein	Spliceosome (ko03040)	[A]	RNA processing and modification	PRP1 splicing factor, N-terminal	Protein STABILIZED1 OS=Arabidopsis thaliana OX=3702 GN=STA1 PE=1 SV=1	A	RNA processing and modification	protein STABILIZED1 [Medicago truncatula]
MsG0180000622.01	11.1017	10.4739	19.9483	2.56641	4.71808	3.35939	0.00146005	-1.92401	down	--	--	Biological Process: spliceosomal tri-snRNP complex assembly (GO:0000244);; Biological Process: mRNA splicing, via spliceosome (GO:0000398);; Cellular Component: U4/U6 x U5 tri-snRNP complex (GO:0046540);; Cellular Component: catalytic step 2 spliceosome (GO:0071013);; Biological Process: gene silencing by RNA-directed DNA methylation (GO:0080188);; Biological Process: positive regulation of miRNA…	K12855|3.8e-23|gmx:100783360|K12855 pre-mRNA-processing factor 6 | (RefSeq) protein STABILIZED1	Spliceosome (ko03040)	--	--	--	--	A	RNA processing and modification	protein STABILIZED1 [Glycine max]
MsG0180000792.01	6.8788	5.25314	5.75951	13.1911	18.9389	15.6512	4.00463e-05	1.40476	up	--	--	Molecular Function: molecular_function (GO:0003674);; Molecular Function: nucleic acid binding (GO:0003676);; Molecular Function: RNA binding (GO:0003723);; Molecular Function: catalytic activity (GO:0003824);; Molecular Function: nuclease activity (GO:0004518);; Molecular Function: endonuclease activity (GO:0004519);; Molecular Function: binding (GO:0005488);; Cellular Component: cellular_compon…	K17710|4.0e-44|mtr:MTR_1g008310|K17710 pentatricopeptide repeat domain-containing protein 1 | (RefSeq) PPR containing plant-like protein	--	--	--	PPR repeat family	--	S	Function unknown	pentatricopeptide repeat-containing protein At5g25630 [Medicago truncatula]
MsG0180000793.01	9.60453	7.64706	6.79591	18.9152	25.6888	19.2534	1.76305e-06	1.40459	up	--	--	Molecular Function: molecular_function (GO:0003674);; Molecular Function: nucleic acid binding (GO:0003676);; Molecular Function: RNA binding (GO:0003723);; Molecular Function: catalytic activity (GO:0003824);; Molecular Function: nuclease activity (GO:0004518);; Molecular Function: endonuclease activity (GO:0004519);; Molecular Function: binding (GO:0005488);; Cellular Component: cellular_compon…	K17710|3.3e-53|mtr:MTR_1g008310|K17710 pentatricopeptide repeat domain-containing protein 1 | (RefSeq) PPR containing plant-like protein	--	[R]	General function prediction only	PPR repeat family	--	S	Function unknown	pentatricopeptide repeat-containing protein At5g25630 [Medicago truncatula]
MsG0180000798.01	20.25	22.1465	16.2147	40.012	54.2153	43.0495	1.21066e-07	1.22755	up	--	--	Cellular Component: nucleus (GO:0005634);;	--	--	--	--	CCT motif	--	K	Transcription	zinc finger protein CONSTANS-LIKE 12 isoform X1 [Medicago truncatula]
MsG0180000823.01	18.8923	20.4059	16.8921	7.04587	5.61555	4.64631	5.20445e-12	-1.6961	down	--	--	--	K00423|1.9e-09|aip:107627590|K00423 L-ascorbate oxidase [EC:1.10.3.3] | (RefSeq) L-ascorbate oxidase homolog	Ascorbate and aldarate metabolism (ko00053)	--	--	PPR repeat family	--	--	--	hypothetical protein F3Y22_tig00005946pilonHSYRG00013 [Hibiscus syriacus]
MsG0180000930.01	2.02	0.628961	0.55927	0.295412	0.286548	0.182704	0.00945757	-2.0738	down	--		Molecular Function: protein kinase activity (GO:0004672);; Molecular Function: ATP binding (GO:0005524);; Molecular Function: glycerophosphodiester phosphodiesterase activity (GO:0008889);; Cellular Component: integral component of membrane (GO:0016021);; Molecular Function: polysaccharide binding (GO:0030247);;	K13416|9.9e-71|zju:107427532|K13416 brassinosteroid insensitive 1-associated receptor kinase 1 [EC:2.7.10.1 2.7.11.1] | (RefSeq) dual specificity protein kinase zakA-like	MAPK signaling pathway - plant (ko04016);; Plant hormone signal transduction (ko04075);; Plant-pathogen interaction (ko04626)	[T]	Signal transduction mechanisms	Protein kinase domain	Rust resistance kinase Lr10 OS=Triticum aestivum OX=4565 GN=LRK10 PE=2 SV=1	T	Signal transduction mechanisms	rust resistance kinase Lr10 [Medicago truncatula]
MsG0180000983.01	3.10632	2.70135	1.70653	6.99269	7.77593	4.933	0.000732425	1.38393	up	[G]	Carbohydrate transport and metabolism	Cellular Component: cytoplasm (GO:0005737);; Biological Process: carbohydrate metabolic process (GO:0005975);; Biological Process: pentose-phosphate shunt, oxidative branch (GO:0009051);; Molecular Function: isomerase activity (GO:0016853);; Molecular Function: 6-phosphogluconolactonase activity (GO:0017057);;	K01057|3.9e-174|mtr:MTR_1g028320|K01057 6-phosphogluconolactonase [EC:3.1.1.31] | (RefSeq) glucosamine-6-phosphate isomerase/6-phosphogluconolactonase	Pentose phosphate pathway (ko00030);; Carbon metabolism (ko01200)	[G]	Carbohydrate transport and metabolism	Glucosamine-6-phosphate isomerases/6-phosphogluconolactonase	Probable 6-phosphogluconolactonase 4, chloroplastic OS=Oryza sativa subsp. indica OX=39946 GN=OsI_031067 PE=3 SV=2	G	Carbohydrate transport and metabolism	probable 6-phosphogluconolactonase 4, chloroplastic [Medicago truncatula]
MsG0180001071.01	12.744	12.3239	10.7116	4.57592	6.37598	4.79322	0.00408244	-1.17332	down	--	--	--	--	--	--	--	zinc-ribbon family	--	S	Function unknown	uncharacterized protein LOC25482468 [Medicago truncatula]
MsG0180001073.01	1.51614	2.06994	2.8734	3.84209	4.88044	4.58561	0.007658	1.03991	up	--	--	--	--	--	--	--	Filament-like plant protein, long coiled-coil	Filament-like plant protein (Fragment) OS=Solanum lycopersicum OX=4081 GN=FPP PE=1 SV=1	S	Function unknown	filament-like plant protein isoform X2 [Medicago truncatula]
MsG0180001084.01	1.27594	3.1426	2.94621	6.20573	7.35505	4.3774	0.00464492	1.29086	up	[S]	Function unknown	Molecular Function: hydrolase activity, acting on ester bonds (GO:0016788);;	K01206|2.2e-97|thj:104825554|K01206 alpha-L-fucosidase [EC:3.2.1.51] | (RefSeq) alpha-L-fucosidase 3	Other glycan degradation (ko00511)	--	--	GDSL-like Lipase/Acylhydrolase	Esterase OS=Hevea brasiliensis OX=3981 PE=1 SV=1	S	Function unknown	uncharacterized protein LOC101514585 [Cicer arietinum]
MsG0180001135.01	6.02379	3.90632	5.7718	2.66772	2.16976	2.20433	0.00102053	-1.16668	down	--	--	Biological Process: defense response (GO:0006952);; Molecular Function: ADP binding (GO:0043531);;	K13457|2.9e-110|mtr:MTR_3g011270|K13457 disease resistance protein RPM1 | (RefSeq) NBS-LRR type disease resistance protein	Plant-pathogen interaction (ko04626)	[T]	Signal transduction mechanisms	PPR repeat family	Putative disease resistance RPP13-like protein 3 OS=Arabidopsis thaliana OX=3702 GN=RPP13L3 PE=3 SV=1	S	Function unknown	hypothetical protein TSUD_117620 [Trifolium subterraneum]
MsG0180001148.01	4.27129	2.63314	3.11362	1.18185	0.887889	1.59271	0.00320737	-1.45238	down	[Q]	Secondary metabolites biosynthesis, transport and catabolism	Molecular Function: metal ion binding (GO:0046872);; Molecular Function: dioxygenase activity (GO:0051213);;	K24028|4.7e-59|atr:105420915|K24028 salicylic acid 3-hydroxylase [EC:1.14.11.-] | (RefSeq) protein DMR6-LIKE OXYGENASE 1-like isoform X1	--	[QR]	Secondary metabolites biosynthesis, transport and catabolism;; General function prediction only	2OG-Fe(II) oxygenase superfamily	1-aminocyclopropane-1-carboxylate oxidase homolog 4 OS=Arabidopsis thaliana OX=3702 GN=At1g03400 PE=2 SV=1	Q	Secondary metabolites biosynthesis, transport and catabolism	1-aminocyclopropane-1-carboxylate oxidase-like protein [Medicago truncatula]
MsG0180001183.01	1.29472	0.468053	0.678445	0.126405	0.069923	0.204585	0.00288262	-2.54149	down	--	--	Molecular Function: RNA binding (GO:0003723);; Molecular Function: RNA-directed 5'-3' RNA polymerase activity (GO:0003968);; Cellular Component: nucleus (GO:0005634);; Biological Process: production of siRNA involved in RNA interference (GO:0030422);; Cellular Component: nuclear RNA-directed RNA polymerase complex (GO:0031380);; Biological Process: production of siRNA involved in chromatin silenc…	K11699|1.7e-304|mtr:MTR_1g032610|K11699 RNA-dependent RNA polymerase [EC:2.7.7.48] | (RefSeq) RNA-directed RNA polymerase	--	[A]	RNA processing and modification	RNA dependent RNA polymerase	RNA-dependent RNA polymerase 1 OS=Arabidopsis thaliana OX=3702 GN=RDR1 PE=2 SV=1	A	RNA processing and modification	RNA-dependent RNA polymerase 1 [Medicago truncatula]
MsG0180001232.01	0.247238	0.144128	0	1.43599	1.4286	1.84281	0.000251574	3.54274	up	--	--	--	--	--	--	--	--	--	--	--	uncharacterized protein LOC112420999 [Medicago truncatula]
MsG0180001247.01	379.031	638.569	857.617	1120.73	1837.8	1124.19	0.00266097	1.12619	up	--	--	--	--	--	--	--	Glycine rich protein family	--	--	--	neuropeptide-like protein 33 [Medicago truncatula]
MsG0180001269.01	0.794929	0.814207	0.523287	1.46174	3.44188	2.44636	0.000981086	1.76962	up	--	--	Molecular Function: endopeptidase inhibitor activity (GO:0004866);; Cellular Component: nucleus (GO:0005634);; Biological Process: regulation of transcription, DNA-templated (GO:0006355);; Molecular Function: zinc ion binding (GO:0008270);;	K22824|3.8e-23|mtr:MTR_0325s0020|K22824 pre-mRNA-splicing regulator WTAP | (RefSeq) FKBP12-interacting protein of 37 kDa-like protein, putative	--	--	--	Trypsin and protease inhibitor	--	S	Function unknown	Ovarian tumour, otubain [Medicago truncatula]
MsG0180001355.01	1.61291	1.63922	3.28209	5.61681	6.31242	7.25596	0.000258881	1.53893	up	[G]	Carbohydrate transport and metabolism	Molecular Function: DNA binding (GO:0003677);; Molecular Function: electron transfer activity (GO:0009055);; Molecular Function: protein disulfide oxidoreductase activity (GO:0015035);; Biological Process: intracellular signal transduction (GO:0035556);;	--	--	--	--	Protein of unknown function, DUF547	--	S	Function unknown	uncharacterized protein LOC25482726 [Medicago truncatula]
MsG0180001356.01	13.9688	16.8457	11.5316	27.6148	29.7839	29.2962	3.52149e-07	1.03401	up	--	--	Molecular Function: DNA binding (GO:0003677);;	K03377|4.2e-06|gra:105781621|K03377 N-acetylneuraminate 9-O-acetyltransferase [EC:2.3.1.45] | (RefSeq) CAS1 domain-containing protein 1-like	--	--	--	Protein of unknown function (DUF3755)	--	S	Function unknown	uncharacterized protein LOC25482727 isoform X4 [Medicago truncatula]
MsG0180001587.01	5.41145	1.93419	3.37023	0	0.031186	0.153732	7.71608e-10	-5.61168	down	--	--	--	--	--	[R]	General function prediction only	PPR repeat family	Pentatricopeptide repeat-containing protein At2g18520, mitochondrial OS=Arabidopsis thaliana OX=3702 GN=At2g18520 PE=1 SV=1	--	--	pentatricopeptide (PPR) repeat protein [Medicago truncatula]
MsG0180001611.01	6.33653	8.30736	8.70698	3.81615	3.91828	3.42435	5.77734e-05	-1.06375	down	--	--	Biological Process: RNA modification (GO:0009451);; Cellular Component: intracellular membrane-bounded organelle (GO:0043231);;	K22733|1.7e-78|cit:102612526|K22733 magnesium transporter | (RefSeq) uncharacterized protein LOC102612526	--	[R]	General function prediction only	PPR repeat	Pentatricopeptide repeat-containing protein At5g56310 OS=Arabidopsis thaliana OX=3702 GN=PCMP-E13 PE=2 SV=1	S	Function unknown	pentatricopeptide repeat-containing protein At5g56310 [Medicago truncatula]
MsG0180001615.01	0.197734	0.323572	0.116765	0.589688	0.877354	1.02713	0.0017578	1.95957	up	[L]	Replication, recombination and repair	Molecular Function: hydrolase activity (GO:0016787);;	K19036|2.1e-95|pavi:110771490|K19036 ATP-dependent RNA/DNA helicase IGHMBP2 [EC:3.6.4.12 3.6.4.13] | (RefSeq) DNA-binding protein SMUBP-2	--	[L]	Replication, recombination and repair	AAA domain	Regulator of nonsense transcripts 1 homolog OS=Arabidopsis thaliana OX=3702 GN=UPF1 PE=1 SV=2	L	Replication, recombination and repair	DNA-binding protein SMUBP-2 [Medicago truncatula]
MsG0180001712.01	9.24269	9.66561	11.1282	5.59851	4.49711	3.74191	0.000533484	-1.11766	down	--	--	Molecular Function: protein serine/threonine phosphatase activity (GO:0004722);; Molecular Function: magnesium-dependent protein serine/threonine phosphatase activity (GO:0004724);;	K19704|1.3e-151|mtr:MTR_1g041475|K19704 protein phosphatase PTC1 [EC:3.1.3.16] | (RefSeq) phosphatase 2C family protein	--	[T]	Signal transduction mechanisms	Protein phosphatase 2C	Putative protein phosphatase 2C-like protein 44 OS=Arabidopsis thaliana OX=3702 GN=At3g23360 PE=5 SV=1	T	Signal transduction mechanisms	putative protein phosphatase 2C-like protein 44 isoform X2 [Medicago truncatula]
MsG0180001784.01	6.62612	16.1348	12.4159	26.5331	20.6345	30.3139	0.00231558	1.14375	up	[C]	Energy production and conversion	Biological Process: carbohydrate metabolic process (GO:0005975);; Biological Process: tricarboxylic acid cycle (GO:0006099);; Biological Process: oxaloacetate metabolic process (GO:0006107);; Biological Process: malate metabolic process (GO:0006108);; Biological Process: NADH metabolic process (GO:0006734);; Molecular Function: L-malate dehydrogenase activity (GO:0030060);;	K00025|1.6e-183|mtr:MTR_1g043040|K00025 malate dehydrogenase [EC:1.1.1.37] | (RefSeq) cytoplasmic-like malate dehydrogenase	Citrate cycle (TCA cycle) (ko00020);; Cysteine and methionine metabolism (ko00270);; Pyruvate metabolism (ko00620);; Glyoxylate and dicarboxylate metabolism (ko00630);; Carbon fixation in photosynthetic organisms (ko00710);; Carbon metabolism (ko01200)	[C]	Energy production and conversion	lactate/malate dehydrogenase, alpha/beta C-terminal domain	Malate dehydrogenase, cytoplasmic OS=Medicago sativa OX=3879 GN=CMDH PE=2 SV=1	C	Energy production and conversion	RecName: Full=Malate dehydrogenase, cytoplasmic [Medicago sativa]
MsG0180001807.01	3.48355	3.21812	3.63499	8.74709	7.92165	8.96429	0.00144028	1.33532	up	--	--	Cellular Component: plasma membrane (GO:0005886);; Cellular Component: membrane (GO:0016020);; Cellular Component: integral component of membrane (GO:0016021);;	--	--	--	--	Domain of unknown function (DUF588)	CASP-like protein 5B3 OS=Arabidopsis thaliana OX=3702 GN=At3g23200 PE=2 SV=1	S	Function unknown	unknown [Medicago truncatula]
MsG0180001828.01	0.405458	1.04401	0.312916	2.70563	2.75091	2.97453	0.00050145	2.25577	up	--	--	Cellular Component: plasmodesma (GO:0009506);; Biological Process: plasmodesmata-mediated intercellular transport (GO:0010497);; Cellular Component: integral component of membrane (GO:0016021);; Biological Process: transport of virus in multicellular host (GO:0046739);;	--	--	--	--	Salt stress response/antifungal	Plasmodesmata-located protein 2 OS=Arabidopsis thaliana OX=3702 GN=PDLP2 PE=1 SV=1	S	Function unknown	salt stress response/antifungal domain protein [Medicago truncatula]
MsG0180001861.01	3.06955	2.71192	4.15812	9.47849	8.86212	9.95993	0.00202534	1.46708	up	--	--	Molecular Function: fatty acid elongase activity (GO:0009922);; Biological Process: fatty acid elongation, saturated fatty acid (GO:0019367);; Biological Process: sphingolipid biosynthetic process (GO:0030148);; Cellular Component: integral component of endoplasmic reticulum membrane (GO:0030176);; Biological Process: fatty acid elongation, monounsaturated fatty acid (GO:0034625);; Biological Pro…	--	--	--	--	--	--	I	Lipid transport and metabolism	putative elongation of fatty acids protein DDB_G0272012 [Medicago truncatula]
MsG0180001907.01	1.35471	1.10939	2.05772	4.10143	4.48899	2.61075	0.00634802	1.30123	up	[C]	Energy production and conversion	Cellular Component: chloroplast (GO:0009507);; Biological Process: chlorophyll cycle (GO:0033354);; Molecular Function: oxidoreductase activity, acting on CH or CH2 groups, with an iron-sulfur protein as acceptor (GO:0052592);; Molecular Function: 7-hydroxymethyl chlorophyll a reductase activity (GO:0090415);;	K18010|2.8e-230|mtr:MTR_1g046250|K18010 7-hydroxymethyl chlorophyll a reductase [EC:1.17.7.2] | (RefSeq) coenzyme F420-reducing hydrogenase, beta subunit	Porphyrin and chlorophyll metabolism (ko00860)	--	--	Coenzyme F420 hydrogenase/dehydrogenase, beta subunit N-term	7-hydroxymethyl chlorophyll a reductase, chloroplastic OS=Arabidopsis thaliana OX=3702 GN=HCAR PE=1 SV=1	C	Energy production and conversion	7-hydroxymethyl chlorophyll a reductase, chloroplastic [Medicago truncatula]
MsG0180001977.01	34.4775	27.8764	31.5469	72.2582	69.3101	60.7062	3.42631e-09	1.10227	up	[I]	Lipid transport and metabolism	Molecular Function: acetyl-CoA C-acyltransferase activity (GO:0003988);; Cellular Component: vacuole (GO:0005773);; Cellular Component: peroxisome (GO:0005777);; Biological Process: fatty acid beta-oxidation (GO:0006635);; Biological Process: phenylacetate catabolic process (GO:0010124);;	K07513|1.0e-233|mtr:MTR_1g047210|K07513 acetyl-CoA acyltransferase 1 [EC:2.3.1.16] | (RefSeq) 3-ketoacyl-CoA thiolase 2, peroxisomal-like protein	Fatty acid degradation (ko00071);; Valine, leucine and isoleucine degradation (ko00280);; alpha-Linolenic acid metabolism (ko00592);; Biosynthesis of unsaturated fatty acids (ko01040);; Fatty acid metabolism (ko01212);; Peroxisome (ko04146)	[I]	Lipid transport and metabolism	Thiolase, N-terminal domain	3-ketoacyl-CoA thiolase 2, peroxisomal OS=Arabidopsis thaliana OX=3702 GN=PED1 PE=1 SV=2	I	Lipid transport and metabolism	3-ketoacyl-CoA thiolase 2, peroxisomal [Medicago truncatula]
MsG0180002247.01	2.18253	1.83425	1.16556	0.630461	0.709827	0.922097	0.00680894	-1.1932	down	--	--	Molecular Function: hydrolase activity (GO:0016787);; Molecular Function: ADP binding (GO:0043531);;	K12818|6.7e-141|mtr:MTR_0267s0070|K12818 ATP-dependent RNA helicase DHX8/PRP22 [EC:3.6.4.13] | (RefSeq) NB-ARC domain disease resistance protein, putative	Spliceosome (ko03040)	[T]	Signal transduction mechanisms	NB-ARC domain	Putative disease resistance RPP13-like protein 1 OS=Arabidopsis thaliana OX=3702 GN=RPPL1 PE=3 SV=1	T	Signal transduction mechanisms	putative P-loop containing nucleoside triphosphate hydrolase, leucine-rich repeat domain, L [Medicago truncatula]
MsG0180002274.01	6.12998	2.34243	2.07042	0.656275	0.958854	0.8294	0.00242607	-2.10522	down	--	--	Biological Process: response to acid chemical (GO:0001101);; Molecular Function: molecular_function (GO:0003674);; Molecular Function: catalytic activity (GO:0003824);; Molecular Function: glutathione transferase activity (GO:0004364);; Molecular Function: protein binding (GO:0005515);; Cellular Component: cellular_component (GO:0005575);; Cellular Component: intracellular (GO:0005622);; Cellular…	K00799|1.5e-53|cam:101489588|K00799 glutathione S-transferase [EC:2.5.1.18] | (RefSeq) uncharacterized LOC101489588	Glutathione metabolism (ko00480)	[O]	Posttranslational modification, protein turnover, chaperones	Glutathione S-transferase, C-terminal domain	Probable glutathione S-transferase OS=Glycine max OX=3847 GN=HSP26-A PE=2 SV=1	O	Posttranslational modification, protein turnover, chaperones	uncharacterized protein LOC101489588 [Cicer arietinum]
MsG0180002381.01	0.786885	1.20118	2.30175	7.10923	5.86043	6.27764	1.13168e-06	2.16042	up	--	--	Cellular Component: nucleus (GO:0005634);; Molecular Function: cysteine-type peptidase activity (GO:0008234);; Biological Process: protein desumoylation (GO:0016926);;	K08592|5.8e-19|vvi:104878148|K08592 sentrin-specific protease 1 [EC:3.4.22.68] | (RefSeq) uncharacterized LOC104878148	--	--	--	Ulp1 protease family, C-terminal catalytic domain	--	--	--	Ulp1 protease family, carboxy-terminal domain protein [Medicago truncatula]
MsG0180002394.01	41.4847	28.5213	19.3477	10.8496	13.2249	8.6171	0.000198216	-1.4553	down	[O]	Posttranslational modification, protein turnover, chaperones	Molecular Function: protein binding (GO:0005515);;	K08770|2.9e-123|aof:109851589|K08770 ubiquitin C | (RefSeq) polyubiquitin-like	Ubiquitin mediated proteolysis (ko04120)	[OR]	Posttranslational modification, protein turnover, chaperones;; General function prediction only	Ubiquitin family	Polyubiquitin OS=Nicotiana sylvestris OX=4096 GN=UBI11 PE=2 SV=1	O	Posttranslational modification, protein turnover, chaperones	polyubiquitin [Ziziphus jujuba]
MsG0180002556.01	10.6614	14.768	11.8353	4.56769	5.42899	5.76349	6.57357e-06	-1.23163	down	[O]	Posttranslational modification, protein turnover, chaperones	Molecular Function: ferroxidase activity (GO:0004322);; Molecular Function: copper ion binding (GO:0005507);; Cellular Component: plasma membrane (GO:0005886);; Biological Process: iron ion transport (GO:0006826);; Molecular Function: L-ascorbate oxidase activity (GO:0008447);; Cellular Component: anchored component of plasma membrane (GO:0046658);; Biological Process: iron ion homeostasis (GO:00…	K19791|1.6e-38|atr:18428758|K19791 iron transport multicopper oxidase | (RefSeq) monocopper oxidase-like protein SKU5	--	[Q]	Secondary metabolites biosynthesis, transport and catabolism	Multicopper oxidase	Monocopper oxidase-like protein SKS1 OS=Arabidopsis thaliana OX=3702 GN=SKS1 PE=2 SV=1	Q	Secondary metabolites biosynthesis, transport and catabolism	monocopper oxidase-like protein SKS1 [Medicago truncatula]
MsG0180002724.01	9.09039	11.154	7.52433	1.53562	2.14273	0.990433	8.86589e-11	-2.55394	down	[O]	Posttranslational modification, protein turnover, chaperones	Molecular Function: serine-type endopeptidase inhibitor activity (GO:0004867);; Cellular Component: extracellular space (GO:0005615);; Biological Process: negative regulation of endopeptidase activity (GO:0010951);;	K13963|1.1e-151|mtr:MTR_3g101010|K13963 serpin B | (RefSeq) serpin-ZX-like protein	--	[V]	Defense mechanisms	Serpin (serine protease inhibitor)	Serpin-ZX OS=Arabidopsis thaliana OX=3702 GN=At1g47710 PE=1 SV=1	V	Defense mechanisms	serpin-ZX isoform X1 [Medicago truncatula]
MsG0180002793.01	3.10961	2.74673	2.24229	0.10666	0.171155	0.04705	3.61912e-13	-4.46697	down	[J]	Translation, ribosomal structure and biogenesis	Molecular Function: translation elongation factor activity (GO:0003746);; Molecular Function: GTPase activity (GO:0003924);; Molecular Function: GTP binding (GO:0005525);;	K02355|2.0e-110|mtr:MTR_2g029125|K02355 elongation factor G | (RefSeq) elongation factor Tu GTP-binding domain protein	--	[J]	Translation, ribosomal structure and biogenesis	Elongation factor Tu GTP binding domain	Elongation factor G, mitochondrial OS=Oryza sativa subsp. japonica OX=39947 GN=Os03g0565500 PE=2 SV=2	J	Translation, ribosomal structure and biogenesis	elongation factor G-2, mitochondrial isoform X5 [Medicago truncatula]
MsG0180002809.01	7.53519	9.35203	6.57875	14.4743	18.3693	14.4848	3.1142e-05	1.01382	up	[O]	Posttranslational modification, protein turnover, chaperones	Molecular Function: thioredoxin-disulfide reductase activity (GO:0004791);; Cellular Component: chloroplast (GO:0009507);; Molecular Function: oxidoreductase activity, acting on a sulfur group of donors, disulfide as acceptor (GO:0016671);; Biological Process: removal of superoxide radicals (GO:0019430);; Biological Process: hydrogen peroxide catabolic process (GO:0042744);; Molecular Function: i…	K00384|1.9e-269|mtr:MTR_1g053160|K00384 thioredoxin reductase (NADPH) [EC:1.8.1.9] | (RefSeq) NADPH-dependent thioredoxin reductase	Selenocompound metabolism (ko00450)	[O]	Posttranslational modification, protein turnover, chaperones	Pyridine nucleotide-disulphide oxidoreductase	NADPH-dependent thioredoxin reductase 3 OS=Arabidopsis thaliana OX=3702 GN=NTRC PE=1 SV=2	O	Posttranslational modification, protein turnover, chaperones	NADP-thioredoxin reductase C [Medicago truncatula]
MsG0180002811.01	3.10283	3.41903	1.09672	8.36151	6.2602	9.18481	0.0020868	1.63729	up	--	--	Molecular Function: DNA binding (GO:0003677);; Molecular Function: double-stranded RNA binding (GO:0003725);; Molecular Function: ribonuclease III activity (GO:0004525);; Molecular Function: ATP binding (GO:0005524);; Cellular Component: nucleolus (GO:0005730);; Biological Process: maintenance of DNA methylation (GO:0010216);; Biological Process: production of ta-siRNAs involved in RNA interferen…	K11592|1.1e-19|mtr:MTR_3g105390|K11592 endoribonuclease Dicer [EC:3.1.26.-] | (RefSeq) endoribonuclease dicer-like protein	--	[T]	Signal transduction mechanisms	BAG domain	BAG family molecular chaperone regulator 4 OS=Arabidopsis thaliana OX=3702 GN=BAG4 PE=1 SV=1	A	RNA processing and modification	endoribonuclease Dicer homolog 3a isoform X2 [Medicago truncatula]
MsG0180002908.01	2.59755	3.18246	2.97424	9.05282	9.03242	5.48772	0.00051558	1.42003	up	--	--	Molecular Function: thiol-dependent ubiquitin-specific protease activity (GO:0004843);;	K18342|6.0e-32|atr:105420712|K18342 OTU domain-containing protein 6 [EC:3.4.19.12] | (RefSeq) OTU domain-containing protein At3g57810-like isoform X2	--	[TO]	Signal transduction mechanisms;; Posttranslational modification, protein turnover, chaperones	OTU-like cysteine protease	OVARIAN TUMOR DOMAIN-containing deubiquitinating enzyme 4 OS=Arabidopsis thaliana OX=3702 GN=OTU4 PE=1 SV=1	O	Posttranslational modification, protein turnover, chaperones	OTU domain-containing protein At3g57810 [Medicago truncatula]
MsG0180002911.01	21.0319	20.8831	28.5522	46.7465	59.8278	40.7946	5.4144e-05	1.06154	up	--	--	Biological Process: reproduction (GO:0000003);; Molecular Function: transcription regulatory region sequence-specific DNA binding (GO:0000976);; Molecular Function: DNA-binding transcription factor activity, RNA polymerase II-specific (GO:0000981);; Molecular Function: core promoter sequence-specific DNA binding (GO:0001046);; Molecular Function: core promoter sequence-specific DNA binding (GO:00…	--	--	--	--	--	Transcription factor bHLH130 OS=Arabidopsis thaliana OX=3702 GN=BHLH130 PE=1 SV=1	K	Transcription	transcription factor bHLH130 [Medicago truncatula]
MsG0180002924.01	6.19944	16.8832	24.0041	3.88538	1.74555	2.85702	4.91429e-05	-2.46657	down	--	--	Biological Process: phosphorelay signal transduction system (GO:0000160);; Molecular Function: molecular_function (GO:0003674);; Molecular Function: DNA binding (GO:0003677);; Molecular Function: DNA-binding transcription factor activity (GO:0003700);; Cellular Component: cellular_component (GO:0005575);; Cellular Component: intracellular (GO:0005622);; Cellular Component: obsolete cell (GO:00056…	K14516|2.5e-13|ini:109172488|K14516 ethylene-responsive transcription factor 1 | (RefSeq) ethylene-responsive transcription factor 1B-like	MAPK signaling pathway - plant (ko04016);; Plant hormone signal transduction (ko04075)	--	--	AP2 domain	Ethylene-response factor C3 OS=Solanum lycopersicum OX=4081 GN=ERF.C.3 PE=2 SV=1	K	Transcription	AP2 domain class transcription factor [Medicago truncatula]
MsG0180002978.01	18.6965	19.6676	25.3806	42.7699	44.8125	43.3944	5.28454e-07	1.03463	up	--	--	Biological Process: embryo development ending in seed dormancy (GO:0009793);;	--	--	--	--	Late embryogenesis abundant (LEA) group 1	18 kDa seed maturation protein OS=Glycine max OX=3847 GN=GMPM1 PE=2 SV=1	S	Function unknown	11 kDa late embryogenesis abundant protein [Medicago truncatula]
MsG0180003180.01	1.76897	0.986713	1.30686	0.248198	0	0.129847	0.0028704	-3.34711	down	--	--	--	K20535|1.7e-39|nta:107797610|K20535 mitogen-activated protein kinase 1/2 [EC:2.7.11.24] | (RefSeq) mitogen-activated protein kinase KSS1-like	MAPK signaling pathway - plant (ko04016)	--	--	Myb/SANT-like DNA-binding domain	--	S	Function unknown	hypothetical protein TSUD_312020 [Trifolium subterraneum]
MsG0180003232.01	52.8624	28.5166	37.3421	18.5763	18.385	18.9814	0.00153091	-1.09647	down	--	--	--	--	--	--	--	--	--	S	Function unknown	uncharacterized protein LOC11431185 [Medicago truncatula]
MsG0180003252.01	30.8895	17.1006	27.1609	3.34951	4.65935	6.83396	7.70568e-10	-2.35075	down	--	--	Molecular Function: ubiquitin-protein transferase activity (GO:0004842);; Molecular Function: transferase activity, transferring acyl groups (GO:0016746);; Molecular Function: ligase activity (GO:0016874);;	--	--	--	--	--	E3 ubiquitin-protein ligase PUB24 OS=Arabidopsis thaliana OX=3702 GN=PUB24 PE=1 SV=1	O	Posttranslational modification, protein turnover, chaperones	E3 ubiquitin-protein ligase PUB24 [Medicago truncatula]
MsG0180003306.01	2.9127	4.40653	3.09902	11.7999	13.3124	7.95014	7.7212e-05	1.66811	up	--	--	Cellular Component: nucleus (GO:0005634);; Biological Process: negative regulation of transcription, DNA-templated (GO:0045892);;	K14834|2.8e-06|peq:110018374|K14834 nucleolar complex protein 3 | (RefSeq) nucleolar complex protein 3 homolog isoform X1	--	--	--	Transcriptional repressor, ovate	Transcription repressor OFP6 OS=Arabidopsis thaliana OX=3702 GN=OFP6 PE=1 SV=1	S	Function unknown	transcription repressor OFP6 [Medicago truncatula]
MsG0180003338.01	34.5366	19.2046	8.091	0.903179	6.76784	3.37569	0.00128615	-2.48552	down	--	--	Molecular Function: calmodulin-dependent protein kinase activity (GO:0004683);;	--	--	--	--	--	--	--	--	uncharacterized protein LOC25483815 [Medicago truncatula]
MsG0180003352.01	2.81472	1.91048	1.92655	8.11785	16.4868	8.03608	4.99462e-05	2.27805	up	--	--	Biological Process: blue light signaling pathway (GO:0009785);;	K01166|1.6e-11|dzi:111302682|K01166 ribonuclease T2 [EC:4.6.1.19] | (RefSeq) uncharacterized protein LOC111302682	--	--	--	--	Protein BIC1 OS=Arabidopsis thaliana OX=3702 GN=BIC1 PE=1 SV=1	--	--	hypothetical protein MTR_1g059990 [Medicago truncatula]
MsG0180003410.01	86.4231	76.106	85.9365	17.9284	43.461	30.0466	2.0875e-05	-1.44654	down	--	--	Molecular Function: RNA polymerase II cis-regulatory region sequence-specific DNA binding (GO:0000978);; Molecular Function: DNA-binding transcription factor activity (GO:0003700);; Cellular Component: nucleus (GO:0005634);; Biological Process: response to chitin (GO:0010200);; Biological Process: cellular response to heat (GO:0034605);; Cellular Component: host cell nucleus (GO:0042025);; Molecu…	K09419|7.9e-163|cam:101513159|K09419 heat shock transcription factor, other eukaryote | (RefSeq) heat stress transcription factor A-3	--	[K]	Transcription	HSF-type DNA-binding	Heat stress transcription factor A-3 OS=Arabidopsis thaliana OX=3702 GN=HSFA3 PE=1 SV=2	K	Transcription	heat stress transcription factor A-3 isoform X2 [Medicago truncatula]
MsG0180003469.01	9.77035	16.3956	12.7973	23.6431	32.7773	28.2855	5.68026e-05	1.09738	up	--	--	Cellular Component: integral component of membrane (GO:0016021);;	K12173|4.0e-42|gmx:100794341|K12173 BRCA1-A complex subunit BRE | (RefSeq) BRISC and BRCA1-A complex member 2	Homologous recombination (ko03440)	--	--	Thaumatin family	Thaumatin-like protein 1a OS=Malus domestica OX=3750 GN=TL1 PE=1 SV=1	T	Signal transduction mechanisms	thaumatin-like protein 1b [Medicago truncatula]
MsG0180003493.01	1.16027	4.41524	1.6931	15.4298	8.04363	12.8155	0.000839711	2.29756	up	--	--	Molecular Function: hydrolase activity, hydrolyzing O-glycosyl compounds (GO:0004553);; Biological Process: carbohydrate metabolic process (GO:0005975);; Molecular Function: carbohydrate binding (GO:0030246);;	K15925|4.3e-38|mtr:MTR_5g057990|K15925 alpha-D-xyloside xylohydrolase [EC:3.2.1.177] | (RefSeq) alpha-glucosidase	--	--	--	--	--	G	Carbohydrate transport and metabolism	alpha-xylosidase 1 [Medicago truncatula]
MsG0180003497.01	3.77107	5.85195	2.61376	10.3016	7.82041	8.13828	0.00709951	1.10552	up	[H]	Coenzyme transport and metabolism	Molecular Function: methionine adenosyltransferase activity (GO:0004478);; Molecular Function: ATP binding (GO:0005524);; Cellular Component: cytosol (GO:0005829);; Biological Process: S-adenosylmethionine biosynthetic process (GO:0006556);; Biological Process: one-carbon metabolic process (GO:0006730);; Molecular Function: metal ion binding (GO:0046872);;	K00789|3.5e-134|mtr:MTR_1g063060|K00789 S-adenosylmethionine synthetase [EC:2.5.1.6] | (RefSeq) S-adenosylmethionine synthase-like protein	Cysteine and methionine metabolism (ko00270);; Biosynthesis of amino acids (ko01230)	[H]	Coenzyme transport and metabolism	S-adenosylmethionine synthetase, central domain	S-adenosylmethionine synthase 3 OS=Solanum lycopersicum OX=4081 GN=SAM3 PE=2 SV=1	H	Coenzyme transport and metabolism	S-adenosylmethionine synthase 3 [Medicago truncatula]
MsG0180003513.01	5.36958	5.15413	4.61911	16.758	11.1798	13.6359	9.31169e-07	1.44916	up	[G]	Carbohydrate transport and metabolism	Biological Process: cellular glucose homeostasis (GO:0001678);; Molecular Function: glucokinase activity (GO:0004340);; Molecular Function: ATP binding (GO:0005524);; Molecular Function: glucose binding (GO:0005536);; Cellular Component: mitochondrion (GO:0005739);; Cellular Component: cytosol (GO:0005829);; Biological Process: glycolytic process (GO:0006096);; Molecular Function: fructokinase ac…	K00844|2.0e-37|mtr:MTR_5g009000|K00844 hexokinase [EC:2.7.1.1] | (RefSeq) hexokinase	Glycolysis / Gluconeogenesis (ko00010);; Fructose and mannose metabolism (ko00051);; Galactose metabolism (ko00052);; Starch and sucrose metabolism (ko00500);; Amino sugar and nucleotide sugar metabolism (ko00520);; Carbon metabolism (ko01200)	[G]	Carbohydrate transport and metabolism	Hexokinase	Hexokinase-3 OS=Arabidopsis thaliana OX=3702 GN=At1g50460 PE=1 SV=1	G	Carbohydrate transport and metabolism	hexokinase-3 [Medicago truncatula]
MsG0180003526.01	1.14492	0.463511	0.645577	4.49736	6.01566	3.72485	3.16427e-06	2.61903	up	[S]	Function unknown	Cellular Component: cellular_component (GO:0005575);; Cellular Component: intracellular (GO:0005622);; Cellular Component: obsolete cell (GO:0005623);; Cellular Component: cytoplasm (GO:0005737);; Cellular Component: chloroplast (GO:0009507);; Cellular Component: plastid (GO:0009536);; Cellular Component: thylakoid (GO:0009579);; Cellular Component: thylakoid lumen (GO:0031977);; Cellular Compone…	--	--	--	--	TPM domain	Thylakoid lumenal 15.0 kDa protein 2, chloroplastic OS=Arabidopsis thaliana OX=3702 GN=At5g52970 PE=1 SV=2	S	Function unknown	thylakoid lumenal 15.0 kDa protein 2, chloroplastic [Medicago truncatula]
MsG0180003531.01	17.9495	20.5277	16.1837	46.2646	64.9719	45.5207	4.20841e-12	1.52113	up	[K]	Transcription	Molecular Function: DNA-binding transcription factor activity (GO:0003700);; Biological Process: DNA-templated transcription, initiation (GO:0006352);;	K01872|8.9e-35|pvu:PHAVU_007G142900g|K01872 alanyl-tRNA synthetase [EC:6.1.1.7] | (RefSeq) hypothetical protein	Aminoacyl-tRNA biosynthesis (ko00970)	--	--	Sigma-70, region 4	RNA polymerase sigma factor sigF, chloroplastic OS=Arabidopsis thaliana OX=3702 GN=SIGF PE=1 SV=1	K	Transcription	RNA polymerase sigma factor sigF, chloroplastic [Medicago truncatula]
MsG0180003540.01	27.7313	51.511	31.0148	82.9071	52.6702	90.4015	0.00222971	1.03817	up	[G]	Carbohydrate transport and metabolism	Molecular Function: adenosine kinase activity (GO:0004001);; Cellular Component: nucleus (GO:0005634);; Cellular Component: cytosol (GO:0005829);; Biological Process: purine ribonucleoside salvage (GO:0006166);;	K00856|1.5e-197|mtr:MTR_1g064060|K00856 adenosine kinase [EC:2.7.1.20] | (RefSeq) pfkB family carbohydrate kinase	Purine metabolism (ko00230)	[G]	Carbohydrate transport and metabolism	pfkB family carbohydrate kinase	Adenosine kinase 2 OS=Arabidopsis thaliana OX=3702 GN=ADK2 PE=1 SV=1	G	Carbohydrate transport and metabolism	adenosine kinase 2 [Medicago truncatula]
MsG0180003547.01	79.4557	92.5208	87.362	186.492	197.854	180.445	1.44659e-19	1.12242	up	[T]	Signal transduction mechanisms	Molecular Function: voltage-gated potassium channel activity (GO:0005249);; Cellular Component: integral component of membrane (GO:0016021);;	K05391|0.0e+00|mtr:MTR_1g064240|K05391 cyclic nucleotide gated channel, plant | (RefSeq) cyclic nucleotide-gated ion channel-like protein	Plant-pathogen interaction (ko04626)	[PT]	Inorganic ion transport and metabolism;; Signal transduction mechanisms	RNA recognition motif. (a.k.a. RRM, RBD, or RNP domain)	Protein CNGC15a OS=Medicago truncatula OX=3880 GN=CNGC15A PE=1 SV=1	P	Inorganic ion transport and metabolism	protein CNGC15a [Medicago truncatula]
MsG0180003611.01	3.56612	0.928698	2.00829	0	0	0.206313	0.000142036	-4.95239	down	--	--	Biological Process: phosphorelay signal transduction system (GO:0000160);; Molecular Function: kinase activity (GO:0016301);;	--	--	--	--	--	Interactor of constitutive active ROPs 2, chloroplastic OS=Arabidopsis thaliana OX=3702 GN=ICR2 PE=1 SV=1	S	Function unknown	interactor of constitutive active ROPs 2, chloroplastic [Medicago truncatula]
MsG0180003688.01	40.159	66.389	92.8883	36.2726	24.7849	20.9432	0.00198109	-1.27903	down	--	--	Cellular Component: nucleosome (GO:0000786);; Molecular Function: DNA binding (GO:0003677);; Cellular Component: nucleus (GO:0005634);; Biological Process: nucleosome assembly (GO:0006334);; Molecular Function: protein heterodimerization activity (GO:0046982);;	K11252|3.6e-57|mtr:MTR_1g068600|K11252 histone H2B | (RefSeq) histone H2A 6	--	[B]	Chromatin structure and dynamics	Core histone H2A/H2B/H3/H4	Histone H2B OS=Gossypium hirsutum OX=3635 GN=HIS2B PE=2 SV=3	B	Chromatin structure and dynamics	probable histone H2B.3 [Medicago truncatula]
MsG0180003698.01	0.947012	0.695094	0.652765	0.236726	0.210903	0.305962	0.00291319	-1.59908	down	--	--	Molecular Function: microtubule motor activity (GO:0003777);; Molecular Function: ATP binding (GO:0005524);; Cellular Component: kinesin complex (GO:0005871);; Cellular Component: microtubule (GO:0005874);; Biological Process: microtubule-based movement (GO:0007018);; Molecular Function: microtubule binding (GO:0008017);; Molecular Function: ATP-dependent microtubule motor activity, plus-end-dire…	K10398|0.0e+00|mtr:MTR_1g067630|K10398 kinesin family member 11 | (RefSeq) 125 kDa kinesin-like protein	--	[Z]	Cytoskeleton	Kinesin motor domain	Kinesin-like protein KIN-5B OS=Arabidopsis thaliana OX=3702 GN=KIN5B PE=2 SV=1	Z	Cytoskeleton	kinesin-like protein KIN-5B [Medicago truncatula]
MsG0180003711.01	152.056	121.591	144.239	64.4468	61.9516	63.405	4.23372e-10	-1.14479	down	--	--	Cellular Component: nucleosome (GO:0000786);; Molecular Function: DNA binding (GO:0003677);; Cellular Component: nucleus (GO:0005634);; Biological Process: nucleosome assembly (GO:0006334);; Molecular Function: protein heterodimerization activity (GO:0046982);;	K11252|3.6e-57|mtr:MTR_1g068600|K11252 histone H2B | (RefSeq) histone H2A 6	--	[B]	Chromatin structure and dynamics	Core histone H2A/H2B/H3/H4	Histone H2B OS=Gossypium hirsutum OX=3635 GN=HIS2B PE=2 SV=3	B	Chromatin structure and dynamics	probable histone H2B.3 [Medicago truncatula]
MsG0180003730.01	2.15459	6.21584	3.06268	14.874	16.2483	14.9513	6.34575e-07	2.02343	up	[IQR]	Lipid transport and metabolism;; Secondary metabolites biosynthesis, transport and catabolism;; General function prediction only	Molecular Function: 3-oxo-arachidoyl-CoA reductase activity (GO:0102339);; Molecular Function: 3-oxo-behenoyl-CoA reductase activity (GO:0102340);; Molecular Function: 3-oxo-lignoceroyl-CoA reductase activity (GO:0102341);; Molecular Function: 3-oxo-cerotoyl-CoA reductase activity (GO:0102342);;	K19329|2.4e-84|jre:109014479|K19329 WW domain-containing oxidoreductase | (RefSeq) short-chain dehydrogenase TIC 32, chloroplastic-like	--	[Q]	Secondary metabolites biosynthesis, transport and catabolism	short chain dehydrogenase	Short-chain dehydrogenase TIC 32 B, chloroplastic OS=Brassica napus OX=3708 GN=TIC32B PE=3 SV=1	Q	Secondary metabolites biosynthesis, transport and catabolism	short-chain dehydrogenase TIC 32, chloroplastic [Medicago truncatula]
MsG0180003757.01	2.59933	2.41235	0.444369	10.7232	20.2036	9.15795	2.86539e-05	2.86329	up	--	--	Cellular Component: photosystem I reaction center (GO:0009538);; Biological Process: photosynthesis (GO:0015979);;	K02693|9.1e-59|mtr:MTR_1g069235|K02693 photosystem I subunit IV | (RefSeq) photosystem I reaction center subunit IV A	Photosynthesis (ko00195)	--	--	Photosystem I reaction centre subunit IV / PsaE	Photosystem I reaction center subunit IV A, chloroplastic OS=Nicotiana sylvestris OX=4096 GN=PSAEA PE=1 SV=1	S	Function unknown	photosystem I reaction center subunit IV A, chloroplastic [Medicago truncatula]
MsG0180003783.01	1.89995	1.98747	5.40427	0	0.169553	0.168278	8.07596e-08	-4.66754	down	--	--	--	--	--	--	--	Nuclear transport factor 2 (NTF2) domain	--	A	RNA processing and modification	nuclear transport factor 2 [Medicago truncatula]
MsG0180003830.01	45.4414	20.3322	22.4265	5.04683	5.42551	2.02685	1.27771e-07	-2.81312	down	--	--	Molecular Function: DNA binding (GO:0003677);; Molecular Function: DNA-binding transcription factor activity (GO:0003700);; Cellular Component: nucleus (GO:0005634);;	K09286|4.2e-24|mus:103975910|K09286 EREBP-like factor | (RefSeq) ethylene-responsive transcription factor ERF105-like	--	--	--	AP2 domain	Ethylene-responsive transcription factor ERF098 OS=Arabidopsis thaliana OX=3702 GN=ERF098 PE=1 SV=1	K	Transcription	ethylene-responsive transcription factor ERF098 [Medicago truncatula]
MsG0180003862.01	23.5959	25.8893	24.6521	11.6212	9.75054	9.02754	1.86837e-12	-1.28726	down	--	--	Molecular Function: lipoprotein lipase activity (GO:0004465);; Biological Process: lipid metabolic process (GO:0006629);;	--	--	[IOT]	Lipid transport and metabolism;; Posttranslational modification, protein turnover, chaperones;; Signal transduction mechanisms	Lipase (class 3)	--	--	--	uncharacterized protein LOC25484300 [Medicago truncatula]
MsG0180003879.01	90.7595	51.1753	62.0726	24.6256	38.7407	23.4263	0.000296905	-1.24097	down	[QV]	Secondary metabolites biosynthesis, transport and catabolism;; Defense mechanisms	Molecular Function: iron ion binding (GO:0005506);; Cellular Component: integral component of membrane (GO:0016021);; Molecular Function: oxidoreductase activity, acting on paired donors, with incorporation or reduction of molecular oxygen (GO:0016705);; Molecular Function: heme binding (GO:0020037);;	K20768|6.2e-241|mtr:MTR_1g070345|K20768 cytochrome P450 family 94 subfamily A polypeptide 2 | (RefSeq) cytochrome P450 family-dependent fatty acid hydroxylase	--	[QI]	Secondary metabolites biosynthesis, transport and catabolism;; Lipid transport and metabolism	Cytochrome P450	Cytochrome P450 94A2 OS=Vicia sativa OX=3908 GN=CYP94A2 PE=2 SV=1	--	--	cytochrome P450 94A2 [Medicago truncatula]
MsG0180003880.01	17.117	4.92852	11.4063	3.23882	5.42386	1.80376	0.00974248	-1.68349	down	[QV]	Secondary metabolites biosynthesis, transport and catabolism;; Defense mechanisms	Molecular Function: iron ion binding (GO:0005506);; Cellular Component: integral component of membrane (GO:0016021);; Molecular Function: oxidoreductase activity, acting on paired donors, with incorporation or reduction of molecular oxygen (GO:0016705);; Molecular Function: heme binding (GO:0020037);;	K20768|1.4e-150|cam:101508331|K20768 cytochrome P450 family 94 subfamily A polypeptide 2 | (RefSeq) cytochrome P450 94A2-like	--	[QI]	Secondary metabolites biosynthesis, transport and catabolism;; Lipid transport and metabolism	Cytochrome P450	Cytochrome P450 94A2 OS=Vicia sativa OX=3908 GN=CYP94A2 PE=2 SV=1	--	--	putative cytochrome P450 [Medicago truncatula]
MsG0180003888.01	147.027	73.5312	129.463	39.2309	42.246	36.8679	7.65246e-07	-1.57558	down	--	--	Cellular Component: nucleosome (GO:0000786);; Molecular Function: double-stranded DNA binding (GO:0003690);; Cellular Component: nucleus (GO:0005634);; Biological Process: nucleosome assembly (GO:0006334);; Biological Process: regulation of transcription, DNA-templated (GO:0006355);; Biological Process: nucleosome positioning (GO:0016584);; Biological Process: chromosome condensation (GO:0030261)…	K11275|8.5e-24|mtr:MTR_1g070435|K11275 histone H1/5 | (RefSeq) linker histone H1 and h5 family protein	--	--	--	linker histone H1 and H5 family	Histone H1 OS=Pisum sativum OX=3888 PE=2 SV=1	--	--	histone H1 [Medicago truncatula]
MsG0180003891.01	191.293	85.0367	165.456	54.0314	53.8313	51.0996	1.00912e-05	-1.48762	down	--	--	Cellular Component: nucleosome (GO:0000786);; Molecular Function: DNA binding (GO:0003677);; Cellular Component: nucleus (GO:0005634);; Biological Process: nucleosome assembly (GO:0006334);; Cellular Component: host cell nucleus (GO:0042025);;	K11275|1.3e-58|mtr:MTR_1g070390|K11275 histone H1/5 | (RefSeq) linker histone H1 and h5 family protein	--	--	--	linker histone H1 and H5 family	Histone H1 OS=Pisum sativum OX=3888 PE=2 SV=1	B	Chromatin structure and dynamics	unknown [Medicago truncatula]
MsG0180003901.01	21.4699	11.9047	11.4715	4.10068	6.02698	3.62739	0.000201168	-1.66045	down	--	--	Cellular Component: endoplasmic reticulum (GO:0005783);; Cellular Component: Golgi apparatus (GO:0005794);; Cellular Component: membrane (GO:0016020);; Cellular Component: integral component of membrane (GO:0016021);; Biological Process: vesicle-mediated transport (GO:0016192);;	K20359|5.1e-76|mtr:MTR_1g070480|K20359 PRA1 family protein 1 | (RefSeq) PRA1 family protein	--	[U]	Intracellular trafficking, secretion, and vesicular transport	PRA1 family protein	PRA1 family protein D OS=Arabidopsis thaliana OX=3702 GN=PRA1D PE=1 SV=1	U	Intracellular trafficking, secretion, and vesicular transport	PRA1 family protein F2 [Medicago truncatula]
MsG0180003951.01	1.96941	3.47415	3.95466	6.83696	6.94505	5.94613	0.00667024	1.06548	up	--	--	--	--	--	--	--	--	--	--	--	uncharacterized protein LOC11430524 isoform X2 [Medicago truncatula]
MsG0180003954.01	370.23	670.229	681.257	259.462	303.012	233.6	9.36072e-05	-1.10755	down	--	--	Molecular Function: nutrient reservoir activity (GO:0045735);;	--	--	--	--	Cupin	Sucrose-binding protein OS=Glycine max OX=3847 GN=SBP PE=1 SV=1	S	Function unknown	sucrose-binding protein [Medicago truncatula]
MsG0180003978.01	78.3068	47.1547	48.5537	21.1247	25.8889	23.62	3.91629e-06	-1.31065	down	--	--	Cellular Component: histone acetyltransferase complex (GO:0000123);; Cellular Component: ubiquitin ligase complex (GO:0000151);; Molecular Function: protein binding (GO:0005515);; Cellular Component: cellular_component (GO:0005575);; Cellular Component: intracellular (GO:0005622);; Cellular Component: obsolete cell (GO:0005623);; Cellular Component: nucleus (GO:0005634);; Cellular Component: nucl…	K14963|1.7e-88|mtr:MTR_1g072140|K14963 COMPASS component SWD3 | (RefSeq) transducin/WD40 repeat protein	--	[R]	General function prediction only	WD domain, G-beta repeat	COMPASS-like H3K4 histone methylase component WDR5B OS=Arabidopsis thaliana OX=3702 GN=WDR5B PE=1 SV=1	S	Function unknown	COMPASS-like H3K4 histone methylase component WDR5B [Medicago truncatula]
MsG0180003980.01	20.4011	20.5507	18.1541	37.5007	48.5446	38.9824	1.79087e-07	1.07932	up	[J]	Translation, ribosomal structure and biogenesis	Biological Process: cytoplasmic translational termination (GO:0002184);; Cellular Component: cytoplasm (GO:0005737);; Cellular Component: cytosol (GO:0005829);; Biological Process: translation (GO:0006412);; Cellular Component: chloroplast (GO:0009507);; Biological Process: plastid translation (GO:0032544);; Molecular Function: ribosomal large subunit binding (GO:0043023);;	K02838|2.2e-121|mtr:MTR_1g072170|K02838 ribosome recycling factor | (RefSeq) ribosome recycling factor	--	[J]	Translation, ribosomal structure and biogenesis	Ribosome recycling factor	Ribosome-recycling factor, chloroplastic OS=Spinacia oleracea OX=3562 GN=RRF PE=1 SV=1	J	Translation, ribosomal structure and biogenesis	ribosome-recycling factor, chloroplastic [Medicago truncatula]
MsG0180003983.01	0.566106	1.4697	1.48728	2.9074	2.42179	6.38222	0.0092149	1.71501	up	[R]	General function prediction only	Biological Process: lipid catabolic process (GO:0016042);; Molecular Function: hydrolase activity (GO:0016787);;	--	--	[I]	Lipid transport and metabolism	Patatin-like phospholipase	Probable inactive patatin-like protein 9 OS=Arabidopsis thaliana OX=3702 GN=PLP9 PE=2 SV=1	I	Lipid transport and metabolism	probable inactive patatin-like protein 9 [Medicago truncatula]
MsG0180003992.01	153.803	44.0923	85.4528	23.7161	29.6142	29.9096	7.32958e-05	-1.78717	down	--	--	Molecular Function: aspartic-type endopeptidase activity (GO:0004190);; Biological Process: proteolysis (GO:0006508);; Biological Process: protein catabolic process (GO:0030163);;	K22683|5.5e-19|hbr:110649285|K22683 aspartyl protease family protein [EC:3.4.23.-] | (RefSeq) aspartyl protease family protein 2-like	--	[O]	Posttranslational modification, protein turnover, chaperones	Xylanase inhibitor C-terminal	Probable aspartic proteinase GIP2 OS=Nicotiana benthamiana OX=4100 GN=GIP2 PE=1 SV=1	O	Posttranslational modification, protein turnover, chaperones	putative nepenthesin [Medicago truncatula]
MsG0180003993.01	3.64851	1.43503	1.83446	0.821932	0.428409	0.663847	0.000943024	-1.86516	down	--	--	Biological Process: telomere maintenance (GO:0000723);; Molecular Function: DNA helicase activity (GO:0003678);; Molecular Function: ATP binding (GO:0005524);; Biological Process: DNA repair (GO:0006281);; Biological Process: DNA recombination (GO:0006310);;	K15255|1.6e-137|mtr:MTR_3g034020|K15255 ATP-dependent DNA helicase PIF1 [EC:3.6.4.12] | (RefSeq) PIF1-like helicase	--	[O]	Posttranslational modification, protein turnover, chaperones	PIF1-like helicase	Probable aspartic proteinase GIP2 OS=Nicotiana benthamiana OX=4100 GN=GIP2 PE=1 SV=1	D	Cell cycle control, cell division, chromosome partitioning	uncharacterized protein LOC25497733 [Medicago truncatula]
MsG0180003998.01	7.36918	8.94226	5.9976	17.4315	25.0434	17.8524	2.47972e-07	1.43618	up	--	--	Molecular Function: DNA-binding transcription activator activity, RNA polymerase II-specific (GO:0001228);; Molecular Function: DNA binding (GO:0003677);; Cellular Component: nucleus (GO:0005634);; Molecular Function: protein dimerization activity (GO:0046983);;	K16189|1.8e-06|bna:106388298|K16189 phytochrome-interacting factor 4 | (RefSeq) transcription factor PIF4	Plant hormone signal transduction (ko04075)	--	--	Helix-loop-helix DNA-binding domain	Transcription factor bHLH7 OS=Arabidopsis thaliana OX=3702 GN=BHLH7 PE=1 SV=1	K	Transcription	transcription factor bHLH7 isoform X1 [Medicago truncatula]
MsG0180004049.01	0.970441	1.31303	0.957092	3.46391	2.52509	2.21401	0.00209961	1.34105	up	--	--	Biological Process: male meiosis II (GO:0007142);;	--	--	--	--	--	--	--	--	nuclear polyadenylated RNA-binding protein 3 [Medicago truncatula]
MsG0180004067.01	6.60348	6.01196	4.13054	1.87902	1.69806	1.56912	3.14892e-05	-1.68912	down	--	--	Cellular Component: plasma membrane (GO:0005886);; Cellular Component: integral component of membrane (GO:0016021);;	--	--	--	--	Domain of unknown function (DUF588)	CASP-like protein 5B3 OS=Arabidopsis thaliana OX=3702 GN=At3g23200 PE=2 SV=1	S	Function unknown	CASP-like protein 5B3 isoform X1 [Medicago truncatula]
MsG0180004070.01	6.57692	9.85655	10.6198	3.39547	4.71199	3.94907	0.00124825	-1.09559	down	--	--	Cellular Component: integral component of membrane (GO:0016021);;	K19041|2.7e-80|vvi:100242856|K19041 E3 ubiquitin-protein ligase RNF38/44 [EC:2.3.2.27] | (RefSeq) RING-H2 finger protein ATL16	--	[O]	Posttranslational modification, protein turnover, chaperones	Ring finger domain	RING-H2 finger protein ATL1 OS=Arabidopsis thaliana OX=3702 GN=ATL1 PE=2 SV=1	O	Posttranslational modification, protein turnover, chaperones	RING-H2 finger protein ATL16 [Medicago truncatula]
MsG0180004088.01	0	0	0	0.737103	0.286615	0.842912	6.871e-08	8.4108	up	--	--	Biological Process: phloem development (GO:0010088);;	K15296|4.6e-21|mtr:MTR_6g003940|K15296 alpha-soluble NSF attachment protein | (RefSeq) hypothetical protein	--	--	--	Sieve element occlusion N-terminus	Protein SIEVE ELEMENT OCCLUSION B OS=Arabidopsis thaliana OX=3702 GN=SEOB PE=1 SV=1	S	Function unknown	protein SIEVE ELEMENT OCCLUSION B [Medicago truncatula]
MsG0180004110.01	8.79456	8.97373	11.4086	3.03215	4.13361	4.57083	0.000744118	-1.30922	down	--	--	Molecular Function: serine-type endopeptidase inhibitor activity (GO:0004867);; Biological Process: response to wounding (GO:0009611);;	K20769|2.0e-10|mesc:110611169|K20769 fatty acid omega-hydroxylase [EC:1.14.-.-] | (RefSeq) cytochrome P450 94A2-like	Cutin, suberine and wax biosynthesis (ko00073)	--	--	Potato inhibitor I family	--	S	Function unknown	inhibitor of trypsin and hageman factor-like protein [Medicago truncatula]
MsG0180004133.01	5.31052	3.17035	1.20867	0.645263	0.876702	0.377595	0.000950213	-2.33656	down	[G]	Carbohydrate transport and metabolism	Cellular Component: cytosol (GO:0005829);; Biological Process: fructose metabolic process (GO:0006000);; Molecular Function: fructokinase activity (GO:0008865);; Molecular Function: carbohydrate kinase activity (GO:0019200);;	K00847|8.8e-149|mtr:MTR_1g057810|K00847 fructokinase [EC:2.7.1.4] | (RefSeq) pfkB family carbohydrate kinase	Fructose and mannose metabolism (ko00051);; Starch and sucrose metabolism (ko00500);; Amino sugar and nucleotide sugar metabolism (ko00520)	[G]	Carbohydrate transport and metabolism	pfkB family carbohydrate kinase	Probable fructokinase-7 OS=Arabidopsis thaliana OX=3702 GN=At5g51830 PE=1 SV=1	G	Carbohydrate transport and metabolism	probable fructokinase-7 [Medicago truncatula]
MsG0180004148.01	4.40045	9.49228	6.36156	14.4155	20.4698	14.948	0.000565298	1.30641	up	--	--	Cellular Component: cytoplasm (GO:0005737);; Cellular Component: actin cytoskeleton (GO:0015629);; Biological Process: actin filament depolymerization (GO:0030042);; Molecular Function: actin filament binding (GO:0051015);;	K05765|8.3e-76|mtr:MTR_1g076170|K05765 cofilin | (RefSeq) cofilin/actin-depolymerizing factor-like protein	--	[Z]	Cytoskeleton	Cofilin/tropomyosin-type actin-binding protein	Actin-depolymerizing factor OS=Vitis vinifera OX=29760 PE=2 SV=1	Z	Cytoskeleton	actin-depolymerizing factor [Medicago truncatula]
MsG0180004155.01	11.2051	10.2538	12.573	2.93742	5.49538	5.09169	0.000167893	-1.32758	down	--	--	Cellular Component: endoplasmic reticulum (GO:0005783);; Cellular Component: Golgi apparatus (GO:0005794);; Cellular Component: membrane (GO:0016020);; Cellular Component: integral component of membrane (GO:0016021);; Biological Process: vesicle-mediated transport (GO:0016192);;	K20359|2.1e-84|mtr:MTR_1g093090|K20359 PRA1 family protein 1 | (RefSeq) PRA1 family protein	--	[U]	Intracellular trafficking, secretion, and vesicular transport	PRA1 family protein	PRA1 family protein B1 OS=Arabidopsis thaliana OX=3702 GN=PRA1B1 PE=1 SV=1	U	Intracellular trafficking, secretion, and vesicular transport	PRA1 family protein D [Medicago truncatula]
MsG0180004201.01	39.8064	24.1067	29.0475	11.0602	13.8538	13.4363	2.11595e-06	-1.28733	down	--	--	Molecular Function: metal ion binding (GO:0046872);;	--	--	[R]	General function prediction only	PHD-finger	PHD finger protein At1g33420 OS=Arabidopsis thaliana OX=3702 GN=At1g33420 PE=1 SV=1	S	Function unknown	PHD finger protein At1g33420 [Medicago truncatula]
MsG0180004215.01	31.4683	31.2677	29.513	13.5024	13.9595	18.3569	1.84152e-05	-1.01197	down	--	--	Cellular Component: nucleus (GO:0005634);; Cellular Component: cytoplasm (GO:0005737);;	K06691|1.0e-12|gmx:100799938|K06691 26S proteasome regulatory subunit N13 | (RefSeq) 26S proteasome regulatory subunit RPN13-like isoform X3	Proteasome (ko03050)	[O]	Posttranslational modification, protein turnover, chaperones	--	Peptidyl-prolyl cis-trans isomerase CYP71 OS=Arabidopsis thaliana OX=3702 GN=CYP71 PE=1 SV=1	S	Function unknown	26S proteasome regulatory subunit RPN13 [Glycine soja]
MsG0180004223.01	11.6563	13.2392	11.7683	37.5248	31.4395	32.6586	1.25623e-22	1.46992	up	[G]	Carbohydrate transport and metabolism	Biological Process: carbohydrate metabolic process (GO:0005975);; Molecular Function: raffinose alpha-galactosidase activity (GO:0052692);;	K07407|9.5e-174|mtr:MTR_1g077520|K07407 alpha-galactosidase [EC:3.2.1.22] | (RefSeq) alpha-galactosidase-like protein	Galactose metabolism (ko00052);; Glycerolipid metabolism (ko00561);; Sphingolipid metabolism (ko00600);; Glycosphingolipid biosynthesis - globo and isoglobo series (ko00603)	[G]	Carbohydrate transport and metabolism	Alpha galactosidase A	Alpha-galactosidase OS=Cyamopsis tetragonoloba OX=3832 PE=1 SV=1	G	Carbohydrate transport and metabolism	Alpha-galactosidase [Glycine soja]
MsG0180004266.01	406.566	207.401	260.767	92.3649	88.8825	89.5473	3.70513e-09	-1.70372	down	--	--	Molecular Function: aspartic-type endopeptidase activity (GO:0004190);; Biological Process: proteolysis (GO:0006508);; Biological Process: protein catabolic process (GO:0030163);;	K22683|8.6e-20|oeu:111370358|K22683 aspartyl protease family protein [EC:3.4.23.-] | (RefSeq) aspartyl protease family protein 2-like	--	[O]	Posttranslational modification, protein turnover, chaperones	Xylanase inhibitor C-terminal	Probable aspartic proteinase GIP2 OS=Nicotiana benthamiana OX=4100 GN=GIP2 PE=1 SV=1	O	Posttranslational modification, protein turnover, chaperones	basic 7S globulin 2 [Medicago truncatula]
MsG0180004325.01	21.7205	22.0034	28.9506	10.774	11.4083	11.1661	2.04738e-08	-1.12741	down	--	--	Molecular Function: metal ion binding (GO:0046872);;	--	--	[R]	General function prediction only	PHD-finger	PHD finger protein At1g33420 OS=Arabidopsis thaliana OX=3702 GN=At1g33420 PE=1 SV=1	S	Function unknown	PHD finger protein At1g33420 [Medicago truncatula]
MsG0180004349.01	69.3806	83.3807	68.7957	198.878	306.363	161.354	1.12409e-08	1.59281	up	[S]	Function unknown	Biological Process: carbohydrate metabolic process (GO:0005975);; Cellular Component: plant-type cell wall (GO:0009505);; Molecular Function: raffinose alpha-galactosidase activity (GO:0052692);;	K07407|1.1e-209|mtr:MTR_1g077480|K07407 alpha-galactosidase [EC:3.2.1.22] | (RefSeq) alpha-galactosidase-like protein	Galactose metabolism (ko00052);; Glycerolipid metabolism (ko00561);; Sphingolipid metabolism (ko00600);; Glycosphingolipid biosynthesis - globo and isoglobo series (ko00603)	[G]	Carbohydrate transport and metabolism	Alpha galactosidase A	Alpha-galactosidase OS=Cyamopsis tetragonoloba OX=3832 PE=1 SV=1	G	Carbohydrate transport and metabolism	alpha-galactosidase isoform X2 [Medicago truncatula]
MsG0180004402.01	25.4796	21.7794	29.8766	10.7544	11.3492	7.6347	2.79522e-05	-1.37308	down	--	--	Molecular Function: molecular_function (GO:0003674);; Molecular Function: binding (GO:0005488);; Molecular Function: carbohydrate binding (GO:0030246);;	--	--	--	--	Phloem protein 2	F-box protein At2g02240 OS=Arabidopsis thaliana OX=3702 GN=At2g02240 PE=2 SV=1	S	Function unknown	putative phloem protein [Medicago truncatula]
MsG0180004403.01	206.777	166.108	197.25	80.6343	102.039	71.3318	1.3298e-07	-1.17028	down	--	--	Molecular Function: molecular_function (GO:0003674);; Molecular Function: binding (GO:0005488);; Molecular Function: protein binding (GO:0005515);; Molecular Function: carbohydrate binding (GO:0030246);;	K03188|2.2e-46|dcr:108224146|K03188 urease accessory protein | (RefSeq) uncharacterized protein LOC108224146 isoform X1	--	--	--	Phloem protein 2	F-box protein PP2-B1 OS=Arabidopsis thaliana OX=3702 GN=PP2B1 PE=1 SV=1	S	Function unknown	putative F-box protein PP2-B12 [Medicago truncatula]
MsG0180004415.01	57.4729	32.7907	36.0153	13.5239	21.5768	11.6807	0.000190896	-1.43854	down	--	--	Biological Process: reproduction (GO:0000003);; Biological Process: developmental process involved in reproduction (GO:0003006);; Molecular Function: molecular_function (GO:0003674);; Molecular Function: binding (GO:0005488);; Molecular Function: protein binding (GO:0005515);; Biological Process: multicellular organism development (GO:0007275);; Biological Process: biological_process (GO:0008150)…	--	--	--	--	Phloem protein 2	Putative F-box protein PP2-B12 OS=Arabidopsis thaliana OX=3702 GN=PP2B12 PE=4 SV=1	S	Function unknown	putative F-box protein PP2-B12 [Medicago truncatula]
MsG0180004428.01	2.12434	2.51536	2.66133	5.49139	8.36852	5.90688	1.03364e-08	1.43531	up	[O]	Posttranslational modification, protein turnover, chaperones	Molecular Function: protein serine/threonine kinase activity (GO:0004674);; Molecular Function: ATP binding (GO:0005524);; Cellular Component: integral component of membrane (GO:0016021);;	K00924|7.0e-74|cqi:110720574|K00924 kinase [EC:2.7.1.-] | (RefSeq) receptor protein kinase CLAVATA1-like	--	--	--	Protein kinase domain	Probable leucine-rich repeat receptor-like protein kinase At5g63930 OS=Arabidopsis thaliana OX=3702 GN=At5g63930 PE=1 SV=1	S	Function unknown	LOW QUALITY PROTEIN: probable leucine-rich repeat receptor-like protein kinase At5g63930 [Cicer arietinum]
MsG0180004448.01	6.70227	5.25667	5.84931	12.1175	15.9843	10.6257	0.000107088	1.11565	up	--	--	Molecular Function: molecular_function (GO:0003674);; Molecular Function: nucleic acid binding (GO:0003676);; Molecular Function: RNA binding (GO:0003723);; Molecular Function: catalytic activity (GO:0003824);; Molecular Function: nuclease activity (GO:0004518);; Molecular Function: endonuclease activity (GO:0004519);; Molecular Function: binding (GO:0005488);; Cellular Component: cellular_compon…	--	--	[R]	General function prediction only	PPR repeat family	Pentatricopeptide repeat-containing protein At3g04760, chloroplastic OS=Arabidopsis thaliana OX=3702 GN=At3g04760 PE=2 SV=1	L	Replication, recombination and repair	pentatricopeptide repeat-containing protein At3g04760, chloroplastic [Medicago truncatula]
MsG0180004457.01	6.10982	7.101	4.40572	12.3604	14.8771	14.9713	1.59047e-06	1.25841	up	--	--	Biological Process: protein N-linked glycosylation (GO:0006487);; Cellular Component: integral component of membrane (GO:0016021);; Biological Process: N-glycan fucosylation (GO:0036071);; Molecular Function: alpha-(1->6)-fucosyltransferase activity (GO:0046921);;	--	--	--	--	--	--	--	--	uncharacterized protein LOC11407475 isoform X2 [Medicago truncatula]
MsG0180004459.01	1.16696	0.481467	0.684432	0.150972	0.152677	0.248356	0.00652018	-2.04139	down	[R]	General function prediction only	Cellular Component: nucleus (GO:0005634);; Cellular Component: chromosome (GO:0005694);; Molecular Function: zinc ion binding (GO:0008270);; Molecular Function: histone-lysine N-methyltransferase activity (GO:0018024);;	K11420|2.5e-27|vvi:100262508|K11420 [histone H3]-lysine9 N-trimethyltransferase EHMT [EC:2.1.1.355] | (RefSeq) histone-lysine N-methyltransferase, H3 lysine-9 specific SUVH1	Lysine degradation (ko00310)	[BK]	Chromatin structure and dynamics;; Transcription	SET domain	Histone-lysine N-methyltransferase SUVR4 OS=Arabidopsis thaliana OX=3702 GN=SUVR4 PE=1 SV=2	B	Chromatin structure and dynamics	putative histone-lysine N-methyltransferase chromatin remodeling SET family [Medicago truncatula]
MsG0180004475.01	266.507	144.608	219.263	96.897	76.5774	63.0363	5.74923e-06	-1.42303	down	--	--	Cellular Component: nucleosome (GO:0000786);; Molecular Function: double-stranded DNA binding (GO:0003690);; Cellular Component: nucleus (GO:0005634);; Biological Process: nucleosome assembly (GO:0006334);; Biological Process: regulation of transcription, DNA-templated (GO:0006355);; Biological Process: nucleosome positioning (GO:0016584);; Biological Process: chromosome condensation (GO:0030261)…	K11275|2.0e-45|mtr:MTR_1g080700|K11275 histone H1/5 | (RefSeq) linker histone H1 and h5 family protein	--	--	--	linker histone H1 and H5 family	Histone H1.1 OS=Arabidopsis thaliana OX=3702 GN=At1g06760 PE=1 SV=1	B	Chromatin structure and dynamics	histone H1 [Medicago truncatula]
MsG0180004553.01	23.2333	19.962	20.2062	37.9639	54.1461	35.7058	8.55681e-05	1.00893	up	[S]	Function unknown	Molecular Function: acid phosphatase activity (GO:0003993);; Cellular Component: chloroplast thylakoid membrane (GO:0009535);; Biological Process: photosystem II repair (GO:0010206);; Cellular Component: integral component of membrane (GO:0016021);; Cellular Component: thylakoid lumen (GO:0031977);;	--	--	--	--	TPM domain	UPF0603 protein At1g54780, chloroplastic OS=Arabidopsis thaliana OX=3702 GN=At1g54780 PE=1 SV=1	S	Function unknown	UPF0603 protein At1g54780, chloroplastic [Medicago truncatula]
MsG0180004554.01	9.04154	5.76568	5.68358	12.7084	20.2097	13.0451	0.00365828	1.15914	up	--	--	Cellular Component: chloroplast (GO:0009507);;	--	--	[J]	Translation, ribosomal structure and biogenesis	--	--	J	Translation, ribosomal structure and biogenesis	uncharacterized protein LOC11410040 [Medicago truncatula]
MsG0180004562.01	91.3544	29.4066	42.9258	8.46129	12.4345	7.77482	4.90913e-08	-2.52701	down	--	--	Cellular Component: integral component of membrane (GO:0016021);;	K10664|1.6e-155|mtr:MTR_1g082550|K10664 E3 ubiquitin-protein ligase ATL6/9/15/31/42/55 [EC:2.3.2.27] | (RefSeq) zinc finger, C3HC4 type (RING finger) protein, putative	--	[O]	Posttranslational modification, protein turnover, chaperones	Ring finger domain	E3 ubiquitin-protein ligase ATL6 OS=Arabidopsis thaliana OX=3702 GN=ATL6 PE=1 SV=2	O	Posttranslational modification, protein turnover, chaperones	E3 ubiquitin-protein ligase ATL6 [Medicago truncatula]
MsG0180004606.01	69.0356	59.0396	46.865	27.2435	23.9809	36.6261	0.000344594	-1.00072	down	--	--	Cellular Component: mitochondrial respirasome (GO:0005746);; Cellular Component: integral component of mitochondrial inner membrane (GO:0031305);; Biological Process: mitochondrial cytochrome c oxidase assembly (GO:0033617);;	--	--	--	--	Hypoxia induced protein conserved region	--	S	Function unknown	uncharacterized protein LOC11410770 [Medicago truncatula]
MsG0180004617.01	6.5961	4.06624	3.80754	2.2998	1.15952	1.47542	0.00715886	-1.54373	down	--	--	Molecular Function: molecular_function (GO:0003674);; Molecular Function: binding (GO:0005488);; Cellular Component: cellular_component (GO:0005575);; Cellular Component: intracellular (GO:0005622);; Cellular Component: obsolete cell (GO:0005623);; Cellular Component: nucleus (GO:0005634);; Cellular Component: cytoplasm (GO:0005737);; Molecular Function: carbohydrate binding (GO:0030246);; Cellul…	K03188|4.8e-30|dcr:108224146|K03188 urease accessory protein | (RefSeq) uncharacterized protein LOC108224146 isoform X1	--	--	--	Phloem protein 2	F-box protein PP2-B15 OS=Arabidopsis thaliana OX=3702 GN=PP2B15 PE=2 SV=2	S	Function unknown	unknown [Medicago truncatula]
MsG0180004632.01	10.5669	5.47298	3.99124	1.31512	1.1642	2.26377	0.00134597	-2.06329	down	--	--	Molecular Function: molecular_function (GO:0003674);; Molecular Function: binding (GO:0005488);; Cellular Component: cellular_component (GO:0005575);; Cellular Component: intracellular (GO:0005622);; Cellular Component: obsolete cell (GO:0005623);; Cellular Component: nucleus (GO:0005634);; Cellular Component: cytoplasm (GO:0005737);; Molecular Function: carbohydrate binding (GO:0030246);; Cellul…	K03188|1.2e-10|dcr:108224146|K03188 urease accessory protein | (RefSeq) uncharacterized protein LOC108224146 isoform X1	--	--	--	Phloem protein 2	F-box protein PP2-B15 OS=Arabidopsis thaliana OX=3702 GN=PP2B15 PE=2 SV=2	S	Function unknown	F-box protein PP2-B15 [Medicago truncatula]
MsG0180004652.01	21.676	84.9757	52.3953	208.326	107.002	183.341	0.000614909	1.66085	up	--	--	Molecular Function: calcium ion binding (GO:0005509);; Cellular Component: endoplasmic reticulum lumen (GO:0005788);; Cellular Component: endoplasmic reticulum membrane (GO:0005789);; Biological Process: protein folding (GO:0006457);; Molecular Function: carbohydrate binding (GO:0030246);; Biological Process: endoplasmic reticulum unfolded protein response (GO:0030968);; Molecular Function: unfol…	K08057|9.9e-184|mtr:MTR_1g083960|K08057 calreticulin | (RefSeq) calreticulin	Protein processing in endoplasmic reticulum (ko04141);; Phagosome (ko04145)	[O]	Posttranslational modification, protein turnover, chaperones	Calreticulin family	Calreticulin OS=Beta vulgaris OX=161934 PE=2 SV=1	O	Posttranslational modification, protein turnover, chaperones	calreticulin isoform X1 [Medicago truncatula]
MsG0180004679.01	88.9247	48.8744	59.259	29.8151	37.4963	24.6556	0.00102046	-1.10678	down	[M]	Cell wall/membrane/envelope biogenesis	Biological Process: galactose metabolic process (GO:0006012);; Molecular Function: inositol 3-alpha-galactosyltransferase activity (GO:0047216);;	K18819|3.2e-189|mtr:MTR_1g084670|K18819 inositol 3-alpha-galactosyltransferase [EC:2.4.1.123] | (RefSeq) galactinol synthase	Galactose metabolism (ko00052)	[G]	Carbohydrate transport and metabolism	Glycosyl transferase family 8	Galactinol synthase 2 OS=Solanum lycopersicum OX=4081 GN=GOLS2 PE=2 SV=1	G	Carbohydrate transport and metabolism	galactinol synthase [Medicago falcata]
MsG0180004680.01	117.274	64.3958	64.7109	43.4825	46.1636	30.445	0.00373784	-1.04478	down	[M]	Cell wall/membrane/envelope biogenesis	Biological Process: galactose metabolic process (GO:0006012);; Molecular Function: inositol 3-alpha-galactosyltransferase activity (GO:0047216);;	K18819|4.2e-189|mtr:MTR_1g084670|K18819 inositol 3-alpha-galactosyltransferase [EC:2.4.1.123] | (RefSeq) galactinol synthase	Galactose metabolism (ko00052)	[G]	Carbohydrate transport and metabolism	Glycosyl transferase family 8	Galactinol synthase 2 OS=Solanum lycopersicum OX=4081 GN=GOLS2 PE=2 SV=1	G	Carbohydrate transport and metabolism	galactinol synthase [Medicago sativa]
MsG0180004714.01	57.7254	62.1879	72.9826	123.113	174.589	109.917	1.45783e-05	1.07943	up	[L]	Replication, recombination and repair	Molecular Function: nucleic acid binding (GO:0003676);; Molecular Function: RNA helicase activity (GO:0003724);; Molecular Function: ATP binding (GO:0005524);; Molecular Function: zinc ion binding (GO:0008270);;	K16911|3.7e-232|cam:101508026|K16911 ATP-dependent RNA helicase DDX21 [EC:3.6.4.13] | (RefSeq) DEAD-box ATP-dependent RNA helicase 3, chloroplastic	--	[A]	RNA processing and modification	DEAD/DEAH box helicase	DEAD-box ATP-dependent RNA helicase 3, chloroplastic OS=Arabidopsis thaliana OX=3702 GN=RH3 PE=1 SV=2	A	RNA processing and modification	DEAD-box ATP-dependent RNA helicase 3, chloroplastic-like [Medicago truncatula]
MsG0180004732.01	0.444571	0.481593	0.314825	1.45759	1.24163	1.0484	0.00938074	1.57155	up	[GR]	Carbohydrate transport and metabolism;; General function prediction only	Molecular Function: pyridoxal phosphatase activity (GO:0033883);;	K18551|7.1e-71|mtr:MTR_1g085570|K18551 pyrimidine and pyridine-specific 5'-nucleotidase [EC:3.1.3.-] | (RefSeq) haloacid dehalogenase-like hydrolase	Nicotinate and nicotinamide metabolism (ko00760)	[R]	General function prediction only	--	--	S	Function unknown	uncharacterized protein C24B11.05 isoform X1 [Medicago truncatula]
MsG0180004733.01	5.22134	4.56071	3.1941	10.0548	13.3876	12.4807	6.23942e-05	1.46284	up	[O]	Posttranslational modification, protein turnover, chaperones	Biological Process: protein peptidyl-prolyl isomerization (GO:0000413);; Molecular Function: peptidyl-prolyl cis-trans isomerase activity (GO:0003755);; Cellular Component: cytoplasm (GO:0005737);; Biological Process: protein folding (GO:0006457);; Molecular Function: cyclosporin A binding (GO:0016018);; Cellular Component: cytosolic ribosome (GO:0022626);;	K03768|5.6e-85|mtr:MTR_1g085560|K03768 peptidyl-prolyl cis-trans isomerase B (cyclophilin B) [EC:5.2.1.8] | (RefSeq) peptidyl-prolyl cis-trans isomerase	--	[O]	Posttranslational modification, protein turnover, chaperones	Cyclophilin type peptidyl-prolyl cis-trans isomerase/CLD	Peptidyl-prolyl cis-trans isomerase, chloroplastic OS=Vicia faba OX=3906 PE=1 SV=1	O	Posttranslational modification, protein turnover, chaperones	peptidyl-prolyl cis-trans isomerase, chloroplastic [Medicago truncatula]
MsG0180004738.01	1.40417	1.5733	1.07553	2.86984	3.39054	2.4606	0.00884268	1.10529	up	[H]	Coenzyme transport and metabolism	Molecular Function: pyridoxal phosphatase activity (GO:0033883);;	K18551|1.1e-91|cam:101511221|K18551 pyrimidine and pyridine-specific 5'-nucleotidase [EC:3.1.3.-] | (RefSeq) uncharacterized protein C24B11.05	Nicotinate and nicotinamide metabolism (ko00760)	[R]	General function prediction only	haloacid dehalogenase-like hydrolase	--	S	Function unknown	uncharacterized protein C24B11.05 isoform X2 [Medicago truncatula]
MsG0180004739.01	41.6541	32.8556	43.0908	74.1308	105.574	78.0913	6.12079e-06	1.12631	up	[O]	Posttranslational modification, protein turnover, chaperones	Biological Process: protein peptidyl-prolyl isomerization (GO:0000413);; Molecular Function: peptidyl-prolyl cis-trans isomerase activity (GO:0003755);; Cellular Component: cytoplasm (GO:0005737);; Biological Process: protein folding (GO:0006457);; Molecular Function: cyclosporin A binding (GO:0016018);; Cellular Component: cytosolic ribosome (GO:0022626);;	K03768|7.1e-136|mtr:MTR_1g085560|K03768 peptidyl-prolyl cis-trans isomerase B (cyclophilin B) [EC:5.2.1.8] | (RefSeq) peptidyl-prolyl cis-trans isomerase	--	[O]	Posttranslational modification, protein turnover, chaperones	Cyclophilin type peptidyl-prolyl cis-trans isomerase/CLD	Peptidyl-prolyl cis-trans isomerase, chloroplastic OS=Vicia faba OX=3906 PE=1 SV=1	O	Posttranslational modification, protein turnover, chaperones	peptidyl-prolyl cis-trans isomerase, chloroplastic [Medicago truncatula]
MsG0180004752.01	161.997	84.1668	106.206	48.7856	61.2493	47.6299	0.000169179	-1.17096	down	[V]	Defense mechanisms	Molecular Function: ATP binding (GO:0005524);; Cellular Component: integral component of membrane (GO:0016021);; Molecular Function: ATPase activity (GO:0016887);; Molecular Function: ATPase-coupled transmembrane transporter activity (GO:0042626);; Biological Process: transmembrane transport (GO:0055085);;	K05658|0.0e+00|mtr:MTR_1g086080|K05658 ATP-binding cassette, subfamily B (MDR/TAP), member 1 [EC:7.6.2.2] | (RefSeq) ABC transporter B family protein	ABC transporters (ko02010)	[Q]	Secondary metabolites biosynthesis, transport and catabolism	ABC transporter transmembrane region	ABC transporter B family member 21 OS=Arabidopsis thaliana OX=3702 GN=ABCB21 PE=1 SV=2	Q	Secondary metabolites biosynthesis, transport and catabolism	ABC transporter B family member 21 [Medicago truncatula]
MsG0180004755.01	6.19606	3.39942	3.0698	1.85049	1.57732	1.01514	0.00175145	-1.5165	down	[GI]	Carbohydrate transport and metabolism;; Lipid transport and metabolism	Molecular Function: pectinesterase activity (GO:0030599);; Biological Process: cell wall modification (GO:0042545);; Molecular Function: aspartyl esterase activity (GO:0045330);; Biological Process: pectin catabolic process (GO:0045490);; Molecular Function: pectinesterase inhibitor activity (GO:0046910);;	K01051|8.5e-296|mtr:MTR_1g086190|K01051 pectinesterase [EC:3.1.1.11] | (RefSeq) pectinesterase/pectinesterase inhibitor	Pentose and glucuronate interconversions (ko00040)	--	--	Pectinesterase	Pectinesterase 4 OS=Arabidopsis thaliana OX=3702 GN=PME4 PE=2 SV=1	G	Carbohydrate transport and metabolism	pectinesterase/pectinesterase inhibitor [Medicago truncatula]
MsG0180004762.01	35.6214	20.7414	28.8897	11.8155	15.6294	13.0293	0.00028907	-1.08466	down	[T]	Signal transduction mechanisms	Molecular Function: protein serine/threonine phosphatase activity (GO:0004722);; Molecular Function: magnesium-dependent protein serine/threonine phosphatase activity (GO:0004724);; Molecular Function: metal ion binding (GO:0046872);;	K14803|5.2e-218|mtr:MTR_1g086350|K14803 protein phosphatase PTC2/3 [EC:3.1.3.16] | (RefSeq) protein phosphatase 2C-like protein	--	[T]	Signal transduction mechanisms	Protein phosphatase 2C	Probable protein phosphatase 2C 49 OS=Arabidopsis thaliana OX=3702 GN=At3g62260 PE=2 SV=1	T	Signal transduction mechanisms	probable protein phosphatase 2C 49 [Medicago truncatula]
MsG0180004768.01	9.09936	4.32578	6.70841	0.651855	1.45159	1.37778	9.71918e-07	-2.52937	down	--	--	Molecular Function: peroxidase activity (GO:0004601);; Cellular Component: extracellular region (GO:0005576);; Biological Process: response to oxidative stress (GO:0006979);; Cellular Component: plant-type cell wall (GO:0009505);; Cellular Component: plasmodesma (GO:0009506);; Molecular Function: heme binding (GO:0020037);; Biological Process: hydrogen peroxide catabolic process (GO:0042744);; Mo…	K00430|5.2e-182|mtr:MTR_1g086490|K00430 peroxidase [EC:1.11.1.7] | (RefSeq) cationic peroxidase	Phenylpropanoid biosynthesis (ko00940)	--	--	Peroxidase	Peroxidase 5 OS=Vitis vinifera OX=29760 GN=GSVIVT00037159001 PE=1 SV=2	Q	Secondary metabolites biosynthesis, transport and catabolism	peroxidase 5 [Medicago truncatula]
MsG0180004770.01	51.8725	15.6665	19.9853	4.63796	14.5731	4.46533	0.005418	-1.89615	down	--	--	Cellular Component: nucleus (GO:0005634);; Biological Process: regulation of transcription, DNA-templated (GO:0006355);; Molecular Function: sequence-specific DNA binding (GO:0043565);;	K09422|6.6e-129|mtr:MTR_1g086510|K09422 transcription factor MYB, plant | (RefSeq) myb transcription factor	--	[K]	Transcription	Myb-like DNA-binding domain	Transcription factor MYB2 OS=Oryza sativa subsp. japonica OX=39947 GN=MYB2 PE=2 SV=1	--	--	transcription factor JAMYB [Medicago truncatula]
MsG0180004774.01	0.469653	0.80197	0.765291	1.49165	2.42419	1.80722	0.00301827	1.47127	up	[I]	Lipid transport and metabolism	Molecular Function: long-chain fatty acid-CoA ligase activity (GO:0004467);; Cellular Component: endoplasmic reticulum (GO:0005783);; Biological Process: wax biosynthetic process (GO:0010025);; Biological Process: cutin biosynthetic process (GO:0010143);; Cellular Component: membrane (GO:0016020);;	K01897|0.0e+00|mtr:MTR_1g086600|K01897 long-chain acyl-CoA synthetase [EC:6.2.1.3] | (RefSeq) long-chain fatty acyl CoA ligase	Fatty acid biosynthesis (ko00061);; Fatty acid degradation (ko00071);; Fatty acid metabolism (ko01212);; Peroxisome (ko04146)	[I]	Lipid transport and metabolism	AMP-binding enzyme	Long chain acyl-CoA synthetase 1 OS=Arabidopsis thaliana OX=3702 GN=LACS1 PE=2 SV=1	I	Lipid transport and metabolism	LOW QUALITY PROTEIN: long chain acyl-CoA synthetase 1 [Medicago truncatula]
MsG0180004800.01	16.3927	4.59816	4.71958	1.07238	0.380869	1.07871	1.34132e-06	-3.33374	down	--	--	Molecular Function: ubiquitin activating enzyme activity (GO:0004839);; Molecular Function: ubiquitin-protein transferase activity (GO:0004842);; Molecular Function: zinc ion binding (GO:0008270);; Cellular Component: membrane (GO:0016020);; Cellular Component: integral component of membrane (GO:0016021);; Biological Process: protein ubiquitination (GO:0016567);; Molecular Function: transferase a…	K10661|3.8e-06|psom:113287115|K10661 E3 ubiquitin-protein ligase MARCH6 [EC:2.3.2.27] | (RefSeq) probable E3 ubiquitin ligase SUD1 isoform X1	Protein processing in endoplasmic reticulum (ko04141)	[A]	RNA processing and modification	Protein of unknown function (DUF3675)	Probable E3 ubiquitin ligase SUD1 OS=Arabidopsis thaliana OX=3702 GN=SUD1 PE=1 SV=1	A	RNA processing and modification	uncharacterized protein LOC11416802 [Medicago truncatula]
MsG0180004809.01	34.1495	28.1881	40.3003	13.4832	13.8008	17.8174	3.01056e-07	-1.1941	down	[I]	Lipid transport and metabolism	Biological Process: lipid metabolic process (GO:0006629);; Molecular Function: phospholipase A1 activity (GO:0008970);; Cellular Component: integral component of membrane (GO:0016021);; Molecular Function: galactolipase activity (GO:0047714);; Molecular Function: 1-18:1-2-16:0-monogalactosyldiacylglycerol lipase activity (GO:0102549);;	--	--	--	--	Lipase (class 3)	Phospholipase A1 PLIP2, chloroplastic OS=Arabidopsis thaliana OX=3702 GN=PLIP2 PE=1 SV=1	T	Signal transduction mechanisms	putative galactolipase [Medicago truncatula]
MsG0180004846.01	19.0268	3.32721	2.90905	2.01715	1.37153	1.16285	0.00496668	-2.4823	down	--	--	Cellular Component: mitochondrion (GO:0005739);;	--	--	--	--	Late embryogenesis abundant protein	Indole-3-acetic acid-induced protein ARG2 OS=Vigna radiata var. radiata OX=3916 GN=ARG2 PE=2 SV=1	--	--	indole-3-acetic acid-induced protein ARG2 [Medicago truncatula]
MsG0180004879.01	16.3108	6.94745	6.30419	0.575422	1.01192	2.84328	6.72006e-05	-2.74223	down	[O]	Posttranslational modification, protein turnover, chaperones	Molecular Function: glutathione transferase activity (GO:0004364);; Cellular Component: cytoplasm (GO:0005737);; Biological Process: glutathione metabolic process (GO:0006749);; Molecular Function: glutathione binding (GO:0043295);;	K00799|1.0e-111|mtr:MTR_1g088825|K00799 glutathione S-transferase [EC:2.5.1.18] | (RefSeq) glutathione S-transferase, amino-terminal domain protein	Glutathione metabolism (ko00480)	[O]	Posttranslational modification, protein turnover, chaperones	Glutathione S-transferase, N-terminal domain	Glutathione S-transferase OS=Hyoscyamus muticus OX=35626 PE=1 SV=1	O	Posttranslational modification, protein turnover, chaperones	glutathione S-transferase [Medicago truncatula]
MsG0180004920.01	462.799	276.266	416.49	169.572	219.318	172.37	0.000134247	-1.053	down	[I]	Lipid transport and metabolism	Molecular Function: hydrolase activity (GO:0016787);;	K14493|4.4e-205|mtr:MTR_1g089310|K14493 gibberellin receptor GID1 [EC:3.-.-.-] | (RefSeq) gibberellin receptor GID1c-like protein	Plant hormone signal transduction (ko04075)	[V]	Defense mechanisms	alpha/beta hydrolase fold	Gibberellin receptor GID1B OS=Arabidopsis thaliana OX=3702 GN=GID1B PE=1 SV=1	V	Defense mechanisms	gibberellin receptor GID1c-like protein [Medicago truncatula]
MsG0180004922.01	0.717427	1.40353	0.391504	2.2541	4.38624	2.39542	0.00672721	1.85068	up	--	--	Molecular Function: protein serine/threonine kinase activity (GO:0004674);;	--	--	[R]	General function prediction only	Leucine rich repeat	Receptor-like kinase TMK2 OS=Arabidopsis thaliana OX=3702 GN=TMK2 PE=1 SV=1	S	Function unknown	LRR receptor-like serine/threonine-protein kinase ERL2 [Medicago truncatula]
MsG0180004947.01	41.557	11.8217	13.4151	4.16118	6.27675	5.25809	0.00232608	-2.08959	down	--	--	Molecular Function: glutathione transferase activity (GO:0004364);; Cellular Component: cytoplasm (GO:0005737);; Biological Process: glutathione metabolic process (GO:0006749);;	K00799|3.4e-12|mtr:MTR_1g090150|K00799 glutathione S-transferase [EC:2.5.1.18] | (RefSeq) glutathione S-transferase, amino-terminal domain protein	Glutathione metabolism (ko00480)	--	--	--	--	O	Posttranslational modification, protein turnover, chaperones	glutathione transferase GST 23 [Medicago truncatula]
MsG0180004965.01	5.7823	2.23985	4.10879	0.879282	0.833588	1.135	2.80381e-06	-2.10064	down	--		Molecular Function: protein kinase activity (GO:0004672);; Molecular Function: ATP binding (GO:0005524);; Cellular Component: plasma membrane (GO:0005886);; Biological Process: hormone-mediated signaling pathway (GO:0009755);; Cellular Component: integral component of membrane (GO:0016021);;	K20718|6.4e-61|ats:109779221|K20718 LRR receptor-like serine/threonine-protein kinase ERECTA [EC:2.7.11.1] | (RefSeq) LOC109779221; LRR receptor-like serine/threonine-protein kinase ERECTA isoform X1	MAPK signaling pathway - plant (ko04016)	--	--	Protein kinase domain	Leucine-rich repeat receptor-like protein kinase PEPR1 OS=Arabidopsis thaliana OX=3702 GN=PEPR1 PE=1 SV=1	T	Signal transduction mechanisms	leucine-rich repeat receptor-like protein kinase PEPR1 [Medicago truncatula]
MsG0180004978.01	0.356573	0.411825	0.653221	0.163677	0.067404	0.041863	0.00367906	-2.31647	down	--	--	Biological Process: defense response (GO:0006952);; Cellular Component: integral component of membrane (GO:0016021);; Molecular Function: hydrolase activity (GO:0016787);; Molecular Function: ADP binding (GO:0043531);;	K13457|2.9e-77|qsu:111991885|K13457 disease resistance protein RPM1 | (RefSeq) putative disease resistance protein At1g50180	Plant-pathogen interaction (ko04626)	[T]	Signal transduction mechanisms	NB-ARC domain	Disease resistance protein RPP8 OS=Arabidopsis thaliana OX=3702 GN=RPP8 PE=1 SV=2	T	Signal transduction mechanisms	putative disease resistance RPP13-like protein 3 [Medicago truncatula]
MsG0180005039.01	1.50992	2.73122	1.4999	3.82391	5.62605	4.67077	0.00152566	1.30737	up	[QV]	Secondary metabolites biosynthesis, transport and catabolism;; Defense mechanisms	Molecular Function: iron ion binding (GO:0005506);; Cellular Component: membrane (GO:0016020);; Cellular Component: integral component of membrane (GO:0016021);; Molecular Function: oxidoreductase activity, acting on paired donors, with incorporation or reduction of molecular oxygen, NAD(P)H as one donor, and incorporation of one atom of oxygen (GO:0016709);; Molecular Function: heme binding (GO:…	K21995|2.8e-296|mtr:MTR_1g492820|K21995 cytochrome P450 family 77 subfamily A [EC:1.14.-.-] | (RefSeq) cytochrome P450 family 87 protein	Cutin, suberine and wax biosynthesis (ko00073)	[Q]	Secondary metabolites biosynthesis, transport and catabolism	Cytochrome P450	Cytochrome P450 77A3 OS=Glycine max OX=3847 GN=CYP77A3 PE=2 SV=1	Q	Secondary metabolites biosynthesis, transport and catabolism	cytochrome P450 77A3 [Medicago truncatula]
MsG0180005061.01	1.73081	2.16429	1.13733	3.01171	4.05596	3.27871	0.00650037	1.04496	up	[G]	Carbohydrate transport and metabolism	Cellular Component: integral component of membrane (GO:0016021);; Molecular Function: transmembrane transporter activity (GO:0022857);;	--	--	[R]	General function prediction only	Major Facilitator Superfamily	Organelle RRM domain-containing protein 1, chloroplastic OS=Arabidopsis thaliana OX=3702 GN=ORRM1 PE=1 SV=1	S	Function unknown	uncharacterized protein LOC114191397 [Vigna unguiculata]
MsG0180005067.01	36.5692	23.4301	28.1949	11.5002	15.3044	11.4658	1.57226e-05	-1.21242	down	--	--	Molecular Function: DNA binding (GO:0003677);; Cellular Component: nucleus (GO:0005634);;	K14491|2.0e-12|rcu:8282518|K14491 two-component response regulator ARR-B family | (RefSeq) two-component response regulator ARR12 isoform X1	Plant hormone signal transduction (ko04075)	--	--	Myb-like DNA-binding domain	Transcription factor HHO2 OS=Arabidopsis thaliana OX=3702 GN=HHO2 PE=1 SV=1	K	Transcription	transcription factor HHO2 [Medicago truncatula]
MsG0180005076.01	32.7362	10.1202	17.9968	7.46521	4.13747	3.86205	0.000347665	-1.99004	down	--	--	Molecular Function: molecular_function (GO:0003674);; Molecular Function: enzyme inhibitor activity (GO:0004857);; Molecular Function: protein binding (GO:0005515);; Cellular Component: cellular_component (GO:0005575);; Cellular Component: cell wall (GO:0005618);; Cellular Component: intracellular (GO:0005622);; Cellular Component: obsolete cell (GO:0005623);; Cellular Component: cytoplasm (GO:00…	--	--	--	--	Leucine rich repeat	Polygalacturonase inhibitor 1 OS=Arabidopsis thaliana OX=3702 GN=PGIP1 PE=1 SV=1	S	Function unknown	polygalacturonase inhibitor [Medicago truncatula]
MsG0180005192.01	33.6168	8.13047	15.2692	6.79446	8.03163	6.28566	0.00633742	-1.45232	down	[R]	General function prediction only	--	K03857|9.3e-11|ini:109192022|K03857 phosphatidylinositol N-acetylglucosaminyltransferase subunit A [EC:2.4.1.198] | (RefSeq) phosphatidylinositol N-acetylglucosaminyltransferase subunit A-like	Glycosylphosphatidylinositol (GPI)-anchor biosynthesis (ko00563)	--	--	von Willebrand factor type A domain	E3 ubiquitin-protein ligase WAV3 OS=Arabidopsis thaliana OX=3702 GN=WAV3 PE=1 SV=1	W	Extracellular structures	uncharacterized protein LOC11410528 [Medicago truncatula]
MsG0180005264.01	96.5695	74.7968	79.0649	25.6623	49.3293	29.3349	6.16765e-05	-1.26691	down	[R]	General function prediction only	Molecular Function: transcription coregulator activity (GO:0003712);; Biological Process: regulation of transcription, DNA-templated (GO:0006355);; Molecular Function: chromatin DNA binding (GO:0031490);;	K14972|5.1e-80|mtr:MTR_4g009740|K14972 PAX-interacting protein 1 | (RefSeq) mediator of RNA polymerase II transcription subunit 15a, putative	--	--	--	Carbon-nitrogen hydrolase	Mediator of RNA polymerase II transcription subunit 15a OS=Arabidopsis thaliana OX=3702 GN=MED15A PE=1 SV=1	S	Function unknown	mediator of RNA polymerase II transcription subunit 15a [Medicago truncatula]
MsG0180005349.01	9.05058	10.1948	7.18974	17.115	24.5309	19.3383	1.07904e-06	1.20631	up	[J]	Translation, ribosomal structure and biogenesis	Molecular Function: nucleic acid binding (GO:0003676);; Cellular Component: ribosome (GO:0005840);;	K02945|1.4e-271|mtr:MTR_1g097610|K02945 small subunit ribosomal protein S1 | (RefSeq) 30S ribosomal protein S1	Ribosome (ko03010)	--	--	S1 RNA binding domain	Protein PIGMENT DEFECTIVE 338, chloroplastic OS=Arabidopsis thaliana OX=3702 GN=PDE338 PE=1 SV=1	J	Translation, ribosomal structure and biogenesis	uncharacterized protein LOC25485041 isoform X2 [Medicago truncatula]
MsG0180005385.01	6.31929	14.5362	9.45235	19.4384	23.8207	17.2291	0.00955334	1.00578	up	--	--	--	--	--	--	--	--	--	--	--	early nodulin-20 [Medicago truncatula]
MsG0180005423.01	1.8135	2.33136	1.8729	5.14038	5.31811	4.53506	0.00012059	1.30676	up	--	--	Molecular Function: nucleotide-sugar transmembrane transporter activity (GO:0005338);; Molecular Function: GDP-fucose transmembrane transporter activity (GO:0005457);; Cellular Component: Golgi apparatus (GO:0005794);; Molecular Function: antiporter activity (GO:0015297);; Cellular Component: integral component of membrane (GO:0016021);; Molecular Function: transmembrane transporter activity (GO:…	K15281|2.4e-153|spen:107015136|K15281 solute carrier family 35 | (RefSeq) GDP-mannose transporter GONST3-like	--	[GOU]	Carbohydrate transport and metabolism;; Posttranslational modification, protein turnover, chaperones;; Intracellular trafficking, secretion, and vesicular transport	Triose-phosphate Transporter family	GDP-mannose transporter GONST3 OS=Arabidopsis thaliana OX=3702 GN=GONST3 PE=2 SV=1	--	--	GDP-mannose transporter GONST3 [Medicago truncatula]
MsG0180005437.01	0.329749	1.49016	0.582977	0.093524	0.212487	0.136669	0.00189463	-2.3772	down	[L]	Replication, recombination and repair	Biological Process: telomere maintenance (GO:0000723);; Molecular Function: DNA helicase activity (GO:0003678);; Molecular Function: ATP binding (GO:0005524);; Biological Process: DNA repair (GO:0006281);; Biological Process: DNA recombination (GO:0006310);;	K15255|4.2e-202|mtr:MTR_4g076760|K15255 ATP-dependent DNA helicase PIF1 [EC:3.6.4.12] | (RefSeq) PIF1-like helicase	--	[D]	Cell cycle control, cell division, chromosome partitioning	PIF1-like helicase	--	D	Cell cycle control, cell division, chromosome partitioning	uncharacterized protein LOC112420768 [Medicago truncatula]
MsG0180005443.01	51.6386	38.5087	48.9171	18.5144	23.0388	18.0747	2.18728e-08	-1.22749	down	--	--	--	--	--	--	--	N-terminal C2 in EEIG1 and EHBP1 proteins	--	S	Function unknown	paramyosin [Medicago truncatula]
MsG0180005451.01	29.0961	20.84	26.1615	10.2295	13.8278	10.9401	3.63245e-06	-1.1266	down	--	--	--	--	--	--	--	N-terminal C2 in EEIG1 and EHBP1 proteins	--	S	Function unknown	paramyosin [Medicago truncatula]
MsG0180005458.01	32.9451	39.6401	48.6107	19.6225	23.2622	17.0943	8.05893e-05	-1.01423	down	--	--	Molecular Function: transcription regulatory region sequence-specific DNA binding (GO:0000976);; Molecular Function: DNA-binding transcription factor activity (GO:0003700);; Cellular Component: nucleus (GO:0005634);; Biological Process: cell differentiation (GO:0030154);; Molecular Function: sequence-specific DNA binding (GO:0043565);;	K09422|2.6e-164|mtr:MTR_1g100653|K09422 transcription factor MYB, plant | (RefSeq) myb transcription factor MIXTA-like protein	--	[K]	Transcription	Myb-like DNA-binding domain	Transcription factor MYB17 OS=Arabidopsis thaliana OX=3702 GN=MYB17 PE=1 SV=1	K	Transcription	transcription factor MYB41 [Medicago truncatula]
MsG0180005479.01	27.513	30.7614	38.9862	10.747	17.828	13.711	3.0836e-05	-1.20318	down	--	--	Molecular Function: RNA polymerase II cis-regulatory region sequence-specific DNA binding (GO:0000978);; Molecular Function: DNA-binding transcription factor activity (GO:0003700);; Cellular Component: nucleus (GO:0005634);; Biological Process: cellular response to heat (GO:0034605);; Cellular Component: host cell nucleus (GO:0042025);; Molecular Function: sequence-specific DNA binding (GO:004356…	K09419|4.3e-148|mtr:MTR_1g100777|K09419 heat shock transcription factor, other eukaryote | (RefSeq) heat shock transcription factor B2A	--	[K]	Transcription	HSF-type DNA-binding	Heat stress transcription factor B-2b OS=Oryza sativa subsp. japonica OX=39947 GN=HSFB2B PE=2 SV=1	K	Transcription	heat stress transcription factor B-2b [Medicago truncatula]
MsG0180005492.01	3.09062	2.31549	1.42018	5.06457	10.2573	7.43797	0.000467429	1.72997	up	[E]	Amino acid transport and metabolism	Molecular Function: 4-hydroxy-tetrahydrodipicolinate reductase (GO:0008839);; Biological Process: lysine biosynthetic process via diaminopimelate (GO:0009089);; Cellular Component: chloroplast stroma (GO:0009570);; Biological Process: photosynthesis, light reaction (GO:0019684);;	K16908|4.0e-154|mtr:MTR_1g101400|K16908 chloroplast NAD(P)H dehydrogenase [EC:1.6.99.-] | (RefSeq) dihydrodipicolinate reductase	--	--	--	Dihydrodipicolinate reductase, N-terminus	Dihydrodipicolinate reductase-like protein CRR1, chloroplastic OS=Arabidopsis thaliana OX=3702 GN=DAPB3 PE=2 SV=1	E	Amino acid transport and metabolism	dihydrodipicolinate reductase-like protein CRR1, chloroplastic [Medicago truncatula]
MsG0180005493.01	7.74925	5.32504	5.92655	1.85325	3.29063	2.79285	0.000519239	-1.26419	down	--	--	Molecular Function: chaperone binding (GO:0051087);;	--	--	[T]	Signal transduction mechanisms	BAG domain	BAG family molecular chaperone regulator 1 OS=Arabidopsis thaliana OX=3702 GN=BAG1 PE=1 SV=1	T	Signal transduction mechanisms	BAG family molecular chaperone regulator 3 [Medicago truncatula]
MsG0180005503.01	37.305	15.477	31.9926	1.93638	10.6838	4.70686	0.000458367	-2.29008	down	--	--	Molecular Function: DNA binding (GO:0003677);; Molecular Function: DNA-binding transcription factor activity (GO:0003700);; Cellular Component: nucleus (GO:0005634);;	K09286|5.0e-55|sind:105179256|K09286 EREBP-like factor | (RefSeq) dehydration-responsive element-binding protein 1B	--	--	--	AP2 domain	Dehydration-responsive element-binding protein 1A OS=Arabidopsis thaliana OX=3702 GN=DREB1A PE=1 SV=2	K	Transcription	dehydration-responsive element-binding protein 1A [Medicago truncatula]
MsG0180005516.01	7.89475	14.0242	17.0269	35.8178	42.5167	23.6156	0.000179982	1.39388	up	[G]	Carbohydrate transport and metabolism	Molecular Function: magnesium ion binding (GO:0000287);; Molecular Function: phosphoglucomutase activity (GO:0004614);; Biological Process: carbohydrate metabolic process (GO:0005975);;	K01835|1.2e-276|mtr:MTR_1g102010|K01835 phosphoglucomutase [EC:5.4.2.2] | (RefSeq) phosphogluco-mutase	Glycolysis / Gluconeogenesis (ko00010);; Pentose phosphate pathway (ko00030);; Galactose metabolism (ko00052);; Purine metabolism (ko00230);; Starch and sucrose metabolism (ko00500);; Amino sugar and nucleotide sugar metabolism (ko00520)	[G]	Carbohydrate transport and metabolism	Phosphoglucomutase/phosphomannomutase, alpha/beta/alpha domain III	Phosphoglucomutase, chloroplastic OS=Pisum sativum OX=3888 GN=PGMP PE=2 SV=1	G	Carbohydrate transport and metabolism	phosphoglucomutase, chloroplastic isoform X1 [Medicago truncatula]
MsG0180005519.01	0.213157	0.3066	0.31785	2.23288	1.6897	1.86306	5.46124e-06	2.68777	up	[Q]	Secondary metabolites biosynthesis, transport and catabolism	Biological Process: response to light stimulus (GO:0009416);; Biological Process: gibberellin biosynthetic process (GO:0009686);; Biological Process: unidimensional cell growth (GO:0009826);; Biological Process: flower development (GO:0009908);; Molecular Function: gibberellin 20-oxidase activity (GO:0045544);; Molecular Function: metal ion binding (GO:0046872);; Molecular Function: gibberellin-4…	K05282|1.2e-222|mtr:MTR_1g102070|K05282 gibberellin-44 dioxygenase [EC:1.14.11.12] | (RefSeq) gibberellin 20-oxidase	Diterpenoid biosynthesis (ko00904)	[QR]	Secondary metabolites biosynthesis, transport and catabolism;; General function prediction only	2OG-Fe(II) oxygenase superfamily	Gibberellin 20 oxidase 1 OS=Arabidopsis thaliana OX=3702 GN=GA20OX1 PE=2 SV=2	Q	Secondary metabolites biosynthesis, transport and catabolism	gibberellin 20 oxidase 1 [Medicago truncatula]
MsG0180005529.01	7.43293	11.2592	4.52925	19.3608	26.5557	16.9379	0.00138937	1.44503	up	[O]	Posttranslational modification, protein turnover, chaperones	Molecular Function: serine-type endopeptidase activity (GO:0004252);;	K15333|8.7e-18|nsy:104224633|K15333 tRNA guanosine-2'-O-methyltransferase [EC:2.1.1.34] | (RefSeq) uncharacterized protein LOC104224633	--	--	--	Subtilase family	Subtilisin-like protease SBT1.3 OS=Arabidopsis thaliana OX=3702 GN=SBT1.3 PE=2 SV=1	G	Carbohydrate transport and metabolism	subtilisin-like protease SBT1.3 [Medicago truncatula]
MsG0180005530.01	5.8053	6.9777	6.3133	14.1272	16.6128	14.4103	4.21373e-08	1.23747	up	[O]	Posttranslational modification, protein turnover, chaperones	Molecular Function: serine-type endopeptidase activity (GO:0004252);;	K15333|1.0e-38|nsy:104224633|K15333 tRNA guanosine-2'-O-methyltransferase [EC:2.1.1.34] | (RefSeq) uncharacterized protein LOC104224633	--	--	--	Subtilase family	Subtilisin-like protease SBT1.3 OS=Arabidopsis thaliana OX=3702 GN=SBT1.3 PE=2 SV=1	G	Carbohydrate transport and metabolism	subtilisin-like protease SBT1.3 [Medicago truncatula]
MsG0180005532.01	9.81681	8.32288	6.52818	2.09433	2.27247	2.36928	3.71003e-15	-1.87646	down	[L]	Replication, recombination and repair	Molecular Function: RNA binding (GO:0003723);; Molecular Function: RNA helicase activity (GO:0003724);; Molecular Function: ATP binding (GO:0005524);; Cellular Component: nucleolus (GO:0005730);;	K16911|4.1e-269|mtr:MTR_1g102410|K16911 ATP-dependent RNA helicase DDX21 [EC:3.6.4.13] | (RefSeq) DEAD-box ATP-dependent RNA helicase	--	[A]	RNA processing and modification	DEAD/DEAH box helicase	DEAD-box ATP-dependent RNA helicase 7 OS=Spinacia oleracea OX=3562 GN=RH7 PE=2 SV=1	A	RNA processing and modification	DEAD-box ATP-dependent RNA helicase 7 [Medicago truncatula]
MsG0180005575.01	1.88759	2.14679	1.01961	4.38387	5.18869	4.90266	5.47447e-05	1.51077	up	--	--	Molecular Function: actin binding (GO:0003779);; Molecular Function: kinase activity (GO:0016301);;	--	--	--	--	--	Protein NETWORKED 1A OS=Arabidopsis thaliana OX=3702 GN=NET1A PE=1 SV=1	S	Function unknown	kinase interacting (KIP1-like) family protein [Medicago truncatula]
MsG0180005596.01	1.89135	3.43388	1.69377	7.9703	7.53642	8.83789	3.84474e-06	1.79807	up	--	--	--	K02930|8.6e-06|vvi:100253424|K02930 large subunit ribosomal protein L4e | (RefSeq) 60S ribosomal protein L4-like	Ribosome (ko03010)	--	--	zinc-finger of the FCS-type, C2-C2	FCS-Like Zinc finger 8 OS=Arabidopsis thaliana OX=3702 GN=FLZ8 PE=1 SV=1	S	Function unknown	protein MARD1 [Medicago truncatula]
MsG0180005648.01	23.3235	6.77177	9.14185	4.00614	3.94448	4.79495	0.00365202	-1.63715	down	[I]	Lipid transport and metabolism	Biological Process: catabolic process (GO:0009056);; Molecular Function: hydrolase activity (GO:0016787);; Molecular Function: 2-hydroxyisoflavanone dehydratase activity (GO:0033987);; Molecular Function: methyl indole-3-acetate esterase activity (GO:0080030);;	K13258|5.8e-114|lang:109331604|K13258 2-hydroxyisoflavanone dehydratase [EC:4.2.1.105] | (RefSeq) 2-hydroxyisoflavanone dehydratase-like	Isoflavonoid biosynthesis (ko00943)	[V]	Defense mechanisms	alpha/beta hydrolase fold	2-hydroxyisoflavanone dehydratase OS=Glycyrrhiza echinata OX=46348 GN=HIDM PE=1 SV=1	V	Defense mechanisms	2-hydroxyisoflavanone dehydratase [Medicago truncatula]
MsG0180005683.01	2.02981	1.83599	1.26484	0.749722	0.551077	0.943962	0.00229479	-1.19869	down	--		Molecular Function: protein kinase activity (GO:0004672);; Molecular Function: ATP binding (GO:0005524);; Cellular Component: integral component of membrane (GO:0016021);;	K24104|3.1e-67|thj:104799061|K24104 GPN-loop GTPase | (RefSeq) LOW QUALITY PROTEIN: uncharacterized protein LOC104799061	--	--	--	Salt stress response/antifungal	Cysteine-rich receptor-like protein kinase 8 OS=Arabidopsis thaliana OX=3702 GN=CRK8 PE=3 SV=2	--	--	hypothetical protein PHAVU_007G051400g [Phaseolus vulgaris]
MsG0180005807.01	23.0846	20.2656	20.0567	35.1282	62.2806	35.313	0.00556691	1.07687	up	--	--	Molecular Function: UDP-glycosyltransferase activity (GO:0008194);; Cellular Component: intracellular membrane-bounded organelle (GO:0043231);; Molecular Function: quercetin 3-O-glucosyltransferase activity (GO:0080043);; Molecular Function: quercetin 7-O-glucosyltransferase activity (GO:0080044);;	K23279|1.0e-19|vvi:100247052|K23279 gallate 1-beta-glucosyltransferase [EC:2.4.1.136] | (RefSeq) GT3; cinnamate beta-D-glucosyltransferase-like	--	[GC]	Carbohydrate transport and metabolism;; Energy production and conversion	--	Putative UDP-glucose glucosyltransferase OS=Fragaria ananassa OX=3747 GN=GT5 PE=2 SV=1	--	--	gallate 1-beta-glucosyltransferase [Medicago truncatula]
MsG0180005811.01	161.16	49.1617	61.9225	7.51134	21.5186	8.07436	0.000867742	-2.88919	down	[G]	Carbohydrate transport and metabolism	Molecular Function: UDP-glycosyltransferase activity (GO:0008194);; Cellular Component: intracellular membrane-bounded organelle (GO:0043231);; Molecular Function: quercetin 3-O-glucosyltransferase activity (GO:0080043);; Molecular Function: quercetin 7-O-glucosyltransferase activity (GO:0080044);;	K13692|5.9e-272|mtr:MTR_1g107380|K13692 UDP-glucose:(indol-3-yl)acetate beta-D-glucosyltransferase [EC:2.4.1.121] | (RefSeq) UDP-glucosyltransferase family protein	--	[GC]	Carbohydrate transport and metabolism;; Energy production and conversion	UDP-glucoronosyl and UDP-glucosyl transferase	Limonoid UDP-glucosyltransferase OS=Citrus unshiu OX=55188 PE=2 SV=1	--	--	UDP-glycosyltransferase 84B2 [Medicago truncatula]
MsG0180005822.01	12.4392	13.542	7.99656	22.4497	27.278	19.5889	0.00278474	1.02773	up	--	--	Molecular Function: molecular_function (GO:0003674);; Molecular Function: binding (GO:0005488);; Cellular Component: cellular_component (GO:0005575);; Cellular Component: intracellular (GO:0005622);; Cellular Component: obsolete cell (GO:0005623);; Cellular Component: cytoplasm (GO:0005737);; Biological Process: transport (GO:0006810);; Biological Process: response to stress (GO:0006950);; Biolog…	K07937|3.5e-20|pper:18767606|K07937 ADP-ribosylation factor 1/2 | (RefSeq) ADP-ribosylation factor 1	Endocytosis (ko04144)	--	--	--	Stress enhanced protein 1, chloroplastic OS=Arabidopsis thaliana OX=3702 GN=SEP1 PE=2 SV=1	S	Function unknown	stress enhanced protein [Medicago truncatula]
MsG0180005847.01	9.35144	8.32968	8.541	14.3792	23.4502	16.1433	0.000327905	1.03694	up	[V]	Defense mechanisms	Molecular Function: ATP binding (GO:0005524);; Cellular Component: integral component of membrane (GO:0016021);; Molecular Function: ATPase activity (GO:0016887);;	K21396|6.9e-59|gsl:Gasu_36200|K21396 ATP-binding cassette, subfamily G (WHITE), eye pigment precursor transporter | (RefSeq) ABC transporter, ATP-binding protein	--	[Q]	Secondary metabolites biosynthesis, transport and catabolism	ABC transporter	ABC transporter G family member 7 OS=Arabidopsis thaliana OX=3702 GN=ABCG7 PE=2 SV=1	Q	Secondary metabolites biosynthesis, transport and catabolism	white-brown-complex ABC transporter family protein [Medicago truncatula]
MsG0180005848.01	13.0054	12.0887	10.1027	21.1997	30.1257	20.8513	0.000162142	1.03348	up	--	--	Molecular Function: ATP binding (GO:0005524);; Cellular Component: integral component of membrane (GO:0016021);; Molecular Function: ATPase activity (GO:0016887);;	K05681|4.8e-13|mis:MICPUN_109094|K05681 ATP-binding cassette, subfamily G (WHITE), member 2 | (RefSeq) ATP-binding cassette superfamily	ABC transporters (ko02010)	[Q]	Secondary metabolites biosynthesis, transport and catabolism	ABC-2 type transporter	ABC transporter G family member 7 OS=Arabidopsis thaliana OX=3702 GN=ABCG7 PE=2 SV=1	Q	Secondary metabolites biosynthesis, transport and catabolism	white-brown-complex ABC transporter family protein [Medicago truncatula]
MsG0180005869.01	5.44692	6.61412	10.9298	1.68263	1.64157	3.77429	0.00544778	-1.67947	down	--	--	--	K03327|1.1e-18|nta:107781954|K03327 multidrug resistance protein, MATE family | (RefSeq) protein DETOXIFICATION 14-like	--	--	--	Domain of unknown function (DUF4228)	--	S	Function unknown	uncharacterized protein LOC11425383 [Medicago truncatula]
MsG0180005878.01	201.209	164.094	181.181	62.5139	95.0915	90.255	6.75864e-07	-1.14769	down	--	--	--	--	--	--	--	--	--	S	Function unknown	sarcoplasmic reticulum histidine-rich calcium-binding protein isoform 1 [Spatholobus suberectus]
MsG0180005887.01	6.35689	10.4562	12.8388	2.52661	2.36478	3.18511	0.00134641	-1.83139	down	--	--	Molecular Function: DNA binding (GO:0003677);; Cellular Component: nucleus (GO:0005634);;	--	--	[O]	Posttranslational modification, protein turnover, chaperones	--	Transcription factor DIVARICATA OS=Antirrhinum majus OX=4151 GN=DIVARICATA PE=2 SV=1	K	Transcription	transcription factor DIVARICATA [Medicago truncatula]
MsG0180005907.01	19.3921	19.1855	12.3809	6.49452	6.33577	9.59118	0.00537962	-1.18006	down	--	--	--	--	--	--	--	--	--	--	--	hypothetical protein MTR_2g438030 [Medicago truncatula]
MsG0180005921.01	1.74871	3.28602	2.28702	5.76168	3.91737	5.047	0.00477983	1.01142	up	[T]	Signal transduction mechanisms	Molecular Function: protein kinase activity (GO:0004672);; Molecular Function: ATP binding (GO:0005524);; Cellular Component: integral component of membrane (GO:0016021);;	K00924|2.1e-44|cpap:110818260|K00924 kinase [EC:2.7.1.-] | (RefSeq) receptor protein kinase CLAVATA1	--	--	--	Protein kinase domain	Receptor protein kinase-like protein ZAR1 OS=Arabidopsis thaliana OX=3702 GN=ZAR1 PE=1 SV=1	T	Signal transduction mechanisms	receptor protein kinase-like protein ZAR1 [Medicago truncatula]
MsG0180005930.01	1.46146	2.09313	1.00374	0.369913	0.114152	0.295594	0.00055957	-2.51099	down	[E]	Amino acid transport and metabolism	Biological Process: glutamine metabolic process (GO:0006541);; Molecular Function: transferase activity (GO:0016740);; Molecular Function: gamma-glutamyl-gamma-aminobutyrate hydrolase activity (GO:0033969);;	--	--	--	--	Peptidase C26	Putative glutamine amidotransferase GAT1_2.1 OS=Arabidopsis thaliana OX=3702 GN=GAT1_2.1 PE=2 SV=1	F	Nucleotide transport and metabolism	putative glutamine amidotransferase GAT1_2.1 [Medicago truncatula]
MsG0180006003.01	11.1488	17.9761	11.0366	4.7249	3.97548	6.52119	0.00351382	-1.39219	down	--	--	Cellular Component: integral component of membrane (GO:0016021);;	--	--	--	--	--	--	S	Function unknown	F-box/RNI superfamily protein [Medicago truncatula]
MsG0180006012.01	63.0083	49.6976	58.7785	15.5317	25.0589	17.4841	2.15321e-09	-1.56587	down	--	--	Molecular Function: DNA binding (GO:0003677);; Cellular Component: nucleus (GO:0005634);; Biological Process: response to abscisic acid (GO:0009737);; Biological Process: negative regulation of abscisic acid biosynthetic process (GO:0090359);; Biological Process: response to salt (GO:1902074);;	K08869|4.1e-27|cre:CHLREDRAFT_165812|K08869 aarF domain-containing kinase | (RefSeq) predicted protein	--	[O]	Posttranslational modification, protein turnover, chaperones	Myb-like DNA-binding domain	Transcription factor SRM1 OS=Arabidopsis thaliana OX=3702 GN=SRM1 PE=1 SV=1	K	Transcription	transcription factor DIVARICATA [Medicago truncatula]
MsG0180006042.01	2.43989	3.20089	2.73996	7.42728	6.54558	6.37001	2.92796e-05	1.2774	up	[CHR]	Energy production and conversion;; Coenzyme transport and metabolism;; General function prediction only	Cellular Component: cytosol (GO:0005829);; Molecular Function: glycerate dehydrogenase activity (GO:0008465);; Molecular Function: hydroxypyruvate reductase activity (GO:0016618);; Molecular Function: glyoxylate reductase (NADP) activity (GO:0030267);; Molecular Function: NAD binding (GO:0051287);;	K15893|5.2e-134|mtr:MTR_1g112510|K15893 glycerate dehydrogenase [EC:1.1.1.29] | (RefSeq) D-glycerate dehydrogenase/hydroxypyruvate reductase	Glycine, serine and threonine metabolism (ko00260);; Glyoxylate and dicarboxylate metabolism (ko00630);; Carbon metabolism (ko01200)	[C]	Energy production and conversion	D-isomer specific 2-hydroxyacid dehydrogenase, NAD binding domain	Glycerate dehydrogenase HPR, peroxisomal OS=Arabidopsis thaliana OX=3702 GN=HPR PE=1 SV=1	C	Energy production and conversion	glycerate dehydrogenase [Medicago truncatula]
MsG0180006047.01	160.934	66.7634	71.7549	23.9959	34.306	30.1478	8.03436e-06	-1.7742	down	--	--	--	K08900|3.7e-11|jcu:105628855|K08900 mitochondrial chaperone BCS1 | (RefSeq) AAA-ATPase At3g50940	--	--	--	Arabidopsis phospholipase-like protein (PEARLI 4)	--	S	Function unknown	uncharacterized protein LOC25485619 isoform X3 [Medicago truncatula]
MsG0180006072.01	0.99857	0.97694	0.642334	2.76874	3.66727	2.50587	1.72979e-06	1.76419	up	--	--	Molecular Function: nucleic acid binding (GO:0003676);; Molecular Function: zinc ion binding (GO:0008270);; Biological Process: DNA integration (GO:0015074);;	K11584|4.9e-30|mtr:MTR_1g112940|K11584 serine/threonine-protein phosphatase 2A regulatory subunit B' | (RefSeq) protein phosphatase 2A regulatory B subunit family protein	mRNA surveillance pathway (ko03015)	[T]	Signal transduction mechanisms	Protein phosphatase 2A regulatory B subunit (B56 family)	Serine/threonine protein phosphatase 2A 57 kDa regulatory subunit B' kappa isoform OS=Arabidopsis thaliana OX=3702 GN=B'KAPPA PE=1 SV=1	L	Replication, recombination and repair	Integrase, catalytic region; Zinc finger, CCHC-type; Peptidase aspartic, catalytic [Medicago truncatula]
MsG0180006126.01	31.1447	19.8084	28.2358	3.97998	3.04766	2.70918	7.53821e-23	-3.02946	down	[O]	Posttranslational modification, protein turnover, chaperones	Molecular Function: glutathione transferase activity (GO:0004364);; Cellular Component: cytoplasm (GO:0005737);; Biological Process: glutathione metabolic process (GO:0006749);;	K00799|2.4e-110|mtr:MTR_1g115195|K00799 glutathione S-transferase [EC:2.5.1.18] | (RefSeq) glutathione S-transferase	Glutathione metabolism (ko00480)	[O]	Posttranslational modification, protein turnover, chaperones	Glutathione S-transferase, N-terminal domain	Probable glutathione S-transferase OS=Nicotiana tabacum OX=4097 PE=2 SV=1	O	Posttranslational modification, protein turnover, chaperones	probable glutathione S-transferase [Medicago truncatula]
MsG0180006203.01	110.792	86.6353	109.147	38.0014	47.8895	47.5839	1.03035e-09	-1.2072	down	--	--	--	--	--	--	--	--	--	--	--	hypothetical protein MtrunA17_Chr1g0213121 [Medicago truncatula]
MsG0180006212.01	13.3484	12.5415	12.9684	23.8137	37.2381	26.1757	1.10479e-06	1.16356	up	[G]	Carbohydrate transport and metabolism	Molecular Function: transketolase activity (GO:0004802);; Cellular Component: cytosol (GO:0005829);; Biological Process: pentose-phosphate shunt (GO:0006098);;	K00615|0.0e+00|mtr:MTR_5g059410|K00615 transketolase [EC:2.2.1.1] | (RefSeq) plastid transketolase	Pentose phosphate pathway (ko00030);; Carbon fixation in photosynthetic organisms (ko00710);; Carbon metabolism (ko01200);; Biosynthesis of amino acids (ko01230)	[G]	Carbohydrate transport and metabolism	Transketolase, thiamine diphosphate binding domain	Transketolase-1, chloroplastic OS=Arabidopsis thaliana OX=3702 GN=TKL-1 PE=1 SV=1	G	Carbohydrate transport and metabolism	transketolase, chloroplastic [Medicago truncatula]
MsG0280006336.01	29.2625	13.9486	13.4031	67.5557	99.3002	46.654	2.89252e-05	1.90481	up	[C]	Energy production and conversion	Molecular Function: electron transfer activity (GO:0009055);; Cellular Component: chloroplast (GO:0009507);; Molecular Function: metal ion binding (GO:0046872);; Molecular Function: 2 iron, 2 sulfur cluster binding (GO:0051537);;	K02639|2.2e-71|mtr:MTR_2g006290|K02639 ferredoxin | (RefSeq) 2Fe-2S ferredoxin superfamily protein	Photosynthesis (ko00195)	--	--	2Fe-2S iron-sulfur cluster binding domain	Ferredoxin-1, chloroplastic OS=Pisum sativum OX=3888 GN=PETF PE=1 SV=2	C	Energy production and conversion	ferredoxin [Medicago truncatula]
MsG0280006376.01	2.69898	7.04928	3.56455	10.9802	10.7639	14.6072	0.00442957	1.45168	up	--	--	--	K07943|3.3e-24|ghi:107926865|K07943 ADP-ribosylation factor-like protein 2 | (RefSeq) uncharacterized protein LOC107926865	--	--	--	--	--	--	--	uncharacterized protein LOC11418822 [Medicago truncatula]
MsG0280006426.01	12.2349	27.4616	29.212	33.9336	48.5023	63.5786	0.00766343	1.08413	up	[G]	Carbohydrate transport and metabolism	Molecular Function: peroxidase activity (GO:0004601);; Biological Process: response to oxidative stress (GO:0006979);; Molecular Function: UDP-glycosyltransferase activity (GO:0008194);; Molecular Function: heme binding (GO:0020037);; Biological Process: hydrogen peroxide catabolic process (GO:0042744);; Molecular Function: metal ion binding (GO:0046872);;	K18823|7.6e-276|mtr:MTR_2g008225|K18823 soyasaponin III rhamnosyltransferase [EC:2.4.1.273] | (RefSeq) UDP-glucosyltransferase family protein	--	[GC]	Carbohydrate transport and metabolism;; Energy production and conversion	UDP-glucoronosyl and UDP-glucosyl transferase	Soyasaponin III rhamnosyltransferase OS=Glycine max OX=3847 GN=GmSGT3 PE=1 SV=1	H	Coenzyme transport and metabolism	Soyasaponin III rhamnosyltransferase [Mucuna pruriens]
MsG0280006428.01	0.609342	3.11249	1.7901	5.45592	15.0199	9.72066	0.000100127	2.46046	up	--	--	Molecular Function: UDP-glycosyltransferase activity (GO:0008194);; Cellular Component: intracellular membrane-bounded organelle (GO:0043231);;	K18823|2.7e-162|lang:109334198|K18823 soyasaponin III rhamnosyltransferase [EC:2.4.1.273] | (RefSeq) soyasaponin III rhamnosyltransferase-like	--	[GC]	Carbohydrate transport and metabolism;; Energy production and conversion	UDP-glucoronosyl and UDP-glucosyl transferase	Soyasaponin III rhamnosyltransferase OS=Glycine max OX=3847 GN=GmSGT3 PE=1 SV=1	H	Coenzyme transport and metabolism	soyasaponin III rhamnosyltransferase [Medicago truncatula]
MsG0280006429.01	15.6362	22.4512	15.7949	41.8261	56.4947	79.9368	2.80382e-09	1.72334	up	--	--	Molecular Function: UDP-glycosyltransferase activity (GO:0008194);; Cellular Component: intracellular membrane-bounded organelle (GO:0043231);;	K18823|6.2e-274|mtr:MTR_2g008220|K18823 soyasaponin III rhamnosyltransferase [EC:2.4.1.273] | (RefSeq) UDP-glucosyltransferase family protein	--	[GC]	Carbohydrate transport and metabolism;; Energy production and conversion	UDP-glucoronosyl and UDP-glucosyl transferase	Soyasaponin III rhamnosyltransferase OS=Glycine max OX=3847 GN=GmSGT3 PE=1 SV=1	H	Coenzyme transport and metabolism	putative soyasaponin III rhamnosyltransferase [Medicago truncatula]
MsG0280006476.01	98.1768	40.4239	53.8988	27.7773	28.2235	30.3423	0.00191293	-1.17277	down	[H]	Coenzyme transport and metabolism	Molecular Function: GTP cyclohydrolase II activity (GO:0003935);; Cellular Component: cytoplasm (GO:0005737);; Molecular Function: 3,4-dihydroxy-2-butanone-4-phosphate synthase activity (GO:0008686);; Biological Process: riboflavin biosynthetic process (GO:0009231);; Cellular Component: chloroplast (GO:0009507);;	K14652|9.9e-293|mtr:MTR_2g009270|K14652 3,4-dihydroxy 2-butanone 4-phosphate synthase / GTP cyclohydrolase II [EC:4.1.99.12 3.5.4.25] | (RefSeq) 3,4-dihydroxy-2-butanone 4-phosphate synthase	Riboflavin metabolism (ko00740);; Folate biosynthesis (ko00790)	[H]	Coenzyme transport and metabolism	3,4-dihydroxy-2-butanone 4-phosphate synthase	Bifunctional riboflavin biosynthesis protein RIBA 1, chloroplastic OS=Arabidopsis thaliana OX=3702 GN=RIBA1 PE=1 SV=2	H	Coenzyme transport and metabolism	bifunctional riboflavin biosynthesis protein RIBA 1, chloroplastic [Medicago truncatula]
MsG0280006498.01	1.59234	2.11751	2.35635	4.77131	5.10908	7.01674	4.43947e-07	1.47424	up	[O]	Posttranslational modification, protein turnover, chaperones	Molecular Function: ATP binding (GO:0005524);; Biological Process: protein folding (GO:0006457);; Molecular Function: unfolded protein binding (GO:0051082);;	K04043|0.0e+00|mtr:MTR_2g010020|K04043 molecular chaperone DnaK | (RefSeq) heat shock 70 kDa protein	RNA degradation (ko03018)	[O]	Posttranslational modification, protein turnover, chaperones	Hsp70 protein	Heat shock 70 kDa protein, mitochondrial OS=Phaseolus vulgaris OX=3885 PE=2 SV=1	O	Posttranslational modification, protein turnover, chaperones	heat shock 70 kDa protein [Medicago truncatula]
MsG0280006537.01	5.28159	4.56464	5.39404	9.98575	10.9063	10.9528	3.43295e-05	1.05301	up	[CP]	Energy production and conversion;; Inorganic ion transport and metabolism	Molecular Function: magnesium ion binding (GO:0000287);; Molecular Function: inorganic diphosphatase activity (GO:0004427);; Cellular Component: cytoplasm (GO:0005737);; Biological Process: phosphate-containing compound metabolic process (GO:0006796);;	K01507|1.2e-127|mtr:MTR_2g010430|K01507 inorganic pyrophosphatase [EC:3.6.1.1] | (RefSeq) inorganic pyrophosphatase	Oxidative phosphorylation (ko00190)	[C]	Energy production and conversion	Inorganic pyrophosphatase	Soluble inorganic pyrophosphatase 6, chloroplastic OS=Arabidopsis thaliana OX=3702 GN=PPA6 PE=1 SV=1	C	Energy production and conversion	soluble inorganic pyrophosphatase 6, chloroplastic [Medicago truncatula]
MsG0280006607.01	1.30679	1.32353	2.03423	3.15008	6.41975	4.13226	0.00430203	1.53436	up	--	--	Cellular Component: chloroplast stroma (GO:0009570);; Biological Process: NADH dehydrogenase complex (plastoquinone) assembly (GO:0010258);;	--	--	--	--	--	--	--	--	uncharacterized protein LOC25485922 [Medicago truncatula]
MsG0280006625.01	2.82235	3.85253	2.74755	6.96126	6.53716	7.62582	0.000738077	1.16289	up	--	--	Cellular Component: integral component of membrane (GO:0016021);;	--	--	[T]	Signal transduction mechanisms	Organic solute transporter Ostalpha	--	C	Energy production and conversion	transmembrane protein 184A [Medicago truncatula]
MsG0280006630.01	0.328487	0.50065	0.286552	0.816251	1.84171	1.61237	0.0085795	1.92084	up	--	--	Molecular Function: nucleic acid binding (GO:0003676);; Molecular Function: endonuclease activity (GO:0004519);; Biological Process: DNA catabolic process (GO:0006308);;	--	--	--	--	S1/P1 Nuclease	Endonuclease 1 OS=Arabidopsis thaliana OX=3702 GN=ENDO1 PE=1 SV=1	G	Carbohydrate transport and metabolism	endonuclease 1 isoform X1 [Medicago truncatula]
MsG0280006695.01	1.21117	2.08911	1.56319	3.70467	4.39768	4.73528	1.77489e-05	1.3964	up	[F]	Nucleotide transport and metabolism	Biological Process: allantoin catabolic process (GO:0000256);; Molecular Function: allantoinase activity (GO:0004038);; Cellular Component: cytoplasm (GO:0005737);; Biological Process: purine nucleobase catabolic process (GO:0006145);; Molecular Function: zinc ion binding (GO:0008270);; Cellular Component: integral component of membrane (GO:0016021);; Molecular Function: cobalt ion binding (GO:00…	K01466|6.2e-228|cam:101512564|K01466 allantoinase [EC:3.5.2.5] | (RefSeq) allantoinase	Purine metabolism (ko00230)	[F]	Nucleotide transport and metabolism	Amidohydrolase family	Allantoinase OS=Arabidopsis thaliana OX=3702 GN=ALN PE=1 SV=1	F	Nucleotide transport and metabolism	allantoinase [Medicago truncatula]
MsG0280006731.01	0.525762	0.727362	0.400158	3.3534	3.04455	3.84057	1.51964e-06	2.58746	up	--	--	--	--	--	--	--	PDDEXK-like family of unknown function	--	S	Function unknown	uncharacterized protein LOC11423944 [Medicago truncatula]
MsG0280006781.01	12.8513	9.4169	8.33948	3.88126	4.24983	2.72591	0.00500933	-1.47712	down	--	--	Biological Process: negative regulation of transcription by RNA polymerase II (GO:0000122);; Molecular Function: electron transfer activity (GO:0009055);; Biological Process: salicylic acid mediated signaling pathway (GO:0009863);; Biological Process: jasmonic acid mediated signaling pathway (GO:0009867);; Molecular Function: protein disulfide oxidoreductase activity (GO:0015035);;	K03676|7.3e-49|mtr:MTR_2g014760|K03676 glutaredoxin 3 | (RefSeq) glutaredoxin-C1 protein	--	[O]	Posttranslational modification, protein turnover, chaperones	Glutaredoxin	Glutaredoxin-C9 OS=Arabidopsis thaliana OX=3702 GN=GRXC9 PE=1 SV=1	O	Posttranslational modification, protein turnover, chaperones	glutaredoxin-C9 [Medicago truncatula]
MsG0280006784.01	3.36979	6.02201	5.83403	0.91903	0.479418	0.473045	1.69156e-07	-2.93224	down	--	--	Cellular Component: integral component of membrane (GO:0016021);; Molecular Function: ADP binding (GO:0043531);;	--	--	--	--	Protein of unknown function, DUF599	--	S	Function unknown	NB-ARC domain disease resistance protein [Medicago truncatula]
MsG0280006794.01	45.065	12.163	11.5167	2.19144	5.17201	3.20892	9.01545e-05	-2.6973	down	--	--	Molecular Function: DNA binding (GO:0003677);; Molecular Function: DNA-binding transcription factor activity (GO:0003700);; Cellular Component: nucleus (GO:0005634);;	K13433|3.8e-68|mtr:MTR_2g015040|K13433 pathogenesis-related genes transcriptional activator PTI5 | (RefSeq) ethylene response factor	Plant-pathogen interaction (ko04626)	--	--	AP2 domain	Pathogenesis-related genes transcriptional activator PTI5 OS=Solanum lycopersicum OX=4081 GN=PTI5 PE=2 SV=1	K	Transcription	pathogenesis-related genes transcriptional activator PTI5 [Medicago truncatula]
MsG0280006805.01	9.29683	10.3456	8.06102	31.3696	48.8043	28.7154	4.55293e-11	1.97516	up	[H]	Coenzyme transport and metabolism	Molecular Function: ATP binding (GO:0005524);; Cellular Component: chloroplast stroma (GO:0009570);; Biological Process: photosynthesis (GO:0015979);; Biological Process: chlorophyll biosynthetic process (GO:0015995);; Molecular Function: magnesium chelatase activity (GO:0016851);;	K03405|3.9e-120|mtr:MTR_2g015390|K03405 magnesium chelatase subunit I [EC:6.6.1.1] | (RefSeq) magnesium-chelatase subunit ChlI	Porphyrin and chlorophyll metabolism (ko00860)	--	--	AAA lid domain	Magnesium-chelatase subunit ChlI, chloroplastic OS=Glycine max OX=3847 GN=CHLI PE=2 SV=1	F	Nucleotide transport and metabolism	magnesium-chelatase subunit ChlI, chloroplastic [Medicago truncatula]
MsG0280006825.01	25.2363	23.3319	27.5749	50.3285	72.8903	52.9647	4.82977e-07	1.20635	up	--	--	Molecular Function: structural constituent of ribosome (GO:0003735);; Cellular Component: mitochondrial large ribosomal subunit (GO:0005762);; Biological Process: translation (GO:0006412);;	K02914|1.1e-51|mtr:MTR_2g015790|K02914 large subunit ribosomal protein L34 | (RefSeq) ribosomal protein L34	Ribosome (ko03010)	--	--	Ribosomal protein L34	50S ribosomal protein L34, chloroplastic OS=Spinacia oleracea OX=3562 GN=RPL34 PE=1 SV=1	J	Translation, ribosomal structure and biogenesis	50S ribosomal protein L34, chloroplastic [Medicago truncatula]
MsG0280006838.01	47.8296	20.7518	29.6291	8.93395	14.6555	11.096	0.000361453	-1.51415	down	--	--	--	--	--	--	--	Senescence regulator	--	S	Function unknown	uncharacterized protein LOC25499404 [Medicago truncatula]
MsG0280006865.01	15.4026	12.8048	11.3502	24.9603	27.4356	30.5967	9.1986e-07	1.06268	up	--	--	Cellular Component: Golgi apparatus (GO:0005794);; Molecular Function: O-acetyltransferase activity (GO:0016413);;	K23877|4.2e-36|cam:101490664|K23877 xyloglucan O-acetyltransferase | (RefSeq) protein ALTERED XYLOGLUCAN 4-like	--	--	--	GDSL/SGNH-like Acyl-Esterase family found in Pmr5 and Cas1p	Protein trichome birefringence-like 38 OS=Arabidopsis thaliana OX=3702 GN=TBL38 PE=2 SV=1	S	Function unknown	protein trichome birefringence-like 38 [Medicago truncatula]
MsG0280006870.01	5.98919	2.58035	2.26513	7.33712	11.2638	9.78648	0.00868868	1.49703	up	--	--	Molecular Function: structural constituent of ribosome (GO:0003735);; Cellular Component: mitochondrial large ribosomal subunit (GO:0005762);; Biological Process: translation (GO:0006412);;	K02914|8.8e-38|mtr:MTR_2g015790|K02914 large subunit ribosomal protein L34 | (RefSeq) ribosomal protein L34	Ribosome (ko03010)	--	--	Ribosomal protein L34	50S ribosomal protein L34, chloroplastic OS=Spinacia oleracea OX=3562 GN=RPL34 PE=1 SV=1	J	Translation, ribosomal structure and biogenesis	50S ribosomal protein L34, chloroplastic [Medicago truncatula]
MsG0280006983.01	3.70436	1.918	1.00704	0.4205	0.591869	0.472921	0.00108188	-2.10202	down	[V]	Defense mechanisms	Molecular Function: ATP binding (GO:0005524);; Cellular Component: integral component of membrane (GO:0016021);; Molecular Function: ATPase activity (GO:0016887);; Molecular Function: ATPase-coupled transmembrane transporter activity (GO:0042626);; Biological Process: transmembrane transport (GO:0055085);;	K05658|1.5e-189|mtr:MTR_2g018350|K05658 ATP-binding cassette, subfamily B (MDR/TAP), member 1 [EC:7.6.2.2] | (RefSeq) ABC transporter B family protein	ABC transporters (ko02010)	[Q]	Secondary metabolites biosynthesis, transport and catabolism	ABC transporter transmembrane region	ABC transporter B family member 9 OS=Arabidopsis thaliana OX=3702 GN=ABCB9 PE=3 SV=2	Q	Secondary metabolites biosynthesis, transport and catabolism	ABC transporter B family protein [Medicago truncatula]
MsG0280007012.01	37.5209	24.7935	25.2616	12.9299	15.6407	14.2079	0.00290538	-1.03648	down	--	--	Molecular Function: protein binding (GO:0005515);;	--	--	[R]	General function prediction only	Leucine Rich repeat	Putative F-box/LRR-repeat protein 21 OS=Arabidopsis thaliana OX=3702 GN=FBL21 PE=4 SV=1	S	Function unknown	F-box/LRR protein, putative [Medicago truncatula]
MsG0280007019.01	55.889	9.36692	18.4136	5.1021	5.86879	4.28483	0.000341219	-2.4612	down	--	--	Cellular Component: nucleus (GO:0005634);; Biological Process: response to wounding (GO:0009611);; Biological Process: regulation of defense response (GO:0031347);; Biological Process: regulation of jasmonic acid mediated signaling pathway (GO:2000022);;	K13464|2.1e-06|egr:104433718|K13464 jasmonate ZIM domain-containing protein | (RefSeq) protein TIFY 9	Plant hormone signal transduction (ko04075)	--	--	tify domain	Protein TIFY 5A OS=Arabidopsis thaliana OX=3702 GN=TIFY5A PE=1 SV=1	S	Function unknown	protein TIFY 5A [Medicago truncatula]
MsG0280007040.01	2.79916	3.10798	2.77936	5.00383	8.22265	6.39608	0.000209087	1.17613	up	--	--	Cellular Component: plasma membrane (GO:0005886);;	--	--	--	--	Protein of unknown function (DUF642)	--	S	Function unknown	uncharacterized protein LOC11445630 [Medicago truncatula]
MsG0280007050.01	6.20143	6.137	5.31928	8.56525	17.2952	14.2004	0.000557265	1.17653	up	--	--	Cellular Component: plasma membrane (GO:0005886);;	--	--	--	--	Protein of unknown function (DUF642)	--	S	Function unknown	uncharacterized protein LOC11445630 [Medicago truncatula]
MsG0280007117.01	44.1175	33.2894	33.0273	17.0895	20.5533	17.4621	5.11541e-06	-1.00885	down	--	--	Biological Process: nucleotide-excision repair (GO:0006289);; Biological Process: ubiquitin-dependent protein catabolic process (GO:0006511);; Biological Process: response to UV-C (GO:0010225);; Cellular Component: SCF ubiquitin ligase complex (GO:0019005);; Biological Process: SCF-dependent proteasomal ubiquitin-dependent protein catabolic process (GO:0031146);;	K10268|1.4e-153|mtr:MTR_2g021030|K10268 F-box and leucine-rich repeat protein 2/20 | (RefSeq) F-box/LRR protein	--	[R]	General function prediction only	Leucine Rich repeat	F-box/LRR-repeat protein 4 OS=Arabidopsis thaliana OX=3702 GN=FBL4 PE=2 SV=1	S	Function unknown	F-box/LRR protein [Medicago truncatula]
MsG0280007133.01	48.7679	32.0034	38.8668	15.3072	21.3942	18.6821	2.06504e-05	-1.11994	down	[H]	Coenzyme transport and metabolism	Molecular Function: molecular_function (GO:0003674);; Molecular Function: catalytic activity (GO:0003824);; Molecular Function: ubiquitin-protein transferase activity (GO:0004842);; Molecular Function: protein binding (GO:0005515);; Cellular Component: cellular_component (GO:0005575);; Cellular Component: intracellular (GO:0005622);; Cellular Component: obsolete cell (GO:0005623);; Cellular Compo…	K11649|1.8e-61|mtr:MTR_6g053260|K11649 SWI/SNF related-matrix-associated actin-dependent regulator of chromatin subfamily C | (RefSeq) F-box and associated interaction domain protein	--	--	--	Cobalt transport protein	Protein ABCI12, chloroplastic OS=Arabidopsis thaliana OX=3702 GN=ABCI12 PE=1 SV=1	S	Function unknown	hypothetical protein Lal_00044156 [Lupinus albus]
MsG0280007163.01	10.1057	2.26266	1.98246	0.041654	1.02112	0.153603	0.00197644	-3.39961	down	--	--	Cellular Component: integral component of membrane (GO:0016021);;	--	--	--	--	Family of unknown function (DUF716)	--	S	Function unknown	transmembrane protein 45B [Medicago truncatula]
MsG0280007189.01	9.70795	11.7096	8.88505	3.69727	5.27542	3.55963	0.000519239	-1.25941	down	--	--	Molecular Function: protein serine/threonine phosphatase activity (GO:0004722);; Molecular Function: metal ion binding (GO:0046872);;	K17506|2.3e-52|mtr:MTR_5g071550|K17506 protein phosphatase 1L [EC:3.1.3.16] | (RefSeq) serine/threonine phosphatase family, 2C domain protein	--	[T]	Signal transduction mechanisms	Protein phosphatase 2C	Probable protein phosphatase 2C 2 OS=Arabidopsis thaliana OX=3702 GN=At1g07160 PE=2 SV=1	T	Signal transduction mechanisms	serine/threonine phosphatase family, 2C domain protein [Medicago truncatula]
MsG0280007201.01	39.7396	17.0093	13.5483	8.09129	7.64944	9.44755	0.000916311	-1.49654	down	--	--	Molecular Function: aspartic-type endopeptidase activity (GO:0004190);;	K22683|3.2e-20|sind:105173077|K22683 aspartyl protease family protein [EC:3.4.23.-] | (RefSeq) aspartyl protease family protein 2-like	--	[O]	Posttranslational modification, protein turnover, chaperones	Xylanase inhibitor C-terminal	Probable aspartic proteinase GIP2 OS=Nicotiana benthamiana OX=4100 GN=GIP2 PE=1 SV=1	O	Posttranslational modification, protein turnover, chaperones	putative nepenthesin [Medicago truncatula]
MsG0280007216.01	3.16646	2.70841	1.80924	1.08373	1.09363	0.921206	0.00105525	-1.31058	down	[G]	Carbohydrate transport and metabolism	Biological Process: carbohydrate metabolic process (GO:0005975);; Molecular Function: beta-glucosidase activity (GO:0008422);;	K05350|1.0e-239|mtr:MTR_2g022760|K05350 beta-glucosidase [EC:3.2.1.21] | (RefSeq) glycoside hydrolase family 1 protein	Cyanoamino acid metabolism (ko00460);; Starch and sucrose metabolism (ko00500);; Phenylpropanoid biosynthesis (ko00940)	[G]	Carbohydrate transport and metabolism	Glycosyl hydrolase family 1	Beta-glucosidase 46 OS=Arabidopsis thaliana OX=3702 GN=BGLU46 PE=1 SV=2	G	Carbohydrate transport and metabolism	putative beta-glucosidase [Medicago truncatula]
MsG0280007258.01	8.87536	1.95201	3.16909	0.310256	1.2523	0.383847	0.00319725	-2.82448	down	--	--	--	--	--	--	--	Petal formation-expressed	Probable F-box protein At4g22030 OS=Arabidopsis thaliana OX=3702 GN=At4g22030 PE=4 SV=1	S	Function unknown	probable F-box protein At4g22030 [Medicago truncatula]
MsG0280007260.01	65.4649	69.4742	63.7452	103.115	161.745	163.575	1.87642e-06	1.10452	up	[QV]	Secondary metabolites biosynthesis, transport and catabolism;; Defense mechanisms	Molecular Function: monooxygenase activity (GO:0004497);; Molecular Function: iron ion binding (GO:0005506);; Cellular Component: integral component of membrane (GO:0016021);; Molecular Function: oxidoreductase activity, acting on paired donors, with incorporation or reduction of molecular oxygen (GO:0016705);; Molecular Function: heme binding (GO:0020037);;	K23809|2.7e-64|mtr:MTR_2g055430|K23809 cytochrome P450 family 72 subfamily A polypeptide 68 [EC:1.14.14.-] | (RefSeq) cytochrome P450 family 72 protein	--	[QI]	Secondary metabolites biosynthesis, transport and catabolism;; Lipid transport and metabolism	Cytochrome P450	Cytochrome P450 716A67 OS=Medicago truncatula OX=3880 GN=CYP72A67 PE=2 SV=1	Q	Secondary metabolites biosynthesis, transport and catabolism	cytochrome P450 monooxygenase [Medicago truncatula]
MsG0280007272.01	35.4008	18.3339	26.3665	12.0715	11.9412	10.5966	0.000266536	-1.21975	down	--	--	Molecular Function: DNA-binding transcription factor activity (GO:0003700);; Cellular Component: nucleus (GO:0005634);; Molecular Function: sequence-specific DNA binding (GO:0043565);;	K13424|4.4e-13|dosa:Os01t0826400-01|K13424 WRKY transcription factor 33 | (RefSeq) Os01g0826400, WRKY24, WRKY_GENE_24; WRKY transcription factor 24 (WRKY24).	MAPK signaling pathway - plant (ko04016);; Plant-pathogen interaction (ko04626)	--	--	WRKY DNA -binding domain	WRKY transcription factor 6 OS=Arabidopsis thaliana OX=3702 GN=WRKY6 PE=1 SV=1	K	Transcription	WRKY transcription factor 6 [Medicago truncatula]
MsG0280007369.01	27.4866	21.2745	24.4718	11.7488	9.47883	14.704	9.96095e-05	-1.0352	down	--	--	Molecular Function: DNA-binding transcription factor activity (GO:0003700);; Cellular Component: nucleus (GO:0005634);; Molecular Function: sequence-specific DNA binding (GO:0043565);;	K18834|6.8e-08|lsv:111895570|K18834 WRKY transcription factor 1 | (RefSeq) probable WRKY transcription factor 33	Plant-pathogen interaction (ko04626)	--	--	WRKY DNA -binding domain	WRKY transcription factor 6 OS=Arabidopsis thaliana OX=3702 GN=WRKY6 PE=1 SV=1	K	Transcription	WRKY transcription factor 6 [Medicago truncatula]
MsG0280007391.01	123.892	49.0326	60.0015	30.8895	30.846	23.2729	0.000280532	-1.46674	down	--	--	Molecular Function: DNA-binding transcription factor activity (GO:0003700);; Cellular Component: nucleus (GO:0005634);; Molecular Function: sequence-specific DNA binding (GO:0043565);;	K13424|7.7e-21|dosa:Os01t0826400-01|K13424 WRKY transcription factor 33 | (RefSeq) Os01g0826400, WRKY24, WRKY_GENE_24; WRKY transcription factor 24 (WRKY24).	MAPK signaling pathway - plant (ko04016);; Plant-pathogen interaction (ko04626)	--	--	WRKY DNA -binding domain	WRKY transcription factor 6 OS=Arabidopsis thaliana OX=3702 GN=WRKY6 PE=1 SV=1	K	Transcription	WRKY transcription factor 6 [Medicago truncatula]
MsG0280007437.01	1.89909	1.14084	2.14356	0.869987	0.476116	0.375572	0.0065964	-1.59059	down	[J]	Translation, ribosomal structure and biogenesis	Molecular Function: GTPase activity (GO:0003924);; Molecular Function: protein binding (GO:0005515);; Molecular Function: GTP binding (GO:0005525);;	K02355|1.5e-91|lang:109325610|K02355 elongation factor G | (RefSeq) elongation factor G-2, mitochondrial	--	[J]	Translation, ribosomal structure and biogenesis	Elongation factor Tu GTP binding domain	Elongation factor G-2, mitochondrial OS=Arabidopsis thaliana OX=3702 GN=MEFG2 PE=1 SV=1	S	Function unknown	F-box protein CPR1 [Medicago truncatula]
[truncated: 1,919 more rows]
