# Supplementary material for: Comparative Phenotypic and Transcriptomic Analyses Provide Novel Insights into the Molecular Mechanism of Seed Germination in Response to Low Temperature Stress in Alfalfa
Source: Int J Mol Sci. 2024 Jun 30;25(13):7244. doi: 10.3390/ijms25137244 (PMC11241472; doi:10.3390/ijms25137244)
Supplement: Supplementary file 1 [file ijms-25-07244-s001.zip › Supplementary Table S4.xlsx]

## Sheet: Table S4A
Table S4A GO enrichment of DEGs in Instict at 6 h of seed germination under low temperature stress.
Category	GO ID	Description	GeneRatio	BgRatio	Enrich factor	pvalue	qvalue	Gene ID	Gene number	Contained
MF	GO:0016168	chlorophyll binding	0.0162	0.0014	11.49	3.80325e-10	1.45324e-07	MsG0180005822.01;MsG0380013928.01;MsG0380013953.01;MsG0380013956.01;MsG0380013957.01;MsG0380013975.01;MsG0380013977.01;MsG0380014006.01;MsG0380014029.01;MsG0580027677.01;MsG0580030197.01;MsG0880042858.01	12	up
BP	GO:0018298	protein-chromophore linkage	0.0222	0.0021	10.42	6.06644e-09	4.70628e-06	MsG0380013928.01;MsG0380013953.01;MsG0380013956.01;MsG0380013957.01;MsG0380013975.01;MsG0380013977.01;MsG0380014006.01;MsG0380014029.01;MsG0580027677.01;MsG0580030197.01;MsG0880042858.01	11	up
MF	GO:0004724	magnesium-dependent protein serine/threonine phosphatase activity	0.0162	0.0026	6.3	4.55646e-07	8.70523e-05	MsG0180003633.01;MsG0180006061.01;MsG0280010170.01;MsG0380016542.01;MsG0380016545.01;MsG0580028453.01;MsG0580029038.01;MsG0780039305.01;MsG0780039885.01;MsG0880047045.01;MsG0880047214.01;MsG0880047215.01	12	up&down
CC	GO:0000786	nucleosome	0.028	0.0061	4.57	4.69579e-07	7.92362e-05	MsG0180004475.01;MsG0280007919.01;MsG0280011003.01;MsG0280011013.01;MsG0380014684.01;MsG0480020879.01;MsG0480020970.01;MsG0480022307.01;MsG0480023687.01;MsG0580028927.01;MsG0780037240.01;MsG0780040705.01;MsG0880044881.01;MsG0880045145.01;MsG0880047470.01;MsG0880047472.01	16	up
CC	GO:0042651	thylakoid membrane	0.0192	0.0029	6.56	8.00791e-07	7.92362e-05	MsG0180005822.01;MsG0280007423.01;MsG0380013953.01;MsG0380013956.01;MsG0380013957.01;MsG0380013975.01;MsG0380013977.01;MsG0380014006.01;MsG0580027677.01;MsG0780039232.01;MsG0880044440.01	11	up&down
MF	GO:0047800	cysteamine dioxygenase activity	0.0068	0.0004	18.78	3.98841e-06	0.000499572	MsG0680030732.01;MsG0680031642.01;MsG0680035570.01;MsG0780040212.01;MsG0780040234.01	5	down
MF	GO:0004722	protein serine/threonine phosphatase activity	0.0176	0.0038	4.63	5.22968e-06	0.000499572	MsG0180003633.01;MsG0180006061.01;MsG0280010170.01;MsG0380016542.01;MsG0380016545.01;MsG0480020065.01;MsG0580028453.01;MsG0580029038.01;MsG0780039305.01;MsG0780039885.01;MsG0880047045.01;MsG0880047214.01;MsG0880047215.01	13	up&down
BP	GO:0015979	photosynthesis	0.0222	0.0042	5.26	7.98205e-06	0.00309619	MsG0280011301.01;MsG0380013889.01;MsG0380013938.01;MsG0380013956.01;MsG0380013957.01;MsG0380013971.01;MsG0380013977.01;MsG0380013979.01;MsG0680034233.01;MsG0880044440.01;MsG0880046462.01	11	up
BP	GO:0009772	photosynthetic electron transport in photosystem II	0.0121	0.0012	9.99	2.42446e-05	0.0049623	MsG0380013928.01;MsG0380013953.01;MsG0380013975.01;MsG0380014006.01;MsG0380014029.01;MsG0580027677.01	6	up
BP	GO:0005985	sucrose metabolic process	0.0101	0.0008	13.41	2.55858e-05	0.0049623	MsG0180004677.01;MsG0380013635.01;MsG0780041329.01;MsG0780041330.01;MsG0880047312.01	5	up&down
MF	GO:0045156	electron transporter, transferring electrons within the cyclic electron transport pathway of photosynthesis activity	0.0081	0.0008	9.77	2.81956e-05	0.00215473	MsG0380013928.01;MsG0380013953.01;MsG0380013975.01;MsG0380014006.01;MsG0380014029.01;MsG0580027677.01	6	up
CC	GO:0009523	photosystem II	0.014	0.0022	6.36	3.26047e-05	0.00171882	MsG0380013928.01;MsG0380013953.01;MsG0380013975.01;MsG0380014006.01;MsG0380014029.01;MsG0580027677.01;MsG0580030197.01;MsG0880042858.01	8	up
CC	GO:0009522	photosystem I	0.0122	0.0016	7.47	3.47422e-05	0.00171882	MsG0380013956.01;MsG0380013957.01;MsG0380013971.01;MsG0380013977.01;MsG0580030197.01;MsG0880042858.01;MsG0880044440.01	7	up
BP	GO:0006334	nucleosome assembly	0.0182	0.0033	5.5	3.70909e-05	0.00575495	MsG0180004475.01;MsG0380014684.01;MsG0480020879.01;MsG0580028927.01;MsG0780037240.01;MsG0780040705.01;MsG0880045145.01;MsG0880047470.01;MsG0880047472.01	9	up
BP	GO:0034605	cellular response to heat	0.0121	0.0014	8.52	6.28796e-05	0.00702268	MsG0080048598.01;MsG0180003410.01;MsG0180005479.01;MsG0580024409.01;MsG0680032925.01;MsG0680035659.01	6	up
BP	GO:0015986	ATP synthesis coupled proton transport	0.0141	0.002	6.9	6.33661e-05	0.00702268	MsG0280011230.01;MsG0380013942.01;MsG0380013959.01;MsG0380014027.01;MsG0380014035.01;MsG0580025195.01;MsG0780040316.01	7	up&down
MF	GO:0032549	ribonucleoside binding	0.0068	0.0007	9.39	0.000163474	0.0104107	MsG0380013936.01;MsG0380013937.01;MsG0380013961.01;MsG0380014046.01;MsG0380014054.01	5	up
BP	GO:0055075	potassium ion homeostasis	0.0061	0.0003	24.14	0.000168521	0.0159742	MsG0380014359.01;MsG0380014360.01;NewGene_612	3	up&down
BP	GO:0006351	transcription, DNA-templated	0.0263	0.008	3.29	0.000185319	0.0159742	MsG0180002935.01;MsG0280006901.01;MsG0380013936.01;MsG0380013937.01;MsG0380013959.01;MsG0380013961.01;MsG0380013981.01;MsG0380014027.01;MsG0380014046.01;MsG0380014054.01;MsG0380016639.01;MsG0580025490.01;MsG0780041090.01	13	up&down
MF	GO:0015250	water channel activity	0.0068	0.0008	8.72	0.000236118	0.0128888	MsG0180004352.01;MsG0580024388.01;MsG0580027125.01;MsG0580029158.01;MsG0680034456.01	5	up
BP	GO:0048015	phosphatidylinositol-mediated signaling	0.0081	0.0007	12.07	0.000271312	0.0210481	MsG0380015382.01;MsG0380015471.01;MsG0480023460.01;MsG0580025807.01	4	up&down
CC	GO:0009507	chloroplast	0.0804	0.047	1.71	0.000299181	0.0118413	MsG0180005822.01;MsG0280007423.01;MsG0280007699.01;MsG0280010143.01;MsG0280010144.01;MsG0280011026.01;MsG0380013920.01;MsG0380013936.01;MsG0380013949.01;MsG0380013951.01;MsG0380013957.01;MsG0380013961.01;MsG0380013963.01;MsG0380013968.01;MsG0380013977.01;MsG0380013981.01;MsG0380014028.01;MsG0380014035.01;MsG0380014042.01;MsG0380014044.01;MsG0380014046.01;MsG0380014054.01;MsG0380015129.01;MsG03800…	46	up&down
MF	GO:0016157	sucrose synthase activity	0.0054	0.0005	11.49	0.000335563	0.0160276	MsG0380013635.01;MsG0780041329.01;MsG0780041330.01;MsG0880047312.01	4	up&down
BP	GO:0009651	response to salt stress	0.0202	0.0054	3.71	0.000384999	0.0271525	MsG0380014359.01;MsG0380014360.01;MsG0480022344.01;MsG0480022455.01;MsG0480022501.01;MsG0580025807.01;MsG0680034419.01;MsG0680034837.01;MsG0780039229.01;MsG0880042806.01	10	up&down
CC	GO:0009535	chloroplast thylakoid membrane	0.0245	0.0088	2.8	0.000543481	0.0179253	MsG0180004553.01;MsG0180005822.01;MsG0280007423.01;MsG0280011301.01;MsG0380013928.01;MsG0380013938.01;MsG0380013940.01;MsG0380013959.01;MsG0380014029.01;MsG0480020938.01;MsG0580030197.01;MsG0880042858.01;MsG0880044440.01;MsG0880045285.01	14	up
BP	GO:0009635	response to herbicide	0.0061	0.0004	16.1	0.000675639	0.0436794	MsG0380013928.01;MsG0380014029.01;MsG0480021144.01	3	up&down
CC	GO:0042025	host cell nucleus	0.0332	0.0146	2.28	0.000797363	0.022542	MsG0180003410.01;MsG0180004475.01;MsG0180005479.01;MsG0280010983.01;MsG0380014684.01;MsG0380017164.01;MsG0480020879.01;MsG0580024409.01;MsG0580024746.01;MsG0580028927.01;MsG0680035659.01;MsG0780037240.01;MsG0780040364.01;MsG0780040705.01;MsG0880045145.01;MsG0880047391.01;MsG0880047470.01;MsG0880047472.01;NewGene_25256	19	up&down
BP	GO:0009737	response to abscisic acid	0.0162	0.004	4.02	0.000861934	0.0514368	MsG0180006012.01;MsG0280007423.01;MsG0380016168.01;MsG0480022501.01;MsG0580029038.01;MsG0680034419.01;MsG0780036552.01;MsG0780039229.01	8	up&down
MF	GO:0008168	methyltransferase activity	0.0217	0.0087	2.48	0.000877089	0.0372378	MsG0380012513.01;MsG0380015620.01;MsG0380015675.01;MsG0380015853.01;MsG0480023258.01;MsG0480023292.01;MsG0580024474.01;MsG0580025025.01;MsG0580025302.01;MsG0580025738.01;MsG0780040427.01;MsG0880041871.01;MsG0880046070.01;MsG0880046176.01;NewGene_20878;NewGene_25217	16	up&down
BP	GO:0022904	respiratory electron transport chain	0.0061	0.0004	14.49	0.000950387	0.0526643	MsG0380013938.01;MsG0480023548.01;MsG0580027677.01	3	up
MF	GO:0016428	tRNA (cytosine-5-)-methyltransferase activity	0.0027	0.0001	32.56	0.0012391	0.0433466	MsG0480023258.01;MsG0480023292.01	2	down
MF	GO:0004430	1-phosphatidylinositol 4-kinase activity	0.0041	0.0003	13.32	0.00124786	0.0433466	MsG0480023460.01;MsG0780041761.01;MsG0880045118.01	3	up&down
BP	GO:0009061	anaerobic respiration	0.004	0.0001	32.19	0.00126635	0.0554582	MsG0780037922.01;MsG0780037939.01	2	down
BP	GO:0019253	reductive pentose-phosphate cycle	0.004	0.0001	32.19	0.00126635	0.0554582	MsG0280010143.01;MsG0280010144.01	2	up
BP	GO:0098719	sodium ion import across plasma membrane	0.004	0.0001	32.19	0.00126635	0.0554582	MsG0380014359.01;MsG0380014360.01	2	up
BP	GO:0009640	photomorphogenesis	0.0061	0.0005	13.17	0.00128675	0.0554582	MsG0280009939.01;MsG0880043056.01;NewGene_7954	3	up&down
MF	GO:0046933	proton-transporting ATP synthase activity, rotational mechanism	0.0068	0.0011	5.96	0.00144627	0.0435984	MsG0380013942.01;MsG0380013959.01;MsG0380014035.01;MsG0580025195.01;MsG0780040316.01	5	up&down
BP	GO:0097305	response to alcohol	0.0121	0.0026	4.75	0.00162157	0.0662105	MsG0280007423.01;MsG0380016168.01;MsG0480022346.01;MsG0480022501.01;MsG0580029038.01;MsG0780039229.01	6	up
MF	GO:0003899	DNA-directed 5'-3' RNA polymerase activity	0.0108	0.003	3.65	0.00163888	0.0435984	MsG0380013936.01;MsG0380013937.01;MsG0380013959.01;MsG0380013961.01;MsG0380013981.01;MsG0380014027.01;MsG0380014046.01;MsG0380014054.01	8	up
MF	GO:0046872	metal ion binding	0.0704	0.0459	1.53	0.00168293	0.0435984	MsG0080048647.01;MsG0180000688.01;MsG0180001292.01;MsG0180002218.01;MsG0180003497.01;MsG0180003633.01;MsG0180004058.01;MsG0180006061.01;MsG0280007255.01;MsG0280009462.01;MsG0280010109.01;MsG0280010170.01;MsG0280010751.01;MsG0280011146.01;MsG0380013938.01;MsG0380013953.01;MsG0380013971.01;MsG0380014006.01;MsG0380014027.01;MsG0380016542.01;MsG0380016545.01;MsG0380017695.01;MsG0480018440.01;MsG04800…	52	up&down
MF	GO:0005506	iron ion binding	0.0325	0.0167	1.94	0.00175593	0.0435984	MsG0080047967.01;MsG0280009198.01;MsG0280009206.01;MsG0280009207.01;MsG0380013928.01;MsG0380013940.01;MsG0380014029.01;MsG0380015746.01;MsG0480019426.01;MsG0480023370.01;MsG0480023735.01;MsG0580029190.01;MsG0580029237.01;MsG0680032953.01;MsG0780040433.01;MsG0880041871.01;MsG0880043147.01;MsG0880044037.01;MsG0880044315.01;MsG0880044440.01;MsG0880044995.01;MsG0880046180.01;MsG0880047112.01;NewGene_…	24	up&down
BP	GO:0009415	response to water	0.0121	0.0026	4.67	0.00176447	0.0684429	MsG0280007423.01;MsG0480023353.01;MsG0480023976.01;MsG0580029038.01;MsG0680035588.01;MsG0680035598.01	6	up&down
BP	GO:0061408	positive regulation of transcription from RNA polymerase II promoter in response to heat stress	0.0081	0.0011	7.43	0.00189183	0.0698013	MsG0180003410.01;MsG0180005479.01;MsG0580024409.01;MsG0680035659.01	4	up
BP	GO:0005975	carbohydrate metabolic process	0.0485	0.0253	1.92	0.00197944	0.0698013	MsG0080049027.01;MsG0180001144.01;MsG0180004677.01;MsG0280007869.01;MsG0380015675.01;MsG0380016873.01;MsG0380017021.01;MsG0380017023.01;MsG0380018070.01;MsG0480021781.01;MsG0480021786.01;MsG0480021788.01;MsG0480021789.01;MsG0480022761.01;MsG0480023236.01;MsG0480023238.01;MsG0480023353.01;MsG0680034040.01;MsG0780039439.01;MsG0880046461.01;MsG0880047761.01;NewGene_12149;NewGene_20814;NewGene_24127	24	up&down
MF	GO:0004462	lactoylglutathione lyase activity	0.0041	0.0004	11.27	0.00209786	0.0435984	MsG0280007255.01;MsG0380015163.01;MsG0880047656.01	3	up
MF	GO:0004364	glutathione transferase activity	0.0095	0.0025	3.84	0.00236927	0.0435984	MsG0180004941.01;MsG0180004947.01;MsG0380013541.01;MsG0480018904.01;MsG0580029682.01;MsG0780038930.01;NewGene_25286	7	up&down
MF	GO:0004737	pyruvate decarboxylase activity	0.0027	0.0001	24.42	0.00244452	0.0435984	MsG0080048597.01;MsG0280006855.01	2	down
MF	GO:0008728	GTP diphosphokinase activity	0.0027	0.0001	24.42	0.00244452	0.0435984	MsG0480022617.01;MsG0880042743.01	2	up
MF	GO:0015386	potassium:proton antiporter activity	0.0027	0.0001	24.42	0.00244452	0.0435984	MsG0380014359.01;MsG0380014360.01	2	up
MF	GO:0102549	1-18:1-2-16:0-monogalactosyldiacylglycerol lipase activity	0.0027	0.0001	24.42	0.00244452	0.0435984	MsG0180004809.01;MsG0780041748.01	2	up
BP	GO:0006273	lagging strand elongation	0.004	0.0002	24.14	0.00249793	0.0807445	MsG0080048289.01;MsG0480020713.01	2	down
BP	GO:0042335	cuticle development	0.004	0.0002	24.14	0.00249793	0.0807445	MsG0480021976.01;MsG0680034419.01	2	up&down
MF	GO:0000287	magnesium ion binding	0.0149	0.0054	2.74	0.00251021	0.0435984	MsG0080048595.01;MsG0080048597.01;MsG0180005028.01;MsG0180005735.01;MsG0280006855.01;MsG0280010143.01;MsG0280010144.01;MsG0380013956.01;MsG0380013957.01;MsG0380013977.01;MsG0480023628.01	11	up&down
CC	GO:0045261	proton-transporting ATP synthase complex, catalytic core F(1)	0.007	0.001	6.76	0.00262702	0.0649842	MsG0380013942.01;MsG0380014035.01;MsG0580025195.01;MsG0780040316.01	4	up&down
MF	GO:0030976	thiamine pyrophosphate binding	0.0041	0.0004	10.46	0.00262958	0.0436859	MsG0080048595.01;MsG0080048597.01;MsG0280006855.01	3	down
BP	GO:0043618	regulation of transcription from RNA polymerase II promoter in response to stress	0.0081	0.0012	6.66	0.00286205	0.085398	MsG0180003410.01;MsG0180005479.01;MsG0580024409.01;MsG0680035659.01	4	up
BP	GO:0045489	pectin biosynthetic process	0.0081	0.0012	6.66	0.00286205	0.085398	MsG0380015675.01;MsG0780036418.01;MsG0780039489.01;MsG0780039490.01	4	down
MF	GO:0046982	protein heterodimerization activity	0.0176	0.0073	2.41	0.00324895	0.0491479	MsG0280007919.01;MsG0280011003.01;MsG0280011013.01;MsG0380014684.01;MsG0480020879.01;MsG0480020970.01;MsG0480022307.01;MsG0480023687.01;MsG0780037240.01;MsG0880044881.01;MsG0880045145.01;MsG0880047470.01;MsG0880047472.01	13	up
BP	GO:0007623	circadian rhythm	0.0081	0.0013	6.44	0.00324903	0.0933541	MsG0480022669.01;MsG0480023945.01;MsG0680034837.01;MsG0880043763.01	4	up
CC	GO:0005802	trans-Golgi network	0.021	0.0084	2.51	0.00327668	0.0720487	MsG0280007035.01;MsG0280007048.01;MsG0280009180.01;MsG0280009182.01;MsG0380011504.01;MsG0380015675.01;MsG0580025025.01;MsG0580030238.01;MsG0780037922.01;MsG0780037939.01;MsG0880046070.01;NewGene_25662	12	up&down
MF	GO:0004497	monooxygenase activity	0.0149	0.0057	2.62	0.00353818	0.0491479	MsG0180004048.01;MsG0280009198.01;MsG0280009206.01;MsG0280010143.01;MsG0280010144.01;MsG0480019426.01;MsG0480023735.01;MsG0580029190.01;MsG0880044315.01;MsG0880047112.01;NewGene_20878	11	up&down
MF	GO:0016491	oxidoreductase activity	0.0284	0.0147	1.93	0.00355593	0.0491479	MsG0080048598.01;MsG0180004575.01;MsG0180005455.01;MsG0380014883.01;MsG0480018974.01;MsG0480023593.01;MsG0580025302.01;MsG0580029190.01;MsG0580030133.01;MsG0580030135.01;MsG0680032953.01;MsG0680034760.01;MsG0780040149.01;MsG0780040433.01;MsG0780041642.01;MsG0880041871.01;MsG0880042001.01;MsG0880044317.01;MsG0880045441.01;MsG0880045917.01;NewGene_24024	21	up&down
CC	GO:0005794	Golgi apparatus	0.0455	0.0258	1.76	0.00401586	0.0794718	MsG0180004984.01;MsG0180005375.01;MsG0180006240.01;MsG0280006821.01;MsG0280006865.01;MsG0280007035.01;MsG0280007048.01;MsG0280007628.01;MsG0280009180.01;MsG0280009182.01;MsG0380011504.01;MsG0380015675.01;MsG0380016055.01;MsG0480022657.01;MsG0480022761.01;MsG0480023353.01;MsG0580024607.01;MsG0580026249.01;MsG0580028597.01;MsG0680030659.01;MsG0780040973.01;MsG0780041565.01;MsG0880044792.01;MsG08800…	26	up&down
MF	GO:0030785	[ribulose-bisphosphate carboxylase]-lysine N-methyltransferase activity	0.0027	0.0001	19.53	0.00401892	0.0491479	MsG0380016058.01;MsG0480022088.01	2	up
MF	GO:0032977	membrane insertase activity	0.0027	0.0001	19.53	0.00401892	0.0491479	MsG0480020938.01;MsG0880046394.01	2	up&down
MF	GO:0047216	inositol 3-alpha-galactosyltransferase activity	0.0027	0.0001	19.53	0.00401892	0.0491479	MsG0180004679.01;MsG0180004680.01	2	up
MF	GO:0047714	galactolipase activity	0.0027	0.0001	19.53	0.00401892	0.0491479	MsG0180004809.01;MsG0780041748.01	2	up
MF	GO:0052742	phosphatidylinositol kinase activity	0.0027	0.0001	19.53	0.00401892	0.0491479	MsG0480023460.01;MsG0580025807.01	2	down
BP	GO:0015969	guanosine tetraphosphate metabolic process	0.004	0.0002	19.32	0.00410616	0.109845	MsG0480022617.01;MsG0880042743.01	2	up
BP	GO:0052325	cell wall pectin biosynthetic process	0.004	0.0002	19.32	0.00410616	0.109845	MsG0380015675.01;MsG0880045478.01	2	down
MF	GO:0000978	RNA polymerase II cis-regulatory region sequence-specific DNA binding	0.0081	0.0021	3.96	0.00411597	0.0491479	MsG0180003410.01;MsG0180005479.01;MsG0480018883.01;MsG0580024409.01;MsG0580024889.01;MsG0680035659.01	6	up&down
CC	GO:0015935	small ribosomal subunit	0.0105	0.0027	3.86	0.00453193	0.0815314	MsG0380013889.01;MsG0380013949.01;MsG0380013959.01;MsG0380013979.01;MsG0380014027.01;MsG0380014042.01	6	up
BP	GO:0009414	response to water deprivation	0.0121	0.0031	3.86	0.00461687	0.119391	MsG0280007423.01;MsG0480021976.01;MsG0480023353.01;MsG0580024388.01;MsG0580029038.01;MsG0580029158.01	6	up&down
BP	GO:0030261	chromosome condensation	0.0061	0.0007	8.52	0.00483522	0.121004	MsG0180004475.01;MsG0580028927.01;MsG0780040705.01	3	up
MF	GO:0003677	DNA binding	0.0947	0.0692	1.37	0.00486384	0.0563181	MsG0080048289.01;MsG0180000353.01;MsG0180000747.01;MsG0180002585.01;MsG0180002748.01;MsG0180003430.01;MsG0180004605.01;MsG0180005503.01;MsG0180006012.01;MsG0280007003.01;MsG0280007919.01;MsG0280010160.01;MsG0280010252.01;MsG0280010711.01;MsG0280010884.01;MsG0280010916.01;MsG0280011003.01;MsG0280011013.01;MsG0380013459.01;MsG0380013936.01;MsG0380013937.01;MsG0380013959.01;MsG0380013961.01;MsG03800…	70	up&down
MF	GO:0031492	nucleosomal DNA binding	0.0041	0.0005	8.14	0.00554685	0.0568069	MsG0180004475.01;MsG0580028927.01;MsG0780040705.01	3	up
BP	GO:0008654	phospholipid biosynthetic process	0.0061	0.0008	8.05	0.00571399	0.130914	MsG0580024224.01;MsG0580024225.01;MsG0580025807.01	3	down
BP	GO:0006541	glutamine metabolic process	0.0081	0.0015	5.52	0.00572328	0.130914	MsG0080047999.01;MsG0380014802.01;MsG0380015163.01;MsG0480023648.01	4	up&down
MF	GO:0042973	glucan endo-1,3-beta-D-glucosidase activity	0.0068	0.0016	4.36	0.00573669	0.0568069	MsG0180001144.01;MsG0480021786.01;MsG0480021788.01;MsG0480021789.01;MsG0880047761.01	5	up&down
CC	GO:0030692	Noc4p-Nop14p complex	0.0035	0.0002	16.22	0.00577856	0.0952955	MsG0580028957.01;MsG0580028958.01	2	down
MF	GO:0015385	sodium:proton antiporter activity	0.0027	0.0002	16.28	0.00594672	0.0568069	MsG0380014359.01;MsG0380014360.01	2	up
MF	GO:0016206	catechol O-methyltransferase activity	0.0027	0.0002	16.28	0.00594672	0.0568069	MsG0380015221.01;MsG0380015222.01	2	down
MF	GO:0047429	nucleoside-triphosphate diphosphatase activity	0.0027	0.0002	16.28	0.00594672	0.0568069	MsG0180000149.01;MsG0880045722.01	2	up
MF	GO:0102084	L-dopa O-methyltransferase activity	0.0027	0.0002	16.28	0.00594672	0.0568069	MsG0380015221.01;MsG0380015222.01	2	down
MF	GO:0102938	orcinol O-methyltransferase activity	0.0027	0.0002	16.28	0.00594672	0.0568069	MsG0380015221.01;MsG0380015222.01	2	down
BP	GO:0006266	DNA ligation	0.004	0.0003	16.1	0.00607498	0.130914	MsG0080048289.01;MsG0480020713.01	2	down
BP	GO:0010226	response to lithium ion	0.004	0.0003	16.1	0.00607498	0.130914	MsG0380012922.01;NewGene_5045	2	up
BP	GO:0046474	glycerophospholipid biosynthetic process	0.004	0.0003	16.1	0.00607498	0.130914	MsG0580024224.01;MsG0580025807.01	2	down
BP	GO:0006749	glutathione metabolic process	0.0121	0.0033	3.62	0.00632198	0.132555	MsG0180004941.01;MsG0180004947.01;MsG0380013541.01;MsG0480018904.01;MsG0580029682.01;MsG0780038930.01	6	up&down
MF	GO:0019825	oxygen binding	0.0041	0.0005	7.71	0.0064877	0.060463	MsG0180000774.01;MsG0180000775.01;MsG0480021199.01	3	down
BP	GO:0016584	nucleosome positioning	0.0061	0.0008	7.62	0.00668223	0.136421	MsG0180004475.01;MsG0580028927.01;MsG0780040705.01	3	up
MF	GO:0022857	transmembrane transporter activity	0.023	0.0117	1.97	0.00676411	0.0615382	MsG0080048940.01;MsG0180000876.01;MsG0280007628.01;MsG0280010607.01;MsG0380016784.01;MsG0480019966.01;MsG0480022861.01;MsG0480022864.01;MsG0480022900.01;MsG0580025672.01;MsG0580025674.01;MsG0580027646.01;MsG0580029663.01;MsG0780036135.01;MsG0780040285.01;MsG0780041589.01;NewGene_621	17	up&down
BP	GO:0055085	transmembrane transport	0.0263	0.012	2.19	0.00699123	0.13907	MsG0180005298.01;MsG0180005822.01;MsG0280007986.01;MsG0280007987.01;MsG0280010607.01;MsG0380017003.01;MsG0480022920.01;MsG0580029663.01;MsG0680034419.01;MsG0680034477.01;MsG0680034598.01;MsG0780040460.01;NewGene_21201	13	up&down
BP	GO:0009611	response to wounding	0.0121	0.0035	3.49	0.00754198	0.146275	MsG0180005822.01;MsG0380012296.01;MsG0480022455.01;MsG0480022501.01;MsG0680034419.01;MsG0880044792.01	6	up&down
CC	GO:0016021	integral component of membrane	0.3986	0.3499	1.14	0.00799802	0.121751	MsG0080048554.01;MsG0080048940.01;MsG0080049070.01;MsG0080049138.01;MsG0180000407.01;MsG0180000535.01;MsG0180000553.01;MsG0180000709.01;MsG0180000876.01;MsG0180001144.01;MsG0180001864.01;MsG0180002066.01;MsG0180004048.01;MsG0180004058.01;MsG0180004352.01;MsG0180004553.01;MsG0180004677.01;MsG0180004809.01;MsG0180005243.01;MsG0180005298.01;MsG0180005375.01;MsG0180005382.01;MsG0180005418.01;MsG01800…	228	up&down
MF	GO:0016682	oxidoreductase activity, acting on diphenols and related substances as donors, oxygen as acceptor	0.0027	0.0002	13.95	0.00821284	0.0724166	MsG0380013928.01;MsG0380014029.01	2	up
BP	GO:0006529	asparagine biosynthetic process	0.004	0.0003	13.8	0.00838883	0.151348	MsG0080047999.01;MsG0380014802.01	2	up
BP	GO:0051103	DNA ligation involved in DNA repair	0.004	0.0003	13.8	0.00838883	0.151348	MsG0080048289.01;MsG0480020713.01	2	down
BP	GO:0051205	protein insertion into membrane	0.004	0.0003	13.8	0.00838883	0.151348	MsG0480020938.01;MsG0880046394.01	2	up&down
BP	GO:0032259	methylation	0.0364	0.0195	1.87	0.00874144	0.153356	MsG0380012513.01;MsG0380015221.01;MsG0380015222.01;MsG0380015620.01;MsG0380015675.01;MsG0380015853.01;MsG0380015904.01;MsG0580024474.01;MsG0580025025.01;MsG0580025302.01;MsG0580025738.01;MsG0780040427.01;MsG0880041871.01;MsG0880046070.01;MsG0880046176.01;NewGene_13037;NewGene_20878;NewGene_25217	18	up&down
BP	GO:0006012	galactose metabolic process	0.0061	0.0009	6.9	0.00889546	0.153356	MsG0180004679.01;MsG0180004680.01;NewGene_25087	3	up
BP	GO:0031936	negative regulation of chromatin silencing	0.0061	0.0009	6.58	0.010144	0.171078	MsG0180004475.01;MsG0580028927.01;MsG0780040705.01	3	up
BP	GO:0010038	response to metal ion	0.0121	0.0037	3.26	0.0104766	0.172929	MsG0380012922.01;MsG0380017086.01;MsG0480022346.01;MsG0480023353.01;MsG0680034837.01;NewGene_5045	6	up&down
MF	GO:0016757	transferase activity, transferring glycosyl groups	0.0149	0.0066	2.25	0.0107684	0.0724166	MsG0180004677.01;MsG0280008049.01;MsG0480022089.01;MsG0480023247.01;MsG0480023817.01;MsG0680030659.01;MsG0680031409.01;MsG0780037821.01;MsG0780040973.01;MsG0780041664.01;NewGene_25366	11	up&down
MF	GO:0004066	asparagine synthase (glutamine-hydrolyzing) activity	0.0027	0.0002	12.21	0.0108026	0.0724166	MsG0080047999.01;MsG0380014802.01	2	up
MF	GO:0004571	mannosyl-oligosaccharide 1,2-alpha-mannosidase activity	0.0027	0.0002	12.21	0.0108026	0.0724166	MsG0280007035.01;MsG0280007048.01	2	down
MF	GO:0008798	beta-aspartyl-peptidase activity	0.0027	0.0002	12.21	0.0108026	0.0724166	MsG0180000295.01;MsG0180000296.01	2	up
MF	GO:0016208	AMP binding	0.0027	0.0002	12.21	0.0108026	0.0724166	MsG0180004801.01;NewGene_23065	2	down
MF	GO:0016717	oxidoreductase activity, acting on paired donors, with oxidation of a pair of donors resulting in the reduction of molecular oxygen to two molecules of water	0.0027	0.0002	12.21	0.0108026	0.0724166	MsG0780039247.01;MsG0780039248.01	2	up
MF	GO:0050136	NADH dehydrogenase (quinone) activity	0.0027	0.0002	12.21	0.0108026	0.0724166	MsG0380013951.01;MsG0380013968.01	2	up
MF	GO:0102485	dATP phosphohydrolase activity	0.0027	0.0002	12.21	0.0108026	0.0724166	MsG0780040027.01;NewGene_24967	2	down
MF	GO:0102486	dCTP phosphohydrolase activity	0.0027	0.0002	12.21	0.0108026	0.0724166	MsG0780040027.01;NewGene_24967	2	down
MF	GO:0102487	dUTP phosphohydrolase activity	0.0027	0.0002	12.21	0.0108026	0.0724166	MsG0780040027.01;NewGene_24967	2	down
MF	GO:0102488	dTTP phosphohydrolase activity	0.0027	0.0002	12.21	0.0108026	0.0724166	MsG0780040027.01;NewGene_24967	2	down
MF	GO:0102489	GTP phosphohydrolase activity	0.0027	0.0002	12.21	0.0108026	0.0724166	MsG0780040027.01;NewGene_24967	2	down
MF	GO:0102490	8-oxo-dGTP phosphohydrolase activity	0.0027	0.0002	12.21	0.0108026	0.0724166	MsG0780040027.01;NewGene_24967	2	down
MF	GO:0102491	dGTP phosphohydrolase activity	0.0027	0.0002	12.21	0.0108026	0.0724166	MsG0780040027.01;NewGene_24967	2	down
BP	GO:0006491	N-glycan processing	0.004	0.0003	12.07	0.0110326	0.178312	MsG0280007035.01;MsG0280007048.01	2	down
CC	GO:0009707	chloroplast outer membrane	0.007	0.0016	4.51	0.011544	0.163178	MsG0280011026.01;MsG0580025813.01;MsG0780041187.01;MsG0880047265.01	4	up&down
BP	GO:0016042	lipid catabolic process	0.0101	0.0028	3.66	0.0118481	0.18391	MsG0280007667.01;MsG0380015244.01;MsG0380015382.01;MsG0380015471.01;MsG0880047631.01	5	up&down
BP	GO:0000413	protein peptidyl-prolyl isomerization	0.0081	0.0018	4.49	0.0118531	0.18391	MsG0180004733.01;MsG0180004739.01;MsG0280010408.01;MsG0880042314.01	4	up&down
MF	GO:0004839	ubiquitin activating enzyme activity	0.0108	0.0042	2.59	0.0128588	0.084445	MsG0180000320.01;MsG0180000493.01;MsG0180000663.01;MsG0180000688.01;MsG0380015302.01;MsG0580026183.01;MsG0580026185.01;MsG0780041357.01	8	up&down
MF	GO:0003910	DNA ligase (ATP) activity	0.0027	0.0002	10.85	0.013702	0.084445	MsG0080048289.01;MsG0480020713.01	2	down
MF	GO:0004067	asparaginase activity	0.0027	0.0002	10.85	0.013702	0.084445	MsG0180000295.01;MsG0180000296.01	2	up
MF	GO:0016780	phosphotransferase activity, for other substituted phosphate groups	0.0027	0.0002	10.85	0.013702	0.084445	MsG0580024224.01;MsG0580024225.01	2	down
MF	GO:0043295	glutathione binding	0.0027	0.0002	10.85	0.013702	0.084445	MsG0380013541.01;MsG0580029682.01	2	up
BP	GO:0033617	mitochondrial cytochrome c oxidase assembly	0.004	0.0004	10.73	0.0139918	0.187632	MsG0180004606.01;MsG0880046394.01	2	down
BP	GO:0051209	release of sequestered calcium ion into cytosol	0.004	0.0004	10.73	0.0139918	0.187632	MsG0380015382.01;MsG0380015471.01	2	up
BP	GO:0055114	oxidation-reduction process	0.0222	0.0104	2.14	0.0147941	0.187632	MsG0080048598.01;MsG0180001985.01;MsG0180003601.01;MsG0380012513.01;MsG0480023548.01;MsG0580029190.01;MsG0780040149.01;MsG0880041871.01;MsG0880044317.01;MsG0880044440.01;MsG0880047112.01	11	up&down
MF	GO:0019843	rRNA binding	0.0068	0.002	3.44	0.0152495	0.0899207	MsG0380013889.01;MsG0380013949.01;MsG0380013979.01;MsG0380014048.01;MsG0580028107.01	5	up&down
MF	GO:0047262	polygalacturonate 4-alpha-galacturonosyltransferase activity	0.0041	0.0007	5.63	0.0156609	0.0899207	MsG0780036418.01;MsG0780039489.01;MsG0780039490.01	3	down
BP	GO:0010035	response to inorganic substance	0.0162	0.0065	2.49	0.0156761	0.187632	MsG0180004677.01;MsG0280007423.01;MsG0380012922.01;MsG0480022346.01;MsG0480023353.01;MsG0580029038.01;MsG0680034837.01;NewGene_5045	8	up&down
MF	GO:0016705	oxidoreductase activity, acting on paired donors, with incorporation or reduction of molecular oxygen	0.0135	0.0061	2.21	0.0162917	0.0899207	MsG0280009198.01;MsG0380015746.01;MsG0480019426.01;MsG0480023370.01;MsG0480023735.01;MsG0580029190.01;MsG0880044315.01;MsG0880047112.01;NewGene_20878;NewGene_365	10	up&down
BP	GO:0010207	photosystem II assembly	0.004	0.0004	9.66	0.0172521	0.187632	MsG0280010704.01;MsG0880045778.01	2	up
BP	GO:0016123	xanthophyll biosynthetic process	0.004	0.0004	9.66	0.0172521	0.187632	MsG0880047112.01;NewGene_365	2	up
BP	GO:0016540	protein autoprocessing	0.004	0.0004	9.66	0.0172521	0.187632	MsG0180000295.01;MsG0180000296.01	2	up
BP	GO:0034762	regulation of transmembrane transport	0.004	0.0004	9.66	0.0172521	0.187632	MsG0580025813.01;MsG0580029038.01	2	up
BP	GO:0006970	response to osmotic stress	0.0101	0.0031	3.31	0.0177218	0.187632	MsG0480022501.01;MsG0580025807.01;MsG0680034837.01;MsG0780039229.01;MsG0780040335.01	5	up&down
BP	GO:0042542	response to hydrogen peroxide	0.0081	0.002	3.94	0.0184788	0.187632	MsG0180004677.01;MsG0480022344.01;MsG0480022346.01;MsG0880042806.01	4	up
MF	GO:0008865	fructokinase activity	0.0041	0.0008	5.23	0.0191485	0.0899207	MsG0280011110.01;MsG0680033932.01;MsG0680035781.01	3	up&down
MF	GO:0102375	11-oxo-beta-amyrin 30-oxidase activity	0.0027	0.0003	8.88	0.0203747	0.0899207	MsG0280009206.01;MsG0280009207.01	2	down
MF	GO:0003972	RNA ligase (ATP) activity	0.0014	0	48.84	0.0204766	0.0899207	MsG0480020836.01	1	up
MF	GO:0004021	L-alanine:2-oxoglutarate aminotransferase activity	0.0014	0	48.84	0.0204766	0.0899207	MsG0880042834.01	1	down
MF	GO:0004694	eukaryotic translation initiation factor 2alpha kinase activity	0.0014	0	48.84	0.0204766	0.0899207	MsG0480021144.01	1	down
MF	GO:0004777	succinate-semialdehyde dehydrogenase (NAD+) activity	0.0014	0	48.84	0.0204766	0.0899207	MsG0280009510.01	1	up
MF	GO:0008398	sterol 14-demethylase activity	0.0014	0	48.84	0.0204766	0.0899207	MsG0880041871.01	1	down
MF	GO:0009013	succinate-semialdehyde dehydrogenase [NAD(P)+] activity	0.0014	0	48.84	0.0204766	0.0899207	MsG0280009510.01	1	up
MF	GO:0010280	UDP-L-rhamnose synthase activity	0.0014	0	48.84	0.0204766	0.0899207	MsG0880044331.01	1	down
MF	GO:0015379	potassium:chloride symporter activity	0.0014	0	48.84	0.0204766	0.0899207	NewGene_612	1	down
MF	GO:0015645	fatty acid ligase activity	0.0014	0	48.84	0.0204766	0.0899207	NewGene_7883	1	down
MF	GO:0016877	ligase activity, forming carbon-sulfur bonds	0.0014	0	48.84	0.0204766	0.0899207	NewGene_7883	1	down
MF	GO:0016878	acid-thiol ligase activity	0.0014	0	48.84	0.0204766	0.0899207	NewGene_7883	1	down
MF	GO:0019172	glyoxalase III activity	0.0014	0	48.84	0.0204766	0.0899207	MsG0380015163.01	1	up
MF	GO:0031957	very long-chain fatty acid-CoA ligase activity	0.0014	0	48.84	0.0204766	0.0899207	NewGene_7883	1	down
MF	GO:0035004	phosphatidylinositol 3-kinase activity	0.0014	0	48.84	0.0204766	0.0899207	MsG0580025807.01	1	down
MF	GO:0047186	N-acetylneuraminate 7-O(or 9-O)-acetyltransferase activity	0.0014	0	48.84	0.0204766	0.0899207	MsG0480022761.01	1	down
MF	GO:0052624	2-phytyl-1,4-naphthoquinone methyltransferase activity	0.0014	0	48.84	0.0204766	0.0899207	MsG0580025738.01	1	up
MF	GO:0052925	dol-P-Man:Man(5)GlcNAc(2)-PP-Dol alpha-1,3-mannosyltransferase activity	0.0014	0	48.84	0.0204766	0.0899207	NewGene_20548	1	up
MF	GO:0072328	alkene binding	0.0014	0	48.84	0.0204766	0.0899207	MsG0180004058.01	1	down
MF	GO:0090599	alpha-glucosidase activity	0.0014	0	48.84	0.0204766	0.0899207	MsG0180004677.01	1	up
MF	GO:0098519	nucleotide phosphatase activity, acting on free nucleotides	0.0014	0	48.84	0.0204766	0.0899207	MsG0580025203.01	1	up
BP	GO:0009313	oligosaccharide catabolic process	0.002	0	48.29	0.0207087	0.187632	MsG0180004677.01	1	up
BP	GO:0009450	gamma-aminobutyric acid catabolic process	0.002	0	48.29	0.0207087	0.187632	MsG0280009510.01	1	up
BP	GO:0009961	response to 1-aminocyclopropane-1-carboxylic acid	0.002	0	48.29	0.0207087	0.187632	MsG0480022501.01	1	up
BP	GO:0010289	homogalacturonan biosynthetic process	0.002	0	48.29	0.0207087	0.187632	MsG0380015675.01	1	down
BP	GO:0010365	positive regulation of ethylene biosynthetic process	0.002	0	48.29	0.0207087	0.187632	MsG0780040143.01	1	up
BP	GO:0010394	homogalacturonan metabolic process	0.002	0	48.29	0.0207087	0.187632	MsG0380015675.01	1	down
BP	GO:0018065	obsolete protein-cofactor linkage	0.002	0	48.29	0.0207087	0.187632	MsG0480023548.01	1	up
BP	GO:0034552	respiratory chain complex II assembly	0.002	0	48.29	0.0207087	0.187632	MsG0480023548.01	1	up
BP	GO:0035437	maintenance of protein localization in endoplasmic reticulum	0.002	0	48.29	0.0207087	0.187632	MsG0380015747.01	1	down
BP	GO:0043200	response to amino acid	0.002	0	48.29	0.0207087	0.187632	MsG0480022501.01	1	up
BP	GO:0044275	cellular carbohydrate catabolic process	0.002	0	48.29	0.0207087	0.187632	MsG0180004677.01	1	up
BP	GO:0046352	disaccharide catabolic process	0.002	0	48.29	0.0207087	0.187632	MsG0180004677.01	1	up
BP	GO:0048575	short-day photoperiodism, flowering	0.002	0	48.29	0.0207087	0.187632	MsG0880043056.01	1	up
BP	GO:0051555	flavonol biosynthetic process	0.002	0	48.29	0.0207087	0.187632	MsG0880044331.01	1	down
BP	GO:0055064	chloride ion homeostasis	0.002	0	48.29	0.0207087	0.187632	NewGene_612	1	down
BP	GO:0070208	protein heterotrimerization	0.002	0	48.29	0.0207087	0.187632	MsG0480020938.01	1	up
BP	GO:0071528	tRNA re-export from nucleus	0.002	0	48.29	0.0207087	0.187632	MsG0080047788.01	1	down
BP	GO:0090342	regulation of cell aging	0.002	0	48.29	0.0207087	0.187632	MsG0480020938.01	1	up
BP	GO:0090359	negative regulation of abscisic acid biosynthetic process	0.002	0	48.29	0.0207087	0.187632	MsG0180006012.01	1	up
BP	GO:1900618	regulation of shoot system morphogenesis	0.002	0	48.29	0.0207087	0.187632	MsG0480021976.01	1	up
BP	GO:1904215	regulation of protein import into chloroplast stroma	0.002	0	48.29	0.0207087	0.187632	MsG0580025813.01	1	up
BP	GO:1904589	regulation of protein import	0.002	0	48.29	0.0207087	0.187632	MsG0580025813.01	1	up
BP	GO:1990573	potassium ion import across plasma membrane	0.002	0	48.29	0.0207087	0.187632	NewGene_612	1	down
BP	GO:1990937	xylan acetylation	0.002	0	48.29	0.0207087	0.187632	MsG0480022761.01	1	down
MF	GO:0020037	heme binding	0.0311	0.0196	1.59	0.020709	0.0899207	MsG0180000774.01;MsG0180000775.01;MsG0180003601.01;MsG0280009198.01;MsG0280009206.01;MsG0280009207.01;MsG0380013940.01;MsG0380015746.01;MsG0480019399.01;MsG0480019426.01;MsG0480021199.01;MsG0480023370.01;MsG0480023735.01;MsG0580029190.01;MsG0880041871.01;MsG0880043147.01;MsG0880044037.01;MsG0880044315.01;MsG0880044440.01;MsG0880044995.01;MsG0880046180.01;MsG0880047112.01;NewGene_20878	23	up&down
BP	GO:0022900	electron transport chain	0.004	0.0005	8.78	0.0208	0.187632	MsG0480023548.01;MsG0880044440.01	2	up
BP	GO:0051865	protein autoubiquitination	0.004	0.0005	8.78	0.0208	0.187632	MsG0180000688.01;MsG0480020997.01	2	up&down
MF	GO:0043169	cation binding	0.0054	0.0014	3.76	0.021745	0.0933581	MsG0180000688.01;MsG0180004801.01;MsG0580024224.01;NewGene_23065	4	up&down
BP	GO:0009833	plant-type primary cell wall biogenesis	0.0081	0.0022	3.71	0.0225035	0.200667	MsG0280009180.01;MsG0280009182.01;MsG0380011504.01;MsG0480023353.01	4	down
MF	GO:0001228	DNA-binding transcription activator activity, RNA polymerase II-specific	0.0041	0.0008	4.88	0.0230299	0.0970221	MsG0280011082.01;MsG0280011285.01;MsG0480023835.01	3	down
BP	GO:0045910	negative regulation of DNA recombination	0.0061	0.0013	4.83	0.0236834	0.207625	MsG0180004475.01;MsG0580028927.01;MsG0780040705.01	3	up
BP	GO:0006096	glycolytic process	0.0081	0.0022	3.64	0.0239544	0.207625	MsG0180005028.01;MsG0180005735.01;MsG0480021327.01;MsG0680035781.01	4	up
MF	GO:0003846	2-acylglycerol O-acyltransferase activity	0.0027	0.0003	8.14	0.0241219	0.0970221	MsG0380017671.01;MsG0680034677.01	2	up
MF	GO:0004435	phosphatidylinositol phospholipase C activity	0.0027	0.0003	8.14	0.0241219	0.0970221	MsG0380015382.01;MsG0380015471.01	2	up
MF	GO:0016667	oxidoreductase activity, acting on a sulfur group of donors	0.0027	0.0003	8.14	0.0241219	0.0970221	MsG0780040149.01;MsG0880044317.01	2	up
MF	GO:0016984	ribulose-bisphosphate carboxylase activity	0.0027	0.0003	8.14	0.0241219	0.0970221	MsG0280010143.01;MsG0280010144.01	2	up
MF	GO:0102229	amylopectin maltohydrolase activity	0.0027	0.0003	8.14	0.0241219	0.0970221	MsG0680034833.01;MsG0680034834.01	2	up
BP	GO:0019243	methylglyoxal catabolic process to D-lactate via S-lactoyl-glutathione	0.004	0.0005	8.05	0.0246221	0.207625	MsG0280007255.01;MsG0880047656.01	2	up
BP	GO:0042138	meiotic DNA double-strand break formation	0.004	0.0005	8.05	0.0246221	0.207625	MsG0580029933.01;MsG0880047583.01	2	up
BP	GO:0071805	potassium ion transmembrane transport	0.004	0.0005	8.05	0.0246221	0.207625	MsG0380014359.01;MsG0380014360.01	2	up
CC	GO:0043036	starch grain	0.0017	0	40.55	0.0246616	0.325359	MsG0180001690.01	1	up
BP	GO:0018105	peptidyl-serine phosphorylation	0.0101	0.0034	2.94	0.0277324	0.231338	MsG0180004445.01;MsG0180005982.01;MsG0480021144.01;MsG0780041212.01;MsG0880045838.01	5	up&down
MF	GO:0004467	long-chain fatty acid-CoA ligase activity	0.0027	0.0004	7.51	0.0281263	0.110796	MsG0380016055.01;NewGene_7883	2	up&down
MF	GO:0016161	beta-amylase activity	0.0027	0.0004	7.51	0.0281263	0.110796	MsG0680034833.01;MsG0680034834.01	2	up
CC	GO:0031976	plastid thylakoid	0.007	0.002	3.45	0.0283161	0.350225	MsG0180005822.01;MsG0280007423.01;MsG0380013920.01;MsG0880044440.01	4	up
BP	GO:0032012	regulation of ARF protein signal transduction	0.004	0.0005	7.43	0.0287056	0.234416	MsG0380015355.01;MsG0580030238.01	2	down
BP	GO:0045017	glycerolipid biosynthetic process	0.004	0.0005	7.43	0.0287056	0.234416	MsG0580024224.01;MsG0580025807.01	2	down
BP	GO:0006629	lipid metabolic process	0.0182	0.0087	2.1	0.0290716	0.234932	MsG0180004809.01;MsG0480020560.01;MsG0480023866.01;MsG0580024224.01;MsG0580025807.01;MsG0780039247.01;MsG0780039248.01;MsG0780041748.01;NewGene_7883	9	up&down
BP	GO:0006099	tricarboxylic acid cycle	0.0081	0.0024	3.39	0.0303154	0.241878	MsG0480023548.01;MsG0880045555.01;MsG0880046461.01;NewGene_25632	4	up&down
MF	GO:0016759	cellulose synthase activity	0.0041	0.0009	4.31	0.031974	0.117337	MsG0280009180.01;MsG0280009182.01;MsG0380011504.01	3	down
MF	GO:0008970	phospholipase A1 activity	0.0027	0.0004	6.98	0.0323757	0.117337	MsG0180004809.01;MsG0780041748.01	2	up
MF	GO:0016018	cyclosporin A binding	0.0027	0.0004	6.98	0.0323757	0.117337	MsG0180004733.01;MsG0180004739.01	2	up
MF	GO:0004721	phosphoprotein phosphatase activity	0.0054	0.0016	3.31	0.0327264	0.117337	MsG0280008742.01;MsG0380011578.01;MsG0580029038.01;MsG0580029953.01	4	up&down
CC	GO:0005768	endosome	0.0157	0.0077	2.05	0.0328997	0.372715	MsG0280006791.01;MsG0280007035.01;MsG0280007048.01;MsG0380015675.01;MsG0580025025.01;MsG0580025807.01;MsG0780037922.01;MsG0780037939.01;MsG0880046070.01	9	up&down
BP	GO:0006857	oligopeptide transport	0.004	0.0006	6.9	0.0330381	0.241878	MsG0180000876.01;MsG0480022861.01	2	up
BP	GO:0018230	peptidyl-L-cysteine S-palmitoylation	0.004	0.0006	6.9	0.0330381	0.241878	MsG0180005375.01;MsG0580026249.01	2	down
CC	GO:0031305	integral component of mitochondrial inner membrane	0.0052	0.0013	4.19	0.0339012	0.372715	MsG0180004606.01;MsG0380015087.01;MsG0880046394.01	3	up&down
MF	GO:0009931	calcium-dependent protein serine/threonine kinase activity	0.0041	0.001	4.19	0.0344544	0.117337	MsG0180004445.01;MsG0780041212.01;MsG0880045838.01	3	up&down
BP	GO:0044262	cellular carbohydrate metabolic process	0.0061	0.0015	4.14	0.0354072	0.241878	MsG0180004677.01;MsG0380015675.01;MsG0480023353.01	3	up&down
BP	GO:0000302	response to reactive oxygen species	0.0081	0.0025	3.22	0.0356795	0.241878	MsG0180004677.01;MsG0480022344.01;MsG0480022346.01;MsG0880042806.01	4	up
CC	GO:0009534	chloroplast thylakoid	0.0087	0.0032	2.74	0.0359696	0.374641	MsG0180005822.01;MsG0280007423.01;MsG0380013920.01;MsG0380016229.01;MsG0880044440.01	5	up
MF	GO:0004743	pyruvate kinase activity	0.0027	0.0004	6.51	0.0368586	0.117337	MsG0180005028.01;MsG0180005735.01	2	up
MF	GO:0030955	potassium ion binding	0.0027	0.0004	6.51	0.0368586	0.117337	MsG0180005028.01;MsG0180005735.01	2	up
BP	GO:0008610	lipid biosynthetic process	0.0081	0.0026	3.17	0.0375816	0.241878	MsG0580024224.01;MsG0580025807.01;MsG0680032953.01;MsG0780040433.01	4	up&down
BP	GO:0005992	trehalose biosynthetic process	0.004	0.0006	6.44	0.0376077	0.241878	MsG0280009933.01;MsG0480023336.01	2	up&down
BP	GO:0009768	photosynthesis, light harvesting in photosystem I	0.004	0.0006	6.44	0.0376077	0.241878	MsG0580030197.01;MsG0880042858.01	2	up
CC	GO:0000325	plant-type vacuole	0.007	0.0022	3.12	0.0390841	0.386727	MsG0280007986.01;MsG0280007987.01;MsG0480022920.01;NewGene_21201	4	up&down
MF	GO:0002039	p53 binding	0.0014	0.0001	24.42	0.0405344	0.117337	MsG0180000688.01	1	up
MF	GO:0003884	D-amino-acid oxidase activity	0.0014	0.0001	24.42	0.0405344	0.117337	MsG0880045917.01	1	up
MF	GO:0003921	GMP synthase activity	0.0014	0.0001	24.42	0.0405344	0.117337	MsG0480023648.01	1	down
MF	GO:0003922	GMP synthase (glutamine-hydrolyzing) activity	0.0014	0.0001	24.42	0.0405344	0.117337	MsG0480023648.01	1	down
MF	GO:0003941	L-serine ammonia-lyase activity	0.0014	0.0001	24.42	0.0405344	0.117337	MsG0480023628.01	1	up
MF	GO:0003958	NADPH-hemoprotein reductase activity	0.0014	0.0001	24.42	0.0405344	0.117337	NewGene_24024	1	down
MF	GO:0004109	coproporphyrinogen oxidase activity	0.0014	0.0001	24.42	0.0405344	0.117337	MsG0580030199.01	1	down
MF	GO:0004324	ferredoxin-NADP+ reductase activity	0.0014	0.0001	24.42	0.0405344	0.117337	MsG0280007699.01	1	down
MF	GO:0004719	protein-L-isoaspartate (D-aspartate) O-methyltransferase activity	0.0014	0.0001	24.42	0.0405344	0.117337	MsG0380015737.01	1	up
MF	GO:0008430	selenium binding	0.0014	0.0001	24.42	0.0405344	0.117337	MsG0380016148.01	1	up
MF	GO:0008444	CDP-diacylglycerol-glycerol-3-phosphate 3-phosphatidyltransferase activity	0.0014	0.0001	24.42	0.0405344	0.117337	MsG0580024224.01	1	down
MF	GO:0008721	D-serine ammonia-lyase activity	0.0014	0.0001	24.42	0.0405344	0.117337	MsG0480023628.01	1	up
MF	GO:0009045	xylose isomerase activity	0.0014	0.0001	24.42	0.0405344	0.117337	MsG0880047509.01	1	up
MF	GO:0009678	pyrophosphate hydrolysis-driven proton transmembrane transporter activity	0.0014	0.0001	24.42	0.0405344	0.117337	MsG0880046850.01	1	down
MF	GO:0010242	oxygen evolving activity	0.0014	0.0001	24.42	0.0405344	0.117337	MsG0880045778.01	1	up
MF	GO:0010291	carotene beta-ring hydroxylase activity	0.0014	0.0001	24.42	0.0405344	0.117337	MsG0880047112.01	1	up
MF	GO:0015245	fatty acid transmembrane transporter activity	0.0014	0.0001	24.42	0.0405344	0.117337	MsG0680034419.01	1	down
MF	GO:0015562	efflux transmembrane transporter activity	0.0014	0.0001	24.42	0.0405344	0.117337	MsG0680034419.01	1	down
MF	GO:0017169	CDP-alcohol phosphatidyltransferase activity	0.0014	0.0001	24.42	0.0405344	0.117337	MsG0580024224.01	1	down
MF	GO:0018114	threonine racemase activity	0.0014	0.0001	24.42	0.0405344	0.117337	MsG0480023628.01	1	up
MF	GO:0019156	isoamylase activity	0.0014	0.0001	24.42	0.0405344	0.117337	MsG0380017022.01	1	up
MF	GO:0043817	phosphosulfolactate synthase activity	0.0014	0.0001	24.42	0.0405344	0.117337	MsG0480022558.01	1	up
MF	GO:0045550	geranylgeranyl reductase activity	0.0014	0.0001	24.42	0.0405344	0.117337	MsG0880046462.01	1	up
MF	GO:0047268	galactinol-raffinose galactosyltransferase activity	0.0014	0.0001	24.42	0.0405344	0.117337	MsG0780041220.01	1	up
MF	GO:0050377	UDP-glucose 4,6-dehydratase activity	0.0014	0.0001	24.42	0.0405344	0.117337	MsG0880044331.01	1	down
MF	GO:0052636	arabinosyltransferase activity	0.0014	0.0001	24.42	0.0405344	0.117337	MsG0880045478.01	1	down
MF	GO:0102067	geranylgeranyl diphosphate reductase activity	0.0014	0.0001	24.42	0.0405344	0.117337	MsG0880046462.01	1	up
MF	GO:0103007	indole-3-acetate carboxyl methyltransferase activity	0.0014	0.0001	24.42	0.0405344	0.117337	NewGene_13037	1	down
BP	GO:0001676	long-chain fatty acid metabolic process	0.002	0.0001	24.14	0.0409894	0.241878	NewGene_7883	1	down
BP	GO:0006119	oxidative phosphorylation	0.002	0.0001	24.14	0.0409894	0.241878	MsG0480023548.01	1	up
BP	GO:0009413	response to flooding	0.002	0.0001	24.14	0.0409894	0.241878	MsG0780040143.01	1	up
BP	GO:0010100	negative regulation of photomorphogenesis	0.002	0.0001	24.14	0.0409894	0.241878	MsG0880043056.01	1	up
BP	GO:0010253	UDP-rhamnose biosynthetic process	0.002	0.0001	24.14	0.0409894	0.241878	MsG0880044331.01	1	down
BP	GO:0010360	negative regulation of anion channel activity	0.002	0.0001	24.14	0.0409894	0.241878	MsG0580029038.01	1	up
BP	GO:0018293	protein-FAD linkage	0.002	0.0001	24.14	0.0409894	0.241878	MsG0480023548.01	1	up
BP	GO:0019354	siroheme biosynthetic process	0.002	0.0001	24.14	0.0409894	0.241878	MsG0380012513.01	1	down
BP	GO:0032366	intracellular sterol transport	0.002	0.0001	24.14	0.0409894	0.241878	MsG0480020410.01	1	up
BP	GO:0033108	mitochondrial respiratory chain complex assembly	0.002	0.0001	24.14	0.0409894	0.241878	MsG0480023548.01	1	up
BP	GO:0034553	mitochondrial respiratory chain complex II assembly	0.002	0.0001	24.14	0.0409894	0.241878	MsG0480023548.01	1	up
BP	GO:0036092	phosphatidylinositol-3-phosphate biosynthetic process	0.002	0.0001	24.14	0.0409894	0.241878	MsG0580025807.01	1	down
BP	GO:0042775	mitochondrial ATP synthesis coupled electron transport	0.002	0.0001	24.14	0.0409894	0.241878	MsG0480023548.01	1	up
BP	GO:0070141	response to UV-A	0.002	0.0001	24.14	0.0409894	0.241878	MsG0180005822.01	1	up
BP	GO:0070179	D-serine biosynthetic process	0.002	0.0001	24.14	0.0409894	0.241878	MsG0480023628.01	1	up
BP	GO:0071486	cellular response to high light intensity	0.002	0.0001	24.14	0.0409894	0.241878	MsG0180005822.01	1	up
BP	GO:0071492	cellular response to UV-A	0.002	0.0001	24.14	0.0409894	0.241878	MsG0180005822.01	1	up
BP	GO:0072350	tricarboxylic acid metabolic process	0.002	0.0001	24.14	0.0409894	0.241878	MsG0480023548.01	1	up
BP	GO:0072593	reactive oxygen species metabolic process	0.002	0.0001	24.14	0.0409894	0.241878	MsG0580025807.01	1	down
BP	GO:0080027	response to herbivore	0.002	0.0001	24.14	0.0409894	0.241878	MsG0780041652.01	1	down
BP	GO:0080037	negative regulation of cytokinin-activated signaling pathway	0.002	0.0001	24.14	0.0409894	0.241878	MsG0280011338.01	1	up
BP	GO:1902456	regulation of stomatal opening	0.002	0.0001	24.14	0.0409894	0.241878	NewGene_7611	1	down
BP	GO:1902476	chloride transmembrane transport	0.002	0.0001	24.14	0.0409894	0.241878	NewGene_612	1	down
BP	GO:1902584	positive regulation of response to water deprivation	0.002	0.0001	24.14	0.0409894	0.241878	MsG0480021976.01	1	up
BP	GO:1903792	negative regulation of anion transport	0.002	0.0001	24.14	0.0409894	0.241878	MsG0580029038.01	1	up
BP	GO:1903960	negative regulation of anion transmembrane transport	0.002	0.0001	24.14	0.0409894	0.241878	MsG0580029038.01	1	up
MF	GO:0003872	6-phosphofructokinase activity	0.0027	0.0004	6.1	0.0415635	0.11852	MsG0380017695.01;NewGene_24199	2	up&down
MF	GO:0008420	RNA polymerase II CTD heptapeptide repeat phosphatase activity	0.0027	0.0004	6.1	0.0415635	0.11852	MsG0480022455.01;MsG0780036825.01	2	down
BP	GO:0006091	generation of precursor metabolites and energy	0.004	0.0007	6.04	0.0424025	0.241878	MsG0480023548.01;MsG0880044440.01	2	up
BP	GO:0006650	glycerophospholipid metabolic process	0.004	0.0007	6.04	0.0424025	0.241878	MsG0580024224.01;MsG0580025807.01	2	down
BP	GO:0007264	small GTPase mediated signal transduction	0.004	0.0007	6.04	0.0424025	0.241878	MsG0480022425.01;MsG0480022448.01	2	down
BP	GO:0033692	cellular polysaccharide biosynthetic process	0.004	0.0007	6.04	0.0424025	0.241878	MsG0380015675.01;MsG0480023353.01	2	down
BP	GO:0034637	cellular carbohydrate biosynthetic process	0.004	0.0007	6.04	0.0424025	0.241878	MsG0380015675.01;MsG0480023353.01	2	down
BP	GO:0070940	dephosphorylation of RNA polymerase II C-terminal domain	0.004	0.0007	6.04	0.0424025	0.241878	MsG0480022455.01;MsG0780036825.01	2	down
BP	GO:0009734	auxin-activated signaling pathway	0.0121	0.0051	2.36	0.0430209	0.243614	MsG0180001660.01;MsG0180004486.01;MsG0280010916.01;MsG0680034477.01;MsG0680034598.01;MsG0780040460.01	6	down
BP	GO:0061077	chaperone-mediated protein folding	0.0061	0.0016	3.81	0.0436284	0.245264	MsG0280010408.01;MsG0880042314.01;NewGene_8898	3	up&down
MF	GO:0016746	transferase activity, transferring acyl groups	0.0135	0.0073	1.86	0.0446749	0.126448	MsG0180000320.01;MsG0180000493.01;MsG0180000663.01;MsG0180000688.01;MsG0380015302.01;MsG0580026183.01;MsG0580026185.01;MsG0780041357.01;MsG0880046344.01;NewGene_24027	10	up&down
BP	GO:0000272	polysaccharide catabolic process	0.004	0.0007	5.68	0.0474115	0.260861	MsG0680034833.01;MsG0680034834.01	2	up
BP	GO:0009767	photosynthetic electron transport chain	0.004	0.0007	5.68	0.0474115	0.260861	MsG0380013940.01;MsG0880044440.01	2	up
BP	GO:0009853	photorespiration	0.004	0.0007	5.68	0.0474115	0.260861	MsG0280010143.01;MsG0280010144.01	2	up
MF	GO:0042910	xenobiotic transmembrane transporter activity	0.0054	0.0019	2.92	0.0486057	0.136562	MsG0280010607.01;MsG0580025672.01;MsG0580025674.01;MsG0780040285.01	4	up&down
CC	GO:0005942	phosphatidylinositol 3-kinase complex	0.0017	0.0001	20.27	0.0487159	0.398505	MsG0580025807.01	1	down
CC	GO:0035032	phosphatidylinositol 3-kinase complex, class III	0.0017	0.0001	20.27	0.0487159	0.398505	MsG0580025807.01	1	down
CC	GO:0070069	cytochrome complex	0.0017	0.0001	20.27	0.0487159	0.398505	MsG0880044440.01	1	up
BP	GO:0009968	negative regulation of signal transduction	0.0061	0.0017	3.62	0.0495902	0.262264	MsG0180004058.01;MsG0280011338.01;MsG0580029038.01	3	up&down
BP	GO:0010648	negative regulation of cell communication	0.0061	0.0017	3.62	0.0495902	0.262264	MsG0180004058.01;MsG0280011338.01;MsG0580029038.01	3	up&down
BP	GO:0023057	negative regulation of signaling	0.0061	0.0017	3.62	0.0495902	0.262264	MsG0180004058.01;MsG0280011338.01;MsG0580029038.01	3	up&down
CC	GO:0010287	plastoglobule	0.0052	0.0015	3.58	0.0507662	0.398505	MsG0280007423.01;MsG0580028159.01;MsG0580030197.01	3	up
CC	GO:0031977	thylakoid lumen	0.0035	0.0006	5.41	0.0515688	0.398505	MsG0180004553.01;MsG0280007423.01	2	up
CC	GO:0016020	membrane	0.0857	0.0676	1.27	0.0523568	0.398505	MsG0180000535.01;MsG0180004801.01;MsG0180005418.01;MsG0180005822.01;MsG0280007035.01;MsG0280007048.01;MsG0280007423.01;MsG0280007986.01;MsG0280007987.01;MsG0280010607.01;MsG0380012249.01;MsG0380013889.01;MsG0380013979.01;MsG0380014966.01;MsG0380014967.01;MsG0380016055.01;MsG0380016247.01;MsG0380017003.01;MsG0480022657.01;MsG0480022920.01;MsG0480023188.01;MsG0480023353.01;MsG0480023460.01;MsG04800…	49	up&down
BP	GO:0009664	plant-type cell wall organization	0.0081	0.0028	2.84	0.0524969	0.262264	MsG0380014966.01;MsG0380014967.01;MsG0380015675.01;MsG0480023353.01	4	down
BP	GO:0030244	cellulose biosynthetic process	0.0081	0.0028	2.84	0.0524969	0.262264	MsG0280009180.01;MsG0280009182.01;MsG0380011504.01;MsG0480023353.01	4	down
BP	GO:0042493	response to drug	0.0081	0.0028	2.84	0.0524969	0.262264	MsG0180004677.01;MsG0280010607.01;MsG0480022346.01;MsG0480022501.01	4	up&down
BP	GO:0018026	peptidyl-lysine monomethylation	0.004	0.0008	5.37	0.0526237	0.262264	MsG0380016058.01;MsG0480022088.01	2	up
BP	GO:0046486	glycerolipid metabolic process	0.004	0.0008	5.37	0.0526237	0.262264	MsG0580024224.01;MsG0580025807.01	2	down
BP	GO:0090407	organophosphate biosynthetic process	0.004	0.0008	5.37	0.0526237	0.262264	MsG0580024224.01;MsG0580025807.01	2	down
BP	GO:0046677	response to antibiotic	0.0061	0.0017	3.53	0.0527121	0.262264	MsG0180004677.01;MsG0480022346.01;MsG0480022501.01	3	up
BP	GO:0009408	response to heat	0.0101	0.0041	2.46	0.0530616	0.262264	MsG0080048598.01;MsG0480022248.01;MsG0480022344.01;MsG0480022346.01;MsG0880042806.01	5	up
BP	GO:0019637	organophosphate metabolic process	0.0061	0.0018	3.45	0.0559265	0.262264	MsG0480023548.01;MsG0580024224.01;MsG0580025807.01	3	up&down
MF	GO:0005086	ARF guanyl-nucleotide exchange factor activity	0.0027	0.0005	5.14	0.056903	0.151289	MsG0380015355.01;MsG0580030238.01	2	down
BP	GO:0000271	polysaccharide biosynthetic process	0.004	0.0008	5.08	0.0580286	0.262264	MsG0380015675.01;MsG0480023353.01	2	down
BP	GO:0006002	fructose 6-phosphate metabolic process	0.004	0.0008	5.08	0.0580286	0.262264	MsG0380017695.01;NewGene_24199	2	up&down
BP	GO:0009644	response to high light intensity	0.004	0.0008	5.08	0.0580286	0.262264	MsG0180005822.01;MsG0280007423.01	2	up
MF	GO:0003878	ATP citrate synthase activity	0.0014	0.0001	16.28	0.0601821	0.151289	MsG0280009442.01	1	down
MF	GO:0004335	galactokinase activity	0.0014	0.0001	16.28	0.0601821	0.151289	NewGene_25087	1	up
MF	GO:0004459	L-lactate dehydrogenase activity	0.0014	0.0001	16.28	0.0601821	0.151289	MsG0080049027.01	1	down
MF	GO:0004564	beta-fructofuranosidase activity	0.0014	0.0001	16.28	0.0601821	0.151289	MsG0180004677.01	1	up
MF	GO:0004654	polyribonucleotide nucleotidyltransferase activity	0.0014	0.0001	16.28	0.0601821	0.151289	MsG0680030398.01	1	down
MF	GO:0004747	ribokinase activity	0.0014	0.0001	16.28	0.0601821	0.151289	MsG0480021875.01	1	up
MF	GO:0004760	serine-pyruvate transaminase activity	0.0014	0.0001	16.28	0.0601821	0.151289	MsG0380013473.01	1	up
MF	GO:0008113	peptide-methionine (S)-S-oxide reductase activity	0.0014	0.0001	16.28	0.0601821	0.151289	NewGene_3894	1	up
MF	GO:0015926	glucosidase activity	0.0014	0.0001	16.28	0.0601821	0.151289	MsG0180004677.01	1	up
MF	GO:0016303	1-phosphatidylinositol-3-kinase activity	0.0014	0.0001	16.28	0.0601821	0.151289	MsG0580025807.01	1	down
MF	GO:0034038	deoxyhypusine synthase activity	0.0014	0.0001	16.28	0.0601821	0.151289	MsG0880045792.01	1	up
MF	GO:0035250	UDP-galactosyltransferase activity	0.0014	0.0001	16.28	0.0601821	0.151289	MsG0780041187.01	1	up
MF	GO:0046481	digalactosyldiacylglycerol synthase activity	0.0014	0.0001	16.28	0.0601821	0.151289	MsG0780041187.01	1	up
MF	GO:0047526	2'-hydroxyisoflavone reductase activity	0.0014	0.0001	16.28	0.0601821	0.151289	MsG0580024986.01	1	down
MF	GO:0050392	vicianin beta-glucosidase activity	0.0014	0.0001	16.28	0.0601821	0.151289	MsG0680034040.01	1	up
BP	GO:0000289	nuclear-transcribed mRNA poly(A) tail shortening	0.002	0.0001	16.1	0.0608509	0.262264	MsG0280010983.01	1	down
BP	GO:0000957	mitochondrial RNA catabolic process	0.002	0.0001	16.1	0.0608509	0.262264	MsG0680030398.01	1	down
BP	GO:0000958	mitochondrial mRNA catabolic process	0.002	0.0001	16.1	0.0608509	0.262264	MsG0680030398.01	1	down
BP	GO:0002239	response to oomycetes	0.002	0.0001	16.1	0.0608509	0.262264	MsG0480022657.01	1	up
BP	GO:0006044	N-acetylglucosamine metabolic process	0.002	0.0001	16.1	0.0608509	0.262264	MsG0480023247.01	1	up
BP	GO:0006177	GMP biosynthetic process	0.002	0.0001	16.1	0.0608509	0.262264	MsG0480023648.01	1	down
BP	GO:0006884	cell volume homeostasis	0.002	0.0001	16.1	0.0608509	0.262264	NewGene_612	1	down
BP	GO:0008612	peptidyl-lysine modification to peptidyl-hypusine	0.002	0.0001	16.1	0.0608509	0.262264	MsG0880045792.01	1	up
BP	GO:0010105	negative regulation of ethylene-activated signaling pathway	0.002	0.0001	16.1	0.0608509	0.262264	MsG0180004058.01	1	down
BP	GO:0010115	regulation of abscisic acid biosynthetic process	0.002	0.0001	16.1	0.0608509	0.262264	MsG0480022248.01	1	up
BP	GO:0010359	regulation of anion channel activity	0.002	0.0001	16.1	0.0608509	0.262264	MsG0580029038.01	1	up
BP	GO:0019265	glycine biosynthetic process, by transamination of glyoxylate	0.002	0.0001	16.1	0.0608509	0.262264	MsG0380013473.01	1	up
BP	GO:0019375	galactolipid biosynthetic process	0.002	0.0001	16.1	0.0608509	0.262264	MsG0780041187.01	1	up
BP	GO:0031591	wybutosine biosynthetic process	0.002	0.0001	16.1	0.0608509	0.262264	MsG0880047647.01	1	down
BP	GO:0032979	protein insertion into mitochondrial inner membrane from matrix	0.002	0.0001	16.1	0.0608509	0.262264	MsG0880046394.01	1	down
BP	GO:0042548	regulation of photosynthesis, light reaction	0.002	0.0001	16.1	0.0608509	0.262264	MsG0280007423.01	1	up
BP	GO:0043155	negative regulation of photosynthesis, light reaction	0.002	0.0001	16.1	0.0608509	0.262264	MsG0280007423.01	1	up
BP	GO:0043467	regulation of generation of precursor metabolites and energy	0.002	0.0001	16.1	0.0608509	0.262264	MsG0280007423.01	1	up
BP	GO:0052546	cell wall pectin metabolic process	0.002	0.0001	16.1	0.0608509	0.262264	MsG0380015675.01	1	down
BP	GO:0070297	regulation of phosphorelay signal transduction system	0.002	0.0001	16.1	0.0608509	0.262264	MsG0180004058.01	1	down
BP	GO:0070298	negative regulation of phosphorelay signal transduction system	0.002	0.0001	16.1	0.0608509	0.262264	MsG0180004058.01	1	down
BP	GO:0080036	regulation of cytokinin-activated signaling pathway	0.002	0.0001	16.1	0.0608509	0.262264	MsG0280011338.01	1	up
BP	GO:1903959	regulation of anion transmembrane transport	0.002	0.0001	16.1	0.0608509	0.262264	MsG0580029038.01	1	up
BP	GO:1905156	negative regulation of photosynthesis	0.002	0.0001	16.1	0.0608509	0.262264	MsG0280007423.01	1	up
BP	GO:0007015	actin filament organization	0.0061	0.0018	3.29	0.0626272	0.266771	MsG0180003763.01;MsG0780040364.01;MsG0880047370.01	3	down
BP	GO:0010345	suberin biosynthetic process	0.004	0.0008	4.83	0.063616	0.266771	MsG0480020560.01;MsG0680034419.01	2	down
BP	GO:0015995	chlorophyll biosynthetic process	0.004	0.0008	4.83	0.063616	0.266771	MsG0280009939.01;MsG0880046462.01	2	up
BP	GO:0016051	carbohydrate biosynthetic process	0.004	0.0008	4.83	0.063616	0.266771	MsG0380015675.01;MsG0480023353.01	2	down
BP	GO:0051453	regulation of intracellular pH	0.004	0.0008	4.83	0.063616	0.266771	MsG0380014359.01;MsG0380014360.01	2	up
MF	GO:0042802	identical protein binding	0.0054	0.0021	2.64	0.0654148	0.16314	MsG0180000688.01;MsG0180004058.01;MsG0480020938.01;MsG0880043056.01	4	up&down
MF	GO:0016279	protein-lysine N-methyltransferase activity	0.0027	0.0006	4.65	0.0680482	0.16314	MsG0380016058.01;MsG0480022088.01	2	up
MF	GO:0016671	oxidoreductase activity, acting on a sulfur group of donors, disulfide as acceptor	0.0027	0.0006	4.65	0.0680482	0.16314	MsG0780040149.01;MsG0880044317.01	2	up
CC	GO:0005774	vacuolar membrane	0.014	0.0075	1.85	0.0689707	0.436064	MsG0280007986.01;MsG0280007987.01;MsG0280010607.01;MsG0380014359.01;MsG0380014360.01;MsG0480022920.01;MsG0780037232.01;NewGene_21201	8	up&down
BP	GO:0009723	response to ethylene	0.004	0.0009	4.6	0.069376	0.287543	MsG0680034837.01;MsG0780041652.01	2	up&down
BP	GO:0044264	cellular polysaccharide metabolic process	0.004	0.0009	4.6	0.069376	0.287543	MsG0380015675.01;MsG0480023353.01	2	down
BP	GO:0009738	abscisic acid-activated signaling pathway	0.0061	0.0019	3.15	0.0696813	0.287543	MsG0380015520.01;MsG0480022455.01;MsG0580029038.01	3	up&down
CC	GO:0055035	plastid thylakoid membrane	0.0052	0.0017	3.12	0.0709412	0.436064	MsG0180005822.01;MsG0280007423.01;MsG0880044440.01	3	up
MF	GO:0051539	4 iron, 4 sulfur cluster binding	0.0068	0.003	2.26	0.0714259	0.16314	MsG0380013942.01;MsG0380013956.01;MsG0380013957.01;MsG0380013977.01;MsG0780036976.01	5	up&down
CC	GO:0045263	proton-transporting ATP synthase complex, coupling factor F(o)	0.0035	0.0008	4.51	0.0716145	0.436064	MsG0380013959.01;MsG0380014027.01	2	up
CC	GO:0000276	mitochondrial proton-transporting ATP synthase complex, coupling factor F(o)	0.0017	0.0001	13.52	0.0721781	0.436064	MsG0280011230.01	1	down
CC	GO:0030690	Noc1p-Noc2p complex	0.0017	0.0001	13.52	0.0721781	0.436064	MsG0080048428.01	1	down
CC	GO:0030691	Noc2p-Noc3p complex	0.0017	0.0001	13.52	0.0721781	0.436064	MsG0080048428.01	1	down
BP	GO:0071555	cell wall organization	0.0182	0.0103	1.76	0.0727183	0.288269	MsG0180004706.01;MsG0280009180.01;MsG0280009182.01;MsG0380011504.01;MsG0380015675.01;MsG0480023353.01;MsG0780036418.01;MsG0780039489.01;MsG0780039490.01	9	down
MF	GO:0004553	hydrolase activity, hydrolyzing O-glycosyl compounds	0.0095	0.0049	1.93	0.0727494	0.16314	MsG0180004677.01;MsG0280007869.01;MsG0380017021.01;MsG0380017023.01;MsG0480021781.01;MsG0480023236.01;NewGene_24127	7	up&down
MF	GO:0016831	carboxy-lyase activity	0.0027	0.0006	4.44	0.0738678	0.16314	MsG0080048595.01;MsG0280006855.01	2	down
BP	GO:0006612	protein targeting to membrane	0.004	0.0009	4.39	0.0752992	0.288269	MsG0180005375.01;MsG0580026249.01	2	down
BP	GO:0009642	response to light intensity	0.004	0.0009	4.39	0.0752992	0.288269	MsG0180005822.01;MsG0280007423.01	2	up
BP	GO:0046854	phosphatidylinositol phosphorylation	0.004	0.0009	4.39	0.0752992	0.288269	MsG0480023460.01;MsG0580025807.01	2	down
BP	GO:0055082	cellular chemical homeostasis	0.004	0.0009	4.39	0.0752992	0.288269	MsG0380012922.01;NewGene_5045	2	up
BP	GO:0071577	zinc ion transmembrane transport	0.004	0.0009	4.39	0.0752992	0.288269	MsG0780039451.01;MsG0780039452.01	2	down
BP	GO:0071669	plant-type cell wall organization or biogenesis	0.004	0.0009	4.39	0.0752992	0.288269	MsG0380015675.01;MsG0480023353.01	2	down
MF	GO:0015297	antiporter activity	0.0068	0.003	2.22	0.075942	0.16314	MsG0280007628.01;MsG0280010607.01;MsG0580025672.01;MsG0580025674.01;MsG0780040285.01	5	up&down
CC	GO:0055044	symplast	0.0105	0.0052	2.03	0.0768563	0.436064	MsG0080048598.01;MsG0480022657.01;MsG0480023353.01;MsG0480023772.01;MsG0880043750.01;NewGene_7883	6	up&down
MF	GO:0005516	calmodulin binding	0.0068	0.0031	2.2	0.0782566	0.16314	MsG0180004445.01;MsG0280008286.01;MsG0780040335.01;MsG0780041212.01;MsG0880045838.01	5	up&down
MF	GO:0043167	ion binding	0.0068	0.0031	2.2	0.0782566	0.16314	MsG0180000688.01;MsG0180004801.01;MsG0180005822.01;MsG0580024224.01;NewGene_23065	5	up&down
MF	GO:0003830	beta-1,4-mannosylglycoprotein 4-beta-N-acetylglucosaminyltransferase activity	0.0014	0.0001	12.21	0.079428	0.16314	MsG0480023247.01	1	up
MF	GO:0003868	4-hydroxyphenylpyruvate dioxygenase activity	0.0014	0.0001	12.21	0.079428	0.16314	MsG0580029697.01	1	up
MF	GO:0004033	aldo-keto reductase (NADP) activity	0.0014	0.0001	12.21	0.079428	0.16314	MsG0180001985.01	1	up
MF	GO:0004357	glutamate-cysteine ligase activity	0.0014	0.0001	12.21	0.079428	0.16314	MsG0580024389.01	1	up
MF	GO:0004365	glyceraldehyde-3-phosphate dehydrogenase (NAD+) (phosphorylating) activity	0.0014	0.0001	12.21	0.079428	0.16314	MsG0780040121.01	1	up
MF	GO:0004449	isocitrate dehydrogenase (NAD+) activity	0.0014	0.0001	12.21	0.079428	0.16314	MsG0880045555.01	1	down
MF	GO:0004730	pseudouridylate synthase activity	0.0014	0.0001	12.21	0.079428	0.16314	MsG0180005335.01	1	down
MF	GO:0004751	ribose-5-phosphate isomerase activity	0.0014	0.0001	12.21	0.079428	0.16314	MsG0280007800.01	1	up
MF	GO:0008175	tRNA methyltransferase activity	0.0014	0.0001	12.21	0.079428	0.16314	MsG0880047647.01	1	down
MF	GO:0008199	ferric iron binding	0.0014	0.0001	12.21	0.079428	0.16314	MsG0580029237.01	1	up
MF	GO:0008460	dTDP-glucose 4,6-dehydratase activity	0.0014	0.0001	12.21	0.079428	0.16314	MsG0880044331.01	1	down
MF	GO:0016307	phosphatidylinositol phosphate kinase activity	0.0014	0.0001	12.21	0.079428	0.16314	MsG0880042830.01	1	down
MF	GO:0016743	carboxyl- or carbamoyltransferase activity	0.0014	0.0001	12.21	0.079428	0.16314	MsG0380014053.01	1	up
MF	GO:0033743	peptide-methionine (R)-S-oxide reductase activity	0.0014	0.0001	12.21	0.079428	0.16314	MsG0880044317.01	1	up
MF	GO:0042301	phosphate ion binding	0.0014	0.0001	12.21	0.079428	0.16314	MsG0580027677.01	1	up
MF	GO:0043878	glyceraldehyde-3-phosphate dehydrogenase (NAD+) (non-phosphorylating) activity	0.0014	0.0001	12.21	0.079428	0.16314	MsG0380015820.01	1	up
MF	GO:0046524	sucrose-phosphate synthase activity	0.0014	0.0001	12.21	0.079428	0.16314	MsG0380013635.01	1	up
MF	GO:0046906	tetrapyrrole binding	0.0014	0.0001	12.21	0.079428	0.16314	MsG0180005822.01	1	up
MF	GO:0047631	ADP-ribose diphosphatase activity	0.0014	0.0001	12.21	0.079428	0.16314	MsG0880046124.01	1	up
MF	GO:0051920	peroxiredoxin activity	0.0014	0.0001	12.21	0.079428	0.16314	MsG0780041075.01	1	up
MF	GO:1990137	plant seed peroxidase activity	0.0014	0.0001	12.21	0.079428	0.16314	MsG0180004048.01	1	up
MF	GO:1990404	protein ADP-ribosylase activity	0.0014	0.0001	12.21	0.079428	0.16314	MsG0480020545.01	1	up
MF	GO:0004144	diacylglycerol O-acyltransferase activity	0.0027	0.0006	4.25	0.0798399	0.16314	MsG0880047266.01;MsG0880047267.01	2	up
MF	GO:0009982	pseudouridine synthase activity	0.0027	0.0006	4.25	0.0798399	0.16314	MsG0180005335.01;MsG0280006314.01	2	down
MF	GO:0030554	adenyl nucleotide binding	0.0027	0.0006	4.25	0.0798399	0.16314	MsG0180004801.01;NewGene_23065	2	down
MF	GO:0032559	adenyl ribonucleotide binding	0.0027	0.0006	4.25	0.0798399	0.16314	MsG0180004801.01;NewGene_23065	2	down
CC	GO:0034357	photosynthetic membrane	0.0052	0.0018	2.97	0.0798737	0.436064	MsG0180005822.01;MsG0280007423.01;MsG0880044440.01	3	up
BP	GO:0000212	meiotic spindle organization	0.002	0.0002	12.07	0.0803019	0.288269	MsG0880047583.01	1	up
BP	GO:0005984	disaccharide metabolic process	0.002	0.0002	12.07	0.0803019	0.288269	MsG0180004677.01	1	up
BP	GO:0006121	mitochondrial electron transport, succinate to ubiquinone	0.002	0.0002	12.07	0.0803019	0.288269	MsG0480023548.01	1	up
BP	GO:0006388	tRNA splicing, via endonucleolytic cleavage and ligation	0.002	0.0002	12.07	0.0803019	0.288269	MsG0480020836.01	1	up
BP	GO:0006661	phosphatidylinositol biosynthetic process	0.002	0.0002	12.07	0.0803019	0.288269	MsG0580025807.01	1	down
BP	GO:0006750	glutathione biosynthetic process	0.002	0.0002	12.07	0.0803019	0.288269	MsG0580024389.01	1	up
BP	GO:0009934	regulation of meristem structural organization	0.002	0.0002	12.07	0.0803019	0.288269	MsG0480021976.01	1	up
BP	GO:0010104	regulation of ethylene-activated signaling pathway	0.002	0.0002	12.07	0.0803019	0.288269	MsG0180004058.01	1	down
BP	GO:0010222	stem vascular tissue pattern formation	0.002	0.0002	12.07	0.0803019	0.288269	MsG0680034419.01	1	down
BP	GO:0010286	heat acclimation	0.002	0.0002	12.07	0.0803019	0.288269	MsG0480022558.01	1	up
BP	GO:0010344	seed oilbody biogenesis	0.002	0.0002	12.07	0.0803019	0.288269	MsG0380016168.01	1	up
BP	GO:0031398	positive regulation of protein ubiquitination	0.002	0.0002	12.07	0.0803019	0.288269	MsG0180000688.01	1	up
BP	GO:0045038	protein import into chloroplast thylakoid membrane	0.002	0.0002	12.07	0.0803019	0.288269	MsG0480020938.01	1	up
BP	GO:0045471	response to ethanol	0.002	0.0002	12.07	0.0803019	0.288269	MsG0480022346.01	1	up
BP	GO:0045488	pectin metabolic process	0.002	0.0002	12.07	0.0803019	0.288269	MsG0380015675.01	1	down
BP	GO:0070212	protein poly-ADP-ribosylation	0.002	0.0002	12.07	0.0803019	0.288269	MsG0480020545.01	1	up
BP	GO:0071484	cellular response to light intensity	0.002	0.0002	12.07	0.0803019	0.288269	MsG0180005822.01	1	up
BP	GO:0080051	cutin transport	0.002	0.0002	12.07	0.0803019	0.288269	MsG0680034419.01	1	down
BP	GO:1901800	positive regulation of proteasomal protein catabolic process	0.002	0.0002	12.07	0.0803019	0.288269	MsG0180000688.01	1	up
BP	GO:1903322	positive regulation of protein modification by small protein conjugation or removal	0.002	0.0002	12.07	0.0803019	0.288269	MsG0180000688.01	1	up
BP	GO:2000060	positive regulation of ubiquitin-dependent protein catabolic process	0.002	0.0002	12.07	0.0803019	0.288269	MsG0180000688.01	1	up
BP	GO:0006075	(1->3)-beta-D-glucan biosynthetic process	0.004	0.001	4.2	0.0813764	0.288269	MsG0280009380.01;MsG0280009835.01	2	down
BP	GO:0009637	response to blue light	0.004	0.001	4.2	0.0813764	0.288269	MsG0480023945.01;MsG0880043056.01	2	up
BP	GO:0009735	response to cytokinin	0.004	0.001	4.2	0.0813764	0.288269	MsG0380015675.01;MsG0480023772.01	2	up&down
MF	GO:0017076	purine nucleotide binding	0.0027	0.0007	4.07	0.0859558	0.171959	MsG0180004801.01;NewGene_23065	2	down
MF	GO:0019706	protein-cysteine S-palmitoyltransferase activity	0.0027	0.0007	4.07	0.0859558	0.171959	MsG0180005375.01;MsG0580026249.01	2	down
MF	GO:0032555	purine ribonucleotide binding	0.0027	0.0007	4.07	0.0859558	0.171959	MsG0180004801.01;NewGene_23065	2	down
MF	GO:0050897	cobalt ion binding	0.0027	0.0007	4.07	0.0859558	0.171959	MsG0380015620.01;MsG0580028755.01	2	up&down
BP	GO:0008643	carbohydrate transport	0.0081	0.0034	2.38	0.0874605	0.307503	MsG0180006240.01;MsG0380016494.01;MsG0480022900.01;MsG0780041589.01	4	up&down
BP	GO:0006873	cellular ion homeostasis	0.004	0.001	4.02	0.0875986	0.307503	MsG0380012922.01;NewGene_5045	2	up
BP	GO:0042221	response to chemical	0.0283	0.0189	1.5	0.0880215	0.307595	MsG0180004677.01;MsG0280007423.01;MsG0280010607.01;MsG0380012922.01;MsG0380015675.01;MsG0380016168.01;MsG0480022346.01;MsG0480022501.01;MsG0480023353.01;MsG0480023772.01;MsG0580029038.01;MsG0680034837.01;MsG0780039229.01;NewGene_5045	14	up&down
CC	GO:0044436	obsolete thylakoid part	0.0052	0.0019	2.83	0.0892666	0.436064	MsG0180005822.01;MsG0280007423.01;MsG0880044440.01	3	up
CC	GO:0044434	obsolete chloroplast part	0.014	0.008	1.74	0.0904841	0.436064	MsG0180005822.01;MsG0280007423.01;MsG0380013920.01;MsG0580024224.01;MsG0580025813.01;MsG0780040149.01;MsG0880044317.01;MsG0880044440.01	8	up&down
MF	GO:0048038	quinone binding	0.0041	0.0014	2.82	0.0905526	0.180212	MsG0380013942.01;MsG0380013951.01;MsG0380013968.01	3	up
CC	GO:0005783	endoplasmic reticulum	0.0262	0.0179	1.47	0.0916394	0.436064	MsG0080048598.01;MsG0180004058.01;MsG0180005375.01;MsG0280007035.01;MsG0280007048.01;MsG0380015747.01;MsG0380016055.01;MsG0480018989.01;MsG0580026249.01;MsG0580028597.01;MsG0880041871.01;MsG0880045329.01;NewGene_20548;NewGene_24027;NewGene_7883	15	up&down
MF	GO:0003843	1,3-beta-D-glucan synthase activity	0.0027	0.0007	3.91	0.0922073	0.180241	MsG0280009380.01;MsG0280009835.01	2	down
MF	GO:0032553	ribonucleotide binding	0.0027	0.0007	3.91	0.0922073	0.180241	MsG0180004801.01;NewGene_23065	2	down
MF	GO:0052692	raffinose alpha-galactosidase activity	0.0027	0.0007	3.91	0.0922073	0.180241	MsG0480023238.01;MsG0780039439.01	2	up
BP	GO:0072657	protein localization to membrane	0.004	0.001	3.86	0.0939573	0.30954	MsG0180000535.01;MsG0480023188.01	2	down
BP	GO:2000028	regulation of photoperiodism, flowering	0.004	0.001	3.86	0.0939573	0.30954	MsG0480023353.01;MsG0880043056.01	2	up&down
CC	GO:0005911	cell-cell junction	0.0105	0.0055	1.92	0.0946782	0.436064	MsG0080048598.01;MsG0480022657.01;MsG0480023353.01;MsG0480023772.01;MsG0880043750.01;NewGene_7883	6	up&down
CC	GO:0009543	chloroplast thylakoid lumen	0.0017	0.0002	10.14	0.0950626	0.436064	MsG0280010704.01	1	up
CC	GO:0031361	integral component of thylakoid membrane	0.0017	0.0002	10.14	0.0950626	0.436064	MsG0880044440.01	1	up
CC	GO:0031417	NatC complex	0.0017	0.0002	10.14	0.0950626	0.436064	MsG0880046824.01	1	down
CC	GO:0034271	phosphatidylinositol 3-kinase complex, class III, type I	0.0017	0.0002	10.14	0.0950626	0.436064	MsG0580025807.01	1	down
CC	GO:0034272	phosphatidylinositol 3-kinase complex, class III, type II	0.0017	0.0002	10.14	0.0950626	0.436064	MsG0580025807.01	1	down
CC	GO:0044435	obsolete plastid part	0.014	0.0081	1.72	0.0969546	0.436064	MsG0180005822.01;MsG0280007423.01;MsG0380013920.01;MsG0580024224.01;MsG0580025813.01;MsG0780040149.01;MsG0880044317.01;MsG0880044440.01	8	up&down
MF	GO:0003904	deoxyribodipyrimidine photo-lyase activity	0.0014	0.0001	9.77	0.0982802	0.180241	MsG0380017532.01	1	up
MF	GO:0004018	N6-(1,2-dicarboxyethyl)AMP AMP-lyase (fumarate-forming) activity	0.0014	0.0001	9.77	0.0982802	0.180241	MsG0580029137.01	1	down
MF	GO:0004340	glucokinase activity	0.0014	0.0001	9.77	0.0982802	0.180241	MsG0680035781.01	1	up
MF	GO:0004396	hexokinase activity	0.0014	0.0001	9.77	0.0982802	0.180241	MsG0580029643.01	1	up
MF	GO:0005534	galactose binding	0.0014	0.0001	9.77	0.0982802	0.180241	NewGene_25087	1	up
MF	GO:0005536	glucose binding	0.0014	0.0001	9.77	0.0982802	0.180241	MsG0680035781.01	1	up
MF	GO:0008494	translation activator activity	0.0014	0.0001	9.77	0.0982802	0.180241	MsG0780038861.01	1	down
MF	GO:0015238	xenobiotic transmembrane transporter activity	0.0014	0.0001	9.77	0.0982802	0.180241	MsG0280010607.01	1	down
MF	GO:0019158	mannokinase activity	0.0014	0.0001	9.77	0.0982802	0.180241	MsG0680035781.01	1	up
MF	GO:0050291	sphingosine N-acyltransferase activity	0.0014	0.0001	9.77	0.0982802	0.180241	MsG0880045329.01	1	down
MF	GO:0070626	(S)-2-(5-amino-1-(5-phospho-D-ribosyl)imidazole-4-carboxamido)succinate AMP-lyase (fumarate-forming) activity	0.0014	0.0001	9.77	0.0982802	0.180241	MsG0580029137.01	1	down
MF	GO:0097177	mitochondrial ribosome binding	0.0014	0.0001	9.77	0.0982802	0.180241	MsG0780038861.01	1	down
MF	GO:0008061	chitin binding	0.0027	0.0007	3.76	0.0985861	0.180241	MsG0380018070.01;MsG0780041652.01	2	up&down
MF	GO:0015078	proton transmembrane transporter activity	0.0027	0.0007	3.76	0.0985861	0.180241	MsG0280011230.01;MsG0380014027.01	2	up&down
BP	GO:0000965	mitochondrial RNA 3'-end processing	0.002	0.0002	9.66	0.0993508	0.30954	MsG0680030398.01	1	down
BP	GO:0001678	cellular glucose homeostasis	0.002	0.0002	9.66	0.0993508	0.30954	MsG0680035781.01	1	up
BP	GO:0006521	regulation of cellular amino acid metabolic process	0.002	0.0002	9.66	0.0993508	0.30954	MsG0480021144.01	1	down
BP	GO:0006563	L-serine metabolic process	0.002	0.0002	9.66	0.0993508	0.30954	MsG0480023628.01	1	up
BP	GO:0010187	negative regulation of seed germination	0.002	0.0002	9.66	0.0993508	0.30954	MsG0480021976.01	1	up
BP	GO:0032410	negative regulation of transporter activity	0.002	0.0002	9.66	0.0993508	0.30954	MsG0580029038.01	1	up
BP	GO:0032413	negative regulation of ion transmembrane transporter activity	0.002	0.0002	9.66	0.0993508	0.30954	MsG0580029038.01	1	up
BP	GO:0033157	regulation of intracellular protein transport	0.002	0.0002	9.66	0.0993508	0.30954	MsG0580025813.01	1	up
BP	GO:0034644	cellular response to UV	0.002	0.0002	9.66	0.0993508	0.30954	MsG0180005822.01	1	up
BP	GO:0034763	negative regulation of transmembrane transport	0.002	0.0002	9.66	0.0993508	0.30954	MsG0580029038.01	1	up
BP	GO:0034766	negative regulation of ion transmembrane transport	0.002	0.0002	9.66	0.0993508	0.30954	MsG0580029038.01	1	up
BP	GO:0042866	pyruvate biosynthetic process	0.002	0.0002	9.66	0.0993508	0.30954	MsG0480023628.01	1	up
BP	GO:0043271	negative regulation of ion transport	0.002	0.0002	9.66	0.0993508	0.30954	MsG0580029038.01	1	up
BP	GO:0043455	regulation of secondary metabolic process	0.002	0.0002	9.66	0.0993508	0.30954	MsG0280011338.01	1	up
BP	GO:0044070	regulation of anion transport	0.002	0.0002	9.66	0.0993508	0.30954	MsG0580029038.01	1	up
BP	GO:0046467	membrane lipid biosynthetic process	0.002	0.0002	9.66	0.0993508	0.30954	MsG0380016065.01	1	up
BP	GO:0051235	maintenance of location	0.002	0.0002	9.66	0.0993508	0.30954	MsG0380016168.01	1	up
BP	GO:0051604	protein maturation	0.002	0.0002	9.66	0.0993508	0.30954	MsG0880043236.01	1	up
BP	GO:0070589	cellular component macromolecule biosynthetic process	0.002	0.0002	9.66	0.0993508	0.30954	MsG0380015675.01	1	down
BP	GO:0070592	cell wall polysaccharide biosynthetic process	0.002	0.0002	9.66	0.0993508	0.30954	MsG0380015675.01	1	down
BP	GO:1901031	regulation of response to reactive oxygen species	0.002	0.0002	9.66	0.0993508	0.30954	MsG0380016065.01	1	up
BP	GO:1903052	positive regulation of proteolysis involved in cellular protein catabolic process	0.002	0.0002	9.66	0.0993508	0.30954	MsG0180000688.01	1	up
BP	GO:1903364	positive regulation of cellular protein catabolic process	0.002	0.0002	9.66	0.0993508	0.30954	MsG0180000688.01	1	up
BP	GO:1903533	regulation of protein targeting	0.002	0.0002	9.66	0.0993508	0.30954	MsG0580025813.01	1	up
BP	GO:2001295	malonyl-CoA biosynthetic process	0.002	0.0002	9.66	0.0993508	0.30954	MsG0380014053.01	1	up
BP	GO:0010119	regulation of stomatal movement	0.004	0.0011	3.71	0.100444	0.310453	MsG0580029038.01;MsG0780040364.01	2	up&down
BP	GO:0017144	drug metabolic process	0.004	0.0011	3.71	0.100444	0.310453	MsG0380015675.01;MsG0480023548.01	2	up&down
CC	GO:0009532	plastid stroma	0.007	0.0031	2.25	0.102085	0.448934	MsG0280007423.01;MsG0380013920.01;MsG0780040149.01;MsG0880044317.01	4	up
BP	GO:0009411	response to UV	0.004	0.0011	3.58	0.107051	0.325683	MsG0180005822.01;MsG0580028008.01	2	up
BP	GO:0010027	thylakoid membrane organization	0.004	0.0011	3.58	0.107051	0.325683	MsG0480020938.01;MsG0580024224.01	2	up&down
BP	GO:1901419	regulation of response to alcohol	0.004	0.0011	3.58	0.107051	0.325683	MsG0580029038.01;MsG0780039229.01	2	up
BP	GO:1905957	regulation of cellular response to alcohol	0.004	0.0011	3.58	0.107051	0.325683	MsG0580029038.01;MsG0780039229.01	2	up
MF	GO:0016760	cellulose synthase (UDP-forming) activity	0.0041	0.0016	2.62	0.107159	0.194981	MsG0280009180.01;MsG0280009182.01;MsG0380011504.01	3	down
CC	GO:0000148	1,3-beta-D-glucan synthase complex	0.0035	0.001	3.53	0.109378	0.464364	MsG0280009380.01;MsG0280009835.01	2	down
BP	GO:0048585	negative regulation of response to stimulus	0.0081	0.0037	2.19	0.109946	0.32578	MsG0180004058.01;MsG0280011338.01;MsG0480023353.01;MsG0580029038.01	4	up&down
CC	GO:0030054	cell junction	0.0105	0.0057	1.83	0.111564	0.464364	MsG0080048598.01;MsG0480022657.01;MsG0480023353.01;MsG0480023772.01;MsG0880043750.01;NewGene_7883	6	up&down
MF	GO:0000155	phosphorelay sensor kinase activity	0.0027	0.0008	3.49	0.111695	0.196518	MsG0180004058.01;MsG0580030088.01	2	down
MF	GO:0005385	zinc ion transmembrane transporter activity	0.0027	0.0008	3.49	0.111695	0.196518	MsG0780039451.01;MsG0780039452.01	2	down
MF	GO:0019200	carbohydrate kinase activity	0.0027	0.0008	3.49	0.111695	0.196518	MsG0280011110.01;MsG0480021875.01	2	up&down
CC	GO:0005773	vacuole	0.0157	0.0098	1.6	0.112633	0.464364	MsG0080048598.01;MsG0280010607.01;MsG0380016873.01;MsG0480020410.01;MsG0580024388.01;MsG0580024607.01;MsG0580029158.01;MsG0780036549.01;MsG0880046148.01	9	up&down
MF	GO:0009055	electron transfer activity	0.0095	0.0055	1.73	0.113677	0.196518	MsG0380013940.01;MsG0380013956.01;MsG0380013957.01;MsG0380013977.01;MsG0480023708.01;MsG0480024002.01;MsG0880044440.01	7	up
MF	GO:0005509	calcium ion binding	0.0162	0.011	1.48	0.116479	0.196518	MsG0180004048.01;MsG0280007035.01;MsG0280007048.01;MsG0380012264.01;MsG0380015686.01;MsG0380015687.01;MsG0780036291.01;MsG0780037258.01;MsG0780041212.01;MsG0880044521.01;MsG0880045838.01;NewGene_25380	12	up&down
MF	GO:0000062	fatty-acyl-CoA binding	0.0014	0.0002	8.14	0.116747	0.196518	MsG0180000309.01	1	up
MF	GO:0000774	adenyl-nucleotide exchange factor activity	0.0014	0.0002	8.14	0.116747	0.196518	MsG0480018989.01	1	up
MF	GO:0003871	5-methyltetrahydropteroyltriglutamate-homocysteine S-methyltransferase activity	0.0014	0.0002	8.14	0.116747	0.196518	MsG0380015904.01	1	up
MF	GO:0004647	phosphoserine phosphatase activity	0.0014	0.0002	8.14	0.116747	0.196518	MsG0480022455.01	1	down
MF	GO:0004748	ribonucleoside-diphosphate reductase activity, thioredoxin disulfide as acceptor	0.0014	0.0002	8.14	0.116747	0.196518	MsG0180002218.01	1	up
MF	GO:0008506	sucrose:proton symporter activity	0.0014	0.0002	8.14	0.116747	0.196518	MsG0880044792.01	1	down
MF	GO:0008705	methionine synthase activity	0.0014	0.0002	8.14	0.116747	0.196518	MsG0380015904.01	1	up
MF	GO:0015292	uniporter activity	0.0014	0.0002	8.14	0.116747	0.196518	MsG0380015087.01	1	up
MF	GO:0018685	alkane 1-monooxygenase activity	0.0014	0.0002	8.14	0.116747	0.196518	MsG0880043147.01	1	down
MF	GO:0019789	SUMO transferase activity	0.0014	0.0002	8.14	0.116747	0.196518	MsG0280010884.01	1	down
MF	GO:0070330	aromatase activity	0.0014	0.0002	8.14	0.116747	0.196518	MsG0880043147.01	1	down
MF	GO:0102978	furaneol oxidoreductase activity	0.0014	0.0002	8.14	0.116747	0.196518	MsG0680030762.01	1	down
CC	GO:0043186	P granule	0.0017	0.0002	8.11	0.117384	0.474073	MsG0580024182.01	1	down
BP	GO:0006950	response to stress	0.0283	0.0198	1.43	0.117987	0.32578	MsG0080048598.01;MsG0180004677.01;MsG0180005822.01;MsG0280007423.01;MsG0480020997.01;MsG0480022346.01;MsG0480022501.01;MsG0480023353.01;MsG0580025807.01;MsG0580029038.01;MsG0680034837.01;MsG0780039229.01;MsG0880044317.01;NewGene_7883	14	up&down
BP	GO:0006556	S-adenosylmethionine biosynthetic process	0.002	0.0003	8.05	0.118006	0.32578	MsG0180003497.01	1	down
BP	GO:0009052	pentose-phosphate shunt, non-oxidative branch	0.002	0.0003	8.05	0.118006	0.32578	MsG0280007800.01	1	up
BP	GO:0009141	nucleoside triphosphate metabolic process	0.002	0.0003	8.05	0.118006	0.32578	MsG0480023548.01	1	up
BP	GO:0009144	purine nucleoside triphosphate metabolic process	0.002	0.0003	8.05	0.118006	0.32578	MsG0480023548.01	1	up
BP	GO:0009199	ribonucleoside triphosphate metabolic process	0.002	0.0003	8.05	0.118006	0.32578	MsG0480023548.01	1	up
BP	GO:0009205	purine ribonucleoside triphosphate metabolic process	0.002	0.0003	8.05	0.118006	0.32578	MsG0480023548.01	1	up
BP	GO:0015893	drug transport	0.002	0.0003	8.05	0.118006	0.32578	MsG0280010607.01	1	down
BP	GO:0017196	N-terminal peptidyl-methionine acetylation	0.002	0.0003	8.05	0.118006	0.32578	MsG0880046824.01	1	down
BP	GO:0030242	autophagy of peroxisome	0.002	0.0003	8.05	0.118006	0.32578	MsG0580025807.01	1	down
BP	GO:0032386	regulation of intracellular transport	0.002	0.0003	8.05	0.118006	0.32578	MsG0580025813.01	1	up
BP	GO:0036444	calcium import into the mitochondrion	0.002	0.0003	8.05	0.118006	0.32578	MsG0380015087.01	1	up
BP	GO:0042372	phylloquinone biosynthetic process	0.002	0.0003	8.05	0.118006	0.32578	MsG0580025738.01	1	up
BP	GO:0044038	cell wall macromolecule biosynthetic process	0.002	0.0003	8.05	0.118006	0.32578	MsG0380015675.01	1	down
BP	GO:0044208	'de novo' AMP biosynthetic process	0.002	0.0003	8.05	0.118006	0.32578	MsG0580029137.01	1	down
BP	GO:0046688	response to copper ion	0.002	0.0003	8.05	0.118006	0.32578	MsG0480022346.01	1	up
BP	GO:0048017	inositol lipid-mediated signaling	0.002	0.0003	8.05	0.118006	0.32578	MsG0580025807.01	1	down
BP	GO:0051026	chiasma assembly	0.002	0.0003	8.05	0.118006	0.32578	MsG0880047583.01	1	up
BP	GO:0051051	negative regulation of transport	0.002	0.0003	8.05	0.118006	0.32578	MsG0580029038.01	1	up
BP	GO:0051223	regulation of protein transport	0.002	0.0003	8.05	0.118006	0.32578	MsG0580025813.01	1	up
BP	GO:0051560	mitochondrial calcium ion homeostasis	0.002	0.0003	8.05	0.118006	0.32578	MsG0380015087.01	1	up
BP	GO:0070201	regulation of establishment of protein localization	0.002	0.0003	8.05	0.118006	0.32578	MsG0580025813.01	1	up
BP	GO:0072598	protein localization to chloroplast	0.002	0.0003	8.05	0.118006	0.32578	MsG0480020938.01	1	up
BP	GO:0090087	regulation of peptide transport	0.002	0.0003	8.05	0.118006	0.32578	MsG0580025813.01	1	up
BP	GO:1902074	response to salt	0.002	0.0003	8.05	0.118006	0.32578	MsG0180006012.01	1	up
BP	GO:0006457	protein folding	0.0121	0.0067	1.8	0.118421	0.32578	MsG0180004733.01;MsG0180004739.01;MsG0480022344.01;MsG0680032925.01;MsG0780036882.01;MsG0880042806.01	6	up
BP	GO:0009617	response to bacterium	0.0081	0.0038	2.12	0.120299	0.325981	MsG0480020997.01;MsG0480022501.01;MsG0480023353.01;MsG0880047482.01	4	up&down
MF	GO:0004402	histone acetyltransferase activity	0.0041	0.0016	2.48	0.120328	0.201658	MsG0280010109.01;MsG0580024746.01;NewGene_25256	3	up&down
BP	GO:0009832	plant-type cell wall biogenesis	0.004	0.0012	3.33	0.120595	0.325981	MsG0380015675.01;MsG0480023353.01	2	down
BP	GO:0016126	sterol biosynthetic process	0.004	0.0012	3.33	0.120595	0.325981	MsG0480022581.01;MsG0880041871.01	2	down
BP	GO:0030488	tRNA methylation	0.004	0.0012	3.33	0.120595	0.325981	MsG0380015638.01;MsG0880047647.01	2	up&down
BP	GO:0050821	protein stabilization	0.004	0.0012	3.33	0.120595	0.325981	MsG0580027677.01;MsG0680032925.01	2	up
MF	GO:0097367	carbohydrate derivative binding	0.0027	0.0008	3.26	0.125223	0.208945	MsG0180004801.01;NewGene_23065	2	down
BP	GO:0009793	embryo development ending in seed dormancy	0.0121	0.0069	1.77	0.126149	0.339809	MsG0180002978.01;MsG0180004420.01;MsG0380016168.01;MsG0580028957.01;MsG0580028958.01;MsG0780040143.01	6	up&down
BP	GO:0005976	polysaccharide metabolic process	0.004	0.0013	3.22	0.127518	0.341036	MsG0380015675.01;MsG0480023353.01	2	down
BP	GO:0009787	regulation of abscisic acid-activated signaling pathway	0.004	0.0013	3.22	0.127518	0.341036	MsG0580029038.01;MsG0780039229.01	2	up
MF	GO:0045735	nutrient reservoir activity	0.0054	0.0026	2.06	0.130962	0.21739	MsG0180003954.01;MsG0180005588.01;MsG0480020833.01;MsG0580024943.01	4	up
CC	GO:0005654	nucleoplasm	0.0105	0.006	1.74	0.133055	0.489814	MsG0080048428.01;MsG0180000688.01;MsG0180003766.01;MsG0380014585.01;MsG0580028957.01;MsG0580028958.01	6	up&down
CC	GO:0005643	nuclear pore	0.0035	0.0011	3.12	0.134023	0.489814	MsG0080047788.01;MsG0580024867.01	2	down
BP	GO:0045229	external encapsulating structure organization	0.004	0.0013	3.12	0.134531	0.341036	MsG0380015675.01;MsG0480023353.01	2	down
MF	GO:0003996	acyl-CoA ligase activity	0.0014	0.0002	6.98	0.134836	0.21739	MsG0380016055.01	1	up
MF	GO:0004478	methionine adenosyltransferase activity	0.0014	0.0002	6.98	0.134836	0.21739	MsG0180003497.01	1	down
MF	GO:0004506	squalene monooxygenase activity	0.0014	0.0002	6.98	0.134836	0.21739	MsG0480022581.01	1	down
MF	GO:0008453	alanine-glyoxylate transaminase activity	0.0014	0.0002	6.98	0.134836	0.21739	MsG0380013473.01	1	up
MF	GO:0022821	potassium ion antiporter activity	0.0014	0.0002	6.98	0.134836	0.21739	MsG0380011924.01	1	down
MF	GO:0047274	galactinol-sucrose galactosyltransferase activity	0.0014	0.0002	6.98	0.134836	0.21739	MsG0880046308.01	1	up
MF	GO:0102391	decanoate-CoA ligase activity	0.0014	0.0002	6.98	0.134836	0.21739	MsG0380016055.01	1	up
BP	GO:0009126	purine nucleoside monophosphate metabolic process	0.002	0.0003	6.9	0.136276	0.341036	MsG0480023548.01	1	up
BP	GO:0009167	purine ribonucleoside monophosphate metabolic process	0.002	0.0003	6.9	0.136276	0.341036	MsG0480023548.01	1	up
BP	GO:0009263	deoxyribonucleotide biosynthetic process	0.002	0.0003	6.9	0.136276	0.341036	MsG0180002218.01	1	up
BP	GO:0009668	plastid membrane organization	0.002	0.0003	6.9	0.136276	0.341036	MsG0580024224.01	1	down
BP	GO:0009896	positive regulation of catabolic process	0.002	0.0003	6.9	0.136276	0.341036	MsG0180000688.01	1	up
BP	GO:0009914	hormone transport	0.002	0.0003	6.9	0.136276	0.341036	MsG0480023772.01	1	up
BP	GO:0010109	regulation of photosynthesis	0.002	0.0003	6.9	0.136276	0.341036	MsG0280007423.01	1	up
BP	GO:0010205	photoinhibition	0.002	0.0003	6.9	0.136276	0.341036	MsG0280007423.01	1	up
BP	GO:0010206	photosystem II repair	0.002	0.0003	6.9	0.136276	0.341036	MsG0180004553.01	1	up
BP	GO:0015980	energy derivation by oxidation of organic compounds	0.002	0.0003	6.9	0.136276	0.341036	MsG0480023548.01	1	up
BP	GO:0031331	positive regulation of cellular catabolic process	0.002	0.0003	6.9	0.136276	0.341036	MsG0180000688.01	1	up
BP	GO:0042732	D-xylose metabolic process	0.002	0.0003	6.9	0.136276	0.341036	MsG0880047509.01	1	up
BP	GO:0046834	lipid phosphorylation	0.002	0.0003	6.9	0.136276	0.341036	MsG0580025807.01	1	down
BP	GO:0051211	anisotropic cell growth	0.002	0.0003	6.9	0.136276	0.341036	MsG0480023353.01	1	down
BP	GO:0055062	phosphate ion homeostasis	0.002	0.0003	6.9	0.136276	0.341036	MsG0480019966.01	1	up
BP	GO:0070507	regulation of microtubule cytoskeleton organization	0.002	0.0003	6.9	0.136276	0.341036	MsG0480023353.01	1	down
BP	GO:1901420	negative regulation of response to alcohol	0.002	0.0003	6.9	0.136276	0.341036	MsG0580029038.01	1	up
BP	GO:1905037	autophagosome organization	0.002	0.0003	6.9	0.136276	0.341036	MsG0580025807.01	1	down
BP	GO:1905958	negative regulation of cellular response to alcohol	0.002	0.0003	6.9	0.136276	0.341036	MsG0580029038.01	1	up
MF	GO:0008139	nuclear localization sequence binding	0.0027	0.0009	3.05	0.139115	0.222412	MsG0580024867.01;NewGene_4444	2	down
MF	GO:0016798	hydrolase activity, acting on glycosyl bonds	0.0027	0.0009	3.05	0.139115	0.222412	MsG0180004677.01;MsG0880042743.01	2	up
CC	GO:0009527	plastid outer membrane	0.0017	0.0003	6.76	0.139155	0.489814	MsG0580025813.01	1	up
CC	GO:0009538	photosystem I reaction center	0.0017	0.0003	6.76	0.139155	0.489814	MsG0280011301.01	1	up
CC	GO:0009897	external side of plasma membrane	0.0017	0.0003	6.76	0.139155	0.489814	MsG0680034419.01	1	down
CC	GO:0010319	stromule	0.0017	0.0003	6.76	0.139155	0.489814	MsG0280007423.01	1	up
CC	GO:1990246	uniplex complex	0.0017	0.0003	6.76	0.139155	0.489814	MsG0380015087.01	1	up
BP	GO:0006644	phospholipid metabolic process	0.004	0.0013	3.02	0.141628	0.352159	MsG0580024224.01;MsG0580025807.01	2	down
BP	GO:0071897	DNA biosynthetic process	0.004	0.0013	3.02	0.141628	0.352159	MsG0080048289.01;MsG0480020713.01	2	down
CC	GO:0022626	cytosolic ribosome	0.0035	0.0012	3	0.142494	0.489814	MsG0180004733.01;MsG0180004739.01	2	up
CC	GO:0009506	plasmodesma	0.021	0.0148	1.42	0.143557	0.489814	MsG0080048598.01;MsG0180001985.01;MsG0480022657.01;MsG0480023353.01;MsG0480023772.01;MsG0580024388.01;MsG0580024607.01;MsG0580029158.01;MsG0780036882.01;MsG0780041808.01;MsG0880043750.01;NewGene_7883	12	up&down
BP	GO:0001510	RNA methylation	0.004	0.0014	2.93	0.148803	0.358088	MsG0480023258.01;MsG0480023292.01	2	down
BP	GO:0006342	chromatin silencing	0.004	0.0014	2.93	0.148803	0.358088	MsG0280011003.01;MsG0280011013.01	2	up
BP	GO:0010200	response to chitin	0.004	0.0014	2.93	0.148803	0.358088	MsG0180003410.01;MsG0580024409.01	2	up
CC	GO:0009579	thylakoid	0.007	0.0036	1.95	0.148894	0.499413	MsG0180005822.01;MsG0280007423.01;MsG0380013920.01;MsG0880044440.01	4	up
MF	GO:0004781	sulfate adenylyltransferase (ATP) activity	0.0014	0.0002	6.1	0.152555	0.237182	NewGene_13886	1	down
MF	GO:0004815	aspartate-tRNA ligase activity	0.0014	0.0002	6.1	0.152555	0.237182	MsG0180006076.01	1	up
MF	GO:0005262	calcium channel activity	0.0014	0.0002	6.1	0.152555	0.237182	MsG0380015087.01	1	up
MF	GO:0017112	Rab guanyl-nucleotide exchange factor activity	0.0014	0.0002	6.1	0.152555	0.237182	NewGene_25030	1	down
MF	GO:0102293	pheophytinase b activity	0.0014	0.0002	6.1	0.152555	0.237182	MsG0880045703.01	1	up
MF	GO:0102406	omega-hydroxypalmitate O-sinapoyl transferase activity	0.0014	0.0002	6.1	0.152555	0.237182	MsG0480023588.01	1	down
MF	GO:0003755	peptidyl-prolyl cis-trans isomerase activity	0.0054	0.0028	1.93	0.153314	0.237182	MsG0180004733.01;MsG0180004739.01;MsG0280010408.01;MsG0880042314.01	4	up&down
MF	GO:0046914	transition metal ion binding	0.0027	0.0009	2.87	0.153319	0.237182	MsG0180000688.01;MsG0580024224.01	2	up&down
BP	GO:0000706	meiotic DNA double-strand break processing	0.002	0.0003	6.04	0.154167	0.358088	MsG0580029933.01	1	up
BP	GO:0006855	drug transmembrane transport	0.002	0.0003	6.04	0.154167	0.358088	MsG0280010607.01	1	down
BP	GO:0009123	nucleoside monophosphate metabolic process	0.002	0.0003	6.04	0.154167	0.358088	MsG0480023548.01	1	up
BP	GO:0009161	ribonucleoside monophosphate metabolic process	0.002	0.0003	6.04	0.154167	0.358088	MsG0480023548.01	1	up
BP	GO:0009740	gibberellic acid mediated signaling pathway	0.002	0.0003	6.04	0.154167	0.358088	MsG0180002699.01	1	up
BP	GO:0010017	red or far-red light signaling pathway	0.002	0.0003	6.04	0.154167	0.358088	MsG0880043056.01	1	up
BP	GO:0010315	auxin efflux	0.002	0.0003	6.04	0.154167	0.358088	MsG0880044331.01	1	down
BP	GO:0010383	cell wall polysaccharide metabolic process	0.002	0.0003	6.04	0.154167	0.358088	MsG0380015675.01	1	down
BP	GO:0010588	cotyledon vascular tissue pattern formation	0.002	0.0003	6.04	0.154167	0.358088	MsG0680034419.01	1	down
BP	GO:0016999	antibiotic metabolic process	0.002	0.0003	6.04	0.154167	0.358088	MsG0480023548.01	1	up
BP	GO:0042549	photosystem II stabilization	0.002	0.0003	6.04	0.154167	0.358088	MsG0880045778.01	1	up
BP	GO:0045053	protein retention in Golgi apparatus	0.002	0.0003	6.04	0.154167	0.358088	MsG0580024607.01	1	up
BP	GO:0045333	cellular respiration	0.002	0.0003	6.04	0.154167	0.358088	MsG0480023548.01	1	up
BP	GO:0046685	response to arsenic-containing substance	0.002	0.0003	6.04	0.154167	0.358088	MsG0480022346.01	1	up
BP	GO:0051156	glucose 6-phosphate metabolic process	0.002	0.0003	6.04	0.154167	0.358088	MsG0680035781.01	1	up
BP	GO:0070726	cell wall assembly	0.002	0.0003	6.04	0.154167	0.358088	MsG0480023353.01	1	down
BP	GO:0071668	plant-type cell wall assembly	0.002	0.0003	6.04	0.154167	0.358088	MsG0480023353.01	1	down
BP	GO:1903827	regulation of cellular protein localization	0.002	0.0003	6.04	0.154167	0.358088	MsG0580025813.01	1	up
BP	GO:2000762	regulation of phenylpropanoid metabolic process	0.002	0.0003	6.04	0.154167	0.358088	MsG0280011338.01	1	up
BP	GO:0022622	root system development	0.0061	0.0028	2.19	0.156718	0.362925	MsG0180004677.01;MsG0380015675.01;NewGene_7883	3	up&down
CC	GO:0036449	microtubule minus-end	0.0017	0.0003	5.79	0.16039	0.511942	MsG0480023353.01	1	down
CC	GO:0089701	U2AF complex	0.0017	0.0003	5.79	0.16039	0.511942	MsG0180001292.01	1	down
CC	GO:1990752	microtubule end	0.0017	0.0003	5.79	0.16039	0.511942	MsG0480023353.01	1	down
MF	GO:0005102	signaling receptor binding	0.0027	0.001	2.79	0.160523	0.246175	MsG0180000688.01;MsG0480023353.01	2	up&down
MF	GO:1901265	nucleoside phosphate binding	0.0027	0.001	2.79	0.160523	0.246175	MsG0180004801.01;NewGene_23065	2	down
MF	GO:0051287	NAD binding	0.0054	0.0029	1.9	0.161065	0.246175	MsG0380013951.01;MsG0380013968.01;MsG0780040121.01;MsG0880046124.01	4	up
BP	GO:0009628	response to abiotic stimulus	0.0202	0.0141	1.43	0.165859	0.369986	MsG0080048598.01;MsG0180005822.01;MsG0280007423.01;MsG0480022346.01;MsG0480022501.01;MsG0480023353.01;MsG0580025807.01;MsG0580029038.01;MsG0680034837.01;MsG0780039229.01	10	up&down
CC	GO:0016459	myosin complex	0.0035	0.0013	2.7	0.168523	0.521091	MsG0180003763.01;MsG0880047370.01	2	down
CC	GO:0042170	plastid membrane	0.0035	0.0013	2.7	0.168523	0.521091	MsG0580025813.01;MsG0780040149.01	2	up
MF	GO:0001671	ATPase activator activity	0.0014	0.0002	5.43	0.169912	0.255607	MsG0480022403.01	1	up
MF	GO:0016889	endodeoxyribonuclease activity, producing 3'-phosphomonoesters	0.0014	0.0002	5.43	0.169912	0.255607	MsG0580029933.01	1	up
MF	GO:0030628	pre-mRNA 3'-splice site binding	0.0014	0.0002	5.43	0.169912	0.255607	MsG0180001292.01	1	down
MF	GO:0047938	glucose-6-phosphate 1-epimerase activity	0.0014	0.0002	5.43	0.169912	0.255607	NewGene_20814	1	up
BP	GO:0006730	one-carbon metabolic process	0.004	0.0015	2.68	0.170732	0.369986	MsG0180003497.01;MsG0380015620.01	2	down
BP	GO:0030162	regulation of proteolysis	0.004	0.0015	2.68	0.170732	0.369986	MsG0180000688.01;MsG0280011338.01	2	up
BP	GO:0048868	pollen tube development	0.004	0.0015	2.68	0.170732	0.369986	MsG0080048598.01;MsG0480023353.01	2	up&down
BP	GO:0050801	ion homeostasis	0.004	0.0015	2.68	0.170732	0.369986	MsG0380012922.01;NewGene_5045	2	up
BP	GO:0005987	sucrose catabolic process	0.002	0.0004	5.37	0.171689	0.369986	MsG0180004677.01	1	up
BP	GO:0007140	male meiotic nuclear division	0.002	0.0004	5.37	0.171689	0.369986	MsG0880047583.01	1	up
BP	GO:0009269	response to desiccation	0.002	0.0004	5.37	0.171689	0.369986	MsG0880043101.01	1	up
BP	GO:0010393	galacturonan metabolic process	0.002	0.0004	5.37	0.171689	0.369986	MsG0380015675.01	1	down
BP	GO:0022898	regulation of transmembrane transporter activity	0.002	0.0004	5.37	0.171689	0.369986	MsG0580029038.01	1	up
BP	GO:0031119	tRNA pseudouridine synthesis	0.002	0.0004	5.37	0.171689	0.369986	MsG0280006314.01	1	down
BP	GO:0032409	regulation of transporter activity	0.002	0.0004	5.37	0.171689	0.369986	MsG0580029038.01	1	up
BP	GO:0032412	regulation of ion transmembrane transporter activity	0.002	0.0004	5.37	0.171689	0.369986	MsG0580029038.01	1	up
BP	GO:0044036	cell wall macromolecule metabolic process	0.002	0.0004	5.37	0.171689	0.369986	MsG0380015675.01	1	down
BP	GO:0044380	protein localization to cytoskeleton	0.002	0.0004	5.37	0.171689	0.369986	MsG0480023353.01	1	down
BP	GO:0046513	ceramide biosynthetic process	0.002	0.0004	5.37	0.171689	0.369986	MsG0880045329.01	1	down
BP	GO:0048236	plant-type sporogenesis	0.002	0.0004	5.37	0.171689	0.369986	MsG0880047583.01	1	up
BP	GO:0070131	positive regulation of mitochondrial translation	0.002	0.0004	5.37	0.171689	0.369986	MsG0780038861.01	1	down
BP	GO:0071368	cellular response to cytokinin stimulus	0.002	0.0004	5.37	0.171689	0.369986	MsG0480023772.01	1	up
BP	GO:0072697	protein localization to cell cortex	0.002	0.0004	5.37	0.171689	0.369986	MsG0480023353.01	1	down
BP	GO:0072698	protein localization to microtubule cytoskeleton	0.002	0.0004	5.37	0.171689	0.369986	MsG0480023353.01	1	down
BP	GO:0072699	protein localization to cortical microtubule cytoskeleton	0.002	0.0004	5.37	0.171689	0.369986	MsG0480023353.01	1	down
BP	GO:1905421	regulation of plant organ morphogenesis	0.002	0.0004	5.37	0.171689	0.369986	MsG0480023353.01	1	down
BP	GO:2000032	regulation of secondary shoot formation	0.002	0.0004	5.37	0.171689	0.369986	MsG0280010803.01	1	down
BP	GO:2000067	regulation of root morphogenesis	0.002	0.0004	5.37	0.171689	0.369986	MsG0480023353.01	1	down
MF	GO:0008144	drug binding	0.0027	0.001	2.64	0.175106	0.262388	MsG0180004801.01;NewGene_23065	2	down
BP	GO:0009856	pollination	0.004	0.0015	2.61	0.178157	0.378571	MsG0080048598.01;MsG0480023353.01	2	up&down
BP	GO:0019725	cellular homeostasis	0.004	0.0015	2.61	0.178157	0.378571	MsG0380012922.01;NewGene_5045	2	up
BP	GO:0044706	multi-multicellular organism process	0.004	0.0015	2.61	0.178157	0.378571	MsG0080048598.01;MsG0480023353.01	2	up&down
BP	GO:0051049	regulation of transport	0.004	0.0015	2.61	0.178157	0.378571	MsG0580025813.01;MsG0580029038.01	2	up
BP	GO:0009719	response to endogenous stimulus	0.0162	0.011	1.47	0.178362	0.378571	MsG0280007423.01;MsG0380015675.01;MsG0380016168.01;MsG0480022501.01;MsG0480023772.01;MsG0580029038.01;MsG0680034837.01;MsG0780039229.01	8	up&down
BP	GO:0009725	response to hormone	0.0162	0.011	1.47	0.18089	0.378571	MsG0280007423.01;MsG0380015675.01;MsG0380016168.01;MsG0480022501.01;MsG0480023772.01;MsG0580029038.01;MsG0680034837.01;MsG0780039229.01	8	up&down
CC	GO:0000326	protein storage vacuole	0.0017	0.0003	5.07	0.181103	0.534914	NewGene_25662	1	down
CC	GO:0005746	mitochondrial respirasome	0.0017	0.0003	5.07	0.181103	0.534914	MsG0180004606.01	1	down
CC	GO:0009317	acetyl-CoA carboxylase complex	0.0017	0.0003	5.07	0.181103	0.534914	MsG0380014053.01	1	up
MF	GO:0003779	actin binding	0.0027	0.0011	2.57	0.182475	0.263544	MsG0180003763.01;MsG0780040364.01	2	down
BP	GO:0009636	response to toxic substance	0.004	0.0016	2.54	0.185631	0.378571	MsG0180004677.01;MsG0480022346.01	2	up
MF	GO:0003989	acetyl-CoA carboxylase activity	0.0014	0.0003	4.88	0.186913	0.263544	MsG0380014053.01	1	up
MF	GO:0004024	alcohol dehydrogenase activity, zinc-dependent	0.0014	0.0003	4.88	0.186913	0.263544	MsG0380016463.01	1	down
MF	GO:0004029	aldehyde dehydrogenase (NAD+) activity	0.0014	0.0003	4.88	0.186913	0.263544	MsG0380015820.01	1	up
MF	GO:0004427	inorganic diphosphatase activity	0.0014	0.0003	4.88	0.186913	0.263544	MsG0880046850.01	1	down
MF	GO:0004575	sucrose alpha-glucosidase activity	0.0014	0.0003	4.88	0.186913	0.263544	MsG0180004677.01	1	up
MF	GO:0010436	carotenoid dioxygenase activity	0.0014	0.0003	4.88	0.186913	0.263544	MsG0880043511.01	1	down
MF	GO:0015165	pyrimidine nucleotide-sugar transmembrane transporter activity	0.0014	0.0003	4.88	0.186913	0.263544	MsG0180006240.01	1	down
MF	GO:0015248	sterol transporter activity	0.0014	0.0003	4.88	0.186913	0.263544	MsG0380016247.01	1	down
MF	GO:0019904	protein domain specific binding	0.0014	0.0003	4.88	0.186913	0.263544	MsG0480020938.01	1	up
MF	GO:0038199	ethylene receptor activity	0.0014	0.0003	4.88	0.186913	0.263544	MsG0180004058.01	1	down
MF	GO:0047746	chlorophyllase activity	0.0014	0.0003	4.88	0.186913	0.263544	MsG0880045703.01	1	up
MF	GO:0051740	ethylene binding	0.0014	0.0003	4.88	0.186913	0.263544	MsG0180004058.01	1	down
MF	GO:0051903	S-(hydroxymethyl)glutathione dehydrogenase activity	0.0014	0.0003	4.88	0.186913	0.263544	MsG0380016463.01	1	down
MF	GO:0070905	serine binding	0.0014	0.0003	4.88	0.186913	0.263544	MsG0380015620.01	1	down
MF	GO:0106029	tRNA pseudouridine synthase activity	0.0014	0.0003	4.88	0.186913	0.263544	MsG0280006314.01	1	down
CC	GO:0019005	SCF ubiquitin ligase complex	0.0105	0.0067	1.56	0.18869	0.54913	MsG0180001048.01;MsG0180002699.01;MsG0280011338.01;MsG0380016436.01;MsG0480021976.01;MsG0480023945.01	6	up
BP	GO:0000737	DNA catabolic process, endonucleolytic	0.002	0.0004	4.83	0.188849	0.378571	MsG0580029933.01	1	up
BP	GO:0005982	starch metabolic process	0.002	0.0004	4.83	0.188849	0.378571	MsG0180001690.01	1	up
BP	GO:0006565	L-serine catabolic process	0.002	0.0004	4.83	0.188849	0.378571	MsG0380015620.01	1	down
BP	GO:0009311	oligosaccharide metabolic process	0.002	0.0004	4.83	0.188849	0.378571	MsG0180004677.01	1	up
BP	GO:0009567	double fertilization forming a zygote and endosperm	0.002	0.0004	4.83	0.188849	0.378571	MsG0580027646.01	1	up
BP	GO:0009641	shade avoidance	0.002	0.0004	4.83	0.188849	0.378571	MsG0280009939.01	1	up
BP	GO:0009718	anthocyanin-containing compound biosynthetic process	0.002	0.0004	4.83	0.188849	0.378571	MsG0280009939.01	1	up
BP	GO:0009825	multidimensional cell growth	0.002	0.0004	4.83	0.188849	0.378571	MsG0480023220.01	1	down
BP	GO:0016121	carotene catabolic process	0.002	0.0004	4.83	0.188849	0.378571	MsG0880043511.01	1	down
BP	GO:0018107	peptidyl-threonine phosphorylation	0.002	0.0004	4.83	0.188849	0.378571	MsG0180005982.01	1	down
BP	GO:0019915	lipid storage	0.002	0.0004	4.83	0.188849	0.378571	MsG0380016168.01	1	up
BP	GO:0031396	regulation of protein ubiquitination	0.002	0.0004	4.83	0.188849	0.378571	MsG0180000688.01	1	up
BP	GO:0032880	regulation of protein localization	0.002	0.0004	4.83	0.188849	0.378571	MsG0580025813.01	1	up
BP	GO:0043269	regulation of ion transport	0.002	0.0004	4.83	0.188849	0.378571	MsG0580029038.01	1	up
BP	GO:0045862	positive regulation of proteolysis	0.002	0.0004	4.83	0.188849	0.378571	MsG0180000688.01	1	up
BP	GO:0046488	phosphatidylinositol metabolic process	0.002	0.0004	4.83	0.188849	0.378571	MsG0580025807.01	1	down
BP	GO:0046655	folic acid metabolic process	0.002	0.0004	4.83	0.188849	0.378571	MsG0380015620.01	1	down
BP	GO:0097306	cellular response to alcohol	0.002	0.0004	4.83	0.188849	0.378571	MsG0580029038.01	1	up
BP	GO:1903320	regulation of protein modification by small protein conjugation or removal	0.002	0.0004	4.83	0.188849	0.378571	MsG0180000688.01	1	up
BP	GO:1904482	cellular response to tetrahydrofolate	0.002	0.0004	4.83	0.188849	0.378571	MsG0380015620.01	1	down
MF	GO:0042803	protein homodimerization activity	0.0027	0.0011	2.44	0.19734	0.277223	MsG0180000688.01;MsG0680034419.01	2	up&down
BP	GO:0045454	cell redox homeostasis	0.0061	0.0031	1.96	0.197888	0.395668	MsG0580028755.01;MsG0780040149.01;MsG0780041075.01	3	up
BP	GO:0044255	cellular lipid metabolic process	0.0061	0.0031	1.93	0.203209	0.39886	MsG0580024224.01;MsG0580025807.01;NewGene_7883	3	down
MF	GO:0000030	mannosyltransferase activity	0.0014	0.0003	4.44	0.203567	0.2778	MsG0280010057.01	1	down
MF	GO:0003825	alpha,alpha-trehalose-phosphate synthase (UDP-forming) activity	0.0014	0.0003	4.44	0.203567	0.2778	MsG0280009933.01	1	down
MF	GO:0008773	[protein-PII] uridylyltransferase activity	0.0014	0.0003	4.44	0.203567	0.2778	NewGene_9786	1	up
MF	GO:0010277	chlorophyllide a oxygenase [overall] activity	0.0014	0.0003	4.44	0.203567	0.2778	MsG0080047967.01	1	up
MF	GO:0030378	serine racemase activity	0.0014	0.0003	4.44	0.203567	0.2778	MsG0480023628.01	1	up
MF	GO:0033926	glycopeptide alpha-N-acetylgalactosaminidase activity	0.0014	0.0003	4.44	0.203567	0.2778	MsG0180004677.01	1	up
MF	GO:0042562	hormone binding	0.0014	0.0003	4.44	0.203567	0.2778	MsG0180004058.01	1	down
MF	GO:0070696	transmembrane receptor protein serine/threonine kinase binding	0.0014	0.0003	4.44	0.203567	0.2778	MsG0480023353.01	1	down
BP	GO:0006101	citrate metabolic process	0.002	0.0005	4.39	0.205654	0.39886	MsG0480023548.01	1	up
BP	GO:0006544	glycine metabolic process	0.002	0.0005	4.39	0.205654	0.39886	MsG0380015620.01	1	down
BP	GO:0016052	carbohydrate catabolic process	0.002	0.0005	4.39	0.205654	0.39886	MsG0180004677.01	1	up
BP	GO:0030042	actin filament depolymerization	0.002	0.0005	4.39	0.205654	0.39886	MsG0180005439.01	1	down
BP	GO:0030243	cellulose metabolic process	0.002	0.0005	4.39	0.205654	0.39886	MsG0480023353.01	1	down
BP	GO:0032434	regulation of proteasomal ubiquitin-dependent protein catabolic process	0.002	0.0005	4.39	0.205654	0.39886	MsG0180000688.01	1	up
BP	GO:0044782	cilium organization	0.002	0.0005	4.39	0.205654	0.39886	MsG0480023815.01	1	down
BP	GO:0051273	beta-glucan metabolic process	0.002	0.0005	4.39	0.205654	0.39886	MsG0480023353.01	1	down
BP	GO:0051274	beta-glucan biosynthetic process	0.002	0.0005	4.39	0.205654	0.39886	MsG0480023353.01	1	down
BP	GO:0061136	regulation of proteasomal protein catabolic process	0.002	0.0005	4.39	0.205654	0.39886	MsG0180000688.01	1	up
BP	GO:0090333	regulation of stomatal closure	0.002	0.0005	4.39	0.205654	0.39886	MsG0380011924.01	1	down
MF	GO:0015171	amino acid transmembrane transporter activity	0.0054	0.0032	1.71	0.206014	0.279145	MsG0280007871.01;MsG0280011026.01;MsG0580025157.01;MsG0680031429.01	4	up&down
MF	GO:0030170	pyridoxal phosphate binding	0.0054	0.0032	1.71	0.206014	0.279145	MsG0180004518.01;MsG0380015620.01;MsG0480023628.01;MsG0880042834.01	4	up&down
BP	GO:0006325	chromatin organization	0.0061	0.0032	1.91	0.208563	0.403493	MsG0280011003.01;MsG0280011013.01;NewGene_325	3	up&down
MF	GO:0016829	lyase activity	0.0095	0.0065	1.45	0.208581	0.281626	MsG0180004518.01;MsG0180005243.01;MsG0480018388.01;MsG0680034760.01;MsG0780035967.01;NewGene_21814;NewGene_23628	7	up&down
BP	GO:0009416	response to light stimulus	0.0101	0.0064	1.58	0.211748	0.408637	MsG0180005822.01;MsG0280007423.01;MsG0480021976.01;MsG0580030197.01;MsG0880042858.01	5	up
BP	GO:0006979	response to oxidative stress	0.0141	0.0098	1.44	0.213095	0.410215	MsG0180003601.01;MsG0180004677.01;MsG0180005983.01;MsG0480019399.01;MsG0480022346.01;MsG0480023633.01;MsG0880044317.01	7	up&down
MF	GO:0043168	anion binding	0.0041	0.0022	1.88	0.214699	0.287277	MsG0180004801.01;MsG0180005822.01;NewGene_23065	3	up&down
BP	GO:0033993	response to lipid	0.0101	0.0064	1.57	0.215453	0.413585	MsG0280007423.01;MsG0380016168.01;MsG0480022501.01;MsG0580029038.01;MsG0780039229.01	5	up
BP	GO:0071554	cell wall organization or biogenesis	0.004	0.0018	2.3	0.215911	0.413585	MsG0380015675.01;MsG0480023353.01	2	down
MF	GO:0003917	DNA topoisomerase type I (single strand cut, ATP-independent) activity	0.0014	0.0003	4.07	0.21988	0.287277	MsG0180000747.01	1	down
MF	GO:0004602	glutathione peroxidase activity	0.0014	0.0003	4.07	0.21988	0.287277	MsG0480023633.01	1	up
MF	GO:0004713	protein tyrosine kinase activity	0.0014	0.0003	4.07	0.21988	0.287277	MsG0880044317.01	1	up
MF	GO:0030060	L-malate dehydrogenase activity	0.0014	0.0003	4.07	0.21988	0.287277	MsG0880046461.01	1	down
MF	GO:0032934	sterol binding	0.0014	0.0003	4.07	0.21988	0.287277	MsG0380016247.01	1	down
MF	GO:0035529	NADH pyrophosphatase activity	0.0014	0.0003	4.07	0.21988	0.287277	MsG0880046124.01	1	up
MF	GO:0048037	obsolete cofactor binding	0.0014	0.0003	4.07	0.21988	0.287277	MsG0180005822.01	1	up
MF	GO:2001070	starch binding	0.0014	0.0003	4.07	0.21988	0.287277	MsG0180001690.01	1	up
MF	GO:0016874	ligase activity	0.0095	0.0066	1.43	0.220285	0.287277	MsG0180000694.01;MsG0280006913.01;MsG0280010884.01;MsG0680033618.01;MsG0880043056.01;MsG0880046344.01;NewGene_7883	7	up&down
CC	GO:0005744	TIM23 mitochondrial import inner membrane translocase complex	0.0017	0.0004	4.05	0.22101	0.583155	MsG0580029953.01	1	down
CC	GO:0005849	mRNA cleavage factor complex	0.0017	0.0004	4.05	0.22101	0.583155	MsG0280008345.01	1	up
CC	GO:0010330	cellulose synthase complex	0.0017	0.0004	4.05	0.22101	0.583155	MsG0480023353.01	1	down
CC	GO:0016363	nuclear matrix	0.0017	0.0004	4.05	0.22101	0.583155	MsG0080047788.01	1	down
CC	GO:0030008	TRAPP complex	0.0017	0.0004	4.05	0.22101	0.583155	MsG0580028597.01	1	up
CC	GO:0031359	integral component of chloroplast outer membrane	0.0017	0.0004	4.05	0.22101	0.583155	MsG0280007871.01	1	up
CC	GO:0098562	cytoplasmic side of membrane	0.0017	0.0004	4.05	0.22101	0.583155	MsG0480023353.01	1	down
BP	GO:0006488	dolichol-linked oligosaccharide biosynthetic process	0.002	0.0005	4.02	0.222111	0.41722	MsG0280011402.01	1	up
BP	GO:0006782	protoporphyrinogen IX biosynthetic process	0.002	0.0005	4.02	0.222111	0.41722	MsG0580030199.01	1	down
BP	GO:0019264	glycine biosynthetic process from serine	0.002	0.0005	4.02	0.222111	0.41722	MsG0380015620.01	1	down
BP	GO:0048467	gynoecium development	0.002	0.0005	4.02	0.222111	0.41722	MsG0480023353.01	1	down
BP	GO:0071478	cellular response to radiation	0.002	0.0005	4.02	0.222111	0.41722	MsG0180005822.01	1	up
BP	GO:1903050	regulation of proteolysis involved in cellular protein catabolic process	0.002	0.0005	4.02	0.222111	0.41722	MsG0180000688.01	1	up
BP	GO:1903362	regulation of cellular protein catabolic process	0.002	0.0005	4.02	0.222111	0.41722	MsG0180000688.01	1	up
BP	GO:2000058	regulation of ubiquitin-dependent protein catabolic process	0.002	0.0005	4.02	0.222111	0.41722	MsG0180000688.01	1	up
MF	GO:0003950	NAD+ ADP-ribosyltransferase activity	0.0027	0.0012	2.22	0.227454	0.295617	MsG0380015809.01;MsG0480020545.01	2	up&down
MF	GO:0000166	nucleotide binding	0.0041	0.0022	1.81	0.230843	0.299004	MsG0180004801.01;MsG0580030135.01;NewGene_23065	3	down
BP	GO:0030433	ubiquitin-dependent ERAD pathway	0.004	0.0018	2.19	0.231218	0.433276	MsG0280007035.01;MsG0280007048.01	2	down
CC	GO:0016604	nuclear body	0.0035	0.0016	2.19	0.231629	0.597214	MsG0380014585.01;MsG0880043056.01	2	up
CC	GO:0009570	chloroplast stroma	0.014	0.0103	1.36	0.235523	0.597214	MsG0180001690.01;MsG0280007423.01;MsG0380013920.01;MsG0380014053.01;MsG0580030199.01;MsG0780040149.01;MsG0880043511.01;MsG0880044317.01	8	up&down
MF	GO:0004332	fructose-bisphosphate aldolase activity	0.0014	0.0004	3.76	0.23586	0.299413	MsG0480021327.01	1	up
MF	GO:0004372	glycine hydroxymethyltransferase activity	0.0014	0.0004	3.76	0.23586	0.299413	MsG0380015620.01	1	down
MF	GO:0005227	calcium activated cation channel activity	0.0014	0.0004	3.76	0.23586	0.299413	MsG0380012240.01	1	up
MF	GO:0008198	ferrous iron binding	0.0014	0.0004	3.76	0.23586	0.299413	MsG0580029237.01	1	up
MF	GO:0016410	N-acyltransferase activity	0.0014	0.0004	3.76	0.23586	0.299413	MsG0880045329.01	1	down
MF	GO:0045486	naringenin 3-dioxygenase activity	0.0014	0.0004	3.76	0.23586	0.299413	MsG0880042881.01	1	down
BP	GO:0000103	sulfate assimilation	0.002	0.0005	3.71	0.238229	0.434859	NewGene_13886	1	down
BP	GO:0006880	intracellular sequestering of iron ion	0.002	0.0005	3.71	0.238229	0.434859	MsG0580029237.01	1	up
BP	GO:0010311	lateral root formation	0.002	0.0005	3.71	0.238229	0.434859	NewGene_7883	1	down
BP	GO:0034314	Arp2/3 complex-mediated actin nucleation	0.002	0.0005	3.71	0.238229	0.434859	MsG0480023220.01	1	down
BP	GO:0045732	positive regulation of protein catabolic process	0.002	0.0005	3.71	0.238229	0.434859	MsG0180000688.01	1	up
BP	GO:0046034	ATP metabolic process	0.002	0.0005	3.71	0.238229	0.434859	MsG0480023548.01	1	up
BP	GO:0046653	tetrahydrofolate metabolic process	0.002	0.0005	3.71	0.238229	0.434859	MsG0380015620.01	1	down
BP	GO:0051592	response to calcium ion	0.002	0.0005	3.71	0.238229	0.434859	MsG0480023353.01	1	down
BP	GO:0071215	cellular response to abscisic acid stimulus	0.002	0.0005	3.71	0.238229	0.434859	MsG0580029038.01	1	up
BP	GO:0071482	cellular response to light stimulus	0.002	0.0005	3.71	0.238229	0.434859	MsG0180005822.01	1	up
BP	GO:0098657	import into cell	0.002	0.0005	3.71	0.238229	0.434859	MsG0580025807.01	1	down
BP	GO:0010033	response to organic substance	0.0182	0.0137	1.33	0.238951	0.435154	MsG0280007423.01;MsG0380015675.01;MsG0380016168.01;MsG0480022346.01;MsG0480022501.01;MsG0480023772.01;MsG0580029038.01;MsG0680034837.01;MsG0780039229.01	9	up&down
CC	GO:0000407	phagophore assembly site	0.0017	0.0005	3.69	0.240229	0.597214	MsG0580025807.01	1	down
CC	GO:0009986	cell surface	0.0017	0.0005	3.69	0.240229	0.597214	MsG0680032925.01	1	up
MF	GO:0004806	triglyceride lipase activity	0.0041	0.0023	1.77	0.241726	0.305843	MsG0380015244.01;MsG0480023866.01;MsG0580024966.01	3	up&down
BP	GO:0043207	response to external biotic stimulus	0.0101	0.0067	1.5	0.241923	0.438508	MsG0480020997.01;MsG0480022501.01;MsG0480022657.01;MsG0480023353.01;NewGene_7883	5	up&down
BP	GO:0044085	cellular component biogenesis	0.0101	0.0067	1.5	0.241923	0.438508	MsG0380015675.01;MsG0380016168.01;MsG0480023353.01;MsG0480023548.01;MsG0580025807.01	5	up&down
MF	GO:0005347	ATP transmembrane transporter activity	0.0027	0.0013	2.12	0.242634	0.305979	MsG0580025657.01;MsG0780039232.01	2	up&down
MF	GO:0003700	DNA-binding transcription factor activity	0.0365	0.0316	1.16	0.244173	0.306908	MsG0180000353.01;MsG0180002585.01;MsG0180002935.01;MsG0180003410.01;MsG0180005479.01;MsG0180005503.01;MsG0280010160.01;MsG0280010711.01;MsG0280010803.01;MsG0380012868.01;MsG0380015052.01;MsG0580024409.01;MsG0580024803.01;MsG0580026252.01;MsG0580027624.01;MsG0580028601.01;MsG0580028611.01;MsG0680034837.01;MsG0680035659.01;MsG0780036290.01;MsG0780041724.01;MsG0880043078.01;MsG0880044317.01;MsG08800…	27	up&down
BP	GO:0051707	response to other organism	0.0101	0.0068	1.49	0.245775	0.440345	MsG0480020997.01;MsG0480022501.01;MsG0480022657.01;MsG0480023353.01;NewGene_7883	5	up&down
BP	GO:0006631	fatty acid metabolic process	0.004	0.0019	2.1	0.246589	0.440345	MsG0880043147.01;NewGene_7883	2	down
BP	GO:0016125	sterol metabolic process	0.004	0.0019	2.1	0.246589	0.440345	MsG0580029190.01;MsG0880041871.01	2	down
BP	GO:0032482	Rab protein signal transduction	0.004	0.0019	2.1	0.246589	0.440345	MsG0180004984.01;MsG0280006791.01	2	up&down
MF	GO:0004124	cysteine synthase activity	0.0014	0.0004	3.49	0.251512	0.311017	MsG0180004518.01	1	up
MF	GO:0004143	diacylglycerol kinase activity	0.0014	0.0004	3.49	0.251512	0.311017	MsG0880047519.01	1	down
MF	GO:0004805	trehalose-phosphatase activity	0.0014	0.0004	3.49	0.251512	0.311017	MsG0480023336.01	1	up
MF	GO:0008964	phosphoenolpyruvate carboxylase activity	0.0014	0.0004	3.49	0.251512	0.311017	NewGene_25632	1	up
MF	GO:0045158	electron transporter, transferring electrons within cytochrome b6/f complex of photosystem II activity	0.0014	0.0004	3.49	0.251512	0.311017	MsG0380013938.01	1	up
BP	GO:0006624	vacuolar protein processing	0.002	0.0006	3.45	0.254012	0.440345	MsG0880046148.01	1	up
BP	GO:0007205	protein kinase C-activating G protein-coupled receptor signaling pathway	0.002	0.0006	3.45	0.254012	0.440345	MsG0880047519.01	1	down
BP	GO:0009250	glucan biosynthetic process	0.002	0.0006	3.45	0.254012	0.440345	MsG0480023353.01	1	down
BP	GO:0009788	negative regulation of abscisic acid-activated signaling pathway	0.002	0.0006	3.45	0.254012	0.440345	MsG0580029038.01	1	up
BP	GO:0009809	lignin biosynthetic process	0.002	0.0006	3.45	0.254012	0.440345	MsG0580025607.01	1	down
BP	GO:0030258	lipid modification	0.002	0.0006	3.45	0.254012	0.440345	MsG0580025807.01	1	down
BP	GO:0030388	fructose 1,6-bisphosphate metabolic process	0.002	0.0006	3.45	0.254012	0.440345	MsG0480021327.01	1	up
BP	GO:0032886	regulation of microtubule-based process	0.002	0.0006	3.45	0.254012	0.440345	MsG0480023353.01	1	down
BP	GO:0045037	protein import into chloroplast stroma	0.002	0.0006	3.45	0.254012	0.440345	MsG0280011026.01	1	up
BP	GO:0048511	rhythmic process	0.002	0.0006	3.45	0.254012	0.440345	MsG0680034837.01	1	up
BP	GO:0061919	process utilizing autophagic mechanism	0.002	0.0006	3.45	0.254012	0.440345	MsG0580025807.01	1	down
BP	GO:1901421	positive regulation of response to alcohol	0.002	0.0006	3.45	0.254012	0.440345	MsG0780039229.01	1	up
BP	GO:1905959	positive regulation of cellular response to alcohol	0.002	0.0006	3.45	0.254012	0.440345	MsG0780039229.01	1	up
BP	GO:2000280	regulation of root development	0.002	0.0006	3.45	0.254012	0.440345	MsG0480023353.01	1	down
BP	GO:0016226	iron-sulfur cluster assembly	0.004	0.002	2.05	0.254289	0.440345	MsG0380015853.01;NewGene_25217	2	up
BP	GO:0051259	protein complex oligomerization	0.004	0.002	2.05	0.254289	0.440345	MsG0480022344.01;MsG0880042806.01	2	up
BP	GO:0006355	regulation of transcription, DNA-templated	0.0707	0.0628	1.13	0.254938	0.440487	MsG0180001660.01;MsG0180004475.01;MsG0180004486.01;MsG0280009462.01;MsG0280009939.01;MsG0280010252.01;MsG0280010711.01;MsG0280010916.01;MsG0280010983.01;MsG0380016358.01;MsG0380016639.01;MsG0480022669.01;MsG0480023497.01;MsG0580024605.01;MsG0580024746.01;MsG0580025477.01;MsG0580025490.01;MsG0580028927.01;MsG0580029691.01;MsG0680034837.01;MsG0780040143.01;MsG0780040705.01;MsG0780041090.01;MsG08800…	35	up&down
BP	GO:1901700	response to oxygen-containing compound	0.0162	0.0122	1.33	0.257366	0.44273	MsG0180004677.01;MsG0280007423.01;MsG0380016168.01;MsG0480022346.01;MsG0480022501.01;MsG0480023353.01;MsG0580029038.01;MsG0780039229.01	8	up&down
BP	GO:0000160	phosphorelay signal transduction system	0.0061	0.0036	1.7	0.257949	0.44273	MsG0080047933.01;MsG0380016661.01;MsG0780041807.01	3	up
BP	GO:0006633	fatty acid biosynthetic process	0.0061	0.0036	1.7	0.257949	0.44273	MsG0380014053.01;MsG0380017336.01;MsG0680034760.01	3	up&down
CC	GO:0000439	transcription factor TFIIH core complex	0.0017	0.0005	3.38	0.258975	0.597214	MsG0480022403.01	1	up
CC	GO:0030981	cortical microtubule cytoskeleton	0.0017	0.0005	3.38	0.258975	0.597214	MsG0480023353.01	1	down
BP	GO:0023051	regulation of signaling	0.0081	0.0053	1.53	0.264878	0.451516	MsG0180004058.01;MsG0280011338.01;MsG0580029038.01;MsG0780039229.01	4	up&down
MF	GO:0031490	chromatin DNA binding	0.0027	0.0014	1.99	0.26547	0.322667	MsG0280009462.01;MsG0880044076.01	2	down
MF	GO:0003955	NAD(P)H dehydrogenase (quinone) activity	0.0014	0.0004	3.26	0.266845	0.322667	MsG0280010316.01	1	down
MF	GO:0004032	alditol:NADP+ 1-oxidoreductase activity	0.0014	0.0004	3.26	0.266845	0.322667	MsG0480018974.01	1	up
MF	GO:0005049	nuclear export signal receptor activity	0.0014	0.0004	3.26	0.266845	0.322667	MsG0080047788.01	1	down
MF	GO:0008106	alcohol dehydrogenase (NADP+) activity	0.0014	0.0004	3.26	0.266845	0.322667	MsG0480018974.01	1	up
MF	GO:0008308	voltage-gated anion channel activity	0.0014	0.0004	3.26	0.266845	0.322667	MsG0880047482.01	1	down
MF	GO:0046527	glucosyltransferase activity	0.0014	0.0004	3.26	0.266845	0.322667	MsG0280009380.01	1	down
BP	GO:0009658	chloroplast organization	0.0081	0.0053	1.52	0.269451	0.451516	MsG0280009939.01;MsG0680034233.01;MsG0880043056.01;MsG0880047265.01	4	up&down
BP	GO:0009259	ribonucleotide metabolic process	0.002	0.0006	3.22	0.26947	0.451516	MsG0480023548.01	1	up
BP	GO:0009615	response to virus	0.002	0.0006	3.22	0.26947	0.451516	MsG0780041652.01	1	down
BP	GO:0009627	systemic acquired resistance	0.002	0.0006	3.22	0.26947	0.451516	MsG0780041652.01	1	down
BP	GO:0009817	defense response to fungus, incompatible interaction	0.002	0.0006	3.22	0.26947	0.451516	MsG0780041652.01	1	down
BP	GO:0010101	post-embryonic root morphogenesis	0.002	0.0006	3.22	0.26947	0.451516	NewGene_7883	1	down
BP	GO:0010102	lateral root morphogenesis	0.002	0.0006	3.22	0.26947	0.451516	NewGene_7883	1	down
BP	GO:0010143	cutin biosynthetic process	0.002	0.0006	3.22	0.26947	0.451516	NewGene_7883	1	down
BP	GO:0097435	supramolecular fiber organization	0.002	0.0006	3.22	0.26947	0.451516	MsG0480023353.01	1	down
BP	GO:1902532	negative regulation of intracellular signal transduction	0.002	0.0006	3.22	0.26947	0.451516	MsG0180004058.01	1	down
MF	GO:0036094	small molecule binding	0.0027	0.0014	1.95	0.273086	0.329172	MsG0180004801.01;NewGene_23065	2	down
MF	GO:0042626	ATPase-coupled transmembrane transporter activity	0.0081	0.0059	1.37	0.275642	0.331208	MsG0180005298.01;MsG0280007986.01;MsG0280007987.01;MsG0480022920.01;MsG0680034419.01;NewGene_21201	6	up&down
CC	GO:0005885	Arp2/3 protein complex	0.0017	0.0006	3.12	0.277259	0.597214	MsG0480023220.01	1	down
CC	GO:0009539	photosystem II reaction center	0.0017	0.0006	3.12	0.277259	0.597214	MsG0380013940.01	1	up
CC	GO:0030015	CCR4-NOT core complex	0.0017	0.0006	3.12	0.277259	0.597214	MsG0280010983.01	1	down
CC	GO:0031968	organelle outer membrane	0.0017	0.0006	3.12	0.277259	0.597214	MsG0580025813.01	1	up
CC	GO:0055028	cortical microtubule	0.0017	0.0006	3.12	0.277259	0.597214	MsG0480023353.01	1	down
BP	GO:0048878	chemical homeostasis	0.004	0.0021	1.93	0.277404	0.458879	MsG0380012922.01;NewGene_5045	2	up
BP	GO:0009966	regulation of signal transduction	0.0081	0.0054	1.5	0.278639	0.458879	MsG0180004058.01;MsG0280011338.01;MsG0580029038.01;MsG0780039229.01	4	up&down
BP	GO:0010646	regulation of cell communication	0.0081	0.0054	1.5	0.278639	0.458879	MsG0180004058.01;MsG0280011338.01;MsG0580029038.01;MsG0780039229.01	4	up&down
BP	GO:0099402	plant organ development	0.0081	0.0054	1.5	0.278639	0.458879	MsG0180004677.01;MsG0380015675.01;MsG0480023353.01;NewGene_7883	4	up&down
MF	GO:0004185	serine-type carboxypeptidase activity	0.0041	0.0025	1.63	0.28038	0.332412	MsG0180005226.01;MsG0180005243.01;MsG0780036549.01	3	down
MF	GO:0010181	FMN binding	0.0027	0.0014	1.92	0.280698	0.332412	MsG0280010316.01;NewGene_24024	2	down
MF	GO:0016791	phosphatase activity	0.0027	0.0014	1.92	0.280698	0.332412	MsG0580029038.01;NewGene_641	2	up
MF	GO:0004709	MAP kinase kinase kinase activity	0.0014	0.0004	3.05	0.281864	0.332412	MsG0580028455.01	1	up
MF	GO:0005344	oxygen carrier activity	0.0014	0.0004	3.05	0.281864	0.332412	MsG0480021199.01	1	down
MF	GO:0019888	protein phosphatase regulator activity	0.0014	0.0004	3.05	0.281864	0.332412	MsG0280011230.01	1	down
BP	GO:0009086	methionine biosynthetic process	0.002	0.0007	3.02	0.284608	0.458879	MsG0380015904.01	1	up
BP	GO:0009150	purine ribonucleotide metabolic process	0.002	0.0007	3.02	0.284608	0.458879	MsG0480023548.01	1	up
BP	GO:0009630	gravitropism	0.002	0.0007	3.02	0.284608	0.458879	MsG0680034739.01	1	down
BP	GO:0009900	dehiscence	0.002	0.0007	3.02	0.284608	0.458879	MsG0480023353.01	1	down
BP	GO:0010090	trichome morphogenesis	0.002	0.0007	3.02	0.284608	0.458879	MsG0480023220.01	1	down
BP	GO:0010208	pollen wall assembly	0.002	0.0007	3.02	0.284608	0.458879	MsG0480023353.01	1	down
BP	GO:0010218	response to far red light	0.002	0.0007	3.02	0.284608	0.458879	MsG0880043056.01	1	up
BP	GO:0010876	lipid localization	0.002	0.0007	3.02	0.284608	0.458879	MsG0380016168.01	1	up
BP	GO:0016973	poly(A)+ mRNA export from nucleus	0.002	0.0007	3.02	0.284608	0.458879	MsG0480020388.01	1	down
BP	GO:0016998	cell wall macromolecule catabolic process	0.002	0.0007	3.02	0.284608	0.458879	MsG0380018070.01	1	up
BP	GO:0035336	long-chain fatty-acyl-CoA metabolic process	0.002	0.0007	3.02	0.284608	0.458879	MsG0480020560.01	1	down
BP	GO:0046294	formaldehyde catabolic process	0.002	0.0007	3.02	0.284608	0.458879	MsG0380016463.01	1	down
BP	GO:0072521	purine-containing compound metabolic process	0.002	0.0007	3.02	0.284608	0.458879	MsG0480023548.01	1	up
BP	GO:0085029	extracellular matrix assembly	0.002	0.0007	3.02	0.284608	0.458879	MsG0480023353.01	1	down
BP	GO:0016049	cell growth	0.004	0.0021	1.89	0.285103	0.458879	MsG0080048598.01;MsG0480023353.01	2	up&down
CC	GO:0005777	peroxisome	0.007	0.0047	1.47	0.28775	0.597214	MsG0080049138.01;MsG0380013473.01;MsG0580025807.01;MsG0780041292.01	4	up&down
BP	GO:0048364	root development	0.0061	0.0038	1.59	0.291685	0.468502	MsG0180004677.01;MsG0380015675.01;NewGene_7883	3	up&down
CC	GO:1990234	transferase complex	0.007	0.0048	1.46	0.293279	0.597214	MsG0180000688.01;MsG0280011338.01;MsG0480023353.01;MsG0580025807.01	4	up&down
MF	GO:0003690	double-stranded DNA binding	0.0054	0.0037	1.46	0.294887	0.343403	MsG0180004475.01;MsG0480022403.01;MsG0580028927.01;MsG0780040705.01	4	up
CC	GO:0005675	transcription factor TFIIH holo complex	0.0017	0.0006	2.9	0.295093	0.597214	MsG0480022403.01	1	up
CC	GO:0005788	endoplasmic reticulum lumen	0.0017	0.0006	2.9	0.295093	0.597214	MsG0080048598.01	1	up
CC	GO:0009898	cytoplasmic side of plasma membrane	0.0017	0.0006	2.9	0.295093	0.597214	MsG0480023353.01	1	down
CC	GO:0017119	Golgi transport complex	0.0017	0.0006	2.9	0.295093	0.597214	MsG0880047302.01	1	down
CC	GO:0019867	outer membrane	0.0017	0.0006	2.9	0.295093	0.597214	MsG0580025813.01	1	up
CC	GO:0030863	cortical cytoskeleton	0.0017	0.0006	2.9	0.295093	0.597214	MsG0480023353.01	1	down
CC	GO:0032300	mismatch repair complex	0.0017	0.0006	2.9	0.295093	0.597214	MsG0180004871.01	1	down
CC	GO:0048471	perinuclear region of cytoplasm	0.0017	0.0006	2.9	0.295093	0.597214	MsG0680032925.01	1	up
CC	GO:0098552	side of membrane	0.0017	0.0006	2.9	0.295093	0.597214	MsG0480023353.01	1	down
MF	GO:0000149	SNARE binding	0.0027	0.0015	1.84	0.2959	0.343403	MsG0380017032.01;MsG0580025491.01	2	up
MF	GO:0004560	alpha-L-fucosidase activity	0.0014	0.0005	2.87	0.296575	0.343403	MsG0780040281.01	1	down
MF	GO:0015419	ATPase-coupled sulfate transmembrane transporter activity	0.0014	0.0005	2.87	0.296575	0.343403	MsG0680034419.01	1	down
MF	GO:0030983	mismatched DNA binding	0.0014	0.0005	2.87	0.296575	0.343403	MsG0180004871.01	1	down
MF	GO:0070290	N-acylphosphatidylethanolamine-specific phospholipase D activity	0.0014	0.0005	2.87	0.296575	0.343403	MsG0880043364.01	1	down
CC	GO:0005829	cytosol	0.0577	0.0521	1.11	0.297667	0.597214	MsG0080047788.01;MsG0080048595.01;MsG0180000688.01;MsG0180003497.01;MsG0180003766.01;MsG0280006855.01;MsG0280011110.01;MsG0280011338.01;MsG0380012922.01;MsG0380014802.01;MsG0380015638.01;MsG0380015904.01;MsG0380016247.01;MsG0380016463.01;MsG0480018974.01;MsG0480021327.01;MsG0480021917.01;MsG0480022657.01;MsG0480023220.01;MsG0480023353.01;MsG0480023633.01;MsG0480023648.01;MsG0480023945.01;MsG05800…	33	up&down
BP	GO:0009736	cytokinin-activated signaling pathway	0.002	0.0007	2.84	0.299433	0.469286	MsG0480023772.01	1	up
BP	GO:0009789	positive regulation of abscisic acid-activated signaling pathway	0.002	0.0007	2.84	0.299433	0.469286	MsG0780039229.01	1	up
BP	GO:0009926	auxin polar transport	0.002	0.0007	2.84	0.299433	0.469286	MsG0480021976.01	1	up
BP	GO:0010016	shoot system morphogenesis	0.002	0.0007	2.84	0.299433	0.469286	MsG0480021976.01	1	up
BP	GO:0010114	response to red light	0.002	0.0007	2.84	0.299433	0.469286	MsG0880043056.01	1	up
BP	GO:0019693	ribose phosphate metabolic process	0.002	0.0007	2.84	0.299433	0.469286	MsG0480023548.01	1	up
BP	GO:0030150	protein import into mitochondrial matrix	0.002	0.0007	2.84	0.299433	0.469286	MsG0580029953.01	1	down
BP	GO:0043062	extracellular structure organization	0.002	0.0007	2.84	0.299433	0.469286	MsG0480023353.01	1	down
BP	GO:0043622	cortical microtubule organization	0.002	0.0007	2.84	0.299433	0.469286	MsG0480023353.01	1	down
BP	GO:0045492	xylan biosynthetic process	0.002	0.0007	2.84	0.299433	0.469286	MsG0480022761.01	1	down
BP	GO:0050777	negative regulation of immune response	0.002	0.0007	2.84	0.299433	0.469286	MsG0480023353.01	1	down
BP	GO:0060341	regulation of cellular localization	0.002	0.0007	2.84	0.299433	0.469286	MsG0580025813.01	1	up
CC	GO:0005759	mitochondrial matrix	0.0052	0.0034	1.56	0.302334	0.597214	MsG0380015853.01;MsG0780038861.01;NewGene_25217	3	up&down
BP	GO:0009555	pollen development	0.0061	0.0039	1.56	0.303007	0.473931	MsG0480023353.01;MsG0580025807.01;MsG0880047583.01	3	up&down
MF	GO:0030246	carbohydrate binding	0.0122	0.0099	1.23	0.310687	0.354714	MsG0180002066.01;MsG0180004402.01;MsG0180004403.01;MsG0180004420.01;MsG0480022605.01;MsG0480023236.01;MsG0480023428.01;MsG0880042846.01;NewGene_20814	9	up&down
MF	GO:0004301	epoxide hydrolase activity	0.0014	0.0005	2.71	0.310986	0.354714	MsG0480022460.01	1	up
MF	GO:0004535	poly(A)-specific ribonuclease activity	0.0014	0.0005	2.71	0.310986	0.354714	MsG0280010983.01	1	down
MF	GO:0015301	anion:anion antiporter activity	0.0014	0.0005	2.71	0.310986	0.354714	MsG0780036927.01	1	down
MF	GO:0016765	transferase activity, transferring alkyl or aryl (other than methyl) groups	0.0014	0.0005	2.71	0.310986	0.354714	MsG0280007536.01	1	down
CC	GO:0009941	chloroplast envelope	0.0122	0.0096	1.27	0.312488	0.597214	MsG0380016055.01;MsG0380016229.01;MsG0580024224.01;MsG0580025813.01;MsG0780040149.01;MsG0880045703.01;MsG0880047112.01	7	up&down
CC	GO:0044448	obsolete cell cortex part	0.0017	0.0006	2.7	0.312488	0.597214	MsG0480023353.01	1	down
CC	GO:0005737	cytoplasm	0.1556	0.1478	1.05	0.313602	0.597214	MsG0080047788.01;MsG0080048289.01;MsG0080048598.01;MsG0080049027.01;MsG0180000295.01;MsG0180000296.01;MsG0180000320.01;MsG0180000688.01;MsG0180002699.01;MsG0180003766.01;MsG0180004058.01;MsG0180004445.01;MsG0180004518.01;MsG0180004677.01;MsG0180004733.01;MsG0180004739.01;MsG0180004941.01;MsG0180004947.01;MsG0180005028.01;MsG0180005439.01;MsG0180005735.01;MsG0180005822.01;MsG0180006076.01;MsG02800…	89	up&down
BP	GO:0000373	Group II intron splicing	0.002	0.0008	2.68	0.313951	0.480394	MsG0680034233.01	1	up
BP	GO:0009060	aerobic respiration	0.002	0.0008	2.68	0.313951	0.480394	MsG0480023548.01	1	up
BP	GO:0010118	stomatal movement	0.002	0.0008	2.68	0.313951	0.480394	MsG0880043750.01	1	down
BP	GO:0010224	response to UV-B	0.002	0.0008	2.68	0.313951	0.480394	MsG0580028008.01	1	up
BP	GO:0019684	photosynthesis, light reaction	0.002	0.0008	2.68	0.313951	0.480394	MsG0880044440.01	1	up
BP	GO:0030865	cortical cytoskeleton organization	0.002	0.0008	2.68	0.313951	0.480394	MsG0480023353.01	1	down
BP	GO:0031401	positive regulation of protein modification process	0.002	0.0008	2.68	0.313951	0.480394	MsG0180000688.01	1	up
BP	GO:0035999	tetrahydrofolate interconversion	0.002	0.0008	2.68	0.313951	0.480394	MsG0380015620.01	1	down
BP	GO:0043248	proteasome assembly	0.002	0.0008	2.68	0.313951	0.480394	MsG0880044393.01	1	up
BP	GO:0048278	vesicle docking	0.002	0.0008	2.68	0.313951	0.480394	MsG0580025491.01	1	up
BP	GO:0051493	regulation of cytoskeleton organization	0.002	0.0008	2.68	0.313951	0.480394	MsG0480023353.01	1	down
CC	GO:0030176	integral component of endoplasmic reticulum membrane	0.0035	0.002	1.76	0.314196	0.597214	MsG0380015747.01;NewGene_20548	2	up&down
CC	GO:0031969	chloroplast membrane	0.0035	0.002	1.76	0.314196	0.597214	MsG0580025813.01;MsG0780040149.01	2	up
BP	GO:0048646	anatomical structure formation involved in morphogenesis	0.004	0.0023	1.76	0.315786	0.482251	MsG0480023353.01;NewGene_7883	2	down
CC	GO:0009536	plastid	0.0262	0.0226	1.16	0.316873	0.597214	MsG0180005822.01;MsG0280007423.01;MsG0380013920.01;MsG0380013937.01;MsG0380013953.01;MsG0380013956.01;MsG0380013975.01;MsG0380014006.01;MsG0380014048.01;MsG0480022346.01;MsG0580024224.01;MsG0580025813.01;MsG0780040149.01;MsG0880044317.01;MsG0880044440.01	15	up&down
MF	GO:0004601	peroxidase activity	0.0068	0.005	1.34	0.317246	0.360777	MsG0180003601.01;MsG0180004048.01;MsG0480019399.01;MsG0480023633.01;MsG0780041075.01	5	up&down
BP	GO:0050896	response to stimulus	0.0424	0.0377	1.13	0.320095	0.487872	MsG0080048598.01;MsG0180004677.01;MsG0180005822.01;MsG0280007423.01;MsG0280010607.01;MsG0380012922.01;MsG0380015675.01;MsG0380016168.01;MsG0480020997.01;MsG0480022346.01;MsG0480022501.01;MsG0480022657.01;MsG0480023353.01;MsG0480023772.01;MsG0580025807.01;MsG0580029038.01;MsG0680034837.01;MsG0780039229.01;MsG0880044317.01;NewGene_5045;NewGene_7883	21	up&down
MF	GO:0004630	phospholipase D activity	0.0014	0.0005	2.57	0.325101	0.36429	MsG0880043364.01	1	down
MF	GO:0016407	acetyltransferase activity	0.0014	0.0005	2.57	0.325101	0.36429	MsG0480022761.01	1	down
MF	GO:0016597	amino acid binding	0.0014	0.0005	2.57	0.325101	0.36429	MsG0380015620.01	1	down
MF	GO:0045551	cinnamyl-alcohol dehydrogenase activity	0.0014	0.0005	2.57	0.325101	0.36429	MsG0580025607.01	1	down
MF	GO:0102965	alcohol-forming fatty acyl-CoA reductase activity	0.0014	0.0005	2.57	0.325101	0.36429	MsG0480020560.01	1	down
BP	GO:0006032	chitin catabolic process	0.002	0.0008	2.54	0.328169	0.495311	MsG0380018070.01	1	up
BP	GO:0006378	mRNA polyadenylation	0.002	0.0008	2.54	0.328169	0.495311	MsG0280008345.01	1	up
BP	GO:0042176	regulation of protein catabolic process	0.002	0.0008	2.54	0.328169	0.495311	MsG0180000688.01	1	up
BP	GO:0046373	L-arabinose metabolic process	0.002	0.0008	2.54	0.328169	0.495311	NewGene_11278	1	up
BP	GO:1990778	protein localization to cell periphery	0.002	0.0008	2.54	0.328169	0.495311	MsG0480023353.01	1	down
CC	GO:0090406	pollen tube	0.0017	0.0007	2.53	0.329454	0.615068	MsG0880044792.01	1	down
MF	GO:0043621	protein self-association	0.0027	0.0016	1.68	0.333646	0.372772	MsG0480022344.01;MsG0880042806.01	2	up
MF	GO:0005545	1-phosphatidylinositol binding	0.0014	0.0006	2.44	0.338928	0.374296	MsG0380017032.01	1	up
MF	GO:0008271	secondary active sulfate transmembrane transporter activity	0.0014	0.0006	2.44	0.338928	0.374296	MsG0780036927.01	1	down
MF	GO:0051753	mannan synthase activity	0.0014	0.0006	2.44	0.338928	0.374296	MsG0780040973.01	1	up
MF	GO:0080019	fatty-acyl-CoA reductase (alcohol-forming) activity	0.0014	0.0006	2.44	0.338928	0.374296	MsG0480020560.01	1	down
BP	GO:0002098	tRNA wobble uridine modification	0.002	0.0008	2.41	0.342092	0.505508	MsG0380015638.01	1	up
BP	GO:0006073	cellular glucan metabolic process	0.002	0.0008	2.41	0.342092	0.505508	MsG0480023353.01	1	down
BP	GO:0006535	cysteine biosynthetic process from serine	0.002	0.0008	2.41	0.342092	0.505508	MsG0180004518.01	1	up
BP	GO:0009395	phospholipid catabolic process	0.002	0.0008	2.41	0.342092	0.505508	MsG0880043364.01	1	down
BP	GO:0016236	macroautophagy	0.002	0.0008	2.41	0.342092	0.505508	MsG0580025807.01	1	down
BP	GO:0034765	regulation of ion transmembrane transport	0.002	0.0008	2.41	0.342092	0.505508	MsG0580029038.01	1	up
BP	GO:0044042	glucan metabolic process	0.002	0.0008	2.41	0.342092	0.505508	MsG0480023353.01	1	down
BP	GO:0071214	cellular response to abiotic stimulus	0.002	0.0008	2.41	0.342092	0.505508	MsG0180005822.01	1	up
BP	GO:0080163	regulation of protein serine/threonine phosphatase activity	0.002	0.0008	2.41	0.342092	0.505508	MsG0380015520.01	1	down
BP	GO:0104004	cellular response to environmental stimulus	0.002	0.0008	2.41	0.342092	0.505508	MsG0180005822.01	1	up
BP	GO:1905393	plant organ formation	0.002	0.0008	2.41	0.342092	0.505508	NewGene_7883	1	down
CC	GO:0030127	COPII vesicle coat	0.0017	0.0007	2.39	0.346002	0.639925	MsG0780041470.01	1	down
BP	GO:0008033	tRNA processing	0.004	0.0025	1.64	0.346161	0.510548	MsG0380013963.01;MsG0380014028.01	2	up
MF	GO:0051087	chaperone binding	0.0027	0.0017	1.63	0.348589	0.382618	MsG0480021917.01;MsG0780036882.01	2	up
BP	GO:0006793	phosphorus metabolic process	0.0101	0.0079	1.28	0.349988	0.514237	MsG0180004058.01;MsG0480023548.01;MsG0580024224.01;MsG0580025807.01;MsG0580029038.01	5	up&down
BP	GO:0009607	response to biotic stimulus	0.0101	0.0079	1.28	0.349988	0.514237	MsG0480020997.01;MsG0480022501.01;MsG0480022657.01;MsG0480023353.01;NewGene_7883	5	up&down
MF	GO:0019829	ATPase-coupled cation transmembrane transporter activity	0.0014	0.0006	2.33	0.352472	0.382618	MsG0280008286.01	1	up
MF	GO:0032050	clathrin heavy chain binding	0.0014	0.0006	2.33	0.352472	0.382618	MsG0380017032.01	1	up
MF	GO:0033612	receptor serine/threonine kinase binding	0.0014	0.0006	2.33	0.352472	0.382618	MsG0480023353.01	1	down
MF	GO:0047172	shikimate O-hydroxycinnamoyltransferase activity	0.0014	0.0006	2.33	0.352472	0.382618	MsG0680032651.01	1	down
MF	GO:0051119	sugar transmembrane transporter activity	0.0014	0.0006	2.33	0.352472	0.382618	MsG0380016494.01	1	down
BP	GO:0006897	endocytosis	0.004	0.0025	1.61	0.353689	0.515832	MsG0380017032.01;MsG0580025807.01	2	up&down
BP	GO:0002683	negative regulation of immune system process	0.002	0.0009	2.3	0.355728	0.515832	MsG0480023353.01	1	down
BP	GO:0006163	purine nucleotide metabolic process	0.002	0.0009	2.3	0.355728	0.515832	MsG0480023548.01	1	up
BP	GO:0006298	mismatch repair	0.002	0.0009	2.3	0.355728	0.515832	MsG0180004871.01	1	down
BP	GO:0006753	nucleoside phosphate metabolic process	0.002	0.0009	2.3	0.355728	0.515832	MsG0480023548.01	1	up
BP	GO:0009901	anther dehiscence	0.002	0.0009	2.3	0.355728	0.515832	MsG0480023353.01	1	down
BP	GO:0090697	post-embryonic plant organ morphogenesis	0.002	0.0009	2.3	0.355728	0.515832	NewGene_7883	1	down
BP	GO:0035556	intracellular signal transduction	0.0101	0.0079	1.27	0.358188	0.51843	MsG0180004445.01;MsG0380017883.01;MsG0580025807.01;MsG0780041212.01;MsG0880045838.01	5	up&down
BP	GO:0008380	RNA splicing	0.004	0.0026	1.58	0.361186	0.521796	MsG0380013963.01;MsG0380014028.01	2	up
CC	GO:0009512	cytochrome b6f complex	0.0017	0.0008	2.25	0.362142	0.657156	MsG0880044440.01	1	up
CC	GO:0042579	microbody	0.0017	0.0008	2.25	0.362142	0.657156	MsG0580025807.01	1	down
CC	GO:1990904	ribonucleoprotein complex	0.0087	0.0069	1.26	0.365281	0.657156	MsG0380013920.01;MsG0380014391.01;MsG0380017878.01;MsG0480023415.01;MsG0780041250.01	5	up&down
MF	GO:0003951	NAD+ kinase activity	0.0014	0.0006	2.22	0.365739	0.393664	MsG0880047519.01	1	down
MF	GO:0005546	phosphatidylinositol-4,5-bisphosphate binding	0.0014	0.0006	2.22	0.365739	0.393664	MsG0380017032.01	1	up
MF	GO:0015276	ligand-gated ion channel activity	0.0014	0.0006	2.22	0.365739	0.393664	MsG0280010608.01	1	down
BP	GO:0006796	phosphate-containing compound metabolic process	0.0101	0.008	1.26	0.366395	0.526342	MsG0180004058.01;MsG0480023548.01;MsG0580024224.01;MsG0580025807.01;MsG0580029038.01	5	up&down
BP	GO:0006189	'de novo' IMP biosynthetic process	0.002	0.0009	2.19	0.369082	0.526342	MsG0580029137.01	1	down
BP	GO:0007033	vacuole organization	0.002	0.0009	2.19	0.369082	0.526342	MsG0580025807.01	1	down
BP	GO:0016197	endosomal transport	0.002	0.0009	2.19	0.369082	0.526342	MsG0580025807.01	1	down
BP	GO:0030050	vesicle transport along actin filament	0.002	0.0009	2.19	0.369082	0.526342	MsG0880047370.01	1	down
BP	GO:0043066	negative regulation of apoptotic process	0.002	0.0009	2.19	0.369082	0.526342	MsG0480023353.01	1	down
BP	GO:0048528	post-embryonic root development	0.002	0.0009	2.19	0.369082	0.526342	NewGene_7883	1	down
CC	GO:0031984	organelle subcompartment	0.0087	0.007	1.25	0.370176	0.659964	MsG0180005822.01;MsG0280007423.01;MsG0380013920.01;MsG0380015675.01;MsG0880044440.01	5	up&down
CC	GO:0005905	clathrin-coated pit	0.0017	0.0008	2.13	0.377885	0.661783	MsG0380017032.01	1	up
CC	GO:0099568	cytoplasmic region	0.0017	0.0008	2.13	0.377885	0.661783	MsG0480023353.01	1	down
MF	GO:0000049	tRNA binding	0.0027	0.0018	1.53	0.378116	0.40311	MsG0080047788.01;MsG0480021144.01	2	down
MF	GO:0080043	quercetin 3-O-glucosyltransferase activity	0.0027	0.0018	1.53	0.378116	0.40311	MsG0380015136.01;MsG0680030896.01	2	down
MF	GO:0080044	quercetin 7-O-glucosyltransferase activity	0.0027	0.0018	1.53	0.378116	0.40311	MsG0380015136.01;MsG0680030896.01	2	down
MF	GO:0005315	inorganic phosphate transmembrane transporter activity	0.0014	0.0006	2.12	0.378735	0.40311	MsG0780040736.01	1	up
BP	GO:0000281	mitotic cytokinesis	0.002	0.001	2.1	0.38216	0.536027	MsG0480023353.01	1	down
BP	GO:0000910	cytokinesis	0.002	0.001	2.1	0.38216	0.536027	MsG0480023353.01	1	down
BP	GO:0006817	phosphate ion transport	0.002	0.001	2.1	0.38216	0.536027	MsG0780040736.01	1	up
BP	GO:0006900	vesicle budding from membrane	0.002	0.001	2.1	0.38216	0.536027	MsG0380017032.01	1	up
BP	GO:0010215	cellulose microfibril organization	0.002	0.001	2.1	0.38216	0.536027	MsG0480023353.01	1	down
BP	GO:0015977	carbon fixation	0.002	0.001	2.1	0.38216	0.536027	NewGene_25632	1	up
BP	GO:0048653	anther development	0.002	0.001	2.1	0.38216	0.536027	MsG0480023353.01	1	down
BP	GO:0061640	cytoskeleton-dependent cytokinesis	0.002	0.001	2.1	0.38216	0.536027	MsG0480023353.01	1	down
BP	GO:0006486	protein glycosylation	0.0061	0.0045	1.35	0.382245	0.536027	MsG0480023817.01;MsG0880045478.01;NewGene_20548	3	up&down
BP	GO:0009605	response to external stimulus	0.0101	0.0082	1.23	0.382813	0.536027	MsG0480020997.01;MsG0480022501.01;MsG0480022657.01;MsG0480023353.01;NewGene_7883	5	up&down
BP	GO:0042546	cell wall biogenesis	0.004	0.0027	1.51	0.383474	0.536027	MsG0380015675.01;MsG0480023353.01	2	down
CC	GO:0005667	transcription regulator complex	0.0035	0.0023	1.5	0.385952	0.667636	MsG0480019489.01;MsG0680035616.01	2	up
CC	GO:0046658	anchored component of plasma membrane	0.0087	0.0072	1.22	0.389754	0.667636	MsG0480021781.01;MsG0480021786.01;MsG0480021788.01;MsG0480021789.01;MsG0780041808.01	5	up&down
BP	GO:0009266	response to temperature stimulus	0.0081	0.0064	1.26	0.39094	0.54548	MsG0080048598.01;MsG0280007423.01;MsG0480022346.01;MsG0580029038.01	4	up
MF	GO:0000175	3'-5'-exoribonuclease activity	0.0014	0.0007	2.03	0.391464	0.41435	MsG0680030398.01	1	down
MF	GO:0016298	lipase activity	0.0014	0.0007	2.03	0.391464	0.41435	MsG0680034677.01	1	up
CC	GO:0019898	extrinsic component of membrane	0.0035	0.0024	1.47	0.394707	0.667636	MsG0580024607.01;MsG0580025807.01	2	up&down
BP	GO:0009117	nucleotide metabolic process	0.002	0.001	2.01	0.394966	0.546187	MsG0480023548.01	1	up
BP	GO:0009894	regulation of catabolic process	0.002	0.001	2.01	0.394966	0.546187	MsG0180000688.01	1	up
BP	GO:0031329	regulation of cellular catabolic process	0.002	0.001	2.01	0.394966	0.546187	MsG0180000688.01	1	up
BP	GO:0035194	post-transcriptional gene silencing by RNA	0.002	0.001	2.01	0.394966	0.546187	MsG0580024182.01	1	down
BP	GO:0055086	nucleobase-containing small molecule metabolic process	0.002	0.001	2.01	0.394966	0.546187	MsG0480023548.01	1	up
CC	GO:0015629	actin cytoskeleton	0.0035	0.0024	1.45	0.403405	0.667636	MsG0180005439.01;MsG0880047370.01	2	down
CC	GO:0032040	small-subunit processome	0.0035	0.0024	1.45	0.403405	0.667636	MsG0580028957.01;MsG0580028958.01	2	down
MF	GO:0004725	protein tyrosine phosphatase activity	0.0014	0.0007	1.95	0.403933	0.425193	MsG0880045365.01	1	up
MF	GO:0005388	calcium transmembrane transporter activity, phosphorylative mechanism	0.0014	0.0007	1.95	0.403933	0.425193	MsG0280008286.01	1	up
BP	GO:0040007	growth	0.004	0.0028	1.44	0.40542	0.556586	MsG0080048598.01;MsG0480023353.01	2	up&down
MF	GO:0003680	AT DNA binding	0.0027	0.0019	1.44	0.407068	0.427315	MsG0680034139.01;MsG0780039536.01	2	down
BP	GO:0006487	protein N-linked glycosylation	0.002	0.001	1.93	0.407509	0.556586	MsG0480023247.01	1	up
BP	GO:0007052	mitotic spindle organization	0.002	0.001	1.93	0.407509	0.556586	MsG0880045899.01	1	down
BP	GO:0009626	plant-type hypersensitive response	0.002	0.001	1.93	0.407509	0.556586	MsG0480022351.01	1	up
BP	GO:0009967	positive regulation of signal transduction	0.002	0.001	1.93	0.407509	0.556586	MsG0780039229.01	1	up
BP	GO:0048527	lateral root development	0.002	0.001	1.93	0.407509	0.556586	NewGene_7883	1	down
BP	GO:0070816	phosphorylation of RNA polymerase II C-terminal domain	0.002	0.001	1.93	0.407509	0.556586	MsG0480022403.01	1	up
CC	GO:0000159	protein phosphatase type 2A complex	0.0017	0.0009	1.93	0.408217	0.667636	MsG0280011230.01	1	down
CC	GO:0005881	cytoplasmic microtubule	0.0017	0.0009	1.93	0.408217	0.667636	MsG0480023353.01	1	down
CC	GO:0061695	transferase complex, transferring phosphorus-containing groups	0.0017	0.0009	1.93	0.408217	0.667636	MsG0580025807.01	1	down
MF	GO:0008757	S-adenosylmethionine-dependent methyltransferase activity	0.0041	0.0031	1.3	0.40861	0.427759	MsG0380015221.01;MsG0380015222.01;MsG0380015675.01	3	down
BP	GO:0001101	response to acid chemical	0.0121	0.0105	1.16	0.41556	0.566382	MsG0280007423.01;MsG0380016168.01;MsG0480022501.01;MsG0480023353.01;MsG0580029038.01;MsG0780039229.01	6	up&down
MF	GO:0000146	microfilament motor activity	0.0014	0.0007	1.88	0.416147	0.430927	MsG0880047370.01	1	down
MF	GO:0016405	CoA-ligase activity	0.0014	0.0007	1.88	0.416147	0.430927	NewGene_7883	1	down
MF	GO:0030898	actin-dependent ATPase activity	0.0014	0.0007	1.88	0.416147	0.430927	MsG0880047370.01	1	down
MF	GO:0050590	desacetoxyvindoline 4-hydroxylase activity	0.0014	0.0007	1.88	0.416147	0.430927	MsG0880042002.01	1	up
BP	GO:0046777	protein autophosphorylation	0.0081	0.0067	1.21	0.41892	0.566382	MsG0180004445.01;MsG0780041212.01;MsG0880045838.01;NewGene_25435	4	up&down
BP	GO:0009751	response to salicylic acid	0.002	0.0011	1.86	0.419791	0.566382	MsG0480022501.01	1	up
BP	GO:0016132	brassinosteroid biosynthetic process	0.002	0.0011	1.86	0.419791	0.566382	MsG0580029190.01	1	down
BP	GO:0016311	dephosphorylation	0.002	0.0011	1.86	0.419791	0.566382	MsG0580029038.01	1	up
BP	GO:0023056	positive regulation of signaling	0.002	0.0011	1.86	0.419791	0.566382	MsG0780039229.01	1	up
BP	GO:0042981	regulation of apoptotic process	0.002	0.0011	1.86	0.419791	0.566382	MsG0480023353.01	1	down
CC	GO:0031974	membrane-enclosed lumen	0.0105	0.0091	1.15	0.424678	0.676367	MsG0080048598.01;MsG0180000688.01;MsG0180003766.01;MsG0380012922.01;MsG0380014585.01;NewGene_5045	6	up
CC	GO:0043233	organelle lumen	0.0105	0.0091	1.15	0.424678	0.676367	MsG0080048598.01;MsG0180000688.01;MsG0180003766.01;MsG0380012922.01;MsG0380014585.01;NewGene_5045	6	up
CC	GO:0070013	intracellular organelle lumen	0.0105	0.0091	1.15	0.424678	0.676367	MsG0080048598.01;MsG0180000688.01;MsG0180003766.01;MsG0380012922.01;MsG0380014585.01;NewGene_5045	6	up
CC	GO:0009526	plastid envelope	0.007	0.0058	1.2	0.427227	0.676367	MsG0280007423.01;MsG0580024224.01;MsG0580025813.01;MsG0780040149.01	4	up&down
MF	GO:0019900	kinase binding	0.0014	0.0007	1.81	0.428111	0.441735	MsG0580029038.01	1	up
MF	GO:0016747	transferase activity, transferring acyl groups other than amino-acyl groups	0.0054	0.0045	1.2	0.428897	0.441735	MsG0380017336.01;MsG0580029152.01;MsG0680030961.01;MsG0680034760.01	4	up&down
BP	GO:0006000	fructose metabolic process	0.002	0.0011	1.79	0.43182	0.578586	MsG0280011110.01	1	down
BP	GO:0006906	vesicle fusion	0.002	0.0011	1.79	0.43182	0.578586	MsG0580025491.01	1	up
BP	GO:0048588	developmental cell growth	0.002	0.0011	1.79	0.43182	0.578586	MsG0080048598.01	1	up
BP	GO:1903047	mitotic cell cycle process	0.002	0.0011	1.79	0.43182	0.578586	MsG0480023353.01	1	down
CC	GO:0005741	mitochondrial outer membrane	0.0017	0.001	1.76	0.437072	0.681836	MsG0880047482.01	1	down
CC	GO:0000790	nuclear chromatin	0.0035	0.0026	1.35	0.437572	0.681836	MsG0280011003.01;MsG0280011013.01	2	up
BP	GO:0009409	response to cold	0.004	0.003	1.34	0.441131	0.586268	MsG0280007423.01;MsG0580029038.01	2	up
BP	GO:0007030	Golgi organization	0.002	0.0012	1.72	0.443599	0.586268	MsG0880047302.01	1	down
BP	GO:0009834	plant-type secondary cell wall biogenesis	0.002	0.0012	1.72	0.443599	0.586268	MsG0480022761.01	1	down
BP	GO:0009932	cell tip growth	0.002	0.0012	1.72	0.443599	0.586268	MsG0080048598.01	1	up
BP	GO:0010015	root morphogenesis	0.002	0.0012	1.72	0.443599	0.586268	NewGene_7883	1	down
BP	GO:0010927	cellular component assembly involved in morphogenesis	0.002	0.0012	1.72	0.443599	0.586268	MsG0480023353.01	1	down
BP	GO:0034220	ion transmembrane transport	0.002	0.0012	1.72	0.443599	0.586268	MsG0280007871.01	1	up
BP	GO:0043069	negative regulation of programmed cell death	0.002	0.0012	1.72	0.443599	0.586268	MsG0480023353.01	1	down
MF	GO:0016881	acid-amino acid ligase activity	0.0014	0.0008	1.68	0.451309	0.463569	MsG0880043041.01	1	up
BP	GO:0000045	autophagosome assembly	0.002	0.0012	1.67	0.455135	0.595428	MsG0580025807.01	1	down
BP	GO:0010647	positive regulation of cell communication	0.002	0.0012	1.67	0.455135	0.595428	MsG0780039229.01	1	up
BP	GO:0048443	stamen development	0.002	0.0012	1.67	0.455135	0.595428	MsG0480023353.01	1	down
BP	GO:0048466	androecium development	0.002	0.0012	1.67	0.455135	0.595428	MsG0480023353.01	1	down
BP	GO:0055046	microgametogenesis	0.002	0.0012	1.67	0.455135	0.595428	MsG0580025807.01	1	down
BP	GO:0090696	post-embryonic plant organ development	0.002	0.0012	1.67	0.455135	0.595428	NewGene_7883	1	down
MF	GO:0005216	ion channel activity	0.0014	0.0008	1.63	0.462554	0.472919	MsG0780036387.01	1	up
MF	GO:0008422	beta-glucosidase activity	0.0027	0.0021	1.29	0.462887	0.472919	MsG0680034040.01;NewGene_12149	2	up
CC	GO:0000228	nuclear chromosome	0.0017	0.0011	1.62	0.464522	0.701729	MsG0580029933.01	1	up
CC	GO:0005938	cell cortex	0.0017	0.0011	1.62	0.464522	0.701729	MsG0480023353.01	1	down
CC	GO:0009654	photosystem II oxygen evolving complex	0.0017	0.0011	1.62	0.464522	0.701729	MsG0880045778.01	1	up
CC	GO:0099513	polymeric cytoskeletal fiber	0.0017	0.0011	1.62	0.464522	0.701729	MsG0480023353.01	1	down
BP	GO:0006470	protein dephosphorylation	0.002	0.0013	1.61	0.466432	0.605106	MsG0580029038.01	1	up
BP	GO:0006914	autophagy	0.002	0.0013	1.61	0.466432	0.605106	MsG0580025807.01	1	down
BP	GO:0031122	cytoplasmic microtubule organization	0.002	0.0013	1.61	0.466432	0.605106	MsG0480023353.01	1	down
BP	GO:0043043	peptide biosynthetic process	0.002	0.0013	1.61	0.466432	0.605106	MsG0380013920.01	1	up
BP	GO:0090698	post-embryonic plant morphogenesis	0.002	0.0013	1.61	0.466432	0.605106	NewGene_7883	1	down
BP	GO:0032989	cellular component morphogenesis	0.004	0.0032	1.27	0.468833	0.607204	MsG0080048598.01;MsG0480023353.01	2	up&down
MF	GO:0042393	histone binding	0.0027	0.0021	1.27	0.469648	0.478546	MsG0280009462.01;MsG0880044076.01	2	down
MF	GO:0016741	transferase activity, transferring one-carbon groups	0.0014	0.0009	1.58	0.473568	0.481257	MsG0380015675.01	1	down
BP	GO:0006812	cation transport	0.002	0.0013	1.56	0.477496	0.612291	MsG0780040254.01	1	up
BP	GO:0008299	isoprenoid biosynthetic process	0.002	0.0013	1.56	0.477496	0.612291	MsG0280007536.01	1	down
BP	GO:0016036	cellular response to phosphate starvation	0.002	0.0013	1.56	0.477496	0.612291	MsG0880046773.01	1	up
BP	GO:0030198	extracellular matrix organization	0.002	0.0013	1.56	0.477496	0.612291	MsG0480023353.01	1	down
BP	GO:0031399	regulation of protein modification process	0.002	0.0013	1.56	0.477496	0.612291	MsG0180000688.01	1	up
BP	GO:0050776	regulation of immune response	0.002	0.0013	1.56	0.477496	0.612291	MsG0480023353.01	1	down
CC	GO:0030136	clathrin-coated vesicle	0.0017	0.0011	1.56	0.477742	0.716232	MsG0380017032.01	1	up
MF	GO:0051213	dioxygenase activity	0.0068	0.0062	1.1	0.477942	0.484414	MsG0480018388.01;MsG0480018440.01;MsG0880042246.01;MsG0880042881.01;NewGene_23628	5	up&down
BP	GO:0045892	negative regulation of transcription, DNA-templated	0.0081	0.0072	1.12	0.478341	0.612363	MsG0480022455.01;MsG0580024409.01;MsG0780036552.01;MsG0880042280.01	4	up&down
MF	GO:0016301	kinase activity	0.0162	0.0156	1.04	0.482202	0.485762	MsG0180004058.01;MsG0180005028.01;MsG0180005735.01;MsG0280011409.01;MsG0480022617.01;MsG0580025807.01;MsG0580028159.01;MsG0680035364.01;MsG0880042743.01;MsG0880046060.01;MsG0880047644.01;NewGene_1950	12	up&down
BP	GO:0042592	homeostatic process	0.004	0.0033	1.24	0.482373	0.616064	MsG0380012922.01;NewGene_5045	2	up
BP	GO:0016310	phosphorylation	0.0081	0.0072	1.12	0.48282	0.616064	MsG0180004058.01;MsG0480023548.01;MsG0580025807.01;MsG0680035364.01	4	up&down
MF	GO:0010427	abscisic acid binding	0.0014	0.0009	1.53	0.484357	0.485762	MsG0380015520.01	1	down
MF	GO:0015631	tubulin binding	0.0014	0.0009	1.53	0.484357	0.485762	MsG0480023353.01	1	down
MF	GO:0036459	thiol-dependent ubiquitinyl hydrolase activity	0.0014	0.0009	1.53	0.484357	0.485762	MsG0280010568.01	1	down
CC	GO:0044446	obsolete intracellular organelle part	0.0297	0.0289	1.03	0.487175	0.724883	MsG0080048598.01;MsG0180000688.01;MsG0180003766.01;MsG0180005822.01;MsG0280007423.01;MsG0280010607.01;MsG0380012922.01;MsG0380013920.01;MsG0380014585.01;MsG0380015675.01;MsG0480023353.01;MsG0580024224.01;MsG0580025813.01;MsG0780040149.01;MsG0880044317.01;MsG0880044440.01;NewGene_5045	17	up&down
BP	GO:0006352	DNA-templated transcription, initiation	0.002	0.0013	1.51	0.48833	0.617005	MsG0380012868.01	1	up
BP	GO:0007059	chromosome segregation	0.002	0.0013	1.51	0.48833	0.617005	MsG0880047583.01	1	up
BP	GO:0010268	brassinosteroid homeostasis	0.002	0.0013	1.51	0.48833	0.617005	MsG0580029190.01	1	down
BP	GO:0032270	positive regulation of cellular protein metabolic process	0.002	0.0013	1.51	0.48833	0.617005	MsG0180000688.01	1	up
BP	GO:0051247	positive regulation of protein metabolic process	0.002	0.0013	1.51	0.48833	0.617005	MsG0180000688.01	1	up
BP	GO:0071396	cellular response to lipid	0.002	0.0013	1.51	0.48833	0.617005	MsG0580029038.01	1	up
MF	GO:0015035	protein disulfide oxidoreductase activity	0.0027	0.0022	1.22	0.489619	0.489754	MsG0480023708.01;MsG0480024002.01	2	up
MF	GO:0017056	structural constituent of nuclear pore	0.0014	0.0009	1.48	0.494925	0.492439	MsG0580024867.01	1	down
MF	GO:0008171	O-methyltransferase activity	0.0027	0.0022	1.21	0.49617	0.492439	MsG0380015221.01;MsG0380015222.01	2	down
MF	GO:0016413	O-acetyltransferase activity	0.0027	0.0022	1.21	0.49617	0.492439	MsG0280006821.01;MsG0280006865.01	2	down
BP	GO:0022607	cellular component assembly	0.0061	0.0054	1.13	0.496339	0.626105	MsG0480023353.01;MsG0480023548.01;MsG0580025807.01	3	up&down
BP	GO:0009553	embryo sac development	0.002	0.0014	1.46	0.49894	0.627346	MsG0880047583.01	1	up
BP	GO:0042773	ATP synthesis coupled electron transport	0.002	0.0014	1.46	0.49894	0.627346	MsG0480023548.01	1	up
BP	GO:0006364	rRNA processing	0.0061	0.0054	1.12	0.501522	0.629572	MsG0580028957.01;MsG0580028958.01;MsG0580029783.01	3	down
CC	GO:0010494	cytoplasmic stress granule	0.0017	0.0012	1.45	0.503213	0.737653	MsG0480020388.01	1	down
CC	GO:0080008	Cul4-RING E3 ubiquitin ligase complex	0.0017	0.0012	1.45	0.503213	0.737653	MsG0580028008.01	1	up
MF	GO:0003774	motor activity	0.0014	0.0009	1.44	0.505276	0.495048	MsG0180003763.01	1	down
MF	GO:0004864	protein phosphatase inhibitor activity	0.0014	0.0009	1.44	0.505276	0.495048	MsG0380015520.01	1	down
MF	GO:0042578	phosphoric ester hydrolase activity	0.0014	0.0009	1.44	0.505276	0.495048	MsG0580029038.01	1	up
MF	GO:0044389	ubiquitin-like protein ligase binding	0.0014	0.0009	1.44	0.505276	0.495048	MsG0280011338.01	1	up
MF	GO:0102811	geraniol 10-hydroxylase activity	0.0014	0.0009	1.44	0.505276	0.495048	MsG0880044037.01	1	down
CC	GO:0012505	endomembrane system	0.0175	0.017	1.03	0.508076	0.739305	MsG0080048598.01;MsG0180004058.01;MsG0180004984.01;MsG0280006791.01;MsG0380015675.01;MsG0480022657.01;MsG0480023353.01;MsG0580025491.01;MsG0580025807.01;NewGene_7883	10	up&down
BP	GO:0090351	seedling development	0.004	0.0034	1.18	0.508805	0.635263	MsG0380012922.01;NewGene_5045	2	up
BP	GO:0010243	response to organonitrogen compound	0.002	0.0014	1.42	0.509331	0.635263	MsG0480022501.01	1	up
BP	GO:0032787	monocarboxylic acid metabolic process	0.002	0.0014	1.42	0.509331	0.635263	NewGene_7883	1	down
BP	GO:0060548	negative regulation of cell death	0.002	0.0014	1.42	0.509331	0.635263	MsG0480023353.01	1	down
BP	GO:0098542	defense response to other organism	0.0061	0.0055	1.11	0.511806	0.637326	MsG0480020997.01;MsG0480023353.01;NewGene_7883	3	down
CC	GO:0044422	obsolete organelle part	0.0297	0.0293	1.01	0.511995	0.739571	MsG0080048598.01;MsG0180000688.01;MsG0180003766.01;MsG0180005822.01;MsG0280007423.01;MsG0280010607.01;MsG0380012922.01;MsG0380013920.01;MsG0380014585.01;MsG0380015675.01;MsG0480023353.01;MsG0580024224.01;MsG0580025813.01;MsG0780040149.01;MsG0880044317.01;MsG0880044440.01;NewGene_5045	17	up&down
BP	GO:0009845	seed germination	0.004	0.0035	1.16	0.515274	0.640615	MsG0380012922.01;NewGene_5045	2	up
MF	GO:0005200	structural constituent of cytoskeleton	0.0014	0.001	1.4	0.515416	0.502406	MsG0380017858.01	1	down
MF	GO:0061608	nuclear import signal receptor activity	0.0014	0.001	1.4	0.515416	0.502406	NewGene_4444	1	down
MF	GO:0004842	ubiquitin-protein transferase activity	0.0176	0.0173	1.01	0.518521	0.504147	MsG0180000688.01;MsG0280007003.01;MsG0280007124.01;MsG0280008658.01;MsG0280009132.01;MsG0380017956.01;MsG0480020997.01;MsG0480023353.01;MsG0580025813.01;MsG0780039229.01;MsG0780041357.01;MsG0880046344.01;NewGene_18957	13	up&down
BP	GO:0006006	glucose metabolic process	0.002	0.0015	1.38	0.519506	0.643814	MsG0780040121.01	1	up
BP	GO:0010014	meristem initiation	0.002	0.0015	1.38	0.519506	0.643814	MsG0080047788.01	1	down
MF	GO:0051082	unfolded protein binding	0.0068	0.0065	1.05	0.520367	0.504657	MsG0480020941.01;MsG0480021917.01;MsG0480022344.01;MsG0680032925.01;MsG0880042806.01	5	up
MF	GO:0004540	ribonuclease activity	0.0014	0.001	1.36	0.525348	0.506915	MsG0780041652.01	1	down
MF	GO:0046556	alpha-L-arabinofuranosidase activity	0.0014	0.001	1.36	0.525348	0.506915	NewGene_11278	1	up
CC	GO:0016592	mediator complex	0.0035	0.0031	1.14	0.52561	0.7461	MsG0480019489.01;MsG0680035616.01	2	up
CC	GO:0005730	nucleolus	0.014	0.0137	1.02	0.527139	0.7461	MsG0080048428.01;MsG0380012922.01;MsG0380015516.01;MsG0480020545.01;MsG0580028927.01;MsG0580028957.01;MsG0580028958.01;NewGene_5045	8	up&down
CC	GO:0031981	nuclear lumen	0.0087	0.0084	1.04	0.527826	0.7461	MsG0180000688.01;MsG0180003766.01;MsG0380012922.01;MsG0380014585.01;NewGene_5045	5	up
BP	GO:0007017	microtubule-based process	0.004	0.0036	1.14	0.528041	0.653034	MsG0380017858.01;MsG0480023353.01	2	down
BP	GO:0006418	tRNA aminoacylation for protein translation	0.002	0.0015	1.34	0.529471	0.653034	MsG0180006076.01	1	up
BP	GO:0034440	lipid oxidation	0.002	0.0015	1.34	0.529471	0.653034	MsG0280011146.01	1	up
MF	GO:0003735	structural constituent of ribosome	0.0135	0.0134	1.01	0.530173	0.510282	MsG0380013889.01;MsG0380013920.01;MsG0380013949.01;MsG0380013959.01;MsG0380013979.01;MsG0380014027.01;MsG0380014042.01;MsG0380014044.01;MsG0380014048.01;MsG0580028107.01	10	up&down
MF	GO:0102483	scopolin beta-glucosidase activity	0.0014	0.001	1.32	0.535077	0.513708	NewGene_12149	1	up
BP	GO:0002682	regulation of immune system process	0.002	0.0015	1.31	0.53923	0.65775	MsG0480023353.01	1	down
BP	GO:0006518	peptide metabolic process	0.002	0.0015	1.31	0.53923	0.65775	MsG0380013920.01	1	up
BP	GO:0006623	protein targeting to vacuole	0.002	0.0015	1.31	0.53923	0.65775	MsG0580024607.01	1	up
BP	GO:0007131	reciprocal meiotic recombination	0.002	0.0015	1.31	0.53923	0.65775	MsG0580029933.01	1	up
BP	GO:0043604	amide biosynthetic process	0.002	0.0015	1.31	0.53923	0.65775	MsG0380013920.01	1	up
BP	GO:0070925	organelle assembly	0.002	0.0015	1.31	0.53923	0.65775	MsG0580025807.01	1	down
BP	GO:0072583	clathrin-dependent endocytosis	0.002	0.0015	1.31	0.53923	0.65775	MsG0380017032.01	1	up
MF	GO:0051015	actin filament binding	0.0027	0.0024	1.11	0.540493	0.517607	MsG0180005439.01;MsG0880047370.01	2	down
MF	GO:0008536	Ran GTPase binding	0.0014	0.0011	1.29	0.544607	0.520243	MsG0080047788.01	1	down
BP	GO:0000904	cell morphogenesis involved in differentiation	0.002	0.0016	1.27	0.548787	0.668357	MsG0080048598.01	1	up
CC	GO:0030173	integral component of Golgi membrane	0.0017	0.0014	1.27	0.550493	0.772622	MsG0180006240.01	1	down
MF	GO:0019899	enzyme binding	0.0027	0.0025	1.09	0.552651	0.526528	MsG0280011338.01;MsG0580029038.01	2	up
BP	GO:0003333	amino acid transmembrane transport	0.004	0.0037	1.09	0.552883	0.67229	MsG0580025157.01;MsG0680031429.01	2	down
MF	GO:0035091	phosphatidylinositol binding	0.0014	0.0011	1.25	0.553942	0.526528	MsG0580029258.01	1	up
CC	GO:0005743	mitochondrial inner membrane	0.0035	0.0032	1.08	0.555243	0.773801	MsG0580025657.01;MsG0880044044.01	2	up&down
BP	GO:0006265	DNA topological change	0.002	0.0016	1.24	0.558146	0.675513	MsG0180000747.01	1	down
BP	GO:0031408	oxylipin biosynthetic process	0.002	0.0016	1.24	0.558146	0.675513	MsG0280011146.01	1	up
BP	GO:0061024	membrane organization	0.002	0.0016	1.24	0.558146	0.675513	MsG0580024224.01	1	down
MF	GO:0003724	RNA helicase activity	0.0041	0.0039	1.03	0.558387	0.529436	MsG0380015516.01;MsG0480020388.01;MsG0580029783.01	3	down
BP	GO:0009059	macromolecule biosynthetic process	0.0081	0.008	1.01	0.560485	0.677288	MsG0380013920.01;MsG0380015675.01;MsG0480023353.01;NewGene_7883	4	up&down
MF	GO:0004298	threonine-type endopeptidase activity	0.0014	0.0011	1.22	0.563085	0.532569	MsG0880043236.01	1	up
BP	GO:0043067	regulation of programmed cell death	0.002	0.0017	1.21	0.567311	0.683407	MsG0480023353.01	1	down
BP	GO:0060560	developmental growth involved in morphogenesis	0.002	0.0017	1.21	0.567311	0.683407	MsG0080048598.01	1	up
BP	GO:0044248	cellular catabolic process	0.0162	0.0164	0.98	0.569121	0.684524	MsG0180000688.01;MsG0180004677.01;MsG0280007124.01;MsG0280008658.01;MsG0280011338.01;MsG0580025807.01;MsG0780039229.01;NewGene_18957	8	up&down
BP	GO:0032870	cellular response to hormone stimulus	0.004	0.0038	1.05	0.570901	0.684542	MsG0480023772.01;MsG0580029038.01	2	up
BP	GO:0048229	gametophyte development	0.004	0.0038	1.05	0.570901	0.684542	MsG0480023353.01;MsG0580025807.01	2	down
MF	GO:0004707	MAP kinase activity	0.0014	0.0011	1.19	0.572042	0.538375	MsG0480024006.01	1	down
MF	GO:0016702	oxidoreductase activity, acting on single donors with incorporation of molecular oxygen, incorporation of two atoms of oxygen	0.0014	0.0011	1.19	0.572042	0.538375	MsG0280011146.01	1	up
BP	GO:0009860	pollen tube growth	0.002	0.0017	1.18	0.576286	0.686754	MsG0080048598.01	1	up
BP	GO:0010941	regulation of cell death	0.002	0.0017	1.18	0.576286	0.686754	MsG0480023353.01	1	down
BP	GO:1901135	carbohydrate derivative metabolic process	0.002	0.0017	1.18	0.576286	0.686754	MsG0480023548.01	1	up
BP	GO:1902531	regulation of intracellular signal transduction	0.002	0.0017	1.18	0.576286	0.686754	MsG0180004058.01	1	down
MF	GO:0008324	cation transmembrane transporter activity	0.0014	0.0012	1.16	0.580815	0.545289	MsG0780040254.01	1	up
BP	GO:0046686	response to cadmium ion	0.004	0.0039	1.03	0.582617	0.692172	MsG0480022346.01;MsG0680034837.01	2	up
BP	GO:0071495	cellular response to endogenous stimulus	0.004	0.0039	1.03	0.582617	0.692172	MsG0480023772.01;MsG0580029038.01	2	up
CC	GO:0099080	supramolecular complex	0.0017	0.0015	1.16	0.582982	0.793293	MsG0480023353.01	1	down
CC	GO:0099081	supramolecular polymer	0.0017	0.0015	1.16	0.582982	0.793293	MsG0480023353.01	1	down
CC	GO:0099512	supramolecular fiber	0.0017	0.0015	1.16	0.582982	0.793293	MsG0480023353.01	1	down
BP	GO:0044772	mitotic cell cycle phase transition	0.002	0.0018	1.15	0.585076	0.693022	MsG0380017164.01	1	up
BP	GO:0042742	defense response to bacterium	0.0061	0.0061	0.99	0.585119	0.693022	MsG0480020997.01;MsG0480023353.01;MsG0780041652.01	3	down
MF	GO:0008092	cytoskeletal protein binding	0.0014	0.0012	1.14	0.589408	0.552	MsG0480023353.01	1	down
CC	GO:0031967	organelle envelope	0.007	0.0072	0.97	0.592733	0.793293	MsG0280007423.01;MsG0580024224.01;MsG0580025813.01;MsG0780040149.01	4	up&down
CC	GO:0031975	envelope	0.007	0.0072	0.97	0.592733	0.793293	MsG0280007423.01;MsG0580024224.01;MsG0580025813.01;MsG0780040149.01	4	up&down
CC	GO:0015934	large ribosomal subunit	0.0017	0.0016	1.13	0.593282	0.793293	MsG0380014044.01	1	up
MF	GO:0005484	SNAP receptor activity	0.0014	0.0012	1.11	0.597826	0.558515	MsG0580025491.01	1	up
BP	GO:0009657	plastid organization	0.002	0.0018	1.1	0.602113	0.710979	MsG0580024224.01	1	down
BP	GO:0010411	xyloglucan metabolic process	0.002	0.0018	1.1	0.602113	0.710979	MsG0480022761.01	1	down
CC	GO:0000932	P-body	0.0017	0.0016	1.1	0.603327	0.795969	MsG0280010983.01	1	down
CC	GO:0005811	lipid droplet	0.0017	0.0016	1.1	0.603327	0.795969	MsG0380016168.01	1	up
BP	GO:0033043	regulation of organelle organization	0.002	0.0019	1.07	0.610368	0.719631	MsG0480023353.01	1	down
BP	GO:0006412	translation	0.0182	0.0192	0.95	0.612561	0.72112	MsG0380013889.01;MsG0380013920.01;MsG0380013949.01;MsG0380013959.01;MsG0380013979.01;MsG0380014027.01;MsG0380014042.01;MsG0380014044.01;MsG0380014048.01	9	up
MF	GO:0016740	transferase activity	0.0284	0.0297	0.96	0.613151	0.570971	MsG0180000688.01;MsG0180000709.01;MsG0180004058.01;MsG0280007124.01;MsG0280008658.01;MsG0280011402.01;MsG0380014044.01;MsG0380015163.01;MsG0380015675.01;MsG0480020997.01;MsG0480022425.01;MsG0480022448.01;MsG0480023353.01;MsG0580024224.01;MsG0580025807.01;MsG0780039229.01;MsG0880042511.01;MsG0880045285.01;MsG0880046430.01;MsG0880046824.01;NewGene_18957	21	up&down
MF	GO:0017137	Rab GTPase binding	0.0014	0.0013	1.06	0.614148	0.570971	MsG0780041565.01	1	down
BP	GO:0022603	regulation of anatomical structure morphogenesis	0.002	0.0019	1.05	0.618452	0.724756	MsG0480023353.01	1	down
BP	GO:0043603	cellular amide metabolic process	0.002	0.0019	1.05	0.618452	0.724756	MsG0380013920.01	1	up
BP	GO:1905392	plant organ morphogenesis	0.002	0.0019	1.05	0.618452	0.724756	NewGene_7883	1	down
MF	GO:0016887	ATPase activity	0.0162	0.0172	0.95	0.618648	0.571375	MsG0180004871.01;MsG0180005298.01;MsG0180005847.01;MsG0280007986.01;MsG0280007987.01;MsG0480020941.01;MsG0480022920.01;MsG0680031843.01;MsG0680034419.01;MsG0780041499.01;MsG0880045899.01;NewGene_21201	12	up&down
MF	GO:0050661	NADP binding	0.0027	0.0028	0.96	0.620755	0.571375	MsG0780040121.01;NewGene_24024	2	up&down
BP	GO:0009314	response to radiation	0.004	0.0042	0.96	0.621756	0.726433	MsG0180005822.01;MsG0280007423.01	2	up
BP	GO:0032879	regulation of localization	0.004	0.0042	0.96	0.621756	0.726433	MsG0580025813.01;MsG0580029038.01	2	up
MF	GO:0004175	endopeptidase activity	0.0014	0.0013	1.04	0.622059	0.571375	MsG0880047283.01	1	up
MF	GO:0004565	beta-galactosidase activity	0.0014	0.0013	1.04	0.622059	0.571375	MsG0380016873.01	1	up
MF	GO:0019901	protein kinase binding	0.0014	0.0013	1.04	0.622059	0.571375	MsG0580029038.01	1	up
BP	GO:0044092	negative regulation of molecular function	0.002	0.002	1.03	0.626369	0.729625	MsG0580029038.01	1	up
BP	GO:0048437	floral organ development	0.002	0.002	1.03	0.626369	0.729625	MsG0480023353.01	1	down
MF	GO:0004322	ferroxidase activity	0.0014	0.0013	1.02	0.629808	0.577105	MsG0580029237.01	1	up
CC	GO:0005871	kinesin complex	0.0035	0.0037	0.94	0.629811	0.81464	MsG0780041499.01;MsG0880045899.01	2	down
CC	GO:0016607	nuclear speck	0.0035	0.0037	0.94	0.629811	0.81464	MsG0280009939.01;MsG0380014585.01	2	up
CC	GO:0000502	proteasome complex	0.0017	0.0017	1.01	0.632003	0.81464	MsG0880044393.01	1	up
CC	GO:0005874	microtubule	0.007	0.0076	0.92	0.633946	0.81464	MsG0380017858.01;MsG0480023353.01;MsG0780041499.01;MsG0880045899.01	4	down
BP	GO:0019752	carboxylic acid metabolic process	0.0061	0.0066	0.92	0.634211	0.737652	MsG0080049027.01;MsG0480023548.01;NewGene_7883	3	up&down
BP	GO:0002181	cytoplasmic translation	0.002	0.002	0.99	0.641713	0.743037	MsG0580028107.01	1	down
BP	GO:0006826	iron ion transport	0.002	0.002	0.99	0.641713	0.743037	MsG0580029237.01	1	up
BP	GO:0042273	ribosomal large subunit biogenesis	0.002	0.002	0.99	0.641713	0.743037	MsG0080048428.01	1	down
MF	GO:0051537	2 iron, 2 sulfur cluster binding	0.0014	0.0014	0.98	0.644833	0.58946	MsG0080047967.01	1	up
MF	GO:0003777	microtubule motor activity	0.0027	0.003	0.91	0.646676	0.589733	MsG0780041499.01;MsG0880045899.01	2	down
CC	GO:0005886	plasma membrane	0.0839	0.0877	0.96	0.64867	0.819719	MsG0180001060.01;MsG0180001985.01;MsG0180004801.01;MsG0180005298.01;MsG0280009180.01;MsG0280009182.01;MsG0280009380.01;MsG0280010608.01;MsG0280010919.01;MsG0280011045.01;MsG0380011504.01;MsG0380011924.01;MsG0380012240.01;MsG0380012249.01;MsG0380013951.01;MsG0380013959.01;MsG0380013968.01;MsG0380014359.01;MsG0380014360.01;MsG0380015298.01;MsG0380016494.01;MsG0380016784.01;MsG0380017032.01;MsG03800…	48	up&down
CC	GO:0005618	cell wall	0.0105	0.0116	0.91	0.650814	0.819719	MsG0180004706.01;MsG0380014966.01;MsG0380014967.01;MsG0380016873.01;MsG0480020410.01;MsG0480022657.01	6	up&down
BP	GO:0048583	regulation of response to stimulus	0.0101	0.0112	0.9	0.650815	0.752452	MsG0180004058.01;MsG0280011338.01;MsG0480023353.01;MsG0580029038.01;MsG0780039229.01	5	up&down
MF	GO:0003993	acid phosphatase activity	0.0014	0.0014	0.96	0.652116	0.593278	MsG0180004553.01	1	up
CC	GO:0031461	cullin-RING ubiquitin ligase complex	0.0035	0.0039	0.9	0.654404	0.819719	MsG0280011338.01;MsG0380017956.01	2	up
BP	GO:0000079	regulation of cyclin-dependent protein serine/threonine kinase activity	0.002	0.0021	0.95	0.656429	0.755565	MsG0380017164.01	1	up
BP	GO:0007005	mitochondrion organization	0.002	0.0021	0.95	0.656429	0.755565	MsG0480023548.01	1	up
BP	GO:0048589	developmental growth	0.002	0.0021	0.95	0.656429	0.755565	MsG0080048598.01	1	up
CC	GO:0005634	nucleus	0.2185	0.2248	0.97	0.657968	0.819719	MsG0080047933.01;MsG0080048289.01;MsG0180000320.01;MsG0180000353.01;MsG0180000688.01;MsG0180001660.01;MsG0180002585.01;MsG0180002748.01;MsG0180003410.01;MsG0180003766.01;MsG0180004445.01;MsG0180004475.01;MsG0180004486.01;MsG0180005479.01;MsG0180005503.01;MsG0180006012.01;MsG0280007003.01;MsG0280007124.01;MsG0280007423.01;MsG0280007919.01;MsG0280008658.01;MsG0280009462.01;MsG0280009939.01;MsG02800…	125	up&down
MF	GO:0004252	serine-type endopeptidase activity	0.0054	0.0061	0.89	0.658428	0.597598	MsG0180005529.01;MsG0480018786.01;MsG0880047283.01;NewGene_20430	4	up&down
CC	GO:0031201	SNARE complex	0.0017	0.0019	0.94	0.658609	0.819719	MsG0580025491.01	1	up
BP	GO:0051704	multi-organism process	0.0121	0.0135	0.9	0.658943	0.757334	MsG0080048598.01;MsG0480020997.01;MsG0480022501.01;MsG0480022657.01;MsG0480023353.01;NewGene_7883	6	up&down
MF	GO:0008483	transaminase activity	0.0014	0.0015	0.92	0.666237	0.603253	MsG0180005617.01	1	down
BP	GO:0009826	unidimensional cell growth	0.002	0.0022	0.91	0.670542	0.769526	MsG0080048598.01	1	up
MF	GO:0004568	chitinase activity	0.0014	0.0015	0.9	0.673081	0.608009	MsG0380018070.01	1	up
BP	GO:0006401	RNA catabolic process	0.002	0.0023	0.89	0.67738	0.776224	MsG0680030398.01	1	down
BP	GO:0006397	mRNA processing	0.0061	0.007	0.86	0.679118	0.777069	MsG0380013963.01;MsG0380014028.01;MsG0480023415.01	3	up&down
BP	GO:0007018	microtubule-based movement	0.004	0.0047	0.85	0.682152	0.779391	MsG0780041499.01;MsG0880045899.01	2	down
BP	GO:0055072	iron ion homeostasis	0.002	0.0023	0.88	0.684076	0.780439	MsG0380016065.01	1	up
MF	GO:0005351	carbohydrate:proton symporter activity	0.0014	0.0016	0.87	0.686352	0.61708	MsG0880046899.01	1	up
MF	GO:0016538	cyclin-dependent protein serine/threonine kinase regulator activity	0.0014	0.0016	0.87	0.686352	0.61708	MsG0380017164.01	1	up
MF	GO:0050660	flavin adenine dinucleotide binding	0.0027	0.0032	0.84	0.689763	0.6179	MsG0480022581.01;NewGene_24024	2	down
MF	GO:0016772	transferase activity, transferring phosphorus-containing groups	0.0041	0.0048	0.85	0.690499	0.6179	MsG0180004058.01;MsG0580024224.01;MsG0580025807.01	3	down
BP	GO:0048523	negative regulation of cellular process	0.0101	0.0117	0.86	0.691255	0.787472	MsG0180004058.01;MsG0280007423.01;MsG0280011338.01;MsG0480023353.01;MsG0580029038.01	5	up&down
BP	GO:0009056	catabolic process	0.0162	0.0184	0.88	0.693799	0.789211	MsG0180000688.01;MsG0180004677.01;MsG0280007124.01;MsG0280008658.01;MsG0280011338.01;MsG0580025807.01;MsG0780039229.01;NewGene_18957	8	up&down
CC	GO:0044444	obsolete cytoplasmic part	0.0437	0.0475	0.92	0.695668	0.857166	MsG0080048598.01;MsG0180000688.01;MsG0180003766.01;MsG0180004058.01;MsG0180004677.01;MsG0180005822.01;MsG0280007423.01;MsG0280010607.01;MsG0280011338.01;MsG0380012922.01;MsG0380013920.01;MsG0380015675.01;MsG0480022346.01;MsG0480022657.01;MsG0480023353.01;MsG0580024224.01;MsG0580025807.01;MsG0580025813.01;MsG0580029038.01;MsG0780039229.01;MsG0780040149.01;MsG0880044317.01;MsG0880044440.01;NewGene_…	25	up&down
BP	GO:0000902	cell morphogenesis	0.002	0.0024	0.85	0.697055	0.789442	MsG0080048598.01	1	up
BP	GO:0009753	response to jasmonic acid	0.002	0.0024	0.85	0.697055	0.789442	MsG0480022501.01	1	up
BP	GO:0014070	response to organic cyclic compound	0.002	0.0024	0.85	0.697055	0.789442	MsG0480022501.01	1	up
CC	GO:0044437	obsolete vacuolar part	0.0017	0.0021	0.84	0.698754	0.857166	MsG0280010607.01	1	down
CC	GO:0044428	obsolete nuclear part	0.0087	0.0103	0.85	0.701691	0.857166	MsG0180000688.01;MsG0180003766.01;MsG0380012922.01;MsG0380014585.01;NewGene_5045	5	up
BP	GO:0032436	positive regulation of proteasomal ubiquitin-dependent protein catabolic process	0.002	0.0024	0.83	0.703343	0.795403	MsG0180000688.01	1	up
BP	GO:0051085	chaperone cofactor-dependent protein refolding	0.004	0.0049	0.82	0.704891	0.795993	MsG0480020941.01;MsG0480021917.01	2	up
MF	GO:0016709	oxidoreductase activity, acting on paired donors, with incorporation or reduction of molecular oxygen, NAD(P)H as one donor, and incorporation of one atom of oxygen	0.0054	0.0065	0.84	0.705039	0.629437	MsG0880044037.01;MsG0880044995.01;MsG0880046180.01;NewGene_24024	4	up&down
BP	GO:1901575	organic substance catabolic process	0.0141	0.0164	0.86	0.707974	0.797716	MsG0180000688.01;MsG0180004677.01;MsG0280007124.01;MsG0280008658.01;MsG0280011338.01;MsG0780039229.01;NewGene_18957	7	up
BP	GO:0006004	fucose metabolic process	0.002	0.0025	0.82	0.709502	0.797716	MsG0480022089.01	1	down
BP	GO:0007010	cytoskeleton organization	0.002	0.0025	0.82	0.709502	0.797716	MsG0480023353.01	1	down
BP	GO:0046323	glucose import	0.002	0.0025	0.8	0.715533	0.803332	MsG0880046899.01	1	up
MF	GO:0015299	solute:proton antiporter activity	0.0014	0.0017	0.8	0.717224	0.63804	MsG0180000407.01	1	down
BP	GO:0009653	anatomical structure morphogenesis	0.0061	0.0075	0.81	0.719812	0.806969	MsG0080048598.01;MsG0480023353.01;NewGene_7883	3	up&down
BP	GO:0034622	cellular protein-containing complex assembly	0.002	0.0026	0.79	0.721438	0.807625	MsG0480023548.01	1	up
MF	GO:0000981	DNA-binding transcription factor activity, RNA polymerase II-specific	0.0041	0.005	0.8	0.722773	0.63804	MsG0380017186.01;MsG0480018883.01;MsG0580024889.01	3	up&down
MF	GO:0004866	endopeptidase inhibitor activity	0.0014	0.0017	0.79	0.723024	0.63804	MsG0280009899.01	1	down
MF	GO:0005215	transporter activity	0.0014	0.0017	0.79	0.723024	0.63804	MsG0280010607.01	1	down
MF	GO:0016616	oxidoreductase activity, acting on the CH-OH group of donors, NAD or NADP as acceptor	0.0014	0.0017	0.79	0.723024	0.63804	MsG0580025607.01	1	down
MF	GO:0003729	mRNA binding	0.0054	0.0067	0.81	0.726547	0.639671	MsG0280008345.01;MsG0480019588.01;MsG0480021471.01;MsG0780038861.01	4	up&down
BP	GO:0048827	phyllome development	0.002	0.0026	0.78	0.727222	0.812926	MsG0480023353.01	1	down
CC	GO:0009705	plant-type vacuole membrane	0.0017	0.0022	0.78	0.727448	0.883179	MsG0380011924.01	1	down
BP	GO:0034645	cellular macromolecule biosynthetic process	0.0061	0.0077	0.79	0.736938	0.822603	MsG0380013920.01;MsG0380015675.01;MsG0480023353.01	3	up&down
BP	GO:0000963	mitochondrial RNA processing	0.002	0.0027	0.75	0.738431	0.823085	MsG0680030398.01	1	down
MF	GO:0008137	NADH dehydrogenase (ubiquinone) activity	0.0014	0.0018	0.75	0.739721	0.648861	MsG0380013942.01	1	up
MF	GO:0038023	signaling receptor activity	0.0027	0.0035	0.76	0.740381	0.648861	MsG0280010608.01;MsG0380015520.01	2	down
BP	GO:0043632	modification-dependent macromolecule catabolic process	0.0121	0.0148	0.82	0.744364	0.828508	MsG0180000688.01;MsG0280007124.01;MsG0280008658.01;MsG0280011338.01;MsG0780039229.01;NewGene_18957	6	up
MF	GO:0046983	protein dimerization activity	0.0176	0.0204	0.86	0.745077	0.651482	MsG0180000688.01;MsG0280006538.01;MsG0280011082.01;MsG0280011285.01;MsG0380015221.01;MsG0380015222.01;MsG0380017186.01;MsG0480021129.01;MsG0480023835.01;MsG0780040553.01;NewGene_21737;NewGene_23316;NewGene_7847	13	up&down
BP	GO:0051603	proteolysis involved in cellular protein catabolic process	0.0162	0.0194	0.83	0.747783	0.831121	MsG0180000688.01;MsG0280007124.01;MsG0280008658.01;MsG0280011338.01;MsG0780036549.01;MsG0780039229.01;MsG0880046148.01;NewGene_18957	8	up&down
BP	GO:1901698	response to nitrogen compound	0.002	0.0028	0.73	0.749182	0.831484	MsG0480022501.01	1	up
CC	GO:0044459	obsolete plasma membrane part	0.0017	0.0024	0.72	0.753414	0.909126	MsG0480023353.01	1	down
BP	GO:0051179	localization	0.0121	0.015	0.81	0.753873	0.834405	MsG0180005822.01;MsG0280010607.01;MsG0380016168.01;MsG0480023353.01;MsG0480023772.01;MsG0580025807.01	6	up&down
BP	GO:0071310	cellular response to organic substance	0.004	0.0054	0.74	0.753965	0.834405	MsG0480023772.01;MsG0580029038.01	2	up
BP	GO:0000278	mitotic cell cycle	0.002	0.0028	0.71	0.759491	0.836939	MsG0480023353.01	1	down
BP	GO:0009620	response to fungus	0.002	0.0028	0.71	0.759491	0.836939	NewGene_7883	1	down
BP	GO:0050832	defense response to fungus	0.002	0.0028	0.71	0.759491	0.836939	NewGene_7883	1	down
BP	GO:0071229	cellular response to acid chemical	0.002	0.0029	0.7	0.764485	0.841055	MsG0580029038.01	1	up
BP	GO:0044257	cellular protein catabolic process	0.0121	0.0152	0.8	0.765395	0.841055	MsG0180000688.01;MsG0280007124.01;MsG0280008658.01;MsG0280011338.01;MsG0780039229.01;NewGene_18957	6	up
BP	GO:0045944	positive regulation of transcription by RNA polymerase II	0.0061	0.0081	0.75	0.768695	0.843487	MsG0380017186.01;MsG0480019489.01;MsG0680035616.01	3	up
MF	GO:0003924	GTPase activity	0.0081	0.0102	0.79	0.768857	0.67074	MsG0180004984.01;MsG0280006791.01;MsG0380015638.01;MsG0380017858.01;MsG0480022425.01;MsG0480022448.01	6	up&down
CC	GO:0000307	cyclin-dependent protein kinase holoenzyme complex	0.0017	0.0025	0.69	0.771254	0.925013	MsG0380017164.01	1	up
MF	GO:0008017	microtubule binding	0.0041	0.0055	0.74	0.77358	0.673323	MsG0480023353.01;MsG0780041499.01;MsG0880045899.01	3	down
BP	GO:0043933	protein-containing complex subunit organization	0.002	0.003	0.68	0.774167	0.848291	MsG0480023548.01	1	up
CC	GO:0000145	exocyst	0.0017	0.0026	0.68	0.776909	0.926182	MsG0580028529.01	1	up
BP	GO:0044265	cellular macromolecule catabolic process	0.0121	0.0155	0.78	0.780848	0.85303	MsG0180000688.01;MsG0280007124.01;MsG0280008658.01;MsG0280011338.01;MsG0780039229.01;NewGene_18957	6	up
BP	GO:1901565	organonitrogen compound catabolic process	0.0121	0.0155	0.78	0.780848	0.85303	MsG0180000688.01;MsG0280007124.01;MsG0280008658.01;MsG0280011338.01;MsG0780039229.01;NewGene_18957	6	up
BP	GO:0031146	SCF-dependent proteasomal ubiquitin-dependent protein catabolic process	0.0162	0.0201	0.8	0.78179	0.85303	MsG0180001048.01;MsG0180002699.01;MsG0280007124.01;MsG0280008658.01;MsG0280009132.01;MsG0380016436.01;MsG0480021976.01;NewGene_18957	8	up
BP	GO:0010154	fruit development	0.004	0.0058	0.69	0.786007	0.856427	MsG0180004420.01;MsG0380016168.01	2	up
MF	GO:0031625	ubiquitin protein ligase binding	0.0027	0.0039	0.69	0.78708	0.683154	MsG0280011338.01;MsG0380017956.01	2	up
MF	GO:0030145	manganese ion binding	0.0014	0.0021	0.65	0.78845	0.683154	MsG0580024224.01	1	down
BP	GO:0016579	protein deubiquitination	0.002	0.0031	0.64	0.792354	0.862132	MsG0280010568.01	1	down
CC	GO:0031090	organelle membrane	0.0052	0.0073	0.72	0.79345	0.936674	MsG0280010607.01;MsG0580025813.01;MsG0780040149.01	3	up&down
BP	GO:0009057	macromolecule catabolic process	0.0121	0.0158	0.77	0.795523	0.863193	MsG0180000688.01;MsG0280007124.01;MsG0280008658.01;MsG0280011338.01;MsG0780039229.01;NewGene_18957	6	up
BP	GO:0006887	exocytosis	0.002	0.0032	0.64	0.796667	0.863193	MsG0580028529.01	1	up
BP	GO:0022402	cell cycle process	0.002	0.0032	0.64	0.796667	0.863193	MsG0480023353.01	1	down
MF	GO:0003712	transcription coregulator activity	0.0027	0.004	0.68	0.796749	0.688783	MsG0580024746.01;NewGene_25256	2	up
CC	GO:0005681	spliceosomal complex	0.0017	0.0028	0.63	0.79817	0.936674	MsG0180001292.01	1	down
BP	GO:0019941	modification-dependent protein catabolic process	0.0121	0.0159	0.76	0.799574	0.865134	MsG0180000688.01;MsG0280007124.01;MsG0280008658.01;MsG0280011338.01;MsG0780039229.01;NewGene_18957	6	up
CC	GO:0031982	vesicle	0.0052	0.0074	0.71	0.79991	0.936674	MsG0380015675.01;MsG0580025807.01;MsG0880047370.01	3	down
BP	GO:0065003	protein-containing complex assembly	0.002	0.0032	0.63	0.800892	0.865353	MsG0480023548.01	1	up
MF	GO:0004867	serine-type endopeptidase inhibitor activity	0.0014	0.0022	0.63	0.801208	0.691074	MsG0380012296.01	1	down
BP	GO:0048316	seed development	0.004	0.006	0.67	0.802177	0.865536	MsG0180004420.01;MsG0380016168.01	2	up
BP	GO:0048731	system development	0.0121	0.0159	0.76	0.803563	0.865828	MsG0180004420.01;MsG0180004677.01;MsG0380015675.01;MsG0380016168.01;MsG0480023353.01;NewGene_7883	6	up&down
MF	GO:0005096	GTPase activator activity	0.0014	0.0022	0.62	0.805287	0.693028	MsG0780040854.01	1	down
BP	GO:0009791	post-embryonic development	0.0121	0.016	0.76	0.805535	0.866748	MsG0180004420.01;MsG0380012922.01;MsG0380016168.01;MsG0480023353.01;NewGene_5045;NewGene_7883	6	up&down
BP	GO:1901576	organic substance biosynthetic process	0.0121	0.016	0.76	0.807491	0.86765	MsG0380013920.01;MsG0380015675.01;MsG0480023353.01;MsG0580024224.01;MsG0580025807.01;NewGene_7883	6	up&down
MF	GO:0016773	phosphotransferase activity, alcohol group as acceptor	0.0027	0.0041	0.66	0.809035	0.694689	MsG0180004058.01;MsG0580025807.01	2	down
CC	GO:0015630	microtubule cytoskeleton	0.0017	0.0029	0.61	0.812777	0.937888	MsG0480023353.01	1	down
CC	GO:0030312	external encapsulating structure	0.0017	0.0029	0.61	0.812777	0.937888	MsG0480022657.01	1	up
BP	GO:0051128	regulation of cellular component organization	0.002	0.0033	0.6	0.813046	0.871276	MsG0480023353.01	1	down
BP	GO:0006511	ubiquitin-dependent protein catabolic process	0.0263	0.0323	0.81	0.813113	0.871276	MsG0180000688.01;MsG0180001048.01;MsG0280007124.01;MsG0280008658.01;MsG0280010568.01;MsG0280011338.01;MsG0380016436.01;MsG0380017515.01;MsG0380017956.01;MsG0480021976.01;MsG0780039229.01;NewGene_18957;NewGene_7611	13	up&down
BP	GO:0045087	innate immune response	0.002	0.0034	0.6	0.81693	0.873589	NewGene_5309	1	up
MF	GO:0015333	peptide:proton symporter activity	0.0014	0.0023	0.6	0.817031	0.6985	MsG0880044872.01	1	down
CC	GO:0098805	whole membrane	0.0035	0.0054	0.65	0.817312	0.937888	MsG0280010607.01;MsG0580025813.01	2	up&down
BP	GO:0030163	protein catabolic process	0.0141	0.0186	0.76	0.817523	0.873589	MsG0180000688.01;MsG0280007124.01;MsG0280008658.01;MsG0280011338.01;MsG0780039229.01;NewGene_18957;NewGene_3945	7	up&down
MF	GO:0005525	GTP binding	0.0095	0.0125	0.76	0.818298	0.6985	MsG0180004984.01;MsG0280006791.01;MsG0380014948.01;MsG0380015638.01;MsG0380017858.01;MsG0480022425.01;MsG0480022448.01	7	up&down
BP	GO:0009908	flower development	0.0061	0.0089	0.68	0.820391	0.875448	MsG0080047788.01;MsG0480020909.01;MsG0480023353.01	3	down
MF	GO:0003682	chromatin binding	0.0027	0.0042	0.64	0.820655	0.6985	MsG0180004523.01;NewGene_325	2	up&down
MF	GO:1904680	peptide transmembrane transporter activity	0.0014	0.0023	0.59	0.820786	0.6985	MsG0880044872.01	1	down
BP	GO:0007049	cell cycle	0.002	0.0035	0.58	0.82446	0.878581	MsG0480023353.01	1	down
MF	GO:0019787	ubiquitin-like protein transferase activity	0.0095	0.0126	0.75	0.826745	0.700937	MsG0180000688.01;MsG0280007124.01;MsG0280008658.01;MsG0480020997.01;MsG0480023353.01;MsG0780039229.01;NewGene_18957	7	up&down
MF	GO:0008194	UDP-glycosyltransferase activity	0.0054	0.0078	0.7	0.827318	0.700937	MsG0380015136.01;MsG0680030896.01;MsG0780039312.01;MsG0880045851.01	4	down
CC	GO:0044430	obsolete cytoskeletal part	0.0017	0.0031	0.57	0.830625	0.937888	MsG0480023353.01	1	down
BP	GO:0006986	response to unfolded protein	0.002	0.0036	0.57	0.83168	0.880578	MsG0480020941.01	1	up
BP	GO:0034620	cellular response to unfolded protein	0.002	0.0036	0.57	0.83168	0.880578	MsG0480020941.01	1	up
MF	GO:0004869	cysteine-type endopeptidase inhibitor activity	0.0014	0.0024	0.56	0.835052	0.704366	MsG0380016164.01	1	up
MF	GO:0009378	four-way junction helicase activity	0.0014	0.0024	0.56	0.835052	0.704366	NewGene_21862	1	up
BP	GO:0000226	microtubule cytoskeleton organization	0.002	0.0036	0.56	0.835178	0.880578	MsG0480023353.01	1	down
BP	GO:0006996	organelle organization	0.0101	0.0142	0.71	0.835493	0.880578	MsG0480023353.01;MsG0480023548.01;MsG0580024224.01;MsG0580025807.01;MsG0580025813.01	5	up&down
BP	GO:0048544	recognition of pollen	0.004	0.0065	0.62	0.836634	0.880578	MsG0480023428.01;MsG0880046070.01	2	up&down
BP	GO:0051246	regulation of protein metabolic process	0.004	0.0065	0.62	0.836634	0.880578	MsG0180000688.01;MsG0280011338.01	2	up
CC	GO:0098588	bounding membrane of organelle	0.0035	0.0056	0.62	0.837092	0.937888	MsG0280010607.01;MsG0580025813.01	2	up&down
BP	GO:0071840	cellular component organization or biogenesis	0.0141	0.0191	0.74	0.83764	0.880578	MsG0080048598.01;MsG0380015675.01;MsG0380016168.01;MsG0480023353.01;MsG0480023548.01;MsG0580024224.01;MsG0580025807.01	7	up&down
MF	GO:0035673	oligopeptide transmembrane transporter activity	0.0014	0.0025	0.55	0.841754	0.70807	MsG0880044872.01	1	down
CC	GO:1902494	catalytic complex	0.007	0.0103	0.68	0.843873	0.937888	MsG0180000688.01;MsG0280011338.01;MsG0480023353.01;MsG0580025807.01	4	up&down
MF	GO:0044183	protein folding chaperone	0.0014	0.0025	0.54	0.845002	0.70807	MsG0480020941.01	1	up
MF	GO:0051787	misfolded protein binding	0.0014	0.0025	0.54	0.845002	0.70807	MsG0480020941.01	1	up
CC	GO:0000139	Golgi membrane	0.0052	0.0081	0.65	0.845708	0.937888	MsG0780036418.01;MsG0780039489.01;MsG0780039490.01	3	down
BP	GO:0006082	organic acid metabolic process	0.004	0.0067	0.6	0.846857	0.880578	MsG0480023548.01;NewGene_7883	2	up&down
BP	GO:0043436	oxoacid metabolic process	0.004	0.0067	0.6	0.846857	0.880578	MsG0480023548.01;NewGene_7883	2	up&down
BP	GO:0006891	intra-Golgi vesicle-mediated transport	0.002	0.0038	0.54	0.84846	0.880578	MsG0880047302.01	1	down
BP	GO:1901701	cellular response to oxygen-containing compound	0.002	0.0038	0.54	0.84846	0.880578	MsG0580029038.01	1	up
CC	GO:0097708	intracellular vesicle	0.0035	0.0058	0.6	0.849183	0.937888	MsG0380015675.01;MsG0580025807.01	2	down
MF	GO:0018024	histone-lysine N-methyltransferase activity	0.0014	0.0025	0.53	0.851301	0.710233	MsG0580024890.01	1	down
MF	GO:0043138	3'-5' DNA helicase activity	0.0014	0.0025	0.53	0.851301	0.710233	NewGene_21862	1	up
BP	GO:0051301	cell division	0.002	0.0038	0.53	0.85161	0.880578	MsG0480023353.01	1	down
BP	GO:0009733	response to auxin	0.004	0.0068	0.6	0.851747	0.880578	MsG0480021389.01;MsG0480023507.01	2	up&down
BP	GO:0007165	signal transduction	0.0303	0.0382	0.79	0.852006	0.880578	MsG0280011163.01;MsG0480021980.01;MsG0480023772.01;MsG0580025807.01;MsG0580026496.01;MsG0580028588.01;MsG0580029038.01;MsG0780036552.01;MsG0880042109.01;MsG0880042116.01;MsG0880042280.01;MsG0880042613.01;MsG0880044317.01;MsG0880046124.01;NewGene_14410	15	up&down
BP	GO:0048519	negative regulation of biological process	0.0101	0.0146	0.69	0.85317	0.880578	MsG0180004058.01;MsG0280007423.01;MsG0280011338.01;MsG0480023353.01;MsG0580029038.01	5	up&down
BP	GO:0006888	endoplasmic reticulum to Golgi vesicle-mediated transport	0.004	0.0068	0.59	0.854139	0.880578	MsG0580028597.01;MsG0780041470.01	2	up&down
CC	GO:0005801	cis-Golgi network	0.0017	0.0033	0.53	0.854262	0.937888	MsG0880047302.01	1	down
CC	GO:0044451	obsolete nucleoplasm part	0.0017	0.0033	0.53	0.854262	0.937888	MsG0380014585.01	1	up
BP	GO:0006955	immune response	0.002	0.0038	0.52	0.854694	0.880578	MsG0480022351.01	1	up
BP	GO:0065009	regulation of molecular function	0.002	0.0039	0.52	0.857715	0.880578	MsG0580029038.01	1	up
CC	GO:0005694	chromosome	0.0052	0.0083	0.63	0.858025	0.937888	MsG0180000747.01;MsG0580024890.01;NewGene_21862	3	up&down
BP	GO:0044267	cellular protein metabolic process	0.0263	0.0338	0.78	0.859161	0.880578	MsG0180000688.01;MsG0180004058.01;MsG0280007124.01;MsG0280008658.01;MsG0280011338.01;MsG0380013920.01;MsG0480020997.01;MsG0480023353.01;MsG0480023548.01;MsG0580025807.01;MsG0580029038.01;MsG0780039229.01;NewGene_18957	13	up&down
CC	GO:0098796	membrane protein complex	0.0017	0.0034	0.51	0.861385	0.937888	MsG0580025807.01	1	down
BP	GO:0016567	protein ubiquitination	0.0242	0.0316	0.77	0.861753	0.880578	MsG0180000688.01;MsG0280007124.01;MsG0280008658.01;MsG0380017515.01;MsG0380017956.01;MsG0480020997.01;MsG0480023353.01;MsG0580025813.01;MsG0780039229.01;MsG0780041357.01;NewGene_18957;NewGene_7611	12	up&down
BP	GO:0048367	shoot system development	0.004	0.007	0.58	0.863357	0.880578	MsG0380015675.01;MsG0480023353.01	2	down
BP	GO:0070887	cellular response to chemical stimulus	0.004	0.007	0.58	0.863357	0.880578	MsG0480023772.01;MsG0580029038.01	2	up
MF	GO:0046910	pectinesterase inhibitor activity	0.0014	0.0027	0.5	0.865951	0.720881	MsG0280008588.01	1	down
BP	GO:0009072	aromatic amino acid family metabolic process	0.002	0.004	0.5	0.866406	0.880578	MsG0580029697.01	1	up
MF	GO:0004197	cysteine-type endopeptidase activity	0.0014	0.0027	0.5	0.868703	0.7216	MsG0880046148.01	1	up
CC	GO:0044432	obsolete endoplasmic reticulum part	0.0017	0.0035	0.49	0.871423	0.937888	MsG0080048598.01	1	up
CC	GO:0005887	integral component of plasma membrane	0.0035	0.0062	0.56	0.873452	0.937888	MsG0780036927.01;MsG0880046899.01	2	up&down
BP	GO:0009058	biosynthetic process	0.0141	0.0202	0.7	0.873875	0.880578	MsG0380013920.01;MsG0380015675.01;MsG0480023353.01;MsG0580024224.01;MsG0580025807.01;MsG0880042834.01;NewGene_7883	7	up&down
BP	GO:0006886	intracellular protein transport	0.0121	0.0177	0.68	0.875182	0.880578	MsG0180004984.01;MsG0280006791.01;MsG0580025491.01;MsG0780041470.01;MsG0880047302.01;NewGene_25662	6	up&down
BP	GO:0065008	regulation of biological quality	0.0081	0.0127	0.64	0.877507	0.880578	MsG0380012922.01;MsG0380016168.01;MsG0480023772.01;NewGene_5045	4	up
BP	GO:0044249	cellular biosynthetic process	0.0101	0.0154	0.66	0.881009	0.880578	MsG0380013920.01;MsG0380015675.01;MsG0480023353.01;MsG0580024224.01;MsG0580025807.01	5	up&down
CC	GO:0031410	cytoplasmic vesicle	0.0035	0.0064	0.55	0.883041	0.937888	MsG0380015675.01;MsG0580025807.01	2	down
BP	GO:0006357	regulation of transcription by RNA polymerase II	0.004	0.0074	0.55	0.884115	0.880578	MsG0480018883.01;MsG0580024889.01	2	down
BP	GO:0006810	transport	0.0081	0.013	0.62	0.886642	0.880578	MsG0180005822.01;MsG0280010607.01;MsG0480023772.01;MsG0580025807.01	4	up&down
BP	GO:0019538	protein metabolic process	0.0263	0.035	0.75	0.886807	0.880578	MsG0180000688.01;MsG0180004058.01;MsG0280007124.01;MsG0280008658.01;MsG0280011338.01;MsG0380013920.01;MsG0480020997.01;MsG0480023353.01;MsG0480023548.01;MsG0580025807.01;MsG0580029038.01;MsG0780039229.01;NewGene_18957	13	up&down
BP	GO:0017148	negative regulation of translation	0.002	0.0044	0.46	0.887079	0.880578	MsG0280010983.01	1	down
CC	GO:0000151	ubiquitin ligase complex	0.0035	0.0065	0.54	0.887579	0.937888	MsG0180000688.01;MsG0280011338.01	2	up
BP	GO:0016043	cellular component organization	0.0121	0.0182	0.67	0.889532	0.880578	MsG0080048598.01;MsG0380015675.01;MsG0480023353.01;MsG0480023548.01;MsG0580024224.01;MsG0580025807.01	6	up&down
MF	GO:0005507	copper ion binding	0.0014	0.003	0.46	0.891068	0.735382	MsG0380017086.01	1	up
MF	GO:0031072	heat shock protein binding	0.0014	0.003	0.46	0.891068	0.735382	MsG0480020941.01	1	up
MF	GO:0061659	ubiquitin-like protein ligase activity	0.0014	0.003	0.46	0.891068	0.735382	MsG0780039229.01	1	up
CC	GO:0032991	protein-containing complex	0.014	0.0201	0.7	0.891249	0.937888	MsG0180000688.01;MsG0280011338.01;MsG0380013920.01;MsG0480020938.01;MsG0480023353.01;MsG0580025807.01;MsG0680032925.01;MsG0880044440.01	8	up&down
BP	GO:0036211	protein modification process	0.0222	0.0305	0.73	0.891348	0.880578	MsG0180000688.01;MsG0180004058.01;MsG0280007124.01;MsG0280008658.01;MsG0480020997.01;MsG0480023353.01;MsG0480023548.01;MsG0580025807.01;MsG0580029038.01;MsG0780039229.01;NewGene_18957	11	up&down
BP	GO:0032501	multicellular organismal process	0.0202	0.0281	0.72	0.891439	0.880578	MsG0080048598.01;MsG0180004420.01;MsG0180004677.01;MsG0380012922.01;MsG0380015675.01;MsG0380016168.01;MsG0480023353.01;MsG0580025807.01;NewGene_5045;NewGene_7883	10	up&down
BP	GO:0042026	protein refolding	0.002	0.0044	0.46	0.891728	0.880578	MsG0480020941.01	1	up
BP	GO:0032502	developmental process	0.0242	0.0329	0.74	0.893524	0.880578	MsG0080048598.01;MsG0180004420.01;MsG0180004677.01;MsG0380012922.01;MsG0380015675.01;MsG0380016168.01;MsG0380016639.01;MsG0480023353.01;MsG0580025807.01;MsG0780041090.01;NewGene_5045;NewGene_7883	12	up&down
BP	GO:0033365	protein localization to organelle	0.002	0.0045	0.45	0.896185	0.880578	MsG0480023353.01	1	down
BP	GO:0006468	protein phosphorylation	0.0162	0.0235	0.69	0.897616	0.880578	MsG0180001060.01;MsG0180004058.01;MsG0280011045.01;MsG0380015298.01;MsG0480023428.01;MsG0580025807.01;MsG0780036752.01;MsG0780037506.01	8	up&down
BP	GO:0023052	signaling	0.0061	0.0106	0.57	0.899276	0.880578	MsG0480023772.01;MsG0580025807.01;MsG0580029038.01	3	up&down
BP	GO:0006464	cellular protein modification process	0.0222	0.0308	0.72	0.899777	0.880578	MsG0180000688.01;MsG0180004058.01;MsG0280007124.01;MsG0280008658.01;MsG0480020997.01;MsG0480023353.01;MsG0480023548.01;MsG0580025807.01;MsG0580029038.01;MsG0780039229.01;NewGene_18957	11	up&down
BP	GO:0051234	establishment of localization	0.0081	0.0135	0.6	0.90442	0.880578	MsG0180005822.01;MsG0280010607.01;MsG0480023772.01;MsG0580025807.01	4	up&down
MF	GO:0004675	transmembrane receptor protein serine/threonine kinase activity	0.0041	0.0072	0.56	0.904674	0.745002	MsG0180001060.01;MsG0380015298.01;MsG0780036752.01	3	up&down
BP	GO:0044281	small molecule metabolic process	0.004	0.0079	0.51	0.906747	0.880578	MsG0480023548.01;NewGene_7883	2	up&down
CC	GO:0098791	Golgi apparatus subcompartment	0.0017	0.0041	0.43	0.907181	0.937888	MsG0380015675.01	1	down
BP	GO:0007275	multicellular organism development	0.0202	0.0289	0.7	0.910039	0.880578	MsG0180004420.01;MsG0180004677.01;MsG0380012922.01;MsG0380015675.01;MsG0380016168.01;MsG0480023353.01;MsG0580025807.01;MsG0580029190.01;NewGene_5045;NewGene_7883	10	up&down
CC	GO:0043228	non-membrane-bounded organelle	0.0087	0.0142	0.62	0.911006	0.937888	MsG0380012922.01;MsG0380013920.01;MsG0380016168.01;MsG0480023353.01;NewGene_5045	5	up&down
CC	GO:0043232	intracellular non-membrane-bounded organelle	0.0087	0.0142	0.62	0.911006	0.937888	MsG0380012922.01;MsG0380013920.01;MsG0380016168.01;MsG0480023353.01;NewGene_5045	5	up&down
CC	GO:0005856	cytoskeleton	0.0017	0.0042	0.41	0.913907	0.937888	MsG0480023353.01	1	down
CC	GO:0044431	obsolete Golgi apparatus part	0.0017	0.0043	0.41	0.916039	0.937888	MsG0380015675.01	1	down
MF	GO:0140096	catalytic activity, acting on a protein	0.0122	0.018	0.68	0.916075	0.752768	MsG0180000688.01;MsG0180004058.01;MsG0280007124.01;MsG0280008658.01;MsG0480020997.01;MsG0480023353.01;MsG0580029038.01;MsG0780039229.01;NewGene_18957	9	up&down
BP	GO:0048438	floral whorl development	0.002	0.005	0.41	0.917622	0.880578	MsG0480023353.01	1	down
BP	GO:0007154	cell communication	0.0061	0.0112	0.54	0.918045	0.880578	MsG0480023772.01;MsG0580025807.01;MsG0580029038.01	3	up&down
BP	GO:0009755	hormone-mediated signaling pathway	0.004	0.0083	0.49	0.918548	0.880578	MsG0480023772.01;MsG0580029038.01	2	up
BP	GO:0048856	anatomical structure development	0.0202	0.0294	0.69	0.919077	0.880578	MsG0080048598.01;MsG0180004420.01;MsG0180004677.01;MsG0380012922.01;MsG0380015675.01;MsG0380016168.01;MsG0480023353.01;MsG0580025807.01;NewGene_5045;NewGene_7883	10	up&down
BP	GO:0006302	double-strand break repair	0.002	0.0051	0.4	0.92266	0.880578	MsG0480020545.01	1	up
BP	GO:0048831	regulation of shoot system development	0.002	0.0051	0.39	0.92427	0.880578	MsG0280010803.01	1	down
MF	GO:0003723	RNA binding	0.0325	0.0421	0.77	0.924411	0.757742	MsG0180005335.01;MsG0280006314.01;MsG0380013963.01;MsG0380014028.01;MsG0380014042.01;MsG0380014044.01;MsG0380014391.01;MsG0380014677.01;MsG0380015516.01;MsG0380017562.01;MsG0380017878.01;MsG0480020388.01;MsG0480022455.01;MsG0480022894.01;MsG0480023258.01;MsG0480023292.01;MsG0480023415.01;MsG0580024182.01;MsG0580025302.01;MsG0580029783.01;MsG0680030398.01;MsG0680034233.01;MsG0780041250.01;MsG07800…	24	up&down
BP	GO:0048609	multicellular organismal reproductive process	0.002	0.0052	0.39	0.925846	0.880578	MsG0480023353.01	1	down
MF	GO:0008289	lipid binding	0.0027	0.0057	0.47	0.927012	0.757742	MsG0280010919.01;MsG0380016247.01	2	down
BP	GO:0048584	positive regulation of response to stimulus	0.002	0.0052	0.39	0.92739	0.880578	MsG0780039229.01	1	up
MF	GO:0045330	aspartyl esterase activity	0.0014	0.0035	0.38	0.928077	0.757742	MsG0280008588.01	1	down
BP	GO:0032504	multicellular organism reproduction	0.002	0.0053	0.38	0.928901	0.880578	MsG0480023353.01	1	down
BP	GO:0044260	cellular macromolecule metabolic process	0.0283	0.0398	0.71	0.931193	0.880578	MsG0180000688.01;MsG0180004058.01;MsG0280007124.01;MsG0280008658.01;MsG0280011338.01;MsG0380013920.01;MsG0380015675.01;MsG0480020997.01;MsG0480023353.01;MsG0480023548.01;MsG0580025807.01;MsG0580029038.01;MsG0780039229.01;NewGene_18957	14	up&down
BP	GO:0048468	cell development	0.002	0.0054	0.38	0.931831	0.880578	MsG0080048598.01	1	up
BP	GO:0048608	reproductive structure development	0.0061	0.0118	0.52	0.932562	0.880578	MsG0180004420.01;MsG0380016168.01;MsG0480023353.01	3	up&down
BP	GO:0061458	reproductive system development	0.0061	0.0118	0.51	0.933575	0.880578	MsG0180004420.01;MsG0380016168.01;MsG0480023353.01	3	up&down
MF	GO:0016787	hydrolase activity	0.0392	0.0503	0.78	0.934098	0.75975	MsG0180001060.01;MsG0180003103.01;MsG0180003124.01;MsG0180004677.01;MsG0180004706.01;MsG0180004872.01;MsG0180004970.01;MsG0280007667.01;MsG0280008102.01;MsG0280008286.01;MsG0280008345.01;MsG0380015463.01;MsG0380015964.01;MsG0380016065.01;MsG0380017827.01;MsG0480019966.01;MsG0480022460.01;MsG0480023765.01;MsG0580024224.01;MsG0580028159.01;MsG0580029038.01;MsG0680034655.01;MsG0780037146.01;MsG07800…	29	up&down
BP	GO:0070647	protein modification by small protein conjugation or removal	0.0141	0.0227	0.62	0.934315	0.880578	MsG0180000688.01;MsG0280007124.01;MsG0280008658.01;MsG0480020997.01;MsG0480023353.01;MsG0780039229.01;NewGene_18957	7	up&down
BP	GO:0009790	embryo development	0.004	0.0088	0.46	0.934778	0.880578	MsG0180004420.01;MsG0380016168.01	2	up
MF	GO:0061630	ubiquitin protein ligase activity	0.0054	0.0099	0.55	0.934997	0.75975	MsG0380017515.01;MsG0680035346.01;MsG0780039229.01;NewGene_7611	4	up&down
MF	GO:0005198	structural molecule activity	0.0014	0.0037	0.37	0.936502	0.75975	MsG0380013920.01	1	up
BP	GO:0032446	protein modification by small protein conjugation	0.0141	0.0228	0.62	0.936524	0.880578	MsG0180000688.01;MsG0280007124.01;MsG0280008658.01;MsG0480020997.01;MsG0480023353.01;MsG0780039229.01;NewGene_18957	7	up&down
BP	GO:0010817	regulation of hormone levels	0.002	0.0055	0.37	0.937333	0.880578	MsG0480023772.01	1	up
BP	GO:2000241	regulation of reproductive process	0.002	0.0056	0.36	0.938638	0.880578	MsG0480023353.01	1	down
BP	GO:0006520	cellular amino acid metabolic process	0.002	0.0056	0.36	0.941167	0.880578	NewGene_21814	1	up
BP	GO:0010608	posttranscriptional regulation of gene expression	0.002	0.0056	0.36	0.941167	0.880578	MsG0480022558.01	1	up
CC	GO:0022625	cytosolic large ribosomal subunit	0.0017	0.0049	0.36	0.94237	0.937888	MsG0580028107.01	1	down
CC	GO:0044425	obsolete membrane part	0.0035	0.0079	0.44	0.943544	0.937888	MsG0480023353.01;MsG0580025807.01	2	down
BP	GO:0042744	hydrogen peroxide catabolic process	0.002	0.0057	0.35	0.943593	0.880578	MsG0480019399.01	1	down
MF	GO:0005524	ATP binding	0.115	0.1337	0.86	0.943652	0.763929	MsG0080047999.01;MsG0080048289.01;MsG0180001060.01;MsG0180002066.01;MsG0180003497.01;MsG0180003763.01;MsG0180003893.01;MsG0180004058.01;MsG0180004445.01;MsG0180004523.01;MsG0180004871.01;MsG0180004872.01;MsG0180005298.01;MsG0180005847.01;MsG0180005934.01;MsG0180005982.01;MsG0180006076.01;MsG0280007986.01;MsG0280007987.01;MsG0280008286.01;MsG0280009442.01;MsG0280011045.01;MsG0380013942.01;MsG03800…	85	up&down
BP	GO:0042545	cell wall modification	0.002	0.0058	0.35	0.944767	0.880578	MsG0280008588.01	1	down
BP	GO:0090567	reproductive shoot system development	0.002	0.0058	0.35	0.945918	0.880578	MsG0480023353.01	1	down
BP	GO:0010498	proteasomal protein catabolic process	0.0081	0.0153	0.53	0.946904	0.880578	MsG0280007124.01;MsG0280008658.01;MsG0280011338.01;NewGene_18957	4	up
BP	GO:0006396	RNA processing	0.004	0.0094	0.43	0.947915	0.880578	MsG0380017878.01;MsG0880046334.01	2	down
BP	GO:0008104	protein localization	0.004	0.0094	0.43	0.947915	0.880578	MsG0180005983.01;MsG0480023353.01	2	up&down
MF	GO:0016462	pyrophosphatase activity	0.0014	0.004	0.34	0.948411	0.765672	MsG0480023648.01	1	down
BP	GO:0000398	mRNA splicing, via spliceosome	0.002	0.0059	0.34	0.949228	0.880578	MsG0180001292.01	1	down
MF	GO:0004386	helicase activity	0.0027	0.0063	0.43	0.949813	0.765672	MsG0180006256.01;MsG0580024182.01	2	down
CC	GO:0009505	plant-type cell wall	0.0017	0.0052	0.34	0.950427	0.937888	MsG0480022657.01	1	up
BP	GO:0033036	macromolecule localization	0.004	0.0095	0.43	0.950567	0.880578	MsG0380016168.01;MsG0480023353.01	2	up&down
CC	GO:0005789	endoplasmic reticulum membrane	0.0052	0.0109	0.48	0.95074	0.937888	MsG0180004058.01;MsG0280010057.01;NewGene_24024	3	down
BP	GO:0006606	protein import into nucleus	0.002	0.006	0.34	0.951321	0.880578	NewGene_4444	1	down
BP	GO:0032268	regulation of cellular protein metabolic process	0.002	0.006	0.34	0.951321	0.880578	MsG0180000688.01	1	up
MF	GO:0004672	protein kinase activity	0.0176	0.0264	0.67	0.954843	0.765742	MsG0180002066.01;MsG0180004058.01;MsG0180005934.01;MsG0380016065.01;MsG0380016234.01;MsG0480021144.01;MsG0480022605.01;MsG0580024613.01;MsG0580025310.01;MsG0680035364.01;MsG0880043056.01;MsG0880046070.01;NewGene_14410	13	up&down
BP	GO:0019438	aromatic compound biosynthetic process	0.004	0.0097	0.41	0.955489	0.880578	MsG0380015221.01;MsG0380015222.01	2	down
BP	GO:0016192	vesicle-mediated transport	0.004	0.0098	0.41	0.956263	0.880578	MsG0580025807.01;MsG0780041565.01	2	down
BP	GO:0051641	cellular localization	0.004	0.0099	0.41	0.957771	0.880578	MsG0480023353.01;MsG0580025807.01	2	down
MF	GO:0030599	pectinesterase activity	0.0014	0.0042	0.32	0.958088	0.765742	MsG0280008588.01	1	down
BP	GO:0048580	regulation of post-embryonic development	0.002	0.0064	0.31	0.960565	0.880578	MsG0480023353.01	1	down
CC	GO:0048046	apoplast	0.0035	0.0089	0.39	0.964333	0.937888	MsG0080049046.01;MsG0780040121.01	2	up
BP	GO:1901566	organonitrogen compound biosynthetic process	0.002	0.0067	0.3	0.964507	0.880578	MsG0380013920.01	1	up
BP	GO:0045490	pectin catabolic process	0.002	0.0068	0.3	0.966681	0.880578	MsG0280008588.01	1	down
MF	GO:0043565	sequence-specific DNA binding	0.0217	0.0323	0.67	0.96726	0.765742	MsG0180002935.01;MsG0180003410.01;MsG0180005479.01;MsG0280006901.01;MsG0280009373.01;MsG0280010803.01;MsG0380017186.01;MsG0580024409.01;MsG0580026252.01;MsG0580027624.01;MsG0680035659.01;MsG0880042953.01;MsG0880043078.01;MsG0880047391.01;MsG0880047717.01;NewGene_20677	16	up&down
BP	GO:0003006	developmental process involved in reproduction	0.0081	0.0169	0.48	0.968789	0.880578	MsG0080048598.01;MsG0180004420.01;MsG0380016168.01;MsG0480023353.01	4	up&down
BP	GO:0048869	cellular developmental process	0.004	0.0106	0.38	0.969282	0.880578	MsG0080048598.01;MsG0480023353.01	2	up&down
BP	GO:0032508	DNA duplex unwinding	0.002	0.007	0.29	0.970638	0.880578	NewGene_21862	1	up
BP	GO:0051716	cellular response to stimulus	0.0101	0.02	0.51	0.971148	0.880578	MsG0080048598.01;MsG0180005822.01;MsG0480023772.01;MsG0580025807.01;MsG0580029038.01	5	up&down
BP	GO:1901564	organonitrogen compound metabolic process	0.0263	0.0413	0.64	0.972138	0.880578	MsG0180000688.01;MsG0180004058.01;MsG0280007124.01;MsG0280008658.01;MsG0280011338.01;MsG0380013920.01;MsG0480020997.01;MsG0480023353.01;MsG0480023548.01;MsG0580025807.01;MsG0580029038.01;MsG0780039229.01;NewGene_18957	13	up&down
BP	GO:0048522	positive regulation of cellular process	0.004	0.0114	0.36	0.977741	0.880578	MsG0180000688.01;MsG0780039229.01	2	up
BP	GO:0043161	proteasome-mediated ubiquitin-dependent protein catabolic process	0.0081	0.0178	0.45	0.977798	0.880578	MsG0280007124.01;MsG0280008658.01;MsG0280011338.01;NewGene_18957	4	up
CC	GO:0005739	mitochondrion	0.0175	0.03	0.58	0.978737	0.937888	MsG0080048289.01;MsG0180004677.01;MsG0280007423.01;MsG0280009510.01;MsG0480020713.01;MsG0580024224.01;MsG0580028755.01;MsG0680030398.01;MsG0680035781.01;MsG0780038861.01	10	up&down
MF	GO:0000977	RNA polymerase II transcription regulatory region sequence-specific DNA binding	0.0014	0.0052	0.26	0.979328	0.765742	MsG0380017186.01	1	up
MF	GO:0008134	transcription factor binding	0.0014	0.0052	0.26	0.979328	0.765742	MsG0380017186.01	1	up
BP	GO:0051173	positive regulation of nitrogen compound metabolic process	0.002	0.0077	0.26	0.979482	0.880578	MsG0180000688.01	1	up
BP	GO:0031324	negative regulation of cellular metabolic process	0.002	0.0078	0.26	0.98033	0.880578	MsG0280007423.01	1	up
BP	GO:2000026	regulation of multicellular organismal development	0.002	0.0079	0.26	0.98074	0.880578	MsG0480023353.01	1	down
BP	GO:0000003	reproduction	0.0081	0.0182	0.44	0.980897	0.880578	MsG0080048598.01;MsG0180004420.01;MsG0380016168.01;MsG0480023353.01	4	up&down
BP	GO:0022414	reproductive process	0.0081	0.0182	0.44	0.980897	0.880578	MsG0080048598.01;MsG0180004420.01;MsG0380016168.01;MsG0480023353.01	4	up&down
MF	GO:0005515	protein binding	0.0365	0.0519	0.7	0.980925	0.765742	MsG0180000688.01;MsG0180002394.01;MsG0180003337.01;MsG0180003601.01;MsG0180003766.01;MsG0180004058.01;MsG0180004403.01;MsG0180004420.01;MsG0280006396.01;MsG0280007124.01;MsG0280008658.01;MsG0280011338.01;MsG0380012412.01;MsG0380013015.01;MsG0380013017.01;MsG0380014585.01;MsG0380015765.01;MsG0380016761.01;MsG0380017416.01;MsG0480023353.01;MsG0480023772.01;MsG0580029038.01;MsG0580029597.01;MsG07800…	27	up&down
BP	GO:0010604	positive regulation of macromolecule metabolic process	0.002	0.0079	0.26	0.981142	0.880578	MsG0180000688.01	1	up
BP	GO:0031325	positive regulation of cellular metabolic process	0.002	0.0079	0.25	0.981536	0.880578	MsG0180000688.01	1	up
CC	GO:0005576	extracellular region	0.0105	0.0211	0.5	0.982343	0.937888	MsG0180004706.01;MsG0280006557.01;MsG0380014966.01;MsG0380014967.01;MsG0380015904.01;MsG0480019399.01	6	up&down
BP	GO:0051239	regulation of multicellular organismal process	0.002	0.0082	0.25	0.983385	0.880578	MsG0480023353.01	1	down
BP	GO:0009893	positive regulation of metabolic process	0.002	0.0082	0.25	0.983731	0.880578	MsG0180000688.01	1	up
BP	GO:0034613	cellular protein localization	0.002	0.0083	0.24	0.984404	0.880578	MsG0480023353.01	1	down
BP	GO:0070727	cellular macromolecule localization	0.002	0.0084	0.24	0.985361	0.880578	MsG0480023353.01	1	down
BP	GO:0046907	intracellular transport	0.002	0.0085	0.24	0.985666	0.880578	MsG0580025807.01	1	down
BP	GO:0015031	protein transport	0.004	0.0124	0.33	0.985851	0.880578	MsG0180005983.01;MsG0580028529.01	2	up
BP	GO:0006508	proteolysis	0.0141	0.0279	0.51	0.986021	0.880578	MsG0180000688.01;MsG0280007124.01;MsG0280008658.01;MsG0280011338.01;MsG0780039229.01;NewGene_18957;NewGene_3945	7	up&down
BP	GO:0048518	positive regulation of biological process	0.004	0.0125	0.32	0.986106	0.880578	MsG0180000688.01;MsG0780039229.01	2	up
BP	GO:0051649	establishment of localization in cell	0.002	0.0085	0.24	0.986259	0.880578	MsG0580025807.01	1	down
BP	GO:0044271	cellular nitrogen compound biosynthetic process	0.002	0.0087	0.23	0.987102	0.880578	MsG0380013920.01	1	up
BP	GO:0033554	cellular response to stress	0.002	0.0088	0.23	0.987894	0.880578	MsG0080048598.01	1	up
BP	GO:0050793	regulation of developmental process	0.002	0.0091	0.22	0.989557	0.880578	MsG0480023353.01	1	down
BP	GO:0010467	gene expression	0.002	0.0093	0.22	0.990604	0.880578	MsG0380013920.01	1	up
BP	GO:0006952	defense response	0.0101	0.0234	0.43	0.991071	0.880578	MsG0480020997.01;MsG0480023353.01;MsG0580025008.01;MsG0880047519.01;NewGene_7883	5	up&down
CC	GO:0071944	cell periphery	0.0105	0.0229	0.46	0.991138	0.937888	MsG0180004801.01;MsG0380012249.01;MsG0480022657.01;MsG0480023353.01;MsG0880043750.01;NewGene_23065	6	up&down
BP	GO:0009892	negative regulation of metabolic process	0.002	0.0095	0.21	0.991365	0.880578	MsG0280007423.01	1	up
BP	GO:0006260	DNA replication	0.002	0.0095	0.21	0.991546	0.880578	MsG0180002748.01	1	down
BP	GO:0010468	regulation of gene expression	0.0101	0.0241	0.42	0.992963	0.880578	MsG0080049138.01;MsG0480021471.01;MsG0680034233.01;MsG0680034837.01;MsG0780041292.01	5	up&down
BP	GO:0065007	biological regulation	0.0283	0.0495	0.57	0.993255	0.880578	MsG0180000688.01;MsG0180004058.01;MsG0280007423.01;MsG0280011338.01;MsG0380012922.01;MsG0380016168.01;MsG0480023353.01;MsG0480023772.01;MsG0580025807.01;MsG0580025813.01;MsG0580029038.01;MsG0680034837.01;MsG0780039229.01;NewGene_5045	14	up&down
MF	GO:0004674	protein serine/threonine kinase activity	0.0149	0.028	0.53	0.993711	0.765742	MsG0180004058.01;MsG0180005982.01;MsG0280011045.01;MsG0380016796.01;MsG0480022325.01;MsG0480023291.01;MsG0480023428.01;MsG0580025038.01;MsG0580028588.01;MsG0780037506.01;NewGene_25435	11	up&down
MF	GO:0003824	catalytic activity	0.0284	0.046	0.62	0.99454	0.765742	MsG0080048598.01;MsG0180000688.01;MsG0180004058.01;MsG0180004677.01;MsG0280007124.01;MsG0280008658.01;MsG0380015675.01;MsG0480018442.01;MsG0480020997.01;MsG0480022773.01;MsG0480023353.01;MsG0580024224.01;MsG0580025807.01;MsG0580029038.01;MsG0780039229.01;MsG0780040149.01;MsG0880044317.01;MsG0880046334.01;MsG0880046399.01;NewGene_18957;NewGene_7883	21	up&down
MF	GO:0000976	transcription regulatory region sequence-specific DNA binding	0.0027	0.0103	0.26	0.996133	0.765742	MsG0380017186.01;MsG0580025477.01	2	up&down
MF	GO:0005488	binding	0.0176	0.033	0.53	0.996352	0.765742	MsG0180000688.01;MsG0180004058.01;MsG0180004402.01;MsG0180004403.01;MsG0180004420.01;MsG0180004801.01;MsG0180005822.01;MsG0280011338.01;MsG0480023353.01;MsG0580024224.01;MsG0580029038.01;MsG0680034837.01;NewGene_23065	13	up&down
BP	GO:0050794	regulation of cellular process	0.0202	0.0408	0.49	0.996423	0.880578	MsG0180000688.01;MsG0180004058.01;MsG0280007423.01;MsG0280011338.01;MsG0480023353.01;MsG0480023772.01;MsG0580025807.01;MsG0580029038.01;MsG0680034837.01;MsG0780039229.01	10	up&down
BP	GO:0006268	DNA unwinding involved in DNA replication	0.004	0.0157	0.26	0.996675	0.880578	MsG0280009373.01;NewGene_21862	2	up
BP	GO:0045893	positive regulation of transcription, DNA-templated	0.002	0.0114	0.18	0.996736	0.880578	NewGene_25072	1	up
BP	GO:0051252	regulation of RNA metabolic process	0.0061	0.0196	0.31	0.996869	0.880578	MsG0380014391.01;MsG0480023415.01;MsG0680034837.01	3	up&down
CC	GO:0005840	ribosome	0.0035	0.0143	0.25	0.9977	0.937888	MsG0380013920.01;MsG0380014048.01	2	up
MF	GO:0003684	damaged DNA binding	0.0027	0.0112	0.24	0.997827	0.765742	MsG0280009373.01;MsG0580028008.01	2	up
BP	GO:0006289	nucleotide-excision repair	0.004	0.0167	0.24	0.997929	0.880578	MsG0280009373.01;MsG0480022403.01	2	up
BP	GO:0050789	regulation of biological process	0.0222	0.0466	0.48	0.998555	0.880578	MsG0180000688.01;MsG0180004058.01;MsG0280007423.01;MsG0280011338.01;MsG0480023353.01;MsG0480023772.01;MsG0580025807.01;MsG0580025813.01;MsG0580029038.01;MsG0680034837.01;MsG0780039229.01	11	up&down
BP	GO:0051171	regulation of nitrogen compound metabolic process	0.0061	0.0215	0.28	0.998606	0.880578	MsG0180000688.01;MsG0280011338.01;MsG0680034837.01	3	up
BP	GO:0008152	metabolic process	0.0444	0.0767	0.58	0.998713	0.880578	MsG0080048598.01;MsG0180000688.01;MsG0180004058.01;MsG0180004677.01;MsG0280007124.01;MsG0280008658.01;MsG0280011338.01;MsG0380013920.01;MsG0380015675.01;MsG0480020997.01;MsG0480023353.01;MsG0480023548.01;MsG0580024224.01;MsG0580025807.01;MsG0580029038.01;MsG0780039229.01;MsG0780040149.01;MsG0780040281.01;MsG0880044317.01;MsG0880044440.01;NewGene_18957;NewGene_7883	22	up&down
MF	GO:0003697	single-stranded DNA binding	0.0027	0.012	0.23	0.998785	0.765742	MsG0280009373.01;MsG0480020909.01	2	up&down
MF	GO:0140110	transcription regulator activity	0.0014	0.0092	0.15	0.998993	0.765742	MsG0680034837.01	1	up
BP	GO:0031323	regulation of cellular metabolic process	0.0081	0.0263	0.31	0.999135	0.880578	MsG0180000688.01;MsG0280007423.01;MsG0280011338.01;MsG0680034837.01	4	up
BP	GO:0080090	regulation of primary metabolic process	0.0061	0.0227	0.27	0.999155	0.880578	MsG0180000688.01;MsG0280011338.01;MsG0680034837.01	3	up
BP	GO:0060255	regulation of macromolecule metabolic process	0.0061	0.023	0.26	0.999268	0.880578	MsG0180000688.01;MsG0280011338.01;MsG0680034837.01	3	up
BP	GO:0043170	macromolecule metabolic process	0.0303	0.0606	0.5	0.999367	0.880578	MsG0180000688.01;MsG0180004058.01;MsG0280007124.01;MsG0280008658.01;MsG0280011338.01;MsG0380013920.01;MsG0380015675.01;MsG0480020997.01;MsG0480023353.01;MsG0480023548.01;MsG0580025807.01;MsG0580029038.01;MsG0780039229.01;NewGene_18957;NewGene_7883	15	up&down
MF	GO:0043047	single-stranded telomeric DNA binding	0.0014	0.01	0.14	0.999451	0.765742	MsG0280009373.01	1	up
BP	GO:0043412	macromolecule modification	0.0222	0.0497	0.45	0.999454	0.880578	MsG0180000688.01;MsG0180004058.01;MsG0280007124.01;MsG0280008658.01;MsG0480020997.01;MsG0480023353.01;MsG0480023548.01;MsG0580025807.01;MsG0580029038.01;MsG0780039229.01;NewGene_18957	11	up&down
BP	GO:0044237	cellular metabolic process	0.0364	0.0701	0.52	0.999566	0.880578	MsG0180000688.01;MsG0180004058.01;MsG0180004677.01;MsG0280007124.01;MsG0280008658.01;MsG0280011338.01;MsG0380013920.01;MsG0380015675.01;MsG0480020997.01;MsG0480023353.01;MsG0480023548.01;MsG0580024224.01;MsG0580025807.01;MsG0580029038.01;MsG0780039229.01;MsG0880044440.01;NewGene_18957;NewGene_7883	18	up&down
BP	GO:0007004	telomere maintenance via telomerase	0.002	0.0156	0.13	0.999617	0.880578	MsG0280009373.01	1	up
BP	GO:0044238	primary metabolic process	0.0343	0.0681	0.5	0.99965	0.880578	MsG0180000688.01;MsG0180004058.01;MsG0180004677.01;MsG0280007124.01;MsG0280008658.01;MsG0280011338.01;MsG0380013920.01;MsG0380015675.01;MsG0480020997.01;MsG0480023353.01;MsG0480023548.01;MsG0580024224.01;MsG0580025807.01;MsG0580029038.01;MsG0780039229.01;NewGene_18957;NewGene_7883	17	up&down
MF	GO:0003674	molecular_function	0.0365	0.0639	0.57	0.999652	0.765742	MsG0080048598.01;MsG0180000688.01;MsG0180004058.01;MsG0180004402.01;MsG0180004403.01;MsG0180004420.01;MsG0180004677.01;MsG0180004801.01;MsG0180005822.01;MsG0280007124.01;MsG0280008658.01;MsG0280010607.01;MsG0280011338.01;MsG0380013920.01;MsG0380015675.01;MsG0480020997.01;MsG0480023353.01;MsG0580024224.01;MsG0580025807.01;MsG0580029038.01;MsG0680034837.01;MsG0780039229.01;MsG0780040149.01;MsG08800…	27	up&down
BP	GO:0019222	regulation of metabolic process	0.0081	0.0289	0.28	0.999707	0.880578	MsG0180000688.01;MsG0280007423.01;MsG0280011338.01;MsG0680034837.01	4	up
BP	GO:0000724	double-strand break repair via homologous recombination	0.004	0.0212	0.19	0.999732	0.880578	MsG0280009373.01;NewGene_21862	2	up
BP	GO:0008150	biological_process	0.0707	0.1164	0.61	0.999754	0.880578	MsG0080048598.01;MsG0180000688.01;MsG0180004058.01;MsG0180004420.01;MsG0180004677.01;MsG0180005822.01;MsG0280007124.01;MsG0280007423.01;MsG0280008658.01;MsG0280010607.01;MsG0280011338.01;MsG0380012922.01;MsG0380013920.01;MsG0380015675.01;MsG0380016168.01;MsG0480020997.01;MsG0480022346.01;MsG0480022501.01;MsG0480022657.01;MsG0480023353.01;MsG0480023548.01;MsG0480023772.01;MsG0580024224.01;MsG05800…	35	up&down
BP	GO:0006261	DNA-dependent DNA replication	0.002	0.0169	0.12	0.999798	0.880578	MsG0280009373.01	1	up
BP	GO:0009987	cellular process	0.0485	0.0896	0.54	0.999831	0.880578	MsG0080048598.01;MsG0180000688.01;MsG0180004058.01;MsG0180004677.01;MsG0180005822.01;MsG0280007124.01;MsG0280008658.01;MsG0280011338.01;MsG0380012922.01;MsG0380013920.01;MsG0380015675.01;MsG0480020997.01;MsG0480023353.01;MsG0480023548.01;MsG0480023772.01;MsG0580024224.01;MsG0580025807.01;MsG0580029038.01;MsG0780039229.01;MsG0880043750.01;MsG0880044440.01;NewGene_18957;NewGene_5045;NewGene_7883	24	up&down
BP	GO:0071704	organic substance metabolic process	0.0343	0.0707	0.49	0.999837	0.880578	MsG0180000688.01;MsG0180004058.01;MsG0180004677.01;MsG0280007124.01;MsG0280008658.01;MsG0280011338.01;MsG0380013920.01;MsG0380015675.01;MsG0480020997.01;MsG0480023353.01;MsG0480023548.01;MsG0580024224.01;MsG0580025807.01;MsG0580029038.01;MsG0780039229.01;NewGene_18957;NewGene_7883	17	up&down
BP	GO:0030154	cell differentiation	0.002	0.0174	0.12	0.999847	0.880578	MsG0080048598.01	1	up
BP	GO:0051321	meiotic cell cycle	0.002	0.0174	0.12	0.999847	0.880578	MsG0280009373.01	1	up
BP	GO:1903506	regulation of nucleic acid-templated transcription	0.002	0.0175	0.12	0.999853	0.880578	MsG0680034837.01	1	up
BP	GO:2001141	regulation of RNA biosynthetic process	0.002	0.0175	0.12	0.999853	0.880578	MsG0680034837.01	1	up
BP	GO:2000112	regulation of cellular macromolecule biosynthetic process	0.002	0.0179	0.11	0.999881	0.880578	MsG0680034837.01	1	up
CC	GO:0005662	DNA replication factor A complex	0.0017	0.0156	0.11	0.999887	0.937888	MsG0280009373.01	1	up
MF	GO:0016788	hydrolase activity, acting on ester bonds	0.0027	0.0157	0.17	0.999904	0.765742	MsG0580029038.01;MsG0780040281.01	2	up&down
BP	GO:0019219	regulation of nucleobase-containing compound metabolic process	0.002	0.0185	0.11	0.999914	0.880578	MsG0680034837.01	1	up
BP	GO:0010556	regulation of macromolecule biosynthetic process	0.002	0.0187	0.11	0.999919	0.880578	MsG0680034837.01	1	up
CC	GO:0000784	nuclear chromosome, telomeric region	0.0017	0.0163	0.11	0.999928	0.937888	MsG0280009373.01	1	up
MF	GO:1901363	heterocyclic compound binding	0.0054	0.0227	0.24	0.999963	0.765742	MsG0180004801.01;MsG0180005822.01;MsG0680034837.01;NewGene_23065	4	up&down
MF	GO:0097159	organic cyclic compound binding	0.0054	0.0227	0.24	0.999963	0.765742	MsG0180004801.01;MsG0180005822.01;MsG0680034837.01;NewGene_23065	4	up&down
CC	GO:0043229	intracellular organelle	0.049	0.093	0.53	0.999976	0.937888	MsG0080048598.01;MsG0180000688.01;MsG0180003766.01;MsG0180004058.01;MsG0180004677.01;MsG0180005822.01;MsG0280007124.01;MsG0280007423.01;MsG0280008658.01;MsG0280010607.01;MsG0380012922.01;MsG0380013920.01;MsG0380014585.01;MsG0380015675.01;MsG0380016168.01;MsG0480022346.01;MsG0480022657.01;MsG0480022961.01;MsG0480023353.01;MsG0580024224.01;MsG0580025807.01;MsG0580025813.01;MsG0580029038.01;MsG07800…	28	up&down
CC	GO:0043226	organelle	0.049	0.0933	0.52	0.999978	0.937888	MsG0080048598.01;MsG0180000688.01;MsG0180003766.01;MsG0180004058.01;MsG0180004677.01;MsG0180005822.01;MsG0280007124.01;MsG0280007423.01;MsG0280008658.01;MsG0280010607.01;MsG0380012922.01;MsG0380013920.01;MsG0380014585.01;MsG0380015675.01;MsG0380016168.01;MsG0480022346.01;MsG0480022657.01;MsG0480022961.01;MsG0480023353.01;MsG0580024224.01;MsG0580025807.01;MsG0580025813.01;MsG0580029038.01;MsG07800…	28	up&down
CC	GO:0043227	membrane-bounded organelle	0.0472	0.0913	0.52	0.99998	0.937888	MsG0080048598.01;MsG0180000688.01;MsG0180003766.01;MsG0180004058.01;MsG0180004677.01;MsG0180005822.01;MsG0280007124.01;MsG0280007423.01;MsG0280008658.01;MsG0280010607.01;MsG0380012922.01;MsG0380013920.01;MsG0380014585.01;MsG0380015675.01;MsG0480022346.01;MsG0480022657.01;MsG0480022961.01;MsG0480023353.01;MsG0580024224.01;MsG0580025807.01;MsG0580025813.01;MsG0580029038.01;MsG0780040149.01;MsG08800…	27	up&down
BP	GO:0006807	nitrogen compound metabolic process	0.0263	0.0668	0.39	0.999987	0.880578	MsG0180000688.01;MsG0180004058.01;MsG0280007124.01;MsG0280008658.01;MsG0280011338.01;MsG0380013920.01;MsG0480020997.01;MsG0480023353.01;MsG0480023548.01;MsG0580025807.01;MsG0580029038.01;MsG0780039229.01;NewGene_18957	13	up&down
BP	GO:0031326	regulation of cellular biosynthetic process	0.002	0.0233	0.09	0.999992	0.880578	MsG0680034837.01	1	up
BP	GO:0009889	regulation of biosynthetic process	0.002	0.0233	0.09	0.999993	0.880578	MsG0680034837.01	1	up
CC	GO:0044424	obsolete intracellular part	0.0542	0.1036	0.52	0.999993	0.937888	MsG0080048598.01;MsG0180000688.01;MsG0180003766.01;MsG0180004058.01;MsG0180004677.01;MsG0180005822.01;MsG0280007124.01;MsG0280007423.01;MsG0280008658.01;MsG0280010607.01;MsG0280011338.01;MsG0380012922.01;MsG0380013920.01;MsG0380014585.01;MsG0380015675.01;MsG0380016168.01;MsG0480022346.01;MsG0480022657.01;MsG0480022961.01;MsG0480023353.01;MsG0580024224.01;MsG0580025807.01;MsG0580025813.01;MsG05800…	31	up&down
CC	GO:0005622	intracellular	0.0542	0.1036	0.52	0.999993	0.937888	MsG0080048598.01;MsG0180000688.01;MsG0180003766.01;MsG0180004058.01;MsG0180004677.01;MsG0180005822.01;MsG0280007124.01;MsG0280007423.01;MsG0280008658.01;MsG0280010607.01;MsG0280011338.01;MsG0380012922.01;MsG0380013920.01;MsG0380014585.01;MsG0380015675.01;MsG0380016168.01;MsG0480022346.01;MsG0480022657.01;MsG0480022961.01;MsG0480023353.01;MsG0580024224.01;MsG0580025807.01;MsG0580025813.01;MsG05800…	31	up&down
MF	GO:0043531	ADP binding	0.0095	0.0334	0.28	0.999995	0.765742	MsG0280011163.01;MsG0380012357.01;MsG0480021980.01;MsG0580025008.01;MsG0880042109.01;MsG0880042116.01;MsG0880042613.01	7	up&down
CC	GO:0005575	cellular_component	0.0612	0.1146	0.53	0.999996	0.937888	MsG0080048598.01;MsG0180000688.01;MsG0180003766.01;MsG0180004058.01;MsG0180004677.01;MsG0180004801.01;MsG0180005822.01;MsG0280007124.01;MsG0280007423.01;MsG0280008658.01;MsG0280010607.01;MsG0280011338.01;MsG0380012249.01;MsG0380012922.01;MsG0380013920.01;MsG0380014585.01;MsG0380015675.01;MsG0380016168.01;MsG0480022346.01;MsG0480022657.01;MsG0480022961.01;MsG0480023353.01;MsG0480023772.01;MsG05800…	35	up&down
CC	GO:0005623	obsolete cell	0.0594	0.1129	0.53	0.999997	0.937888	MsG0080048598.01;MsG0180000688.01;MsG0180003766.01;MsG0180004058.01;MsG0180004677.01;MsG0180004801.01;MsG0180005822.01;MsG0280007124.01;MsG0280007423.01;MsG0280008658.01;MsG0280010607.01;MsG0280011338.01;MsG0380012249.01;MsG0380012922.01;MsG0380013920.01;MsG0380014585.01;MsG0380015675.01;MsG0380016168.01;MsG0480022346.01;MsG0480022657.01;MsG0480022961.01;MsG0480023353.01;MsG0580024224.01;MsG05800…	34	up&down
CC	GO:0044464	obsolete cell part	0.0594	0.1129	0.53	0.999997	0.937888	MsG0080048598.01;MsG0180000688.01;MsG0180003766.01;MsG0180004058.01;MsG0180004677.01;MsG0180004801.01;MsG0180005822.01;MsG0280007124.01;MsG0280007423.01;MsG0280008658.01;MsG0280010607.01;MsG0280011338.01;MsG0380012249.01;MsG0380012922.01;MsG0380013920.01;MsG0380014585.01;MsG0380015675.01;MsG0380016168.01;MsG0480022346.01;MsG0480022657.01;MsG0480022961.01;MsG0480023353.01;MsG0580024224.01;MsG05800…	34	up&down
CC	GO:0043231	intracellular membrane-bounded organelle	0.0594	0.1144	0.52	0.999998	0.937888	MsG0080048598.01;MsG0180000688.01;MsG0180003766.01;MsG0180004058.01;MsG0180004677.01;MsG0180005822.01;MsG0280007124.01;MsG0280007423.01;MsG0280008286.01;MsG0280008658.01;MsG0280010607.01;MsG0380012922.01;MsG0380013920.01;MsG0380014585.01;MsG0380015136.01;MsG0380015675.01;MsG0380016247.01;MsG0480020560.01;MsG0480022346.01;MsG0480022657.01;MsG0480022961.01;MsG0480023353.01;MsG0580024224.01;MsG05800…	34	up&down
MF	GO:0004519	endonuclease activity	0.0014	0.0176	0.08	0.999998	0.765742	MsG0780041292.01	1	up
BP	GO:0009451	RNA modification	0.002	0.0283	0.07	0.999999	0.880578	MsG0780039969.01	1	up
BP	GO:0006310	DNA recombination	0.0101	0.0475	0.21	0.999999	0.880578	MsG0080048289.01;MsG0180003893.01;MsG0480020713.01;MsG0780038482.01;NewGene_21862	5	up&down
BP	GO:0006281	DNA repair	0.0202	0.0673	0.3	1	0.880578	MsG0080048289.01;MsG0180003893.01;MsG0280007003.01;MsG0280009373.01;MsG0380015701.01;MsG0380017532.01;MsG0480020713.01;MsG0580028008.01;MsG0780038482.01;NewGene_21862	10	up&down
BP	GO:0034641	cellular nitrogen compound metabolic process	0.004	0.0361	0.11	1	0.880578	MsG0380013920.01;MsG0480023548.01	2	up
BP	GO:0006139	nucleobase-containing compound metabolic process	0.002	0.0304	0.07	1	0.880578	MsG0480023548.01	1	up
BP	GO:0046483	heterocycle metabolic process	0.002	0.0353	0.06	1	0.880578	MsG0480023548.01	1	up
BP	GO:1901360	organic cyclic compound metabolic process	0.002	0.0357	0.06	1	0.880578	MsG0480023548.01	1	up
BP	GO:0006725	cellular aromatic compound metabolic process	0.002	0.0359	0.06	1	0.880578	MsG0480023548.01	1	up
MF	GO:0003678	DNA helicase activity	0.0041	0.0333	0.12	1	0.765742	MsG0180003893.01;MsG0380015701.01;MsG0780038482.01	3	up
MF	GO:0004190	aspartic-type endopeptidase activity	0.0027	0.0317	0.09	1	0.765742	MsG0280007199.01;NewGene_3945	2	down
BP	GO:0000723	telomere maintenance	0.0081	0.0592	0.14	1	0.880578	MsG0180003893.01;MsG0280009373.01;MsG0380015701.01;MsG0780038482.01	4	up
MF	GO:0008270	zinc ion binding	0.0487	0.1142	0.43	1	0.765742	MsG0180000663.01;MsG0180000688.01;MsG0180000694.01;MsG0180005439.01;MsG0280006913.01;MsG0280007003.01;MsG0280009939.01;MsG0280010642.01;MsG0280010884.01;MsG0380013959.01;MsG0380013981.01;MsG0380014053.01;MsG0380015620.01;MsG0380015904.01;MsG0380016265.01;MsG0380016463.01;MsG0380017483.01;MsG0380017515.01;MsG0480018239.01;MsG0480020547.01;MsG0580024605.01;MsG0580024746.01;MsG0580024890.01;MsG05800…	36	up&down
BP	GO:0015074	DNA integration	0.0061	0.1069	0.06	1	0.880578	NewGene_14786;NewGene_24593;NewGene_9926	3	up&down
MF	GO:0004523	RNA-DNA hybrid ribonuclease activity	0.0014	0.0478	0.03	1	0.765742	MsG0580025623.01	1	down
MF	GO:0003676	nucleic acid binding	0.0108	0.158	0.07	1	0.765742	MsG0180005439.01;MsG0180006076.01;MsG0580025623.01;MsG0680034837.01;MsG0880043474.01;NewGene_14786;NewGene_24593;NewGene_9926	8	up&down

## Sheet: Table S4B
Table S4B GO enrichment of DEGs in Instict at 15 h of seed germination under low temperature stress.
Category	GO ID	Description	GeneRatio	BgRatio	Enrich factor	pvalue	qvalue	Gene ID	Gene number	Contained
CC	GO:0009570	chloroplast stroma	0.0219	0.0103	2.13	2.93388e-14	1.53797e-11	MsG0080048777.01;MsG0080048845.01;MsG0180000354.01;MsG0180000451.01;MsG0180001014.01;MsG0180001772.01;MsG0180003196.01;MsG0180004987.01;MsG0180005239.01;MsG0180005492.01;MsG0180005879.01;MsG0180005980.01;MsG0280006381.01;MsG0280006400.01;MsG0280006607.01;MsG0280006805.01;MsG0280007423.01;MsG0280007814.01;MsG0280007831.01;MsG0280008227.01;MsG0280009781.01;MsG0280009867.01;MsG0280010016.01;MsG02800…	94	up&down
MF	GO:0008194	UDP-glycosyltransferase activity	0.0163	0.0078	2.1	2.87092e-12	3.80774e-09	MsG0080048509.01;MsG0180003459.01;MsG0180004246.01;MsG0180005803.01;MsG0180005811.01;MsG0280006426.01;MsG0280007902.01;MsG0280008344.01;MsG0280008638.01;MsG0280009291.01;MsG0280009307.01;MsG0280010407.01;MsG0380013414.01;MsG0380013415.01;MsG0380015136.01;MsG0380015400.01;MsG0380015404.01;MsG0380015898.01;MsG0380015921.01;MsG0380016154.01;MsG0480021050.01;MsG0480023004.01;MsG0480023005.01;MsG04800…	88	up&down
MF	GO:0016491	oxidoreductase activity	0.0259	0.0147	1.75	7.17363e-12	4.75725e-09	MsG0080047875.01;MsG0080047990.01;MsG0080048982.01;MsG0080049004.01;MsG0180000003.01;MsG0180000136.01;MsG0180000197.01;MsG0180000304.01;MsG0180000467.01;MsG0180001500.01;MsG0180001539.01;MsG0180001772.01;MsG0180004168.01;MsG0180004575.01;MsG0180004747.01;MsG0180004987.01;MsG0180005553.01;MsG0180005879.01;MsG0180006217.01;MsG0280007054.01;MsG0280007321.01;MsG0280007427.01;MsG0280007490.01;MsG02800…	140	up&down
BP	GO:0006099	tricarboxylic acid cycle	0.0078	0.0024	3.28	5.19899e-10	1.24557e-06	MsG0080048636.01;MsG0180001784.01;MsG0180003541.01;MsG0180004146.01;MsG0180004257.01;MsG0180004987.01;MsG0180005117.01;MsG0180006149.01;MsG0280006347.01;MsG0280010021.01;MsG0280010056.01;MsG0280010604.01;MsG0280010854.01;MsG0380016930.01;MsG0480020329.01;MsG0480021968.01;MsG0480022584.01;MsG0580024698.01;MsG0580024699.01;MsG0580024956.01;MsG0580025144.01;MsG0880041896.01;MsG0880043085.01;MsG08800…	29	up&down
CC	GO:0009535	chloroplast thylakoid membrane	0.0172	0.0088	1.97	1.18296e-09	3.10061e-07	MsG0180000197.01;MsG0180001137.01;MsG0180001270.01;MsG0180003442.01;MsG0180003779.01;MsG0180004909.01;MsG0180005822.01;MsG0180006217.01;MsG0280006381.01;MsG0280006400.01;MsG0280007423.01;MsG0280007650.01;MsG0280008922.01;MsG0280010149.01;MsG0280010353.01;MsG0280011036.01;MsG0280011301.01;MsG0380012065.01;MsG0380013111.01;MsG0380013114.01;MsG0380013928.01;MsG0380013938.01;MsG0380013940.01;MsG03800…	74	up&down
CC	GO:0005829	cytosol	0.0702	0.0521	1.35	6.80056e-09	1.18831e-06	MsG0080047814.01;MsG0080047875.01;MsG0080048595.01;MsG0080048801.01;MsG0080048857.01;MsG0080048899.01;MsG0080049061.01;MsG0180000013.01;MsG0180000042.01;MsG0180000043.01;MsG0180000054.01;MsG0180000085.01;MsG0180000304.01;MsG0180000323.01;MsG0180000324.01;MsG0180000494.01;MsG0180000557.01;MsG0180000674.01;MsG0180000730.01;MsG0180000751.01;MsG0180000826.01;MsG0180000827.01;MsG0180000996.01;MsG01800…	302	up&down
BP	GO:0005975	carbohydrate metabolic process	0.0394	0.0253	1.55	1.56165e-08	1.87069e-05	MsG0080049027.01;MsG0180000115.01;MsG0180000271.01;MsG0180000566.01;MsG0180000665.01;MsG0180000685.01;MsG0180000983.01;MsG0180000984.01;MsG0180001784.01;MsG0180002483.01;MsG0180003493.01;MsG0180004146.01;MsG0180004223.01;MsG0180004257.01;MsG0180004349.01;MsG0180004351.01;MsG0180004375.01;MsG0180004677.01;MsG0180004865.01;MsG0180004979.01;MsG0180004987.01;MsG0180005764.01;MsG0180006182.01;MsG01800…	146	up&down
BP	GO:0006457	protein folding	0.0143	0.0067	2.12	2.99137e-08	2.3889e-05	MsG0180000047.01;MsG0180000354.01;MsG0180000471.01;MsG0180003031.01;MsG0180004196.01;MsG0180004316.01;MsG0180004321.01;MsG0180004652.01;MsG0180004733.01;MsG0180004739.01;MsG0180005671.01;MsG0280006498.01;MsG0280007225.01;MsG0280007450.01;MsG0280009453.01;MsG0280010906.01;MsG0280011306.01;MsG0380014778.01;MsG0380016928.01;MsG0480018354.01;MsG0480019669.01;MsG0480020758.01;MsG0480020802.01;MsG04800…	53	up&down
MF	GO:0051287	NAD binding	0.007	0.0029	2.46	3.89534e-08	1.72215e-05	MsG0180000600.01;MsG0180003541.01;MsG0180004493.01;MsG0180006042.01;MsG0280007712.01;MsG0280007722.01;MsG0280009526.01;MsG0280011162.01;MsG0280011303.01;MsG0280011445.01;MsG0380011516.01;MsG0380011518.01;MsG0380016216.01;MsG0380016221.01;MsG0380017007.01;MsG0380017686.01;MsG0380017962.01;MsG0480018128.01;MsG0480019906.01;MsG0480022232.01;MsG0580024643.01;MsG0580024646.01;MsG0580026328.01;MsG05800…	38	up&down
BP	GO:0006108	malate metabolic process	0.0032	0.0006	5.15	5.51911e-08	3.30565e-05	MsG0180001784.01;MsG0180004146.01;MsG0180004257.01;MsG0180004987.01;MsG0380017302.01;MsG0380017686.01;MsG0580024698.01;MsG0580024699.01;MsG0880041896.01;MsG0880042015.01;MsG0880044455.01;NewGene_25271	12	up&down
MF	GO:0046872	metal ion binding	0.0604	0.0459	1.31	6.22044e-08	2.06257e-05	MsG0080047987.01;MsG0080048292.01;MsG0080048647.01;MsG0080048716.01;MsG0080048880.01;MsG0180000283.01;MsG0180000331.01;MsG0180000494.01;MsG0180000723.01;MsG0180000855.01;MsG0180001014.01;MsG0180001034.01;MsG0180001062.01;MsG0180001148.01;MsG0180001288.01;MsG0180001297.01;MsG0180001526.01;MsG0180001990.01;MsG0180002104.01;MsG0180002209.01;MsG0180002218.01;MsG0180002419.01;MsG0180002549.01;MsG01800…	327	up&down
MF	GO:0004553	hydrolase activity, hydrolyzing O-glycosyl compounds	0.01	0.0049	2.03	1.26932e-07	3.36704e-05	MsG0180000566.01;MsG0180001234.01;MsG0180003493.01;MsG0180003494.01;MsG0180004375.01;MsG0180004677.01;MsG0180004865.01;MsG0180005667.01;MsG0180005714.01;MsG0180005764.01;MsG0280007882.01;MsG0280010632.01;MsG0380012527.01;MsG0380014230.01;MsG0380014231.01;MsG0380015645.01;MsG0380018048.01;MsG0480020718.01;MsG0480021184.01;MsG0480021242.01;MsG0480021816.01;MsG0480021955.01;MsG0480022184.01;MsG04800…	54	up&down
BP	GO:0006096	glycolytic process	0.0065	0.0022	2.92	2.72156e-07	0.000130406	MsG0180000054.01;MsG0180003513.01;MsG0180005906.01;MsG0280009241.01;MsG0280009540.01;MsG0280009541.01;MsG0280011028.01;MsG0480021327.01;MsG0480021331.01;MsG0480023343.01;MsG0580024323.01;MsG0580028227.01;MsG0680030288.01;MsG0680030682.01;MsG0680031349.01;MsG0680031874.01;MsG0680035781.01;MsG0780041014.01;MsG0780041076.01;MsG0780041081.01;MsG0780041082.01;MsG0880046247.01;NewGene_16154;NewGene_161…	24	up&down
MF	GO:0030060	L-malate dehydrogenase activity	0.0018	0.0003	5.56	2.82319e-07	6.24074e-05	MsG0180001784.01;MsG0180004146.01;MsG0180004257.01;MsG0180004987.01;MsG0280007700.01;MsG0480022584.01;MsG0580024698.01;MsG0580024699.01;MsG0880041896.01;MsG0880044455.01	10	up&down
CC	GO:0009507	chloroplast	0.0616	0.047	1.31	7.39478e-07	9.69106e-05	MsG0080048602.01;MsG0080048727.01;MsG0080048800.01;MsG0080048801.01;MsG0080048811.01;MsG0080048849.01;MsG0080048932.01;MsG0080049004.01;MsG0080049057.01;MsG0080049062.01;MsG0080049063.01;MsG0080049072.01;MsG0180000085.01;MsG0180000352.01;MsG0180000541.01;MsG0180000708.01;MsG0180001105.01;MsG0180001111.01;MsG0180001665.01;MsG0180001929.01;MsG0180002399.01;MsG0180002419.01;MsG0180002486.01;MsG01800…	265	up&down
MF	GO:0005509	calcium ion binding	0.0177	0.011	1.62	8.42055e-07	0.000141753	MsG0080048716.01;MsG0080049063.01;MsG0180000024.01;MsG0180000271.01;MsG0180000409.01;MsG0180000585.01;MsG0180001150.01;MsG0180002074.01;MsG0180002075.01;MsG0180004652.01;MsG0180005292.01;MsG0280007300.01;MsG0280010127.01;MsG0280010299.01;MsG0280010353.01;MsG0280010521.01;MsG0280011105.01;MsG0280011399.01;MsG0380012222.01;MsG0380012264.01;MsG0380012625.01;MsG0380013506.01;MsG0380014163.01;MsG03800…	96	up&down
MF	GO:0015297	antiporter activity	0.0068	0.003	2.24	8.55018e-07	0.000141753	MsG0180005423.01;MsG0280007212.01;MsG0280007214.01;MsG0280007628.01;MsG0280009167.01;MsG0280009773.01;MsG0280009774.01;MsG0280010177.01;MsG0280010181.01;MsG0380013312.01;MsG0380014743.01;MsG0380017033.01;MsG0380017430.01;MsG0380017431.01;MsG0380017560.01;MsG0480021314.01;MsG0480021315.01;MsG0480021316.01;MsG0480021317.01;MsG0480021318.01;MsG0480023398.01;MsG0480023989.01;MsG0580024415.01;MsG05800…	37	up&down
CC	GO:0012511	monolayer-surrounded lipid storage body	0.0019	0.0003	5.4	1.38557e-06	0.000145266	MsG0280009210.01;MsG0380017567.01;MsG0580025829.01;MsG0680030367.01;MsG0780037521.01;MsG0880046305.01;MsG0880046596.01;MsG0880046652.01	8	up&down
BP	GO:0006633	fatty acid biosynthetic process	0.0084	0.0036	2.35	1.86294e-06	0.000637603	MsG0180004168.01;MsG0180005565.01;MsG0180006168.01;MsG0280006369.01;MsG0280007084.01;MsG0280007851.01;MsG0280009108.01;MsG0280011475.01;MsG0380014792.01;MsG0380014907.01;MsG0380017336.01;MsG0480018200.01;MsG0480021510.01;MsG0480021511.01;MsG0480021527.01;MsG0480021528.01;MsG0480021719.01;MsG0480022674.01;MsG0480022783.01;MsG0480023569.01;MsG0480023743.01;MsG0680030950.01;MsG0680034760.01;MsG07800…	31	up&down
BP	GO:0007017	microtubule-based process	0.0084	0.0036	2.35	1.86294e-06	0.000637603	MsG0180002042.01;MsG0180005435.01;MsG0180005741.01;MsG0180006230.01;MsG0280007635.01;MsG0280010533.01;MsG0280010534.01;MsG0380016323.01;MsG0380016324.01;MsG0380016337.01;MsG0380016339.01;MsG0380016340.01;MsG0380017708.01;MsG0380017858.01;MsG0480018767.01;MsG0480020448.01;MsG0480021287.01;MsG0480022744.01;MsG0480023064.01;MsG0480023353.01;MsG0480023639.01;MsG0580024463.01;MsG0580024506.01;MsG05800…	31	up&down
MF	GO:0030170	pyridoxal phosphate binding	0.0068	0.0032	2.16	2.26685e-06	0.000314202	MsG0180000417.01;MsG0180000576.01;MsG0180003564.01;MsG0180003566.01;MsG0180004244.01;MsG0180004369.01;MsG0180004518.01;MsG0280006420.01;MsG0280008099.01;MsG0280010773.01;MsG0380014231.01;MsG0380014678.01;MsG0380015568.01;MsG0380016829.01;MsG0380018058.01;MsG0480021769.01;MsG0480021986.01;MsG0480022298.01;MsG0480022895.01;MsG0580024455.01;MsG0580024701.01;MsG0580025589.01;MsG0580027974.01;MsG05800…	37	up&down
MF	GO:0008422	beta-glucosidase activity	0.0052	0.0021	2.46	2.36898e-06	0.000314202	MsG0180004004.01;MsG0280007692.01;MsG0280010236.01;MsG0380012888.01;MsG0380012889.01;MsG0380014708.01;MsG0380015911.01;MsG0480018617.01;MsG0480018621.01;MsG0480018625.01;MsG0480019054.01;MsG0480021120.01;MsG0480021125.01;MsG0580028034.01;MsG0680034040.01;MsG0680034979.01;MsG0680035075.01;MsG0680035269.01;MsG0780038103.01;MsG0780038341.01;MsG0780040187.01;MsG0880047207.01;MsG0880047629.01;NewGene_…	28	up&down
BP	GO:0006270	DNA replication initiation	0.0043	0.0013	3.33	3.16754e-06	0.000948594	MsG0380014751.01;MsG0380016217.01;MsG0480021299.01;MsG0480021798.01;MsG0480023262.01;MsG0480023296.01;MsG0480023706.01;MsG0580026141.01;MsG0580026142.01;MsG0780040898.01;MsG0780041359.01;MsG0880046904.01;MsG0880046905.01;NewGene_2760;NewGene_4223;NewGene_5986	16	up&down
BP	GO:0042542	response to hydrogen peroxide	0.0057	0.002	2.76	4.47481e-06	0.00116281	MsG0180000471.01;MsG0180004196.01;MsG0180004316.01;MsG0180004321.01;MsG0180004677.01;MsG0180005360.01;MsG0280007225.01;MsG0280009453.01;MsG0380017935.01;MsG0480018354.01;MsG0480022344.01;MsG0480022345.01;MsG0480022348.01;MsG0480022532.01;MsG0580027850.01;MsG0580028362.01;MsG0580029126.01;MsG0680031392.01;MsG0680031794.01;MsG0880042806.01;MsG0880047430.01	21	up&down
MF	GO:0003688	DNA replication origin binding	0.0026	0.0007	3.59	4.61034e-06	0.000555888	MsG0180000243.01;MsG0380014751.01;MsG0480021798.01;MsG0480022784.01;MsG0480023262.01;MsG0480023296.01;MsG0480023706.01;MsG0780040898.01;MsG0780041359.01;MsG0880046904.01;MsG0880046905.01;NewGene_2760;NewGene_4223;NewGene_5986	14	up&down
BP	GO:0015979	photosynthesis	0.0092	0.0042	2.17	4.85356e-06	0.00116281	MsG0180000467.01;MsG0180003757.01;MsG0180003779.01;MsG0180006217.01;MsG0280006805.01;MsG0280007419.01;MsG0280007650.01;MsG0280007788.01;MsG0280009742.01;MsG0280011301.01;MsG0380012625.01;MsG0380013506.01;MsG0380013938.01;MsG0380013971.01;MsG0380013977.01;MsG0380016456.01;MsG0380017472.01;MsG0380017474.01;MsG0380017509.01;MsG0480022647.01;MsG0580024128.01;MsG0580024327.01;MsG0580026211.01;MsG07800…	34	up&down
CC	GO:0009654	photosystem II oxygen evolving complex	0.0035	0.0011	3.24	5.04247e-06	0.000374054	MsG0080049063.01;MsG0180003779.01;MsG0280009742.01;MsG0280010353.01;MsG0380012625.01;MsG0380013506.01;MsG0380016456.01;MsG0380017472.01;MsG0380017474.01;MsG0380017509.01;MsG0580026211.01;MsG0780036909.01;MsG0780041480.01;MsG0880041855.01;MsG0880045778.01	15	down
CC	GO:0009579	thylakoid	0.0077	0.0036	2.15	5.24587e-06	0.000374054	MsG0080049004.01;MsG0180000541.01;MsG0180000708.01;MsG0180003526.01;MsG0180004987.01;MsG0180005822.01;MsG0180005879.01;MsG0180006217.01;MsG0280006381.01;MsG0280006400.01;MsG0280007423.01;MsG0280007788.01;MsG0380011844.01;MsG0380012122.01;MsG0380013920.01;MsG0380015868.01;MsG0380016314.01;MsG0480020691.01;MsG0480020705.01;MsG0480020758.01;MsG0480021511.01;MsG0480021527.01;MsG0480021528.01;MsG04800…	33	up&down
CC	GO:0042555	MCM complex	0.0026	0.0006	3.96	5.70845e-06	0.000374054	MsG0480021299.01;MsG0480021798.01;MsG0480022784.01;MsG0480023262.01;MsG0480023296.01;MsG0780040898.01;MsG0780041359.01;MsG0880046904.01;MsG0880046905.01;NewGene_2760;NewGene_4223	11	up&down
MF	GO:0016757	transferase activity, transferring glycosyl groups	0.0115	0.0066	1.73	7.40908e-06	0.000818898	MsG0180000185.01;MsG0180002936.01;MsG0180003419.01;MsG0180003734.01;MsG0180003813.01;MsG0180004677.01;MsG0180005435.01;MsG0180006284.01;MsG0280008049.01;MsG0280008531.01;MsG0280009293.01;MsG0280010103.01;MsG0280010598.01;MsG0280010599.01;MsG0380012368.01;MsG0380014365.01;MsG0380014780.01;MsG0380016592.01;MsG0380016638.01;MsG0380017559.01;MsG0480018190.01;MsG0480018606.01;MsG0480019540.01;MsG04800…	62	up&down
CC	GO:0005777	peroxisome	0.0093	0.0047	1.96	7.62831e-06	0.000444315	MsG0080048725.01;MsG0180000772.01;MsG0180001973.01;MsG0180001977.01;MsG0280009776.01;MsG0380013473.01;MsG0380015092.01;MsG0380015120.01;MsG0380015175.01;MsG0380016512.01;MsG0380016783.01;MsG0480018140.01;MsG0480018590.01;MsG0480021474.01;MsG0480021940.01;MsG0480022258.01;MsG0480022690.01;MsG0480023048.01;MsG0580024543.01;MsG0580024699.01;MsG0580025389.01;MsG0580025466.01;MsG0580029148.01;MsG05800…	40	up&down
CC	GO:0005794	Golgi apparatus	0.0356	0.0258	1.38	9.63489e-06	0.000505071	MsG0180000185.01;MsG0180001130.01;MsG0180002421.01;MsG0180002488.01;MsG0180003419.01;MsG0180003814.01;MsG0180003856.01;MsG0180003901.01;MsG0180004155.01;MsG0180004796.01;MsG0180004984.01;MsG0180005076.01;MsG0180005375.01;MsG0180005423.01;MsG0180005990.01;MsG0280006821.01;MsG0280007212.01;MsG0280007214.01;MsG0280007628.01;MsG0280008107.01;MsG0280008261.01;MsG0280009167.01;MsG0280009180.01;MsG02800…	153	up&down
MF	GO:0008017	microtubule binding	0.0098	0.0055	1.78	1.2747e-05	0.00130051	MsG0180000289.01;MsG0180000348.01;MsG0180000508.01;MsG0180000601.01;MsG0180003198.01;MsG0180003749.01;MsG0180004526.01;MsG0180004828.01;MsG0280007586.01;MsG0280007635.01;MsG0280010352.01;MsG0280010977.01;MsG0380013183.01;MsG0380013855.01;MsG0380013910.01;MsG0380014387.01;MsG0380016323.01;MsG0380016324.01;MsG0380016337.01;MsG0380016339.01;MsG0380016340.01;MsG0380017159.01;MsG0380017282.01;MsG03800…	53	up&down
BP	GO:0009833	plant-type primary cell wall biogenesis	0.0057	0.0022	2.6	1.37158e-05	0.00278171	MsG0280008107.01;MsG0280008261.01;MsG0280009180.01;MsG0280009182.01;MsG0280010585.01;MsG0380011648.01;MsG0380013424.01;MsG0380014557.01;MsG0380016323.01;MsG0380016324.01;MsG0380016337.01;MsG0380016339.01;MsG0380016340.01;MsG0380017435.01;MsG0480021652.01;MsG0480021653.01;MsG0480021859.01;MsG0480022319.01;MsG0480023353.01;MsG0780041340.01;NewGene_3558	21	up&down
BP	GO:0006107	oxaloacetate metabolic process	0.0016	0.0003	6.44	1.3933e-05	0.00278171	MsG0180001784.01;MsG0180004146.01;MsG0180004257.01;MsG0180004987.01;MsG0380017302.01;MsG0880041896.01	6	down
MF	GO:0003756	protein disulfide isomerase activity	0.0017	0.0004	4.61	1.53495e-05	0.00135722	MsG0180004815.01;MsG0280006562.01;MsG0280008719.01;MsG0280010906.01;MsG0280011306.01;MsG0380016364.01;MsG0480020802.01;MsG0580029370.01;MsG0580029371.01	9	up&down
MF	GO:0004462	lactoylglutathione lyase activity	0.0017	0.0004	4.61	1.53495e-05	0.00135722	MsG0280007255.01;MsG0380015163.01;MsG0380017651.01;MsG0480020726.01;MsG0480023821.01;MsG0580024144.01;MsG0880047656.01;NewGene_18673;NewGene_3478	9	up&down
MF	GO:0046961	proton-transporting ATPase activity, rotational mechanism	0.0018	0.0004	4.17	1.91304e-05	0.00158581	MsG0480018109.01;MsG0480020853.01;MsG0480020854.01;MsG0480022849.01;MsG0480023663.01;MsG0580024362.01;MsG0580024363.01;MsG0780036184.01;MsG0880045769.01;MsG0880045770.01	10	down
BP	GO:0031145	anaphase-promoting complex-dependent catabolic process	0.0038	0.0012	3.22	2.10938e-05	0.00388741	MsG0080048651.01;MsG0380014153.01;MsG0380014160.01;MsG0580024276.01;MsG0580024325.01;MsG0580029211.01;MsG0580029696.01;MsG0780037653.01;MsG0780037700.01;MsG0780038277.01;MsG0780038423.01;MsG0880044344.01;MsG0880046192.01;NewGene_3899	14	up&down
BP	GO:0045454	cell redox homeostasis	0.007	0.0031	2.26	2.63196e-05	0.00450402	MsG0080048397.01;MsG0080048884.01;MsG0180003296.01;MsG0180003351.01;MsG0180003759.01;MsG0180004815.01;MsG0280007873.01;MsG0280008296.01;MsG0280010906.01;MsG0380011844.01;MsG0380012122.01;MsG0380016364.01;MsG0380017779.01;MsG0480020802.01;MsG0480022820.01;MsG0580028755.01;MsG0580029370.01;MsG0580029371.01;MsG0680030768.01;MsG0680035702.01;MsG0780036252.01;MsG0780037710.01;MsG0780039839.01;MsG07800…	26	up&down
BP	GO:0016126	sterol biosynthetic process	0.0038	0.0012	3.11	3.49595e-05	0.00558371	MsG0180000362.01;MsG0180003416.01;MsG0180006027.01;MsG0280007280.01;MsG0280007281.01;MsG0380012835.01;MsG0380015134.01;MsG0580024431.01;MsG0580025322.01;MsG0580025323.01;MsG0580025689.01;MsG0780041567.01;MsG0880041871.01;MsG0880045503.01	14	up&down
MF	GO:1990757	ubiquitin ligase activator activity	0.0017	0.0004	4.29	3.72213e-05	0.00290395	MsG0380014153.01;MsG0380014160.01;MsG0580024276.01;MsG0780037653.01;MsG0780037700.01;MsG0780038277.01;MsG0780038423.01;MsG0880046192.01;NewGene_3899	9	up
CC	GO:0098562	cytoplasmic side of membrane	0.0019	0.0004	4.32	4.35447e-05	0.00207514	MsG0380016323.01;MsG0380016324.01;MsG0380016337.01;MsG0380016339.01;MsG0380016340.01;MsG0480020872.01;MsG0480023353.01;MsG0880042061.01	8	down
BP	GO:0010215	cellulose microfibril organization	0.0032	0.001	3.36	4.81985e-05	0.00649904	MsG0280007898.01;MsG0280009328.01;MsG0280009329.01;MsG0380016323.01;MsG0380016324.01;MsG0380016337.01;MsG0380016339.01;MsG0380016340.01;MsG0480023353.01;MsG0880047123.01;MsG0880047127.01;NewGene_25424	12	up&down
BP	GO:0045037	protein import into chloroplast stroma	0.0024	0.0006	4.14	4.91298e-05	0.00649904	MsG0280010661.01;MsG0280011027.01;MsG0380015121.01;MsG0480018577.01;MsG0480020151.01;MsG0480023703.01;NewGene_1643;NewGene_4329;NewGene_4397	9	up&down
BP	GO:1905786	positive regulation of anaphase-promoting complex-dependent catabolic process	0.0024	0.0006	4.14	4.91298e-05	0.00649904	MsG0380014153.01;MsG0380014160.01;MsG0580024276.01;MsG0780037653.01;MsG0780037700.01;MsG0780038277.01;MsG0780038423.01;MsG0880046192.01;NewGene_3899	9	up
BP	GO:0006094	gluconeogenesis	0.0027	0.0007	3.79	5.42538e-05	0.00649904	MsG0280009540.01;MsG0280011028.01;MsG0480022622.01;MsG0580028227.01;MsG0680030682.01;MsG0680031349.01;MsG0680032055.01;MsG0680032057.01;MsG0780038986.01;MsG0780041014.01	10	down
BP	GO:0050777	negative regulation of immune response	0.0027	0.0007	3.79	5.42538e-05	0.00649904	MsG0180000557.01;MsG0380011844.01;MsG0380012122.01;MsG0380016323.01;MsG0380016324.01;MsG0380016337.01;MsG0380016339.01;MsG0380016340.01;MsG0480022002.01;MsG0480023353.01	10	up&down
MF	GO:0043621	protein self-association	0.0039	0.0016	2.41	5.65368e-05	0.00411495	MsG0180000471.01;MsG0180004196.01;MsG0180004316.01;MsG0180004321.01;MsG0180004689.01;MsG0280007225.01;MsG0280007712.01;MsG0280009453.01;MsG0380012624.01;MsG0480018354.01;MsG0480022344.01;MsG0480022532.01;MsG0480023469.01;MsG0480023641.01;MsG0580027850.01;MsG0580028362.01;MsG0580029126.01;MsG0680031392.01;MsG0680031794.01;MsG0680034910.01;MsG0880042806.01	21	up&down
MF	GO:0050897	cobalt ion binding	0.0022	0.0007	3.33	5.89482e-05	0.00411495	MsG0280006695.01;MsG0380012655.01;MsG0380017779.01;MsG0480023528.01;MsG0480023529.01;MsG0580025589.01;MsG0580027974.01;MsG0580028302.01;MsG0580028755.01;MsG0580030067.01;MsG0880042015.01;NewGene_8895	12	down
BP	GO:0000226	microtubule cytoskeleton organization	0.0075	0.0036	2.1	6.36788e-05	0.00726482	MsG0180003749.01;MsG0180005435.01;MsG0180005741.01;MsG0180006230.01;MsG0280007632.01;MsG0280007635.01;MsG0280010533.01;MsG0280010534.01;MsG0380016323.01;MsG0380016324.01;MsG0380016337.01;MsG0380016339.01;MsG0380016340.01;MsG0380017708.01;MsG0480018767.01;MsG0480021287.01;MsG0480022744.01;MsG0480023353.01;MsG0480023639.01;MsG0580024506.01;MsG0580029868.01;MsG0780040365.01;MsG0780041735.01;MsG08800…	28	up&down
MF	GO:0016631	enoyl-[acyl-carrier-protein] reductase activity	0.0011	0.0002	5.71	6.93664e-05	0.004195	MsG0480021510.01;MsG0480021511.01;MsG0480021527.01;MsG0480021528.01;MsG0480021719.01;MsG0780038393.01	6	down
MF	GO:0042282	hydroxymethylglutaryl-CoA reductase activity	0.0011	0.0002	5.71	6.93664e-05	0.004195	MsG0280007280.01;MsG0280007281.01;MsG0580025322.01;MsG0580025323.01;MsG0580025689.01;MsG0880045503.01	6	down
MF	GO:0005200	structural constituent of cytoskeleton	0.0028	0.001	2.86	6.95837e-05	0.004195	MsG0180002042.01;MsG0180005435.01;MsG0180005741.01;MsG0380017708.01;MsG0380017858.01;MsG0480018767.01;MsG0480022744.01;MsG0480023064.01;MsG0480023639.01;MsG0580025329.01;MsG0780040365.01;MsG0780040472.01;MsG0780041735.01;MsG0880045364.01;NewGene_20922	15	up&down
CC	GO:0009534	chloroplast thylakoid	0.0065	0.0032	2.04	7.56181e-05	0.00330332	MsG0080049004.01;MsG0080049054.01;MsG0180000541.01;MsG0180000708.01;MsG0180004747.01;MsG0180005277.01;MsG0180005822.01;MsG0180005906.01;MsG0180005980.01;MsG0180006217.01;MsG0280006381.01;MsG0280006400.01;MsG0280007423.01;MsG0280008081.01;MsG0280010661.01;MsG0380013920.01;MsG0380016229.01;MsG0480018120.01;MsG0480020151.01;MsG0480020704.01;MsG0480021054.01;MsG0480021967.01;MsG0580024493.01;MsG07800…	28	up&down
MF	GO:0030785	[ribulose-bisphosphate carboxylase]-lysine N-methyltransferase activity	0.0009	0.0001	6.67	7.58534e-05	0.0043229	MsG0280008081.01;MsG0380016057.01;MsG0380016058.01;MsG0480022088.01;MsG0680031449.01	5	down
MF	GO:0004301	epoxide hydrolase activity	0.0018	0.0005	3.7	7.82239e-05	0.0043229	MsG0180004610.01;MsG0480022413.01;MsG0480022460.01;MsG0780039806.01;MsG0780041313.01;MsG0780041508.01;MsG0780041510.01;MsG0780041513.01;MsG0780041612.01;NewGene_20689	10	up&down
BP	GO:0000105	histidine biosynthetic process	0.0016	0.0003	5.52	8.45735e-05	0.00844251	MsG0180005613.01;MsG0280006328.01;MsG0280006793.01;MsG0280007722.01;MsG0780040104.01;NewGene_24094	6	down
BP	GO:0051211	anisotropic cell growth	0.0016	0.0003	5.52	8.45735e-05	0.00844251	MsG0380016323.01;MsG0380016324.01;MsG0380016337.01;MsG0380016339.01;MsG0380016340.01;MsG0480023353.01	6	down
BP	GO:0070507	regulation of microtubule cytoskeleton organization	0.0016	0.0003	5.52	8.45735e-05	0.00844251	MsG0380016323.01;MsG0380016324.01;MsG0380016337.01;MsG0380016339.01;MsG0380016340.01;MsG0480023353.01	6	down
BP	GO:0031222	arabinan catabolic process	0.0022	0.0005	4.3	9.17574e-05	0.00845506	MsG0280007882.01;MsG0380015645.01;MsG0480022682.01;MsG0580027615.01;MsG0580027616.01;MsG0580027618.01;MsG0780041354.01;NewGene_26343	8	down
BP	GO:0048467	gynoecium development	0.0022	0.0005	4.3	9.17574e-05	0.00845506	MsG0380016323.01;MsG0380016324.01;MsG0380016337.01;MsG0380016339.01;MsG0380016340.01;MsG0480023353.01;MsG0680033744.01;MsG0680033745.01	8	up&down
BP	GO:0006267	pre-replicative complex assembly involved in nuclear cell cycle DNA replication	0.0024	0.0006	3.87	0.000105846	0.00939203	MsG0480021798.01;MsG0480022784.01;MsG0480023262.01;MsG0480023296.01;MsG0780041359.01;MsG0880046904.01;MsG0880046905.01;NewGene_2760;NewGene_4223	9	down
BP	GO:0051259	protein complex oligomerization	0.0049	0.002	2.47	0.000126633	0.0108353	MsG0180000471.01;MsG0180001665.01;MsG0180004196.01;MsG0180004316.01;MsG0180004321.01;MsG0280007225.01;MsG0280009453.01;MsG0480018354.01;MsG0480022344.01;MsG0480022532.01;MsG0580027850.01;MsG0580028362.01;MsG0580029126.01;MsG0680031392.01;MsG0680031794.01;MsG0880042061.01;MsG0880042806.01;NewGene_9611	18	up&down
MF	GO:0004420	hydroxymethylglutaryl-CoA reductase (NADPH) activity	0.0013	0.0003	4.67	0.000134283	0.00712407	MsG0280007280.01;MsG0280007281.01;MsG0580025322.01;MsG0580025323.01;MsG0580025689.01;MsG0880045503.01;MsG0880047479.01	7	down
MF	GO:0016597	amino acid binding	0.0018	0.0005	3.51	0.000142904	0.00728985	MsG0080048801.01;MsG0380017785.01;MsG0380018069.01;MsG0480021501.01;MsG0480021537.01;MsG0580025154.01;MsG0580025589.01;MsG0580027974.01;MsG0580028302.01;NewGene_8895	10	up&down
BP	GO:0000278	mitotic cell cycle	0.0062	0.0028	2.18	0.000146392	0.0116908	MsG0180000508.01;MsG0180005435.01;MsG0180005741.01;MsG0180006230.01;MsG0380014751.01;MsG0380016323.01;MsG0380016324.01;MsG0380016337.01;MsG0380016339.01;MsG0380016340.01;MsG0380017708.01;MsG0480018767.01;MsG0480022744.01;MsG0480023353.01;MsG0480023639.01;MsG0480023706.01;MsG0580025329.01;MsG0780040365.01;MsG0780041735.01;MsG0880042088.01;MsG0880042089.01;MsG0880042414.01;MsG0880045661.01	23	up&down
BP	GO:0030244	cellulose biosynthetic process	0.0062	0.0028	2.18	0.000146392	0.0116908	MsG0280008107.01;MsG0280008261.01;MsG0280009180.01;MsG0280009182.01;MsG0280010585.01;MsG0380011648.01;MsG0380013424.01;MsG0380014557.01;MsG0380016323.01;MsG0380016324.01;MsG0380016337.01;MsG0380016339.01;MsG0380016340.01;MsG0380017435.01;MsG0480021652.01;MsG0480021653.01;MsG0480021859.01;MsG0480022319.01;MsG0480023353.01;MsG0580025325.01;MsG0780041340.01;MsG0880046411.01;NewGene_3558	23	up&down
MF	GO:0004467	long-chain fatty acid-CoA ligase activity	0.0015	0.0004	4.1	0.000161311	0.00764105	MsG0180001085.01;MsG0180005634.01;MsG0380016352.01;MsG0480023684.01;MsG0580024344.01;MsG0580024346.01;MsG0780041383.01;NewGene_7883	8	up&down
MF	GO:0009044	xylan 1,4-beta-xylosidase activity	0.0015	0.0004	4.1	0.000161311	0.00764105	MsG0280007882.01;MsG0380015645.01;MsG0480022682.01;MsG0580027615.01;MsG0580027616.01;MsG0580027618.01;MsG0780041354.01;NewGene_26343	8	down
BP	GO:0000302	response to reactive oxygen species	0.0057	0.0025	2.26	0.00016244	0.0118082	MsG0180000471.01;MsG0180004196.01;MsG0180004316.01;MsG0180004321.01;MsG0180004677.01;MsG0280007225.01;MsG0280009453.01;MsG0380016362.01;MsG0480018354.01;MsG0480021474.01;MsG0480022344.01;MsG0480022345.01;MsG0480022348.01;MsG0480022532.01;MsG0580027850.01;MsG0580028362.01;MsG0580029126.01;MsG0680031392.01;MsG0680031794.01;MsG0880042806.01;MsG0880047613.01	21	up&down
BP	GO:0009251	glucan catabolic process	0.0019	0.0004	4.51	0.000167577	0.0118082	MsG0280007692.01;MsG0380014708.01;MsG0380015911.01;MsG0580028034.01;MsG0780038103.01;MsG0780040187.01;NewGene_19790	7	down
BP	GO:0010207	photosystem II assembly	0.0019	0.0004	4.51	0.000167577	0.0118082	MsG0180005612.01;MsG0280010661.01;MsG0280010704.01;MsG0480020151.01;MsG0580024309.01;MsG0780041620.01;MsG0880045778.01	7	down
BP	GO:0015936	coenzyme A metabolic process	0.0019	0.0004	4.51	0.000167577	0.0118082	MsG0280007280.01;MsG0280007281.01;MsG0580025322.01;MsG0580025323.01;MsG0580025689.01;MsG0880045503.01;MsG0880047479.01	7	down
BP	GO:0009617	response to bacterium	0.0075	0.0038	1.98	0.000190758	0.0130576	MsG0180000557.01;MsG0180002483.01;MsG0280008436.01;MsG0280011022.01;MsG0380012624.01;MsG0380016269.01;MsG0380016323.01;MsG0380016324.01;MsG0380016337.01;MsG0380016339.01;MsG0380016340.01;MsG0480020953.01;MsG0480020997.01;MsG0480022501.01;MsG0480023353.01;MsG0580024590.01;MsG0580024759.01;MsG0680033744.01;MsG0680033745.01;MsG0780040436.01;MsG0880043032.01;MsG0880044079.01;MsG0880044080.01;MsG08800…	28	up&down
MF	GO:0051537	2 iron, 2 sulfur cluster binding	0.0033	0.0014	2.4	0.000204573	0.00935613	MsG0180001072.01;MsG0180003357.01;MsG0180006020.01;MsG0280006336.01;MsG0280011419.01;MsG0380015802.01;MsG0480020534.01;MsG0480020704.01;MsG0480021812.01;MsG0480023054.01;MsG0480023056.01;MsG0580024309.01;MsG0580029490.01;MsG0580029492.01;MsG0680034064.01;MsG0880046040.01;NewGene_1748;NewGene_8128	18	up&down
CC	GO:0005788	endoplasmic reticulum lumen	0.0021	0.0006	3.47	0.000207321	0.00732995	MsG0180004652.01;MsG0280008808.01;MsG0280009025.01;MsG0280009026.01;MsG0480022304.01;MsG0580026742.01;MsG0580029370.01;MsG0780039847.01;MsG0780040920.01	9	down
CC	GO:0009898	cytoplasmic side of plasma membrane	0.0021	0.0006	3.47	0.000207321	0.00732995	MsG0380016323.01;MsG0380016324.01;MsG0380016337.01;MsG0380016339.01;MsG0380016340.01;MsG0480020872.01;MsG0480023353.01;MsG0680032955.01;MsG0880042061.01	9	down
CC	GO:0033180	proton-transporting V-type ATPase, V1 domain	0.0014	0.0003	4.62	0.000238106	0.00732995	MsG0180006064.01;MsG0480018109.01;MsG0480022849.01;MsG0780039884.01;MsG0780040049.01;MsG0780040050.01	6	down
CC	GO:0036449	microtubule minus-end	0.0014	0.0003	4.62	0.000238106	0.00732995	MsG0380016323.01;MsG0380016324.01;MsG0380016337.01;MsG0380016339.01;MsG0380016340.01;MsG0480023353.01	6	down
CC	GO:1990752	microtubule end	0.0014	0.0003	4.62	0.000238106	0.00732995	MsG0380016323.01;MsG0380016324.01;MsG0380016337.01;MsG0380016339.01;MsG0380016340.01;MsG0480023353.01	6	down
CC	GO:0005856	cytoskeleton	0.0077	0.0042	1.82	0.000251691	0.00732995	MsG0180000085.01;MsG0180003865.01;MsG0180003978.01;MsG0180005569.01;MsG0180006230.01;MsG0280006418.01;MsG0280007635.01;MsG0280010533.01;MsG0280010534.01;MsG0380016323.01;MsG0380016324.01;MsG0380016337.01;MsG0380016339.01;MsG0380016340.01;MsG0380016789.01;MsG0380017282.01;MsG0480023353.01;MsG0480023794.01;MsG0480023799.01;MsG0580024463.01;MsG0580025329.01;MsG0680030383.01;MsG0680031823.01;MsG07800…	33	up&down
BP	GO:0006334	nucleosome assembly	0.0067	0.0033	2.04	0.000254054	0.0169072	MsG0180003671.01;MsG0180003711.01;MsG0180004475.01;MsG0180005048.01;MsG0180005083.01;MsG0280007777.01;MsG0280010451.01;MsG0280011202.01;MsG0380013178.01;MsG0380014289.01;MsG0380014681.01;MsG0380014684.01;MsG0380015234.01;MsG0480020879.01;MsG0480020927.01;MsG0480020969.01;MsG0580025068.01;MsG0780037240.01;MsG0780040844.01;MsG0780040859.01;MsG0780041535.01;MsG0880043592.01;MsG0880047470.01;MsG08800…	25	up&down
MF	GO:0009931	calcium-dependent protein serine/threonine kinase activity	0.0026	0.001	2.67	0.000291327	0.0120242	MsG0180002074.01;MsG0180005292.01;MsG0380014163.01;MsG0380016588.01;MsG0380016629.01;MsG0380016909.01;MsG0380016910.01;MsG0580024633.01;MsG0580029605.01;MsG0780040516.01;MsG0780041212.01;MsG0780041787.01;MsG0880045838.01;NewGene_12808	14	up&down
BP	GO:0051156	glucose 6-phosphate metabolic process	0.0016	0.0003	4.83	0.000293491	0.0180293	MsG0180000054.01;MsG0180003513.01;MsG0580024323.01;MsG0580028227.01;MsG0680030682.01;MsG0680035781.01	6	up&down
BP	GO:0070726	cell wall assembly	0.0016	0.0003	4.83	0.000293491	0.0180293	MsG0380016323.01;MsG0380016324.01;MsG0380016337.01;MsG0380016339.01;MsG0380016340.01;MsG0480023353.01	6	down
BP	GO:0071668	plant-type cell wall assembly	0.0016	0.0003	4.83	0.000293491	0.0180293	MsG0380016323.01;MsG0380016324.01;MsG0380016337.01;MsG0380016339.01;MsG0380016340.01;MsG0480023353.01	6	down
MF	GO:0016628	oxidoreductase activity, acting on the CH-CH group of donors, NAD or NADP as acceptor	0.0013	0.0003	4.24	0.000321213	0.0120242	MsG0180000304.01;MsG0380017197.01;MsG0480021486.01;MsG0480021511.01;MsG0480021527.01;MsG0480021528.01;MsG0480021740.01	7	up&down
MF	GO:0070696	transmembrane receptor protein serine/threonine kinase binding	0.0013	0.0003	4.24	0.000321213	0.0120242	MsG0180000557.01;MsG0380016323.01;MsG0380016324.01;MsG0380016337.01;MsG0380016339.01;MsG0380016340.01;MsG0480023353.01	7	down
BP	GO:0098542	defense response to other organism	0.0097	0.0055	1.77	0.000321242	0.0183193	MsG0180000557.01;MsG0280008436.01;MsG0280008857.01;MsG0280010177.01;MsG0280011022.01;MsG0380016269.01;MsG0380016323.01;MsG0380016324.01;MsG0380016337.01;MsG0380016339.01;MsG0380016340.01;MsG0480020953.01;MsG0480020997.01;MsG0480022842.01;MsG0480023353.01;MsG0580024590.01;MsG0580024759.01;MsG0580029870.01;MsG0680030641.01;MsG0680030648.01;MsG0780040436.01;MsG0880043032.01;MsG0880044079.01;MsG08800…	36	up&down
MF	GO:0008964	phosphoenolpyruvate carboxylase activity	0.0015	0.0004	3.81	0.000326764	0.0120242	MsG0180005117.01;MsG0280010021.01;MsG0280010056.01;MsG0280010854.01;MsG0480021968.01;MsG0880044460.01;NewGene_25632;NewGene_26485	8	up&down
BP	GO:0006535	cysteine biosynthetic process from serine	0.0027	0.0008	3.22	0.000328798	0.0183193	MsG0180004516.01;MsG0180004518.01;MsG0380014467.01;MsG0480021690.01;MsG0480022297.01;MsG0480022298.01;MsG0580025183.01;MsG0580029950.01;MsG0780040277.01;NewGene_13536	10	up&down
BP	GO:0009850	auxin metabolic process	0.0027	0.0008	3.22	0.000328798	0.0183193	MsG0380016368.01;MsG0380016673.01;MsG0480023048.01;MsG0680031240.01;MsG0680031369.01;MsG0680031966.01;MsG0880042512.01;MsG0880044079.01;MsG0880044080.01;MsG0880044081.01	10	up&down
BP	GO:0015995	chlorophyll biosynthetic process	0.0027	0.0008	3.22	0.000328798	0.0183193	MsG0080048059.01;MsG0080049004.01;MsG0280006805.01;MsG0280009939.01;MsG0480023558.01;MsG0580024327.01;MsG0780040321.01;MsG0880046462.01;MsG0880046986.01;NewGene_19289	10	up&down
MF	GO:0042973	glucan endo-1,3-beta-D-glucosidase activity	0.0035	0.0016	2.26	0.00033326	0.0120242	MsG0180000665.01;MsG0180000685.01;MsG0280007029.01;MsG0280008751.01;MsG0280009866.01;MsG0280010520.01;MsG0380017491.01;MsG0380017522.01;MsG0480020533.01;MsG0480021782.01;MsG0480021786.01;MsG0480021787.01;MsG0480021788.01;MsG0480021789.01;MsG0480021791.01;MsG0480023049.01;MsG0480023795.01;MsG0680031131.01;MsG0680035792.01	19	up&down
CC	GO:0030981	cortical microtubule cytoskeleton	0.0019	0.0005	3.6	0.000335179	0.0092476	MsG0180006230.01;MsG0280007635.01;MsG0380016323.01;MsG0380016324.01;MsG0380016337.01;MsG0380016339.01;MsG0380016340.01;MsG0480023353.01	8	up&down
BP	GO:0010027	thylakoid membrane organization	0.0032	0.0011	2.86	0.000337486	0.018376	MsG0180006217.01;MsG0280008081.01;MsG0280010661.01;MsG0380016242.01;MsG0380017101.01;MsG0480020151.01;MsG0480022805.01;MsG0480023749.01;MsG0480023850.01;MsG0680031826.01;MsG0780036265.01;MsG0880044226.01	12	up&down
BP	GO:0009658	chloroplast organization	0.0094	0.0053	1.78	0.000364095	0.0193844	MsG0080048932.01;MsG0180004909.01;MsG0180005283.01;MsG0180006081.01;MsG0280007063.01;MsG0280007064.01;MsG0280007972.01;MsG0280008013.01;MsG0280008024.01;MsG0280008081.01;MsG0280009939.01;MsG0380015121.01;MsG0380015548.01;MsG0480020758.01;MsG0480020872.01;MsG0480021967.01;MsG0480023073.01;MsG0480023990.01;MsG0480023991.01;MsG0580026720.01;MsG0580027095.01;MsG0580027249.01;MsG0580029355.01;MsG06800…	35	up&down
MF	GO:0050661	NADP binding	0.0054	0.0028	1.9	0.000368337	0.0120242	MsG0280007712.01;MsG0280008495.01;MsG0280008553.01;MsG0280009526.01;MsG0280011162.01;MsG0280011200.01;MsG0380016152.01;MsG0380016221.01;MsG0380017591.01;MsG0380017727.01;MsG0380017728.01;MsG0380017962.01;MsG0480022489.01;MsG0480022490.01;MsG0480022592.01;MsG0480023010.01;MsG0680034482.01;MsG0680034603.01;MsG0780036726.01;MsG0780037751.01;MsG0780039831.01;MsG0780040121.01;MsG0780040831.01;MsG07800…	29	up&down
BP	GO:0007010	cytoskeleton organization	0.0054	0.0025	2.18	0.000375156	0.019539	MsG0180006230.01;MsG0280007635.01;MsG0280010533.01;MsG0280010534.01;MsG0380016323.01;MsG0380016324.01;MsG0380016337.01;MsG0380016339.01;MsG0380016340.01;MsG0480021242.01;MsG0480021287.01;MsG0480023353.01;MsG0580024506.01;MsG0580025329.01;MsG0880042760.01;MsG0880045661.01;MsG0880047728.01;MsG0880047729.01;NewGene_13606;NewGene_20922	20	up&down
MF	GO:0005507	copper ion binding	0.0055	0.003	1.87	0.000383028	0.0120242	MsG0180000011.01;MsG0180005623.01;MsG0180005839.01;MsG0180005879.01;MsG0280008116.01;MsG0280010643.01;MsG0280010825.01;MsG0280010961.01;MsG0380015858.01;MsG0380015860.01;MsG0380015960.01;MsG0380017895.01;MsG0380017913.01;MsG0480020691.01;MsG0480020705.01;MsG0480021511.01;MsG0480021527.01;MsG0480021528.01;MsG0580024398.01;MsG0580029140.01;MsG0680031689.01;MsG0780038332.01;MsG0780038963.01;MsG08800…	30	up&down
BP	GO:0050776	regulation of immune response	0.0035	0.0013	2.7	0.000385645	0.019658	MsG0180000557.01;MsG0380011844.01;MsG0380012122.01;MsG0380016323.01;MsG0380016324.01;MsG0380016337.01;MsG0380016339.01;MsG0380016340.01;MsG0480022002.01;MsG0480022842.01;MsG0480023353.01;MsG0780040436.01;NewGene_9891	13	up&down
MF	GO:0000062	fatty-acyl-CoA binding	0.0009	0.0002	5.56	0.00039827	0.0120242	MsG0180000309.01;MsG0180004989.01;MsG0380016548.01;MsG0780041548.01;NewGene_25412	5	up&down
MF	GO:0004316	3-oxoacyl-[acyl-carrier-protein] reductase (NADPH) activity	0.0009	0.0002	5.56	0.00039827	0.0120242	MsG0080048899.01;MsG0180000821.01;MsG0180000822.01;MsG0380016216.01;MsG0480020786.01	5	down
MF	GO:0004512	inositol-3-phosphate synthase activity	0.0009	0.0002	5.56	0.00039827	0.0120242	MsG0380016315.01;MsG0680030822.01;MsG0680030825.01;MsG0680030829.01;MsG0680030834.01	5	down
MF	GO:0004528	phosphodiesterase I activity	0.0009	0.0002	5.56	0.00039827	0.0120242	MsG0080048890.01;MsG0180002714.01;MsG0380015715.01;MsG0480023539.01;MsG0780036869.01	5	up&down
MF	GO:0004748	ribonucleoside-diphosphate reductase activity, thioredoxin disulfide as acceptor	0.0009	0.0002	5.56	0.00039827	0.0120242	MsG0180002218.01;MsG0380011719.01;MsG0480023414.01;MsG0780037158.01;MsG0880044835.01	5	up&down
MF	GO:0102131	3-oxo-glutaryl-[acp] methyl ester reductase activity	0.0009	0.0002	5.56	0.00039827	0.0120242	MsG0080048899.01;MsG0180000821.01;MsG0180000822.01;MsG0380016216.01;MsG0480020786.01	5	down
MF	GO:0102132	3-oxo-pimeloyl-[acp] methyl ester reductase activity	0.0009	0.0002	5.56	0.00039827	0.0120242	MsG0080048899.01;MsG0180000821.01;MsG0180000822.01;MsG0380016216.01;MsG0480020786.01	5	down
BP	GO:0051865	protein autoubiquitination	0.0019	0.0005	4.1	0.000398823	0.0199062	MsG0280011022.01;MsG0380014767.01;MsG0480020953.01;MsG0480020997.01;MsG0880044237.01;MsG0880047539.01;NewGene_20761	7	up&down
MF	GO:0015631	tubulin binding	0.0024	0.0009	2.71	0.000398898	0.0120242	MsG0180000601.01;MsG0280007635.01;MsG0380016323.01;MsG0380016324.01;MsG0380016337.01;MsG0380016339.01;MsG0380016340.01;MsG0380017282.01;MsG0480023277.01;MsG0480023353.01;MsG0680031823.01;NewGene_16611;NewGene_25389	13	up&down
MF	GO:0033612	receptor serine/threonine kinase binding	0.0018	0.0006	3.17	0.000408891	0.0120515	MsG0080048232.01;MsG0180000455.01;MsG0180000557.01;MsG0380016323.01;MsG0380016324.01;MsG0380016337.01;MsG0380016339.01;MsG0380016340.01;MsG0480023353.01;MsG0780036815.01	10	down
BP	GO:0032886	regulation of microtubule-based process	0.0022	0.0006	3.68	0.00041512	0.0202536	MsG0380016323.01;MsG0380016324.01;MsG0380016337.01;MsG0380016339.01;MsG0380016340.01;MsG0480023353.01;MsG0580024461.01;MsG0580024462.01	8	down
BP	GO:0006465	signal peptide processing	0.003	0.001	2.95	0.000431146	0.0202536	MsG0280009165.01;MsG0280009287.01;MsG0280011388.01;MsG0380017101.01;MsG0480022954.01;MsG0480023850.01;MsG0580029147.01;MsG0580029222.01;MsG0780041570.01;MsG0880044226.01;NewGene_25044	11	up&down
BP	GO:0009904	chloroplast accumulation movement	0.003	0.001	2.95	0.000431146	0.0202536	MsG0180003198.01;MsG0280007531.01;MsG0380015548.01;MsG0480020872.01;MsG0580029298.01;MsG0780039975.01;MsG0880045261.01;NewGene_11641;NewGene_15991;NewGene_24867;NewGene_5876	11	up&down
BP	GO:0042546	cell wall biogenesis	0.0057	0.0027	2.11	0.000447372	0.0206117	MsG0180001234.01;MsG0180003494.01;MsG0180005667.01;MsG0180005714.01;MsG0280010632.01;MsG0380016323.01;MsG0380016324.01;MsG0380016337.01;MsG0380016339.01;MsG0380016340.01;MsG0480020718.01;MsG0480023001.01;MsG0480023353.01;MsG0580025440.01;MsG0780040117.01;MsG0780040119.01;MsG0780040981.01;MsG0780040987.01;MsG0880047493.01;MsG0880047495.01;MsG0880047496.01	21	up&down
CC	GO:0000786	nucleosome	0.01	0.0061	1.63	0.000468051	0.0122679	MsG0180003671.01;MsG0180003711.01;MsG0180003920.01;MsG0180004475.01;MsG0180005048.01;MsG0280007777.01;MsG0280007919.01;MsG0280010340.01;MsG0280010342.01;MsG0280010345.01;MsG0280010346.01;MsG0280010347.01;MsG0280010451.01;MsG0280010980.01;MsG0380014289.01;MsG0380014681.01;MsG0380014684.01;MsG0380014703.01;MsG0380015234.01;MsG0480020879.01;MsG0480020921.01;MsG0480020926.01;MsG0480020927.01;MsG04800…	43	up&down
BP	GO:0006021	inositol biosynthetic process	0.0013	0.0003	5.37	0.000469559	0.0208327	MsG0380016315.01;MsG0680030822.01;MsG0680030825.01;MsG0680030829.01;MsG0680030834.01	5	down
BP	GO:0044375	regulation of peroxisome size	0.0013	0.0003	5.37	0.000469559	0.0208327	MsG0180000176.01;MsG0580029148.01;MsG0580029149.01;MsG0780039462.01;NewGene_19526	5	up&down
MF	GO:0000150	recombinase activity	0.0007	0.0001	6.67	0.00050596	0.0136952	MsG0180005548.01;MsG0180005549.01;MsG0580025690.01;MsG0580029285.01	4	up&down
MF	GO:0004412	homoserine dehydrogenase activity	0.0007	0.0001	6.67	0.00050596	0.0136952	MsG0380015875.01;MsG0380016152.01;MsG0480023009.01;MsG0480023010.01	4	down
MF	GO:0004634	phosphopyruvate hydratase activity	0.0007	0.0001	6.67	0.00050596	0.0136952	MsG0280009241.01;MsG0780041076.01;NewGene_16154;NewGene_16176	4	down
MF	GO:0033971	hydroxyisourate hydrolase activity	0.0007	0.0001	6.67	0.00050596	0.0136952	MsG0180004865.01;MsG0880042060.01;MsG0880042061.01;NewGene_11903	4	up&down
BP	GO:0002683	negative regulation of immune system process	0.0027	0.0009	3.07	0.000540641	0.0230292	MsG0180000557.01;MsG0380011844.01;MsG0380012122.01;MsG0380016323.01;MsG0380016324.01;MsG0380016337.01;MsG0380016339.01;MsG0380016340.01;MsG0480022002.01;MsG0480023353.01	10	up&down
MF	GO:0016762	xyloglucan:xyloglucosyl transferase activity	0.0028	0.0011	2.44	0.000557754	0.0147952	MsG0180001234.01;MsG0180003494.01;MsG0180005667.01;MsG0180005714.01;MsG0280010632.01;MsG0480020718.01;MsG0480023001.01;MsG0580025440.01;MsG0780040117.01;MsG0780040119.01;MsG0780040981.01;MsG0780040987.01;MsG0880047493.01;MsG0880047495.01;MsG0880047496.01	15	up&down
BP	GO:0009838	abscission	0.0011	0.0002	6.44	0.000579552	0.0230292	MsG0180003435.01;MsG0780040436.01;MsG0780041054.01;NewGene_9891	4	up
BP	GO:0010189	vitamin E biosynthetic process	0.0011	0.0002	6.44	0.000579552	0.0230292	MsG0180005016.01;MsG0880044391.01;MsG0880044413.01;NewGene_25923	4	down
BP	GO:0010227	floral organ abscission	0.0011	0.0002	6.44	0.000579552	0.0230292	MsG0180003435.01;MsG0780040436.01;MsG0780041054.01;NewGene_9891	4	up
BP	GO:0010258	NADH dehydrogenase complex (plastoquinone) assembly	0.0011	0.0002	6.44	0.000579552	0.0230292	MsG0280006607.01;MsG0280010376.01;MsG0380015077.01;MsG0380015103.01	4	down
BP	GO:0090522	vesicle tethering involved in exocytosis	0.0011	0.0002	6.44	0.000579552	0.0230292	MsG0480023916.01;MsG0480023918.01;MsG0480023919.01;MsG0580024837.01	4	down
BP	GO:0010411	xyloglucan metabolic process	0.0043	0.0018	2.34	0.000586355	0.0230292	MsG0180001234.01;MsG0180003494.01;MsG0180005667.01;MsG0180005714.01;MsG0280010632.01;MsG0480020718.01;MsG0480023001.01;MsG0580025440.01;MsG0580025831.01;MsG0780040117.01;MsG0780040119.01;MsG0780040981.01;MsG0780040987.01;MsG0880047493.01;MsG0880047495.01;MsG0880047496.01	16	up&down
CC	GO:0015630	microtubule cytoskeleton	0.0056	0.0029	1.93	0.000616274	0.0153837	MsG0180000085.01;MsG0180003978.01;MsG0180005569.01;MsG0180006230.01;MsG0280007635.01;MsG0280010533.01;MsG0280010534.01;MsG0380016323.01;MsG0380016324.01;MsG0380016337.01;MsG0380016339.01;MsG0380016340.01;MsG0380017282.01;MsG0480023353.01;MsG0480023799.01;MsG0580024463.01;MsG0680030383.01;MsG0680031823.01;MsG0880045661.01;MsG0880046432.01;MsG0880046433.01;MsG0880046553.01;MsG0880047535.01;NewGene_…	24	up&down
MF	GO:0047938	glucose-6-phosphate 1-epimerase activity	0.0011	0.0002	4.44	0.000633131	0.0164653	MsG0480022590.01;MsG0580024360.01;MsG0580024982.01;MsG0580027183.01;MsG0780040159.01;NewGene_20814	6	up&down
MF	GO:0008408	3'-5' exonuclease activity	0.0018	0.0006	3.03	0.00064918	0.016558	MsG0080047912.01;MsG0080048914.01;MsG0280010282.01;MsG0280010283.01;NewGene_12975;NewGene_1551;NewGene_19173;NewGene_19174;NewGene_25306;NewGene_960	10	up&down
BP	GO:0008654	phospholipid biosynthetic process	0.0024	0.0008	3.22	0.000659215	0.0242975	MsG0380015741.01;MsG0380016315.01;MsG0680030822.01;MsG0680030825.01;MsG0680030829.01;MsG0680030834.01;MsG0680031360.01;MsG0680031361.01;NewGene_14561	9	down
BP	GO:0018026	peptidyl-lysine monomethylation	0.0024	0.0008	3.22	0.000659215	0.0242975	MsG0180004204.01;MsG0180004329.01;MsG0280008081.01;MsG0380016057.01;MsG0380016058.01;MsG0480022088.01;MsG0480023933.01;MsG0680031449.01;MsG0880047479.01	9	down
BP	GO:0030865	cortical cytoskeleton organization	0.0024	0.0008	3.22	0.000659215	0.0242975	MsG0180006230.01;MsG0280007635.01;MsG0380016323.01;MsG0380016324.01;MsG0380016337.01;MsG0380016339.01;MsG0380016340.01;MsG0480023353.01;NewGene_17193	9	up&down
BP	GO:0051493	regulation of cytoskeleton organization	0.0024	0.0008	3.22	0.000659215	0.0242975	MsG0380016323.01;MsG0380016324.01;MsG0380016337.01;MsG0380016339.01;MsG0380016340.01;MsG0480023353.01;MsG0880046553.01;MsG0880047293.01;NewGene_23899	9	down
BP	GO:0009605	response to external stimulus	0.0129	0.0082	1.58	0.000694962	0.025227	MsG0080048440.01;MsG0180000557.01;MsG0180001130.01;MsG0180002483.01;MsG0180004003.01;MsG0180005308.01;MsG0180005395.01;MsG0280008436.01;MsG0280010177.01;MsG0280011022.01;MsG0380012624.01;MsG0380015702.01;MsG0380016269.01;MsG0380016323.01;MsG0380016324.01;MsG0380016337.01;MsG0380016339.01;MsG0380016340.01;MsG0380016874.01;MsG0380017045.01;MsG0480020872.01;MsG0480020953.01;MsG0480020997.01;MsG04800…	48	up&down
CC	GO:0055028	cortical microtubule	0.0019	0.0006	3.32	0.00072956	0.0173838	MsG0280007635.01;MsG0380016323.01;MsG0380016324.01;MsG0380016337.01;MsG0380016339.01;MsG0380016340.01;MsG0480020448.01;MsG0480023353.01	8	up&down
BP	GO:0044380	protein localization to cytoskeleton	0.0016	0.0004	4.3	0.000764247	0.0254302	MsG0380016323.01;MsG0380016324.01;MsG0380016337.01;MsG0380016339.01;MsG0380016340.01;MsG0480023353.01	6	down
BP	GO:0072697	protein localization to cell cortex	0.0016	0.0004	4.3	0.000764247	0.0254302	MsG0380016323.01;MsG0380016324.01;MsG0380016337.01;MsG0380016339.01;MsG0380016340.01;MsG0480023353.01	6	down
BP	GO:0072698	protein localization to microtubule cytoskeleton	0.0016	0.0004	4.3	0.000764247	0.0254302	MsG0380016323.01;MsG0380016324.01;MsG0380016337.01;MsG0380016339.01;MsG0380016340.01;MsG0480023353.01	6	down
BP	GO:0072699	protein localization to cortical microtubule cytoskeleton	0.0016	0.0004	4.3	0.000764247	0.0254302	MsG0380016323.01;MsG0380016324.01;MsG0380016337.01;MsG0380016339.01;MsG0380016340.01;MsG0480023353.01	6	down
BP	GO:1905421	regulation of plant organ morphogenesis	0.0016	0.0004	4.3	0.000764247	0.0254302	MsG0380016323.01;MsG0380016324.01;MsG0380016337.01;MsG0380016339.01;MsG0380016340.01;MsG0480023353.01	6	down
BP	GO:2000067	regulation of root morphogenesis	0.0016	0.0004	4.3	0.000764247	0.0254302	MsG0380016323.01;MsG0380016324.01;MsG0380016337.01;MsG0380016339.01;MsG0380016340.01;MsG0480023353.01	6	down
BP	GO:0033043	regulation of organelle organization	0.0043	0.0019	2.29	0.000780088	0.0255977	MsG0280011139.01;MsG0380016323.01;MsG0380016324.01;MsG0380016337.01;MsG0380016339.01;MsG0380016340.01;MsG0480023353.01;MsG0580027097.01;MsG0580027252.01;MsG0580027962.01;MsG0580028262.01;MsG0680032514.01;MsG0680035621.01;MsG0880047293.01;NewGene_20127;NewGene_23899	16	up&down
MF	GO:0004177	aminopeptidase activity	0.0022	0.0008	2.67	0.000783967	0.0196186	MsG0080047786.01;MsG0080047787.01;MsG0180001665.01;MsG0280008912.01;MsG0680030692.01;MsG0780037372.01;MsG0780039771.01;MsG0780040074.01;MsG0880046616.01;MsG0880046670.01;MsG0880047595.01;NewGene_12854	12	up&down
BP	GO:0009553	embryo sac development	0.0035	0.0014	2.54	0.00079065	0.0255977	MsG0180004815.01;MsG0180006217.01;MsG0280007211.01;MsG0280010643.01;MsG0380017099.01;MsG0380017100.01;MsG0580024773.01;MsG0580025132.01;MsG0580025329.01;MsG0580025569.01;MsG0880045943.01;MsG0880045958.01;MsG0880047234.01	13	up&down
BP	GO:0006782	protoporphyrinogen IX biosynthetic process	0.0019	0.0005	3.76	0.000828715	0.0257848	MsG0180000117.01;MsG0180004747.01;MsG0280010016.01;MsG0380017727.01;MsG0380017728.01;MsG0480022592.01;MsG0580030199.01	7	up&down
BP	GO:0080148	negative regulation of response to water deprivation	0.0019	0.0005	3.76	0.000828715	0.0257848	MsG0680031240.01;MsG0680031369.01;MsG0680031966.01;MsG0880044079.01;MsG0880044080.01;MsG0880044081.01;NewGene_21867	7	up&down
BP	GO:2000070	regulation of response to water deprivation	0.0019	0.0005	3.76	0.000828715	0.0257848	MsG0680031240.01;MsG0680031369.01;MsG0680031966.01;MsG0880044079.01;MsG0880044080.01;MsG0880044081.01;NewGene_21867	7	up&down
MF	GO:0010997	anaphase-promoting complex binding	0.0017	0.0005	3.16	0.000840174	0.0206359	MsG0380014153.01;MsG0380014160.01;MsG0580024276.01;MsG0780037653.01;MsG0780037700.01;MsG0780038277.01;MsG0780038423.01;MsG0880046192.01;NewGene_3899	9	up
BP	GO:0006612	protein targeting to membrane	0.0027	0.0009	2.93	0.000853931	0.0262287	MsG0180005375.01;MsG0380016671.01;MsG0380016976.01;MsG0380017964.01;MsG0480022098.01;MsG0480022119.01;MsG0480023916.01;MsG0580024837.01;MsG0580026249.01;MsG0780040006.01	10	up&down
MF	GO:0030246	carbohydrate binding	0.014	0.0099	1.42	0.000874104	0.0210789	MsG0180000599.01;MsG0180002066.01;MsG0180003493.01;MsG0180004398.01;MsG0180004402.01;MsG0180004403.01;MsG0180004415.01;MsG0180004417.01;MsG0180004418.01;MsG0180004441.01;MsG0180004632.01;MsG0180004652.01;MsG0180005082.01;MsG0180005448.01;MsG0280006581.01;MsG0280007755.01;MsG0280010257.01;MsG0280010899.01;MsG0280011215.01;MsG0380014547.01;MsG0380015347.01;MsG0380015429.01;MsG0380016780.01;MsG03800…	76	up&down
CC	GO:0005802	trans-Golgi network	0.0126	0.0084	1.5	0.000947965	0.0216058	MsG0180003814.01;MsG0280008107.01;MsG0280008261.01;MsG0280008531.01;MsG0280009167.01;MsG0280009180.01;MsG0280009182.01;MsG0280009773.01;MsG0280009774.01;MsG0280010255.01;MsG0280010585.01;MsG0380011648.01;MsG0380011847.01;MsG0380013424.01;MsG0380014557.01;MsG0380017430.01;MsG0380017431.01;MsG0380017435.01;MsG0380017796.01;MsG0480021461.01;MsG0480021652.01;MsG0480021653.01;MsG0480021859.01;MsG04800…	54	up&down
BP	GO:0031122	cytoplasmic microtubule organization	0.0032	0.0013	2.58	0.00106688	0.031574	MsG0280007635.01;MsG0380016323.01;MsG0380016324.01;MsG0380016337.01;MsG0380016339.01;MsG0380016340.01;MsG0480023353.01;MsG0680031486.01;MsG0780041735.01;MsG0880042088.01;MsG0880042089.01;MsG0880042414.01	12	up&down
BP	GO:0000727	double-strand break repair via break-induced replication	0.0024	0.0008	3.05	0.00108068	0.031574	MsG0480021798.01;MsG0480022784.01;MsG0480023262.01;MsG0480023296.01;MsG0780041359.01;MsG0880046904.01;MsG0880046905.01;NewGene_2760;NewGene_4223	9	down
BP	GO:0005978	glycogen biosynthetic process	0.0024	0.0008	3.05	0.00108068	0.031574	MsG0380014230.01;MsG0380014231.01;MsG0380016036.01;MsG0380017786.01;MsG0480021267.01;MsG0680031550.01;MsG0780041091.01;MsG0780041092.01;NewGene_5949	9	up&down
BP	GO:0006378	mRNA polyadenylation	0.0024	0.0008	3.05	0.00108068	0.031574	MsG0180002221.01;MsG0280008345.01;MsG0480023986.01;MsG0680033095.01;MsG0680034125.01;MsG0680035340.01;MsG0780036912.01;NewGene_25294;NewGene_8066	9	up&down
BP	GO:0051301	cell division	0.007	0.0038	1.84	0.00110647	0.0319383	MsG0180000323.01;MsG0180000508.01;MsG0180002397.01;MsG0180002398.01;MsG0180003353.01;MsG0180006230.01;MsG0280006367.01;MsG0280006368.01;MsG0280009806.01;MsG0280010942.01;MsG0280010943.01;MsG0380014751.01;MsG0380016323.01;MsG0380016324.01;MsG0380016337.01;MsG0380016339.01;MsG0380016340.01;MsG0380016789.01;MsG0480023353.01;MsG0580025329.01;MsG0580029878.01;MsG0680030858.01;MsG0780036807.01;MsG07800…	26	up&down
CC	GO:0009538	photosystem I reaction center	0.0012	0.0003	4.5	0.00110789	0.0237687	MsG0180003757.01;MsG0280007650.01;MsG0280011301.01;MsG0580024128.01;MsG0780039821.01	5	down
MF	GO:0022857	transmembrane transporter activity	0.0161	0.0117	1.37	0.00111125	0.0262496	MsG0180000111.01;MsG0180005061.01;MsG0180005308.01;MsG0180005423.01;MsG0180005915.01;MsG0180006075.01;MsG0280006414.01;MsG0280006475.01;MsG0280006909.01;MsG0280007212.01;MsG0280007214.01;MsG0280007215.01;MsG0280007628.01;MsG0280008907.01;MsG0280009167.01;MsG0280009773.01;MsG0280009774.01;MsG0280010177.01;MsG0280010181.01;MsG0280010234.01;MsG0280010485.01;MsG0380013312.01;MsG0380013447.01;MsG03800…	87	up&down
MF	GO:0000287	magnesium ion binding	0.0085	0.0054	1.56	0.00112811	0.0262496	MsG0080048595.01;MsG0080048597.01;MsG0180002208.01;MsG0180002417.01;MsG0180003156.01;MsG0180003541.01;MsG0180004710.01;MsG0280006328.01;MsG0280006537.01;MsG0280006813.01;MsG0280009241.01;MsG0280010143.01;MsG0280010144.01;MsG0280010191.01;MsG0280011445.01;MsG0380012568.01;MsG0380012956.01;MsG0380013680.01;MsG0380013977.01;MsG0380014024.01;MsG0380015090.01;MsG0380015091.01;MsG0380015119.01;MsG04800…	46	up&down
BP	GO:0035556	intracellular signal transduction	0.0124	0.0079	1.56	0.0011449	0.0326541	MsG0080048982.01;MsG0180002074.01;MsG0180002924.01;MsG0180004166.01;MsG0180004505.01;MsG0180004506.01;MsG0180004507.01;MsG0180005292.01;MsG0180005616.01;MsG0180006081.01;MsG0280007142.01;MsG0380012624.01;MsG0380014163.01;MsG0380015979.01;MsG0380016588.01;MsG0380016629.01;MsG0380016898.01;MsG0380016909.01;MsG0380016910.01;MsG0380017798.01;MsG0480020868.01;MsG0480020872.01;MsG0480022002.01;MsG05800…	46	up&down
CC	GO:0000015	phosphopyruvate hydratase complex	0.0009	0.0002	5.4	0.00117889	0.0237687	MsG0280009241.01;MsG0780041076.01;NewGene_16154;NewGene_16176	4	down
CC	GO:0009543	chloroplast thylakoid lumen	0.0009	0.0002	5.4	0.00117889	0.0237687	MsG0180005612.01;MsG0280010704.01;MsG0380016960.01;MsG0380017966.01	4	down
MF	GO:0047274	galactinol-sucrose galactosyltransferase activity	0.0009	0.0002	4.76	0.00122053	0.0279104	MsG0080049127.01;MsG0380015739.01;MsG0380015777.01;MsG0880046308.01;MsG0880046816.01	5	up&down
MF	GO:0005227	calcium activated cation channel activity	0.0013	0.0004	3.59	0.00126526	0.028443	MsG0180000365.01;MsG0180002250.01;MsG0280006998.01;MsG0380012240.01;MsG0580025468.01;MsG0580029468.01;MsG0880047674.01	7	up&down
BP	GO:0015977	carbon fixation	0.0027	0.001	2.8	0.00130197	0.036171	MsG0180005117.01;MsG0280010021.01;MsG0280010056.01;MsG0280010854.01;MsG0380014024.01;MsG0480021968.01;MsG0880044460.01;MsG0880047460.01;NewGene_25632;NewGene_26485	10	up&down
BP	GO:0009086	methionine biosynthetic process	0.0022	0.0007	3.22	0.0013286	0.036171	MsG0180004252.01;MsG0180005799.01;MsG0380015875.01;MsG0380015904.01;MsG0480023009.01;MsG0780040014.01;MsG0780040206.01;MsG0780040230.01	8	down
BP	GO:0010208	pollen wall assembly	0.0022	0.0007	3.22	0.0013286	0.036171	MsG0080048716.01;MsG0380016323.01;MsG0380016324.01;MsG0380016337.01;MsG0380016339.01;MsG0380016340.01;MsG0480018586.01;MsG0480023353.01	8	down
BP	GO:0085029	extracellular matrix assembly	0.0022	0.0007	3.22	0.0013286	0.036171	MsG0080048716.01;MsG0380016323.01;MsG0380016324.01;MsG0380016337.01;MsG0380016339.01;MsG0380016340.01;MsG0480018586.01;MsG0480023353.01	8	down
MF	GO:0009055	electron transfer activity	0.0085	0.0055	1.55	0.001408	0.0311107	MsG0080048987.01;MsG0180003351.01;MsG0180003759.01;MsG0180004069.01;MsG0180004366.01;MsG0180006020.01;MsG0280006336.01;MsG0280006781.01;MsG0280008296.01;MsG0280010394.01;MsG0280010746.01;MsG0280010791.01;MsG0280011276.01;MsG0380013940.01;MsG0380013977.01;MsG0380014175.01;MsG0380014874.01;MsG0380016449.01;MsG0380016573.01;MsG0380017024.01;MsG0380017198.01;MsG0380017895.01;MsG0480020534.01;MsG04800…	46	up&down
CC	GO:0030863	cortical cytoskeleton	0.0019	0.0006	3.08	0.00142588	0.026695	MsG0180006230.01;MsG0280007635.01;MsG0380016323.01;MsG0380016324.01;MsG0380016337.01;MsG0380016339.01;MsG0380016340.01;MsG0480023353.01	8	up&down
CC	GO:0098552	side of membrane	0.0019	0.0006	3.08	0.00142588	0.026695	MsG0380016323.01;MsG0380016324.01;MsG0380016337.01;MsG0380016339.01;MsG0380016340.01;MsG0480020872.01;MsG0480023353.01;MsG0880042061.01	8	down
BP	GO:0006529	asparagine biosynthetic process	0.0013	0.0003	4.6	0.00143202	0.0369844	MsG0080047999.01;MsG0380014802.01;MsG0380016294.01;MsG0480022222.01;MsG0580028450.01	5	up&down
BP	GO:0006734	NADH metabolic process	0.0013	0.0003	4.6	0.00143202	0.0369844	MsG0180001784.01;MsG0180004146.01;MsG0180004257.01;MsG0180004987.01;MsG0880041896.01	5	down
BP	GO:0009263	deoxyribonucleotide biosynthetic process	0.0013	0.0003	4.6	0.00143202	0.0369844	MsG0180002218.01;MsG0380011719.01;MsG0480023414.01;MsG0780037158.01;MsG0880044835.01	5	up&down
BP	GO:0018279	protein N-linked glycosylation via asparagine	0.0013	0.0003	4.6	0.00143202	0.0369844	MsG0180005195.01;MsG0180005664.01;MsG0280006363.01;MsG0380017967.01;MsG0480021225.01	5	down
BP	GO:0009903	chloroplast avoidance movement	0.003	0.0011	2.62	0.00143566	0.0369844	MsG0280007531.01;MsG0380015548.01;MsG0480020872.01;MsG0480023990.01;MsG0480023991.01;MsG0580029298.01;MsG0780039975.01;NewGene_11641;NewGene_15991;NewGene_24867;NewGene_5876	11	up&down
MF	GO:0002161	aminoacyl-tRNA editing activity	0.0018	0.0007	2.78	0.00147776	0.0311107	MsG0080048776.01;MsG0080048801.01;MsG0380018069.01;MsG0480021501.01;MsG0480021537.01;MsG0580025154.01;MsG0780035984.01;MsG0880047669.01;MsG0880047670.01;NewGene_175	10	up&down
MF	GO:0008553	proton-exporting ATPase activity, phosphorylative mechanism	0.0018	0.0007	2.78	0.00147776	0.0311107	MsG0180000722.01;MsG0280008226.01;MsG0380017542.01;MsG0580024362.01;MsG0580024363.01;MsG0780036184.01;MsG0780040926.01;MsG0880046405.01;NewGene_16471;NewGene_24007	10	up&down
MF	GO:0043023	ribosomal large subunit binding	0.0018	0.0007	2.78	0.00147776	0.0311107	MsG0180003980.01;MsG0180004209.01;MsG0180004334.01;MsG0280007707.01;MsG0280009675.01;MsG0280009699.01;MsG0580028562.01;MsG0880043743.01;MsG0880044228.01;NewGene_12929	10	up&down
BP	GO:0048585	negative regulation of response to stimulus	0.0067	0.0037	1.83	0.00149079	0.0379959	MsG0180000557.01;MsG0180004058.01;MsG0280011338.01;MsG0380011844.01;MsG0380012122.01;MsG0380016323.01;MsG0380016324.01;MsG0380016337.01;MsG0380016339.01;MsG0380016340.01;MsG0380017045.01;MsG0480022002.01;MsG0480022922.01;MsG0480023353.01;MsG0580028274.01;MsG0680031240.01;MsG0680031369.01;MsG0680031966.01;MsG0680033744.01;MsG0680033745.01;MsG0880044079.01;MsG0880044080.01;MsG0880044081.01;NewGene_…	25	up&down
BP	GO:0051592	response to calcium ion	0.0019	0.0005	3.47	0.00155524	0.0392212	MsG0380015741.01;MsG0380016323.01;MsG0380016324.01;MsG0380016337.01;MsG0380016339.01;MsG0380016340.01;MsG0480023353.01	7	down
CC	GO:0044430	obsolete cytoskeletal part	0.0056	0.0031	1.82	0.00156679	0.0269182	MsG0180000085.01;MsG0180003865.01;MsG0180003978.01;MsG0180005569.01;MsG0180006230.01;MsG0280007635.01;MsG0280010533.01;MsG0280010534.01;MsG0380016323.01;MsG0380016324.01;MsG0380016337.01;MsG0380016339.01;MsG0380016340.01;MsG0380017282.01;MsG0480023353.01;MsG0480023799.01;MsG0580024463.01;MsG0680030383.01;MsG0680031823.01;MsG0880045661.01;MsG0880046432.01;MsG0880046433.01;MsG0880047535.01;NewGene_…	24	up&down
CC	GO:0005874	microtubule	0.0114	0.0076	1.5	0.0015761	0.0269182	MsG0180000289.01;MsG0180000348.01;MsG0180002042.01;MsG0180003198.01;MsG0180004526.01;MsG0180004828.01;MsG0180005435.01;MsG0180005741.01;MsG0280007635.01;MsG0280010352.01;MsG0380013183.01;MsG0380014387.01;MsG0380016323.01;MsG0380016324.01;MsG0380016337.01;MsG0380016339.01;MsG0380016340.01;MsG0380017159.01;MsG0380017282.01;MsG0380017708.01;MsG0380017858.01;MsG0380018015.01;MsG0480018767.01;MsG04800…	49	up&down
CC	GO:0005739	mitochondrion	0.0372	0.03	1.24	0.00159185	0.0269182	MsG0080048037.01;MsG0080048776.01;MsG0080048777.01;MsG0080048801.01;MsG0080048811.01;MsG0080048845.01;MsG0080048885.01;MsG0080048886.01;MsG0080048912.01;MsG0080048987.01;MsG0080048996.01;MsG0080049160.01;MsG0180000054.01;MsG0180000222.01;MsG0180000417.01;MsG0180000996.01;MsG0180002399.01;MsG0180002419.01;MsG0180003357.01;MsG0180003513.01;MsG0180003541.01;MsG0180004466.01;MsG0180004676.01;MsG01800…	160	up&down
MF	GO:0005516	calmodulin binding	0.0054	0.0031	1.74	0.0016117	0.0334004	MsG0080048650.01;MsG0180000324.01;MsG0180002074.01;MsG0180005292.01;MsG0280008854.01;MsG0380014163.01;MsG0380016588.01;MsG0380016629.01;MsG0380016909.01;MsG0380016910.01;MsG0380017212.01;MsG0480018253.01;MsG0480022495.01;MsG0480023306.01;MsG0580024633.01;MsG0580025352.01;MsG0580029605.01;MsG0780040516.01;MsG0780041212.01;MsG0780041485.01;MsG0780041787.01;MsG0880045454.01;MsG0880045518.01;MsG08800…	29	up&down
BP	GO:0009959	negative gravitropism	0.0016	0.0004	3.87	0.00165925	0.0405634	MsG0380014668.01;MsG0480023105.01;MsG0580028516.01;MsG0580028591.01;MsG0780037975.01;MsG0880044346.01	6	up&down
BP	GO:0010212	response to ionizing radiation	0.0016	0.0004	3.87	0.00165925	0.0405634	MsG0180005548.01;MsG0580025690.01;MsG0580027097.01;MsG0580027252.01;MsG0580029285.01;MsG0880044340.01	6	up&down
BP	GO:0019915	lipid storage	0.0016	0.0004	3.87	0.00165925	0.0405634	MsG0380017567.01;MsG0680030367.01;MsG0780037521.01;MsG0880046305.01;MsG0880046596.01;MsG0880046652.01	6	up
CC	GO:0005680	anaphase-promoting complex	0.0033	0.0015	2.22	0.00182302	0.0298639	MsG0080048651.01;MsG0380014153.01;MsG0380014160.01;MsG0480022082.01;MsG0580024276.01;MsG0580029211.01;MsG0580029696.01;MsG0780037653.01;MsG0780037700.01;MsG0780038277.01;MsG0780038423.01;MsG0880044344.01;MsG0880046192.01;NewGene_3899	14	up&down
CC	GO:0031225	anchored component of membrane	0.0026	0.001	2.47	0.00200605	0.0318664	MsG0280007898.01;MsG0380015552.01;MsG0480021955.01;MsG0580024109.01;MsG0580024773.01;MsG0880045943.01;MsG0880045958.01;MsG0880047123.01;MsG0880047127.01;MsG0880047294.01;NewGene_25424	11	up&down
MF	GO:0016279	protein-lysine N-methyltransferase activity	0.0017	0.0006	2.86	0.0020124	0.035577	MsG0180004204.01;MsG0180004329.01;MsG0280008081.01;MsG0380016057.01;MsG0380016058.01;MsG0480022088.01;MsG0480023933.01;MsG0680031449.01;MsG0880047479.01	9	down
BP	GO:0010927	cellular component assembly involved in morphogenesis	0.003	0.0012	2.53	0.00203616	0.0487821	MsG0080048716.01;MsG0380016323.01;MsG0380016324.01;MsG0380016337.01;MsG0380016339.01;MsG0380016340.01;MsG0480018586.01;MsG0480021287.01;MsG0480023353.01;MsG0580024506.01;NewGene_13606	11	up&down
BP	GO:0043069	negative regulation of programmed cell death	0.003	0.0012	2.53	0.00203616	0.0487821	MsG0180000557.01;MsG0380011844.01;MsG0380012122.01;MsG0380016323.01;MsG0380016324.01;MsG0380016337.01;MsG0380016339.01;MsG0380016340.01;MsG0480022002.01;MsG0480023353.01;MsG0880044237.01	11	up&down
MF	GO:0080043	quercetin 3-O-glucosyltransferase activity	0.0035	0.0018	1.98	0.00206732	0.035577	MsG0180004246.01;MsG0180005803.01;MsG0180005811.01;MsG0380015136.01;MsG0380015400.01;MsG0380015404.01;MsG0380015898.01;MsG0380015921.01;MsG0480021050.01;MsG0480023004.01;MsG0480023173.01;MsG0580025858.01;MsG0580027857.01;MsG0580027869.01;MsG0680030902.01;MsG0680030907.01;MsG0680030908.01;MsG0680030912.01;MsG0780039877.01	19	up&down
MF	GO:0080044	quercetin 7-O-glucosyltransferase activity	0.0035	0.0018	1.98	0.00206732	0.035577	MsG0180004246.01;MsG0180005803.01;MsG0180005811.01;MsG0380015136.01;MsG0380015400.01;MsG0380015404.01;MsG0380015898.01;MsG0380015921.01;MsG0480021050.01;MsG0480023004.01;MsG0480023173.01;MsG0580025858.01;MsG0580027857.01;MsG0580027869.01;MsG0680030902.01;MsG0680030907.01;MsG0680030908.01;MsG0680030912.01;MsG0780039877.01	19	up&down
MF	GO:0004176	ATP-dependent peptidase activity	0.0022	0.0009	2.42	0.00207953	0.035577	MsG0180004466.01;MsG0280011273.01;MsG0380016820.01;MsG0480022805.01;MsG0480023703.01;MsG0580028600.01;MsG0580029243.01;MsG0780036265.01;MsG0780039986.01;MsG0780041531.01;MsG0880046105.01;MsG0880046167.01	12	up&down
CC	GO:0009941	chloroplast envelope	0.0137	0.0096	1.43	0.00214101	0.03301	MsG0080048992.01;MsG0080049004.01;MsG0180000085.01;MsG0180000197.01;MsG0180000417.01;MsG0180000541.01;MsG0180000708.01;MsG0180001772.01;MsG0180003336.01;MsG0180004466.01;MsG0180004909.01;MsG0180004987.01;MsG0180005277.01;MsG0180005879.01;MsG0180005980.01;MsG0280010825.01;MsG0380015077.01;MsG0380015103.01;MsG0380015603.01;MsG0380016095.01;MsG0380016229.01;MsG0380016699.01;MsG0380016836.01;MsG03800…	59	up&down
MF	GO:0003729	mRNA binding	0.0098	0.0067	1.47	0.0021512	0.035577	MsG0080049040.01;MsG0180001570.01;MsG0180003551.01;MsG0180003552.01;MsG0180003565.01;MsG0180003574.01;MsG0180004991.01;MsG0180005992.01;MsG0180006000.01;MsG0280006473.01;MsG0280007289.01;MsG0280007814.01;MsG0280007831.01;MsG0280008345.01;MsG0280009447.01;MsG0280011075.01;MsG0280011139.01;MsG0380011748.01;MsG0380012595.01;MsG0380015048.01;MsG0380015900.01;MsG0380016067.01;MsG0380016166.01;MsG03800…	53	up&down
MF	GO:0005347	ATP transmembrane transporter activity	0.0028	0.0013	2.17	0.00215152	0.035577	MsG0280008008.01;MsG0280011322.01;MsG0480018676.01;MsG0580026095.01;MsG0580027354.01;MsG0580027357.01;MsG0580027358.01;MsG0580029065.01;MsG0780038906.01;MsG0780040094.01;MsG0880046759.01;NewGene_21505;NewGene_24269;NewGene_3102;NewGene_5405	15	up&down
BP	GO:0043062	extracellular structure organization	0.0022	0.0007	3.03	0.0021699	0.0509669	MsG0080048716.01;MsG0380016323.01;MsG0380016324.01;MsG0380016337.01;MsG0380016339.01;MsG0380016340.01;MsG0480018586.01;MsG0480023353.01	8	down
BP	GO:0043622	cortical microtubule organization	0.0022	0.0007	3.03	0.0021699	0.0509669	MsG0280007635.01;MsG0380016323.01;MsG0380016324.01;MsG0380016337.01;MsG0380016339.01;MsG0380016340.01;MsG0480023353.01;MsG0880046553.01	8	up&down
MF	GO:0008253	5'-nucleotidase activity	0.0013	0.0004	3.33	0.00220376	0.035577	MsG0580024137.01;MsG0680032558.01;MsG0880047255.01;MsG0880047294.01;MsG0880047557.01;NewGene_25398;NewGene_5690	7	up&down
MF	GO:0030976	thiamine pyrophosphate binding	0.0013	0.0004	3.33	0.00220376	0.035577	MsG0080048595.01;MsG0080048597.01;MsG0180006149.01;MsG0280006813.01;MsG0480018700.01;MsG0680030294.01;MsG0880045328.01	7	up&down
MF	GO:0003841	1-acylglycerol-3-phosphate O-acyltransferase activity	0.0007	0.0001	5.33	0.00222639	0.035577	MsG0280011060.01;MsG0380017832.01;MsG0480021218.01;MsG0780040534.01	4	up&down
MF	GO:0004072	aspartate kinase activity	0.0007	0.0001	5.33	0.00222639	0.035577	MsG0380016152.01;MsG0480023009.01;MsG0480023010.01;MsG0680031795.01	4	down
MF	GO:0004340	glucokinase activity	0.0007	0.0001	5.33	0.00222639	0.035577	MsG0180000054.01;MsG0180003513.01;MsG0580024323.01;MsG0680035781.01	4	up&down
MF	GO:0004579	dolichyl-diphosphooligosaccharide-protein glycotransferase activity	0.0007	0.0001	5.33	0.00222639	0.035577	MsG0180005195.01;MsG0180006094.01;MsG0380017967.01;MsG0680034906.01	4	down
MF	GO:0004665	prephenate dehydrogenase (NADP+) activity	0.0007	0.0001	5.33	0.00222639	0.035577	MsG0380015531.01;MsG0580029264.01;MsG0580029265.01;MsG0880046852.01	4	down
MF	GO:0004792	thiosulfate sulfurtransferase activity	0.0007	0.0001	5.33	0.00222639	0.035577	MsG0280009565.01;MsG0280009566.01;MsG0580025152.01;MsG0880045620.01	4	up&down
MF	GO:0005536	glucose binding	0.0007	0.0001	5.33	0.00222639	0.035577	MsG0180000054.01;MsG0180003513.01;MsG0580024323.01;MsG0680035781.01	4	up&down
MF	GO:0008977	prephenate dehydrogenase (NAD+) activity	0.0007	0.0001	5.33	0.00222639	0.035577	MsG0380015531.01;MsG0580029264.01;MsG0580029265.01;MsG0880046852.01	4	down
MF	GO:0009001	serine O-acetyltransferase activity	0.0007	0.0001	5.33	0.00222639	0.035577	MsG0380014467.01;MsG0480021690.01;MsG0580025183.01;MsG0580029950.01	4	up&down
MF	GO:0019158	mannokinase activity	0.0007	0.0001	5.33	0.00222639	0.035577	MsG0180000054.01;MsG0180003513.01;MsG0580024323.01;MsG0680035781.01	4	up&down
MF	GO:0047216	inositol 3-alpha-galactosyltransferase activity	0.0007	0.0001	5.33	0.00222639	0.035577	MsG0180004679.01;MsG0180004680.01;MsG0780041389.01;MsG0780041477.01	4	up
CC	GO:0005881	cytoplasmic microtubule	0.0023	0.0009	2.57	0.00225223	0.0337327	MsG0180003749.01;MsG0280007635.01;MsG0380013183.01;MsG0380016323.01;MsG0380016324.01;MsG0380016337.01;MsG0380016339.01;MsG0380016340.01;MsG0480023353.01;MsG0880046445.01	10	up&down
MF	GO:0004252	serine-type endopeptidase activity	0.0091	0.0061	1.49	0.0023284	0.0367642	MsG0180000013.01;MsG0180000308.01;MsG0180001480.01;MsG0180001665.01;MsG0180004909.01;MsG0180005431.01;MsG0180005529.01;MsG0180005530.01;MsG0180005920.01;MsG0180006135.01;MsG0280006973.01;MsG0280008262.01;MsG0280008407.01;MsG0380015303.01;MsG0380017101.01;MsG0480018786.01;MsG0480020555.01;MsG0480023008.01;MsG0480023850.01;MsG0580024450.01;MsG0580024451.01;MsG0680030291.01;MsG0680033097.01;MsG06800…	49	up&down
MF	GO:0003993	acid phosphatase activity	0.003	0.0014	2.09	0.00243485	0.0379927	MsG0180004045.01;MsG0380014130.01;MsG0380014132.01;MsG0380015512.01;MsG0380016120.01;MsG0380016121.01;MsG0680034704.01;MsG0780038493.01;MsG0780041115.01;MsG0880044980.01;MsG0880046225.01;MsG0880046835.01;MsG0880046836.01;NewGene_17251;NewGene_23676;NewGene_7250	16	up&down
BP	GO:0001678	cellular glucose homeostasis	0.0011	0.0002	5.15	0.00253828	0.0557906	MsG0180000054.01;MsG0180003513.01;MsG0580024323.01;MsG0680035781.01	4	up&down
BP	GO:0006571	tyrosine biosynthetic process	0.0011	0.0002	5.15	0.00253828	0.0557906	MsG0380015531.01;MsG0580029264.01;MsG0580029265.01;MsG0880046852.01	4	down
BP	GO:0009090	homoserine biosynthetic process	0.0011	0.0002	5.15	0.00253828	0.0557906	MsG0380015875.01;MsG0380016152.01;MsG0480023010.01;MsG0680031795.01	4	down
BP	GO:0019464	glycine decarboxylation via glycine cleavage system	0.0011	0.0002	5.15	0.00253828	0.0557906	MsG0180000417.01;MsG0480022167.01;MsG0580024678.01;MsG0880047661.01	4	down
BP	GO:0032544	plastid translation	0.0011	0.0002	5.15	0.00253828	0.0557906	MsG0180003980.01;MsG0480018626.01;MsG0580025845.01;MsG0780040331.01	4	down
BP	GO:0042752	regulation of circadian rhythm	0.0011	0.0002	5.15	0.00253828	0.0557906	MsG0180003979.01;MsG0180005360.01;MsG0180005628.01;MsG0880047535.01	4	up&down
BP	GO:1990918	double-strand break repair involved in meiotic recombination	0.0011	0.0002	5.15	0.00253828	0.0557906	MsG0180000006.01;MsG0380017964.01;NewGene_1513;NewGene_505	4	up&down
CC	GO:0044448	obsolete cell cortex part	0.0019	0.0006	2.88	0.00256072	0.0372876	MsG0180006230.01;MsG0280007635.01;MsG0380016323.01;MsG0380016324.01;MsG0380016337.01;MsG0380016339.01;MsG0380016340.01;MsG0480023353.01	8	up&down
BP	GO:0006012	galactose metabolic process	0.0024	0.0009	2.76	0.00256225	0.0558057	MsG0180000751.01;MsG0180004679.01;MsG0180004680.01;MsG0280010770.01;MsG0480023755.01;MsG0580024333.01;MsG0580024334.01;MsG0780041389.01;MsG0780041477.01	9	up&down
BP	GO:0002682	regulation of immune system process	0.0035	0.0015	2.26	0.0026814	0.0561521	MsG0180000557.01;MsG0380011844.01;MsG0380012122.01;MsG0380016323.01;MsG0380016324.01;MsG0380016337.01;MsG0380016339.01;MsG0380016340.01;MsG0480022002.01;MsG0480022842.01;MsG0480023353.01;MsG0780040436.01;NewGene_9891	13	up&down
BP	GO:0009856	pollination	0.0035	0.0015	2.26	0.0026814	0.0561521	MsG0180005308.01;MsG0380016121.01;MsG0380016323.01;MsG0380016324.01;MsG0380016337.01;MsG0380016339.01;MsG0380016340.01;MsG0380017045.01;MsG0480019557.01;MsG0480023353.01;MsG0580028274.01;MsG0780041271.01;MsG0880047234.01	13	up&down
BP	GO:0044706	multi-multicellular organism process	0.0035	0.0015	2.26	0.0026814	0.0561521	MsG0180005308.01;MsG0380016121.01;MsG0380016323.01;MsG0380016324.01;MsG0380016337.01;MsG0380016339.01;MsG0380016340.01;MsG0380017045.01;MsG0480019557.01;MsG0480023353.01;MsG0580028274.01;MsG0780041271.01;MsG0880047234.01	13	up&down
BP	GO:0006783	heme biosynthetic process	0.0019	0.0006	3.22	0.00269535	0.0561521	MsG0180004747.01;MsG0380016367.01;MsG0380016896.01;MsG0480018907.01;MsG0480021803.01;MsG0480023531.01;NewGene_8457	7	up&down
BP	GO:0018230	peptidyl-L-cysteine S-palmitoylation	0.0019	0.0006	3.22	0.00269535	0.0561521	MsG0180005375.01;MsG0380016976.01;MsG0380017964.01;MsG0480022098.01;MsG0480022119.01;MsG0580026249.01;MsG0780040006.01	7	up&down
BP	GO:0009664	plant-type cell wall organization	0.0054	0.0028	1.89	0.00272254	0.0562297	MsG0180005130.01;MsG0180005143.01;MsG0180006253.01;MsG0280009328.01;MsG0280009329.01;MsG0280010152.01;MsG0380014966.01;MsG0380014967.01;MsG0380016323.01;MsG0380016324.01;MsG0380016337.01;MsG0380016339.01;MsG0380016340.01;MsG0380016721.01;MsG0480021063.01;MsG0480022076.01;MsG0480023353.01;MsG0480023488.01;MsG0580026206.01;NewGene_24980	20	up&down
MF	GO:0005506	iron ion binding	0.0214	0.0167	1.28	0.00273457	0.0415606	MsG0080047826.01;MsG0080049011.01;MsG0180000197.01;MsG0180001072.01;MsG0180001290.01;MsG0180001371.01;MsG0180001539.01;MsG0180002475.01;MsG0180003874.01;MsG0180003879.01;MsG0180003880.01;MsG0180005039.01;MsG0180005328.01;MsG0180005509.01;MsG0180005605.01;MsG0180005806.01;MsG0180005984.01;MsG0180006257.01;MsG0280007054.01;MsG0280007102.01;MsG0280007260.01;MsG0280007743.01;MsG0280007779.01;MsG02800…	116	up&down
MF	GO:0004066	asparagine synthase (glutamine-hydrolyzing) activity	0.0009	0.0002	4.17	0.00285152	0.0415606	MsG0080047999.01;MsG0380014802.01;MsG0380016294.01;MsG0480022222.01;MsG0580028450.01	5	up&down
MF	GO:0004310	farnesyl-diphosphate farnesyltransferase activity	0.0009	0.0002	4.17	0.00285152	0.0415606	MsG0380013530.01;MsG0480021319.01;MsG0480021320.01;MsG0580028853.01;MsG0580029673.01	5	up&down
MF	GO:0004814	arginine-tRNA ligase activity	0.0009	0.0002	4.17	0.00285152	0.0415606	MsG0380015330.01;MsG0380017692.01;MsG0680035789.01;MsG0880047523.01;NewGene_3825	5	up&down
MF	GO:0008276	protein methyltransferase activity	0.0009	0.0002	4.17	0.00285152	0.0415606	MsG0080049020.01;MsG0280011324.01;MsG0280011325.01;MsG0880044396.01;MsG0880044417.01	5	up&down
MF	GO:0051996	squalene synthase activity	0.0009	0.0002	4.17	0.00285152	0.0415606	MsG0380013530.01;MsG0480021319.01;MsG0480021320.01;MsG0580028853.01;MsG0580029673.01	5	up&down
MF	GO:0020037	heme binding	0.0246	0.0196	1.26	0.00292958	0.0416757	MsG0080047826.01;MsG0180000197.01;MsG0180000723.01;MsG0180000774.01;MsG0180000775.01;MsG0180001290.01;MsG0180001371.01;MsG0180001539.01;MsG0180002475.01;MsG0180003874.01;MsG0180003879.01;MsG0180003880.01;MsG0180004768.01;MsG0180004778.01;MsG0180004779.01;MsG0180005039.01;MsG0180005328.01;MsG0180005605.01;MsG0180005806.01;MsG0180005984.01;MsG0280006426.01;MsG0280007054.01;MsG0280007260.01;MsG02800…	133	up&down
BP	GO:0016125	sterol metabolic process	0.004	0.0019	2.1	0.00301442	0.0617259	MsG0180000197.01;MsG0180001539.01;MsG0280007054.01;MsG0280007779.01;MsG0380017790.01;MsG0580024412.01;MsG0580024665.01;MsG0580024666.01;MsG0580024673.01;MsG0580029764.01;MsG0680031007.01;MsG0780036642.01;MsG0880041871.01;MsG0880045503.01;NewGene_3854	15	up&down
MF	GO:0008092	cytoskeletal protein binding	0.0026	0.0012	2.17	0.00303689	0.0416757	MsG0180000601.01;MsG0280007635.01;MsG0380016323.01;MsG0380016324.01;MsG0380016337.01;MsG0380016339.01;MsG0380016340.01;MsG0380017282.01;MsG0480023353.01;MsG0580025329.01;MsG0680031823.01;MsG0880047293.01;NewGene_16611;NewGene_23899	14	up&down
MF	GO:0051213	dioxygenase activity	0.0091	0.0062	1.47	0.00310932	0.0416757	MsG0080049011.01;MsG0180000492.01;MsG0180001148.01;MsG0180002104.01;MsG0180002549.01;MsG0180003848.01;MsG0180003944.01;MsG0180005509.01;MsG0280008320.01;MsG0280009528.01;MsG0280009643.01;MsG0280009804.01;MsG0280009892.01;MsG0380014798.01;MsG0380015092.01;MsG0380015120.01;MsG0380016393.01;MsG0380016520.01;MsG0380017497.01;MsG0480018439.01;MsG0480018440.01;MsG0480020934.01;MsG0480022637.01;MsG04800…	49	up&down
BP	GO:0019346	transsulfuration	0.0016	0.0005	3.51	0.00317176	0.0618765	MsG0180003564.01;MsG0180003566.01;MsG0180004244.01;MsG0180004369.01;MsG0280009565.01;MsG0280009566.01	6	up&down
BP	GO:0030243	cellulose metabolic process	0.0016	0.0005	3.51	0.00317176	0.0618765	MsG0380016323.01;MsG0380016324.01;MsG0380016337.01;MsG0380016339.01;MsG0380016340.01;MsG0480023353.01	6	down
BP	GO:0051273	beta-glucan metabolic process	0.0016	0.0005	3.51	0.00317176	0.0618765	MsG0380016323.01;MsG0380016324.01;MsG0380016337.01;MsG0380016339.01;MsG0380016340.01;MsG0480023353.01	6	down
BP	GO:0051274	beta-glucan biosynthetic process	0.0016	0.0005	3.51	0.00317176	0.0618765	MsG0380016323.01;MsG0380016324.01;MsG0380016337.01;MsG0380016339.01;MsG0380016340.01;MsG0480023353.01	6	down
CC	GO:0000794	condensed nuclear chromosome	0.0012	0.0003	3.85	0.00328236	0.0441191	MsG0180005548.01;MsG0580025690.01;MsG0580029285.01;MsG0880047535.01;NewGene_22263	5	up&down
CC	GO:0005787	signal peptidase complex	0.0012	0.0003	3.85	0.00328236	0.0441191	MsG0280011388.01;MsG0480022954.01;MsG0580029147.01;MsG0780041570.01;NewGene_25044	5	down
CC	GO:0008250	oligosaccharyltransferase complex	0.0012	0.0003	3.85	0.00328236	0.0441191	MsG0180003813.01;MsG0180005195.01;MsG0180005664.01;MsG0380017967.01;MsG0580025446.01	5	down
BP	GO:0006419	alanyl-tRNA aminoacylation	0.0013	0.0003	4.03	0.00332958	0.0618765	MsG0080048801.01;MsG0380018069.01;MsG0480021501.01;MsG0480021537.01;MsG0580025154.01	5	up&down
BP	GO:0006420	arginyl-tRNA aminoacylation	0.0013	0.0003	4.03	0.00332958	0.0618765	MsG0380015330.01;MsG0380017692.01;MsG0680035789.01;MsG0880047523.01;NewGene_3825	5	up&down
BP	GO:0016559	peroxisome fission	0.0013	0.0003	4.03	0.00332958	0.0618765	MsG0180000176.01;MsG0480022690.01;MsG0580029635.01;MsG0780039462.01;NewGene_19526	5	up&down
MF	GO:0003975	UDP-N-acetylglucosamine-dolichyl-phosphate N-acetylglucosaminephosphotransferase activity	0.0006	0.0001	6.67	0.00337435	0.0416757	MsG0180002678.01;MsG0180002715.01;MsG0880044059.01	3	down
MF	GO:0003999	adenine phosphoribosyltransferase activity	0.0006	0.0001	6.67	0.00337435	0.0416757	MsG0380017207.01;MsG0380017404.01;NewGene_9675	3	down
MF	GO:0004348	glucosylceramidase activity	0.0006	0.0001	6.67	0.00337435	0.0416757	MsG0180004004.01;MsG0180004005.01;NewGene_25077	3	up&down
MF	GO:0004747	ribokinase activity	0.0006	0.0001	6.67	0.00337435	0.0416757	MsG0280009888.01;MsG0280009908.01;MsG0480021875.01	3	down
MF	GO:0004760	serine-pyruvate transaminase activity	0.0006	0.0001	6.67	0.00337435	0.0416757	MsG0380013473.01;NewGene_12042;NewGene_12900	3	up&down
MF	GO:0004838	L-tyrosine:2-oxoglutarate aminotransferase activity	0.0006	0.0001	6.67	0.00337435	0.0416757	MsG0280010773.01;MsG0880044391.01;MsG0880044413.01	3	down
MF	GO:0008124	4-alpha-hydroxytetrahydrobiopterin dehydratase activity	0.0006	0.0001	6.67	0.00337435	0.0416757	MsG0180002099.01;MsG0180002546.01;MsG0580024953.01	3	down
MF	GO:0008240	tripeptidyl-peptidase activity	0.0006	0.0001	6.67	0.00337435	0.0416757	MsG0180005431.01;MsG0680033097.01;MsG0680033099.01	3	down
MF	GO:0016812	hydrolase activity, acting on carbon-nitrogen (but not peptide) bonds, in cyclic amides	0.0006	0.0001	6.67	0.00337435	0.0416757	MsG0580029601.01;MsG0580029602.01;MsG0880042061.01	3	down
MF	GO:0016868	intramolecular transferase activity, phosphotransferases	0.0006	0.0001	6.67	0.00337435	0.0416757	MsG0380017734.01;MsG0480022595.01;MsG0580028316.01	3	up&down
MF	GO:0050124	N-acylneuraminate-9-phosphatase activity	0.0006	0.0001	6.67	0.00337435	0.0416757	MsG0180004018.01;MsG0480019377.01;MsG0780040408.01	3	down
MF	GO:0050242	pyruvate, phosphate dikinase activity	0.0006	0.0001	6.67	0.00337435	0.0416757	MsG0880046968.01;MsG0880046969.01;MsG0880046970.01	3	down
MF	GO:1990585	hydroxyproline O-arabinosyltransferase activity	0.0006	0.0001	6.67	0.00337435	0.0416757	MsG0880043669.01;MsG0880043692.01;MsG0880043693.01	3	down
BP	GO:0001666	response to hypoxia	0.0022	0.0008	2.86	0.00337845	0.0618765	MsG0180002483.01;MsG0580027962.01;MsG0580028262.01;MsG0680032514.01;MsG0680033744.01;MsG0680033745.01;MsG0680035621.01;NewGene_9834	8	up&down
BP	GO:0005985	sucrose metabolic process	0.0022	0.0008	2.86	0.00337845	0.0618765	MsG0080048363.01;MsG0180004677.01;MsG0380013635.01;MsG0380015190.01;MsG0580028884.01;MsG0580029719.01;MsG0680034842.01;MsG0880047312.01	8	up&down
BP	GO:0036293	response to decreased oxygen levels	0.0022	0.0008	2.86	0.00337845	0.0618765	MsG0180002483.01;MsG0580027962.01;MsG0580028262.01;MsG0680032514.01;MsG0680033744.01;MsG0680033745.01;MsG0680035621.01;NewGene_9834	8	up&down
BP	GO:0070482	response to oxygen levels	0.0022	0.0008	2.86	0.00337845	0.0618765	MsG0180002483.01;MsG0580027962.01;MsG0580028262.01;MsG0680032514.01;MsG0680033744.01;MsG0680033745.01;MsG0680035621.01;NewGene_9834	8	up&down
MF	GO:0003755	peptidyl-prolyl cis-trans isomerase activity	0.0048	0.0028	1.72	0.0033936	0.0416757	MsG0080048917.01;MsG0180000609.01;MsG0180003442.01;MsG0180004733.01;MsG0180004739.01;MsG0380014588.01;MsG0380014778.01;MsG0380017966.01;MsG0480019780.01;MsG0480019795.01;MsG0480021461.01;MsG0480022837.01;MsG0480023351.01;MsG0480024011.01;MsG0580029024.01;MsG0580029862.01;MsG0780035994.01;MsG0780038401.01;MsG0780040343.01;MsG0780041153.01;MsG0880042128.01;MsG0880042214.01;MsG0880042404.01;MsG08800…	26	up&down
CC	GO:0019898	extrinsic component of membrane	0.0044	0.0024	1.86	0.00351785	0.0461023	MsG0080049063.01;MsG0180004593.01;MsG0280010353.01;MsG0380012625.01;MsG0380013506.01;MsG0380016456.01;MsG0380017472.01;MsG0380017474.01;MsG0380017509.01;MsG0480022002.01;MsG0580024606.01;MsG0580026211.01;MsG0580028099.01;MsG0780036909.01;MsG0780041480.01;MsG0880041855.01;MsG0880042061.01;MsG0880045783.01;MsG0880047219.01	19	up&down
BP	GO:0000256	allantoin catabolic process	0.0008	0.0001	6.44	0.00373652	0.0618765	MsG0280006695.01;MsG0880046099.01;NewGene_6695	3	up&down
BP	GO:0000730	DNA recombinase assembly	0.0008	0.0001	6.44	0.00373652	0.0618765	MsG0180005548.01;MsG0580025690.01;MsG0580029285.01	3	up&down
BP	GO:0006116	NADH oxidation	0.0008	0.0001	6.44	0.00373652	0.0618765	MsG0480019906.01;MsG0580028345.01;MsG0680031381.01	3	up&down
BP	GO:0006144	purine nucleobase metabolic process	0.0008	0.0001	6.44	0.00373652	0.0618765	MsG0880042060.01;MsG0880042061.01;MsG0880046099.01	3	down
BP	GO:0006145	purine nucleobase catabolic process	0.0008	0.0001	6.44	0.00373652	0.0618765	MsG0280006695.01;MsG0880046099.01;NewGene_6695	3	up&down
BP	GO:0006295	nucleotide-excision repair, DNA incision, 3'-to lesion	0.0008	0.0001	6.44	0.00373652	0.0618765	MsG0780037286.01;MsG0780037287.01;MsG0780037630.01	3	up
BP	GO:0009067	aspartate family amino acid biosynthetic process	0.0008	0.0001	6.44	0.00373652	0.0618765	MsG0380015875.01;MsG0380016152.01;MsG0480023010.01	3	down
BP	GO:0010105	negative regulation of ethylene-activated signaling pathway	0.0008	0.0001	6.44	0.00373652	0.0618765	MsG0180004058.01;MsG0380017045.01;MsG0580028274.01	3	down
BP	GO:0010273	detoxification of copper ion	0.0008	0.0001	6.44	0.00373652	0.0618765	MsG0580024398.01;MsG0780040760.01;MsG0780040762.01	3	up&down
BP	GO:0010362	negative regulation of anion channel activity by blue light	0.0008	0.0001	6.44	0.00373652	0.0618765	MsG0480020872.01;MsG0880045369.01;MsG0880045385.01	3	down
BP	GO:0019265	glycine biosynthetic process, by transamination of glyoxylate	0.0008	0.0001	6.44	0.00373652	0.0618765	MsG0380013473.01;NewGene_12042;NewGene_12900	3	up&down
BP	GO:0019287	isopentenyl diphosphate biosynthetic process, mevalonate pathway	0.0008	0.0001	6.44	0.00373652	0.0618765	MsG0180006027.01;MsG0380016512.01;MsG0780041567.01	3	down
BP	GO:0042148	strand invasion	0.0008	0.0001	6.44	0.00373652	0.0618765	MsG0180005548.01;MsG0580025690.01;MsG0580029285.01	3	up&down
BP	GO:0070297	regulation of phosphorelay signal transduction system	0.0008	0.0001	6.44	0.00373652	0.0618765	MsG0180004058.01;MsG0380017045.01;MsG0580028274.01	3	down
BP	GO:0070298	negative regulation of phosphorelay signal transduction system	0.0008	0.0001	6.44	0.00373652	0.0618765	MsG0180004058.01;MsG0380017045.01;MsG0580028274.01	3	down
BP	GO:2000630	positive regulation of miRNA metabolic process	0.0008	0.0001	6.44	0.00373652	0.0618765	MsG0180000621.01;MsG0180000622.01;NewGene_19272	3	up
BP	GO:0043066	negative regulation of apoptotic process	0.0024	0.0009	2.64	0.00374494	0.0618765	MsG0180000557.01;MsG0380016323.01;MsG0380016324.01;MsG0380016337.01;MsG0380016339.01;MsG0380016340.01;MsG0480022002.01;MsG0480023353.01;MsG0880044237.01	9	up&down
BP	GO:0045927	positive regulation of growth	0.003	0.0013	2.36	0.00384372	0.0630736	MsG0180002483.01;MsG0180004182.01;MsG0180004297.01;MsG0180005311.01;MsG0180005312.01;MsG0380015741.01;MsG0380016510.01;MsG0380017045.01;MsG0480023517.01;MsG0580028274.01;MsG0780041065.01	11	up&down
MF	GO:0003777	microtubule motor activity	0.005	0.003	1.68	0.00386961	0.0470855	MsG0180000289.01;MsG0180000348.01;MsG0180003198.01;MsG0180004526.01;MsG0180004828.01;MsG0280010352.01;MsG0280010977.01;MsG0380014387.01;MsG0380017159.01;MsG0380018015.01;MsG0480021305.01;MsG0580024461.01;MsG0580024462.01;MsG0580024463.01;MsG0580025054.01;MsG0580025055.01;MsG0680035576.01;MsG0680035656.01;MsG0780041336.01;MsG0780041499.01;MsG0780041561.01;MsG0880045261.01;MsG0880045483.01;MsG08800…	27	up&down
BP	GO:0042981	regulation of apoptotic process	0.0027	0.0011	2.48	0.00387548	0.0631621	MsG0180000557.01;MsG0180004466.01;MsG0380016323.01;MsG0380016324.01;MsG0380016337.01;MsG0380016339.01;MsG0380016340.01;MsG0480022002.01;MsG0480023353.01;MsG0880044237.01	10	up&down
MF	GO:0005086	ARF guanyl-nucleotide exchange factor activity	0.0015	0.0005	2.81	0.00407635	0.0491502	MsG0380015355.01;MsG0480019275.01;MsG0480023093.01;MsG0880043461.01;MsG0880043462.01;MsG0880047293.01;NewGene_23899;NewGene_25415	8	down
CC	GO:0000275	mitochondrial proton-transporting ATP synthase complex, catalytic sector F(1)	0.0014	0.0004	3.24	0.00427281	0.0533298	MsG0180005881.01;MsG0380014176.01;MsG0380014878.01;MsG0480018124.01;MsG0580030244.01;MsG0880047553.01	6	up&down
CC	GO:0010330	cellulose synthase complex	0.0014	0.0004	3.24	0.00427281	0.0533298	MsG0380016323.01;MsG0380016324.01;MsG0380016337.01;MsG0380016339.01;MsG0380016340.01;MsG0480023353.01	6	down
BP	GO:0051128	regulation of cellular component organization	0.0059	0.0033	1.77	0.00429756	0.0695679	MsG0180002483.01;MsG0280007635.01;MsG0280011139.01;MsG0380015741.01;MsG0380016323.01;MsG0380016324.01;MsG0380016337.01;MsG0380016339.01;MsG0380016340.01;MsG0380017045.01;MsG0480023353.01;MsG0580027097.01;MsG0580027252.01;MsG0580027962.01;MsG0580028262.01;MsG0580028274.01;MsG0680032514.01;MsG0680035621.01;MsG0880042061.01;MsG0880047293.01;NewGene_20127;NewGene_23899	22	up&down
BP	GO:0097435	supramolecular fiber organization	0.0019	0.0006	3.01	0.00438128	0.0704472	MsG0280007635.01;MsG0380016323.01;MsG0380016324.01;MsG0380016337.01;MsG0380016339.01;MsG0380016340.01;MsG0480023353.01	7	up&down
BP	GO:0043207	response to external biotic stimulus	0.0102	0.0067	1.52	0.0046241	0.0738558	MsG0180000557.01;MsG0180002483.01;MsG0180005308.01;MsG0180005395.01;MsG0280008436.01;MsG0280010177.01;MsG0280011022.01;MsG0380012624.01;MsG0380016269.01;MsG0380016323.01;MsG0380016324.01;MsG0380016337.01;MsG0380016339.01;MsG0380016340.01;MsG0380016874.01;MsG0480020953.01;MsG0480020997.01;MsG0480022501.01;MsG0480022842.01;MsG0480023353.01;MsG0580024590.01;MsG0580024759.01;MsG0580029870.01;MsG06800…	38	up&down
MF	GO:0004813	alanine-tRNA ligase activity	0.0011	0.0003	3.33	0.00463643	0.0544192	MsG0080048801.01;MsG0380018069.01;MsG0480021501.01;MsG0480021537.01;MsG0480021726.01;MsG0580025154.01	6	up&down
MF	GO:0008409	5'-3' exonuclease activity	0.0011	0.0003	3.33	0.00463643	0.0544192	MsG0080048281.01;MsG0180004710.01;MsG0780036869.01;MsG0780040111.01;NewGene_12975;NewGene_25306	6	up&down
MF	GO:0032934	sterol binding	0.0011	0.0003	3.33	0.00463643	0.0544192	MsG0380015591.01;MsG0380015592.01;MsG0380016247.01;MsG0580029335.01;MsG0580029421.01;MsG0780038755.01	6	up&down
CC	GO:0016021	integral component of membrane	0.3671	0.3499	1.05	0.00483545	0.0589487	MsG0080047874.01;MsG0080047905.01;MsG0080047907.01;MsG0080047936.01;MsG0080048058.01;MsG0080048086.01;MsG0080048177.01;MsG0080048178.01;MsG0080048212.01;MsG0080048232.01;MsG0080048253.01;MsG0080048259.01;MsG0080048309.01;MsG0080048357.01;MsG0080048367.01;MsG0080048403.01;MsG0080048404.01;MsG0080048554.01;MsG0080048717.01;MsG0080048727.01;MsG0080048770.01;MsG0080048816.01;MsG0080048889.01;MsG00800…	1578	up&down
CC	GO:0010598	NAD(P)H dehydrogenase complex (plastoquinone)	0.0009	0.0002	4.32	0.00502108	0.0598206	MsG0080049062.01;MsG0180001137.01;MsG0380013111.01;MsG0780040159.01	4	down
BP	GO:0009415	response to water	0.0049	0.0026	1.87	0.00504201	0.0795899	MsG0180002483.01;MsG0180004003.01;MsG0180005427.01;MsG0180005992.01;MsG0280007423.01;MsG0380016323.01;MsG0380016324.01;MsG0380016337.01;MsG0380016339.01;MsG0380016340.01;MsG0380018013.01;MsG0480018398.01;MsG0480023353.01;MsG0480023976.01;MsG0680035588.01;MsG0680035598.01;MsG0680035599.01;NewGene_20761	18	up&down
BP	GO:1990778	protein localization to cell periphery	0.0022	0.0008	2.71	0.00504955	0.0795899	MsG0180000324.01;MsG0380016323.01;MsG0380016324.01;MsG0380016337.01;MsG0380016339.01;MsG0380016340.01;MsG0480023353.01;MsG0580025329.01	8	up&down
BP	GO:0008299	isoprenoid biosynthetic process	0.003	0.0013	2.29	0.00513434	0.0802167	MsG0280007280.01;MsG0280007281.01;MsG0280007536.01;MsG0280009864.01;MsG0480022890.01;MsG0580025322.01;MsG0580025323.01;MsG0580025689.01;MsG0880045503.01;MsG0880045932.01;NewGene_19625	11	up&down
BP	GO:0051707	response to other organism	0.0102	0.0068	1.51	0.00515628	0.0802167	MsG0180000557.01;MsG0180002483.01;MsG0180005308.01;MsG0180005395.01;MsG0280008436.01;MsG0280010177.01;MsG0280011022.01;MsG0380012624.01;MsG0380016269.01;MsG0380016323.01;MsG0380016324.01;MsG0380016337.01;MsG0380016339.01;MsG0380016340.01;MsG0380016874.01;MsG0480020953.01;MsG0480020997.01;MsG0480022501.01;MsG0480022842.01;MsG0480023353.01;MsG0580024590.01;MsG0580024759.01;MsG0580029870.01;MsG06800…	38	up&down
BP	GO:0009116	nucleoside metabolic process	0.0027	0.0011	2.39	0.00531066	0.0805989	MsG0380012190.01;MsG0380013680.01;MsG0380017207.01;MsG0380017404.01;MsG0380018035.01;MsG0480022970.01;MsG0480022971.01;MsG0880042025.01;MsG0880043589.01;NewGene_9675	10	up&down
BP	GO:0051225	spindle assembly	0.0027	0.0011	2.39	0.00531066	0.0805989	MsG0180001556.01;MsG0280007586.01;MsG0380013183.01;MsG0380015871.01;MsG0480018699.01;MsG0880042088.01;MsG0880042089.01;MsG0880042414.01;MsG0880045661.01;MsG0880046445.01	10	up&down
BP	GO:0006075	(1->3)-beta-D-glucan biosynthetic process	0.0024	0.001	2.52	0.00531542	0.0805989	MsG0080048367.01;MsG0180006221.01;MsG0180006233.01;MsG0180006235.01;MsG0280009380.01;MsG0280009835.01;MsG0380013636.01;MsG0380016829.01;MsG0480023463.01	9	up&down
BP	GO:0010020	chloroplast fission	0.0024	0.001	2.52	0.00531542	0.0805989	MsG0180003353.01;MsG0380017214.01;MsG0480022690.01;MsG0480023703.01;MsG0580029878.01;MsG0680030858.01;MsG0680034910.01;MsG0780041120.01;NewGene_22049	9	up&down
BP	GO:0034754	cellular hormone metabolic process	0.0016	0.0005	3.22	0.00551481	0.0830964	MsG0680031240.01;MsG0680031369.01;MsG0680031966.01;MsG0880044079.01;MsG0880044080.01;MsG0880044081.01	6	up&down
MF	GO:0043295	glutathione binding	0.0009	0.0002	3.7	0.00562451	0.0634326	MsG0180004881.01;MsG0580029682.01;MsG0580029684.01;MsG0780041580.01;MsG0780041583.01	5	up&down
MF	GO:0043682	copper transmembrane transporter activity, phosphorylative mechanism	0.0009	0.0002	3.7	0.00562451	0.0634326	MsG0280008116.01;MsG0580024398.01;MsG0780041730.01;MsG0880042140.01;MsG0880042141.01	5	up&down
MF	GO:0003844	1,4-alpha-glucan branching enzyme activity	0.0007	0.0002	4.44	0.00588262	0.0634326	MsG0380014230.01;MsG0380014231.01;MsG0780041091.01;MsG0780041092.01	4	down
MF	GO:0003871	5-methyltetrahydropteroyltriglutamate-homocysteine S-methyltransferase activity	0.0007	0.0002	4.44	0.00588262	0.0634326	MsG0380015904.01;MsG0780040014.01;MsG0780040206.01;MsG0780040230.01	4	down
MF	GO:0004563	beta-N-acetylhexosaminidase activity	0.0007	0.0002	4.44	0.00588262	0.0634326	MsG0180006182.01;MsG0180006183.01;MsG0280009412.01;MsG0780036923.01	4	up&down
MF	GO:0008705	methionine synthase activity	0.0007	0.0002	4.44	0.00588262	0.0634326	MsG0380015904.01;MsG0780040014.01;MsG0780040206.01;MsG0780040230.01	4	down
MF	GO:0016763	transferase activity, transferring pentosyl groups	0.0007	0.0002	4.44	0.00588262	0.0634326	MsG0080048888.01;MsG0480023806.01;MsG0880043669.01;MsG0880043692.01	4	up&down
MF	GO:0017057	6-phosphogluconolactonase activity	0.0007	0.0002	4.44	0.00588262	0.0634326	MsG0180000983.01;MsG0180000984.01;MsG0580026488.01;MsG0580027701.01	4	down
MF	GO:0042132	fructose 1,6-bisphosphate 1-phosphatase activity	0.0007	0.0002	4.44	0.00588262	0.0634326	MsG0480022622.01;MsG0680032055.01;MsG0680032057.01;MsG0780038986.01	4	down
MF	GO:0102148	N-acetyl-beta-D-galactosaminidase activity	0.0007	0.0002	4.44	0.00588262	0.0634326	MsG0180006182.01;MsG0180006183.01;MsG0280009412.01;MsG0780036923.01	4	up&down
MF	GO:0102483	scopolin beta-glucosidase activity	0.0022	0.001	2.16	0.00608984	0.0651376	MsG0380012888.01;MsG0380012889.01;MsG0480018617.01;MsG0480018621.01;MsG0480018625.01;MsG0480019054.01;MsG0480021120.01;MsG0680034979.01;MsG0680035075.01;MsG0680035269.01;MsG0880047207.01;NewGene_8341	12	up&down
BP	GO:0048229	gametophyte development	0.0065	0.0038	1.68	0.00609229	0.091224	MsG0080048716.01;MsG0180001130.01;MsG0180006217.01;MsG0280007211.01;MsG0280008436.01;MsG0380016323.01;MsG0380016324.01;MsG0380016337.01;MsG0380016339.01;MsG0380016340.01;MsG0380016962.01;MsG0480018586.01;MsG0480023353.01;MsG0580024590.01;MsG0580024773.01;MsG0580025132.01;MsG0580025329.01;MsG0580025569.01;MsG0880045943.01;MsG0880045958.01;MsG0880047234.01;MsG0880047615.01;NewGene_20922;NewGene_9611	24	up&down
BP	GO:0048868	pollen tube development	0.0032	0.0015	2.15	0.0062721	0.0933332	MsG0180004815.01;MsG0380016323.01;MsG0380016324.01;MsG0380016337.01;MsG0380016339.01;MsG0380016340.01;MsG0380017045.01;MsG0480019557.01;MsG0480023353.01;MsG0580028274.01;MsG0780041271.01;MsG0880047234.01	12	up&down
MF	GO:0004722	protein serine/threonine phosphatase activity	0.0059	0.0038	1.56	0.00631784	0.0670356	MsG0180000245.01;MsG0180001712.01;MsG0180003167.01;MsG0180004641.01;MsG0180004762.01;MsG0280007189.01;MsG0280007813.01;MsG0280007832.01;MsG0280007937.01;MsG0280010170.01;MsG0380014805.01;MsG0380014910.01;MsG0380016505.01;MsG0380017129.01;MsG0380017457.01;MsG0380017494.01;MsG0480022661.01;MsG0480022749.01;MsG0580024347.01;MsG0580025214.01;MsG0580025883.01;MsG0580027847.01;MsG0580028355.01;MsG05800…	32	up&down
CC	GO:0005835	fatty acid synthase complex	0.0007	0.0001	5.4	0.00636397	0.0725231	MsG0480021511.01;MsG0480021527.01;MsG0480021528.01	3	down
CC	GO:0034455	t-UTP complex	0.0007	0.0001	5.4	0.00636397	0.0725231	MsG0180004151.01;MsG0180004263.01;NewGene_12985	3	up
BP	GO:0005986	sucrose biosynthetic process	0.0013	0.0004	3.58	0.00653624	0.09408	MsG0180003156.01;MsG0480022622.01;MsG0680032055.01;MsG0680032057.01;MsG0780038986.01	5	down
BP	GO:0009051	pentose-phosphate shunt, oxidative branch	0.0013	0.0004	3.58	0.00653624	0.09408	MsG0180000983.01;MsG0180000984.01;MsG0580026488.01;MsG0580027701.01;MsG0780036726.01	5	down
BP	GO:0080142	regulation of salicylic acid biosynthetic process	0.0013	0.0004	3.58	0.00653624	0.09408	MsG0080048650.01;MsG0280008854.01;MsG0480022495.01;MsG0780041485.01;MsG0880046362.01	5	up&down
BP	GO:0006572	tyrosine catabolic process	0.0011	0.0003	4.3	0.00667571	0.09408	MsG0280010773.01;MsG0580029693.01;MsG0880044391.01;MsG0880044413.01	4	up&down
BP	GO:0009052	pentose-phosphate shunt, non-oxidative branch	0.0011	0.0003	4.3	0.00667571	0.09408	MsG0180005856.01;MsG0280007800.01;MsG0880046469.01;NewGene_25260	4	up&down
BP	GO:0019430	removal of superoxide radicals	0.0011	0.0003	4.3	0.00667571	0.09408	MsG0180002809.01;MsG0480020691.01;MsG0480020705.01;MsG0680031689.01	4	down
BP	GO:0046688	response to copper ion	0.0011	0.0003	4.3	0.00667571	0.09408	MsG0480020691.01;MsG0480020705.01;MsG0480022345.01;MsG0480022348.01	4	up&down
BP	GO:0048481	plant ovule development	0.0011	0.0003	4.3	0.00667571	0.09408	MsG0380017099.01;MsG0380017100.01;MsG0680033744.01;MsG0680033745.01	4	up&down
BP	GO:0050826	response to freezing	0.0011	0.0003	4.3	0.00667571	0.09408	MsG0480018398.01;MsG0680030367.01;MsG0780037521.01;MsG0880046305.01	4	up
MF	GO:0042626	ATPase-coupled transmembrane transporter activity	0.0085	0.0059	1.43	0.00678204	0.0713899	MsG0080049150.01;MsG0180000627.01;MsG0180003336.01;MsG0180003508.01;MsG0180003535.01;MsG0180003776.01;MsG0180004752.01;MsG0180005051.01;MsG0180005183.01;MsG0280007986.01;MsG0280009434.01;MsG0280010251.01;MsG0280010944.01;MsG0280011267.01;MsG0280011349.01;MsG0380012004.01;MsG0380016692.01;MsG0480021817.01;MsG0480022651.01;MsG0480022655.01;MsG0480022920.01;MsG0480023470.01;MsG0480023749.01;MsG04800…	46	up&down
MF	GO:0016413	O-acetyltransferase activity	0.0039	0.0022	1.73	0.00727833	0.0760108	MsG0180002421.01;MsG0180002488.01;MsG0280006821.01;MsG0380015518.01;MsG0380017343.01;MsG0480018567.01;MsG0480021958.01;MsG0480022285.01;MsG0480023457.01;MsG0580025410.01;MsG0580025831.01;MsG0580029210.01;MsG0580029251.01;MsG0580029891.01;MsG0680031041.01;MsG0680031147.01;MsG0780036795.01;MsG0780036797.01;MsG0880044457.01;MsG0880047414.01;NewGene_1341	21	up&down
BP	GO:0009395	phospholipid catabolic process	0.0022	0.0008	2.58	0.00728536	0.101478	MsG0280007940.01;MsG0280011399.01;MsG0380013299.01;MsG0380014756.01;MsG0380014765.01;MsG0380016962.01;MsG0380017422.01;MsG0480018362.01	8	up&down
BP	GO:0044042	glucan metabolic process	0.0022	0.0008	2.58	0.00728536	0.101478	MsG0380016323.01;MsG0380016324.01;MsG0380016337.01;MsG0380016339.01;MsG0380016340.01;MsG0480023353.01;MsG0780036017.01;MsG0780038103.01	8	down
CC	GO:0005778	peroxisomal membrane	0.0023	0.001	2.25	0.00730974	0.0815285	MsG0180000176.01;MsG0280007280.01;MsG0280007281.01;MsG0580025322.01;MsG0580025323.01;MsG0580025689.01;MsG0780039462.01;MsG0880043898.01;MsG0880045503.01;NewGene_19526	10	up&down
MF	GO:0004565	beta-galactosidase activity	0.0026	0.0013	1.99	0.00738626	0.0765352	MsG0180000115.01;MsG0280010899.01;MsG0280011167.01;MsG0280011204.01;MsG0280011205.01;MsG0280011215.01;MsG0380016873.01;MsG0680034868.01;MsG0880042551.01;MsG0880043615.01;MsG0880043638.01;MsG0880043874.01;MsG0880045671.01;NewGene_9973	14	up&down
MF	GO:0047800	cysteamine dioxygenase activity	0.0011	0.0004	3.08	0.00752601	0.0773788	MsG0280009245.01;MsG0680030732.01;MsG0680031642.01;MsG0780036197.01;MsG0780040212.01;MsG0780040234.01	6	down
BP	GO:0071555	cell wall organization	0.0143	0.0103	1.38	0.00791219	0.109572	MsG0180001234.01;MsG0180003494.01;MsG0180003903.01;MsG0180004706.01;MsG0180004741.01;MsG0180005429.01;MsG0180005667.01;MsG0180005714.01;MsG0280008107.01;MsG0280008261.01;MsG0280009180.01;MsG0280009182.01;MsG0280010152.01;MsG0280010585.01;MsG0280010632.01;MsG0280011393.01;MsG0380011648.01;MsG0380013424.01;MsG0380014557.01;MsG0380016323.01;MsG0380016324.01;MsG0380016337.01;MsG0380016339.01;MsG03800…	53	up&down
MF	GO:0003843	1,3-beta-D-glucan synthase activity	0.0017	0.0007	2.4	0.00795638	0.0805548	MsG0080048367.01;MsG0180006221.01;MsG0180006233.01;MsG0180006235.01;MsG0280009380.01;MsG0280009835.01;MsG0380013636.01;MsG0380016829.01;MsG0480023463.01	9	up&down
MF	GO:0052692	raffinose alpha-galactosidase activity	0.0017	0.0007	2.4	0.00795638	0.0805548	MsG0080049127.01;MsG0180004223.01;MsG0180004349.01;MsG0180004351.01;MsG0480023238.01;MsG0580030022.01;MsG0580030055.01;MsG0680035653.01;MsG0780039439.01	9	up&down
MF	GO:0004683	calmodulin-dependent protein kinase activity	0.0013	0.0005	2.74	0.00826898	0.0812813	MsG0180003338.01;MsG0380014163.01;MsG0780041133.01;MsG0880047001.01;NewGene_14822;NewGene_19936;NewGene_2837	7	up&down
MF	GO:0015020	glucuronosyltransferase activity	0.0013	0.0005	2.74	0.00826898	0.0812813	MsG0280010197.01;MsG0380011847.01;MsG0480019030.01;MsG0480020135.01;MsG0680031618.01;MsG0780040260.01;MsG0780040261.01	7	up&down
MF	GO:0016157	sucrose synthase activity	0.0013	0.0005	2.74	0.00826898	0.0812813	MsG0080048363.01;MsG0380013635.01;MsG0380015190.01;MsG0580028884.01;MsG0580029719.01;MsG0680034842.01;MsG0880047312.01	7	up&down
MF	GO:0016627	oxidoreductase activity, acting on the CH-CH group of donors	0.0015	0.0006	2.54	0.00830926	0.0812813	MsG0180000304.01;MsG0180003416.01;MsG0380017197.01;MsG0480021511.01;MsG0480021527.01;MsG0480021528.01;MsG0580029504.01;MsG0580030056.01	8	up&down
MF	GO:0016616	oxidoreductase activity, acting on the CH-OH group of donors, NAD or NADP as acceptor	0.0031	0.0017	1.83	0.0083364	0.0812813	MsG0080048899.01;MsG0180000003.01;MsG0180000030.01;MsG0180004987.01;MsG0280007712.01;MsG0280011465.01;MsG0380016216.01;MsG0480018185.01;MsG0580024646.01;MsG0580025511.01;MsG0580025607.01;MsG0580025609.01;MsG0580027412.01;MsG0780039572.01;MsG0880043075.01;MsG0880045503.01;MsG0880046194.01	17	up&down
BP	GO:0009651	response to salt stress	0.0084	0.0054	1.54	0.00842579	0.116014	MsG0180000471.01;MsG0180004003.01;MsG0180004196.01;MsG0180004316.01;MsG0180004321.01;MsG0280007225.01;MsG0280009453.01;MsG0280010643.01;MsG0380015702.01;MsG0380016052.01;MsG0380017779.01;MsG0480018354.01;MsG0480018617.01;MsG0480018621.01;MsG0480018625.01;MsG0480019054.01;MsG0480021125.01;MsG0480022344.01;MsG0480022501.01;MsG0480022532.01;MsG0580027850.01;MsG0580028362.01;MsG0580029126.01;MsG06800…	31	up&down
MF	GO:0043022	ribosome binding	0.0024	0.0012	2.02	0.00845338	0.0812813	MsG0180004209.01;MsG0180004334.01;MsG0280007707.01;MsG0380013050.01;MsG0480023148.01;MsG0580026269.01;MsG0580029862.01;MsG0780041695.01;MsG0880044228.01;MsG0880044342.01;MsG0880045683.01;MsG0880047016.01;MsG0880047578.01	13	up&down
MF	GO:0042910	xenobiotic transmembrane transporter activity	0.0033	0.0019	1.79	0.00845713	0.0812813	MsG0280010177.01;MsG0280010181.01;MsG0380017033.01;MsG0480021314.01;MsG0480021315.01;MsG0480021316.01;MsG0480021317.01;MsG0480021318.01;MsG0480023989.01;MsG0580024415.01;MsG0580025672.01;MsG0580025674.01;MsG0580028336.01;MsG0680030296.01;MsG0680035312.01;MsG0680035782.01;MsG0780039287.01;MsG0880045288.01	18	up&down
MF	GO:0016759	cellulose synthase activity	0.002	0.0009	2.16	0.00865774	0.0826108	MsG0280008107.01;MsG0280008261.01;MsG0280009180.01;MsG0280009182.01;MsG0280010585.01;MsG0380011648.01;MsG0380013424.01;MsG0380014557.01;MsG0380017435.01;MsG0480022319.01;NewGene_3558	11	up&down
BP	GO:0045943	positive regulation of transcription by RNA polymerase I	0.0016	0.0005	2.97	0.00890874	0.121963	MsG0180004151.01;MsG0180004263.01;MsG0180004915.01;MsG0380014347.01;MsG0880047380.01;NewGene_12985	6	up
BP	GO:0009832	plant-type cell wall biogenesis	0.0027	0.0012	2.22	0.00939524	0.127892	MsG0280009328.01;MsG0280009329.01;MsG0380016323.01;MsG0380016324.01;MsG0380016337.01;MsG0380016339.01;MsG0380016340.01;MsG0480023353.01;MsG0680031006.01;MsG0780036638.01	10	down
MF	GO:0003989	acetyl-CoA carboxylase activity	0.0009	0.0003	3.33	0.00986762	0.0934827	MsG0480023743.01;MsG0680030950.01;MsG0780039155.01;MsG0780039842.01;NewGene_17620	5	down
BP	GO:0006487	protein N-linked glycosylation	0.0024	0.001	2.32	0.00992949	0.133382	MsG0180002678.01;MsG0180003813.01;MsG0180004457.01;MsG0280010022.01;MsG0480022952.01;MsG0580025446.01;MsG0780037453.01;MsG0880044059.01;MsG0880046804.01	9	up&down
BP	GO:0009853	photorespiration	0.0019	0.0007	2.65	0.00996557	0.133382	MsG0280010143.01;MsG0280010144.01;MsG0580025035.01;MsG0680035577.01;MsG0780036660.01;MsG0880047460.01;NewGene_2190	7	up&down
BP	GO:0055088	lipid homeostasis	0.0019	0.0007	2.65	0.00996557	0.133382	MsG0180000102.01;MsG0380017832.01;MsG0480021940.01;MsG0480022258.01;MsG0480023990.01;MsG0480023991.01;MsG0580024543.01	7	up&down
CC	GO:0099513	polymeric cytoskeletal fiber	0.0023	0.0011	2.16	0.010191	0.111297	MsG0280007635.01;MsG0380016323.01;MsG0380016324.01;MsG0380016337.01;MsG0380016339.01;MsG0380016340.01;MsG0380017282.01;MsG0480023353.01;MsG0680031823.01;NewGene_16611	10	up&down
MF	GO:0004364	glutathione transferase activity	0.0041	0.0025	1.65	0.0109497	0.0972531	MsG0180004881.01;MsG0180004941.01;MsG0180004947.01;MsG0180006126.01;MsG0280009757.01;MsG0280009761.01;MsG0280009762.01;MsG0280009765.01;MsG0380015008.01;MsG0480021058.01;MsG0580024232.01;MsG0580025971.01;MsG0580029682.01;MsG0580029684.01;MsG0780038925.01;MsG0780038930.01;MsG0780038939.01;MsG0880044109.01;MsG0880044111.01;MsG0880047766.01;NewGene_19125;NewGene_19126	22	up&down
BP	GO:0060548	negative regulation of cell death	0.003	0.0014	2.08	0.0111226	0.147825	MsG0180000557.01;MsG0380011844.01;MsG0380012122.01;MsG0380016323.01;MsG0380016324.01;MsG0380016337.01;MsG0380016339.01;MsG0380016340.01;MsG0480022002.01;MsG0480023353.01;MsG0880044237.01	11	up&down
BP	GO:0048366	leaf development	0.0043	0.0024	1.81	0.011168	0.147825	MsG0280009806.01;MsG0280010021.01;MsG0280010056.01;MsG0280010854.01;MsG0380016874.01;MsG0480021764.01;MsG0480021968.01;MsG0480022795.01;MsG0480022796.01;MsG0480022966.01;MsG0780040436.01;MsG0880042913.01;MsG0880042936.01;MsG0880044460.01;MsG0880047535.01;NewGene_9891	16	up&down
MF	GO:0003951	NAD+ kinase activity	0.0015	0.0006	2.42	0.0113682	0.0972531	MsG0280006618.01;MsG0280010660.01;MsG0380011660.01;MsG0680032923.01;MsG0780039772.01;MsG0880046518.01;MsG0880046520.01;NewGene_1757	8	up&down
BP	GO:0042776	mitochondrial ATP synthesis coupled proton transport	0.0013	0.0004	3.22	0.0114132	0.149419	MsG0180005881.01;MsG0380014878.01;MsG0480018403.01;MsG0680031448.01;MsG0680035536.01	5	down
BP	GO:1901259	chloroplast rRNA processing	0.0013	0.0004	3.22	0.0114132	0.149419	MsG0480023616.01;MsG0880046267.01;NewGene_24725;NewGene_25022;NewGene_5521	5	down
MF	GO:0016018	cyclosporin A binding	0.0011	0.0004	2.86	0.0115177	0.0972531	MsG0180004733.01;MsG0180004739.01;MsG0380014778.01;MsG0480021461.01;MsG0880045836.01;NewGene_26246	6	down
MF	GO:0003854	3-beta-hydroxy-delta5-steroid dehydrogenase activity	0.0006	0.0001	5	0.0119795	0.0972531	MsG0180000003.01;MsG0380017331.01;MsG0580025511.01	3	up&down
MF	GO:0004170	dUTP diphosphatase activity	0.0006	0.0001	5	0.0119795	0.0972531	MsG0380012956.01;MsG0380015090.01;NewGene_4401	3	down
MF	GO:0004318	enoyl-[acyl-carrier-protein] reductase (NADH) activity	0.0006	0.0001	5	0.0119795	0.0972531	MsG0480021510.01;MsG0480021719.01;MsG0780038393.01	3	down
MF	GO:0004474	malate synthase activity	0.0006	0.0001	5	0.0119795	0.0972531	MsG0080048636.01;MsG0880043085.01;NewGene_2448	3	up&down
MF	GO:0004618	phosphoglycerate kinase activity	0.0006	0.0001	5	0.0119795	0.0972531	MsG0280009540.01;MsG0280009541.01;MsG0680031349.01	3	down
MF	GO:0004737	pyruvate decarboxylase activity	0.0006	0.0001	5	0.0119795	0.0972531	MsG0080048597.01;MsG0280006813.01;MsG0480018700.01	3	down
MF	GO:0004739	pyruvate dehydrogenase (acetyl-transferring) activity	0.0006	0.0001	5	0.0119795	0.0972531	MsG0380015750.01;MsG0580025903.01;MsG0780035919.01	3	down
MF	GO:0004749	ribose phosphate diphosphokinase activity	0.0006	0.0001	5	0.0119795	0.0972531	MsG0380013680.01;MsG0880042025.01;NewGene_12262	3	down
MF	GO:0008176	tRNA (guanine-N7-)-methyltransferase activity	0.0006	0.0001	5	0.0119795	0.0972531	MsG0680031349.01;MsG0880042026.01;MsG0880042297.01	3	down
MF	GO:0008379	thioredoxin peroxidase activity	0.0006	0.0001	5	0.0119795	0.0972531	MsG0180003296.01;MsG0680035702.01;MsG0780041173.01	3	down
MF	GO:0008963	phospho-N-acetylmuramoyl-pentapeptide-transferase activity	0.0006	0.0001	5	0.0119795	0.0972531	MsG0180002678.01;MsG0180002715.01;MsG0880044059.01	3	down
MF	GO:0016851	magnesium chelatase activity	0.0006	0.0001	5	0.0119795	0.0972531	MsG0080048059.01;MsG0280006805.01;MsG0580024327.01	3	down
MF	GO:0018826	methionine gamma-lyase activity	0.0006	0.0001	5	0.0119795	0.0972531	MsG0180004244.01;MsG0180004369.01;MsG0480023444.01	3	up&down
MF	GO:0043014	alpha-tubulin binding	0.0006	0.0001	5	0.0119795	0.0972531	MsG0280007632.01;MsG0480023469.01;NewGene_27015	3	down
MF	GO:0046524	sucrose-phosphate synthase activity	0.0006	0.0001	5	0.0119795	0.0972531	MsG0080048363.01;MsG0380013635.01;MsG0580029719.01	3	up&down
MF	GO:0051920	peroxiredoxin activity	0.0006	0.0001	5	0.0119795	0.0972531	MsG0380016478.01;MsG0480022820.01;MsG0880047318.01	3	up&down
BP	GO:0022607	cellular component assembly	0.0081	0.0054	1.51	0.0120629	0.150202	MsG0080048716.01;MsG0180001665.01;MsG0180003978.01;MsG0180006217.01;MsG0180006230.01;MsG0280010533.01;MsG0280010534.01;MsG0280011139.01;MsG0380016323.01;MsG0380016324.01;MsG0380016337.01;MsG0380016339.01;MsG0380016340.01;MsG0480018586.01;MsG0480021287.01;MsG0480021967.01;MsG0480022500.01;MsG0480023353.01;MsG0580024506.01;MsG0580025329.01;MsG0680030957.01;MsG0680034278.01;MsG0780041804.01;MsG08800…	30	up&down
MF	GO:0003996	acyl-CoA ligase activity	0.0007	0.0002	3.81	0.0120987	0.0972531	MsG0180001085.01;MsG0180005634.01;MsG0580024344.01;MsG0580024346.01	4	down
MF	GO:0004055	argininosuccinate synthase activity	0.0007	0.0002	3.81	0.0120987	0.0972531	MsG0580026250.01;MsG0880046236.01;MsG0880046237.01;MsG0880046238.01	4	down
MF	GO:0004861	cyclin-dependent protein serine/threonine kinase inhibitor activity	0.0007	0.0002	3.81	0.0120987	0.0972531	MsG0180004013.01;MsG0780038598.01;MsG0780038600.01;NewGene_9880	4	up&down
MF	GO:0008453	alanine-glyoxylate transaminase activity	0.0007	0.0002	3.81	0.0120987	0.0972531	MsG0380013473.01;NewGene_12042;NewGene_12900;NewGene_19357	4	up&down
MF	GO:0009540	zeaxanthin epoxidase [overall] activity	0.0007	0.0002	3.81	0.0120987	0.0972531	MsG0380016768.01;MsG0580024822.01;MsG0580024823.01;NewGene_23132	4	up&down
MF	GO:0102391	decanoate-CoA ligase activity	0.0007	0.0002	3.81	0.0120987	0.0972531	MsG0180001085.01;MsG0180005634.01;MsG0580024344.01;MsG0580024346.01	4	down
BP	GO:0007623	circadian rhythm	0.0027	0.0013	2.15	0.012171	0.150202	MsG0180005360.01;MsG0280008222.01;MsG0380018021.01;MsG0480020872.01;MsG0480022669.01;MsG0480022690.01;MsG0480023945.01;MsG0880043763.01;MsG0880045369.01;MsG0880045385.01	10	up&down
BP	GO:0009787	regulation of abscisic acid-activated signaling pathway	0.0027	0.0013	2.15	0.012171	0.150202	MsG0180000323.01;MsG0180001130.01;MsG0480022922.01;MsG0480023990.01;MsG0480023991.01;MsG0680031240.01;MsG0680031369.01;MsG0680031966.01;MsG0780039229.01;NewGene_12413	10	up
BP	GO:0007018	microtubule-based movement	0.0073	0.0047	1.54	0.0129359	0.150202	MsG0180000289.01;MsG0180000348.01;MsG0180003198.01;MsG0180004526.01;MsG0180004828.01;MsG0280010352.01;MsG0280010977.01;MsG0380014387.01;MsG0380017159.01;MsG0380018015.01;MsG0480021305.01;MsG0580024461.01;MsG0580024462.01;MsG0580024463.01;MsG0580025054.01;MsG0580025055.01;MsG0680035576.01;MsG0680035656.01;MsG0780041336.01;MsG0780041499.01;MsG0780041561.01;MsG0880045261.01;MsG0880045483.01;MsG08800…	27	up&down
BP	GO:0055114	oxidation-reduction process	0.014	0.0104	1.35	0.0131882	0.150202	MsG0080048899.01;MsG0080049004.01;MsG0180000197.01;MsG0180000304.01;MsG0180001500.01;MsG0180001539.01;MsG0180004021.01;MsG0180004987.01;MsG0180006217.01;MsG0280007054.01;MsG0280007321.01;MsG0280007481.01;MsG0280007779.01;MsG0280010152.01;MsG0380011844.01;MsG0380012122.01;MsG0380012513.01;MsG0380012902.01;MsG0380014792.01;MsG0380016216.01;MsG0380016773.01;MsG0380017197.01;MsG0380017790.01;MsG04800…	52	up&down
BP	GO:0000050	urea cycle	0.0008	0.0002	4.83	0.0132074	0.150202	MsG0580026250.01;MsG0880046236.01;MsG0880046238.01	3	down
BP	GO:0000053	argininosuccinate metabolic process	0.0008	0.0002	4.83	0.0132074	0.150202	MsG0580026250.01;MsG0880046236.01;MsG0880046238.01	3	down
BP	GO:0006024	glycosaminoglycan biosynthetic process	0.0008	0.0002	4.83	0.0132074	0.150202	MsG0580026328.01;MsG0780036480.01;MsG0780036481.01	3	down
BP	GO:0006097	glyoxylate cycle	0.0008	0.0002	4.83	0.0132074	0.150202	MsG0080048636.01;MsG0880043085.01;NewGene_2448	3	up&down
BP	GO:0006121	mitochondrial electron transport, succinate to ubiquinone	0.0008	0.0002	4.83	0.0132074	0.150202	MsG0380016930.01;MsG0480020327.01;MsG0580024956.01	3	down
BP	GO:0006168	adenine salvage	0.0008	0.0002	4.83	0.0132074	0.150202	MsG0380017207.01;MsG0380017404.01;NewGene_9675	3	down
BP	GO:0006183	GTP biosynthetic process	0.0008	0.0002	4.83	0.0132074	0.150202	MsG0480023688.01;MsG0780040162.01;MsG0880042771.01	3	down
BP	GO:0006226	dUMP biosynthetic process	0.0008	0.0002	4.83	0.0132074	0.150202	MsG0380012956.01;MsG0380015090.01;NewGene_4401	3	down
BP	GO:0009554	megasporogenesis	0.0008	0.0002	4.83	0.0132074	0.150202	MsG0580024773.01;MsG0880045943.01;MsG0880045958.01	3	down
BP	GO:0010104	regulation of ethylene-activated signaling pathway	0.0008	0.0002	4.83	0.0132074	0.150202	MsG0180004058.01;MsG0380017045.01;MsG0580028274.01	3	down
BP	GO:0010344	seed oilbody biogenesis	0.0008	0.0002	4.83	0.0132074	0.150202	MsG0680030367.01;MsG0780037521.01;MsG0880046305.01	3	up
BP	GO:0046081	dUTP catabolic process	0.0008	0.0002	4.83	0.0132074	0.150202	MsG0380012956.01;MsG0380015090.01;NewGene_4401	3	down
BP	GO:0071484	cellular response to light intensity	0.0008	0.0002	4.83	0.0132074	0.150202	MsG0180005822.01;MsG0480020691.01;MsG0480020705.01	3	down
BP	GO:1901001	negative regulation of response to salt stress	0.0008	0.0002	4.83	0.0132074	0.150202	MsG0380017015.01;MsG0680033744.01;MsG0680033745.01	3	up
BP	GO:2000636	positive regulation of primary miRNA processing	0.0008	0.0002	4.83	0.0132074	0.150202	MsG0180000621.01;MsG0180000622.01;NewGene_19272	3	up
BP	GO:0009250	glucan biosynthetic process	0.0016	0.0006	2.76	0.0135688	0.150202	MsG0380016323.01;MsG0380016324.01;MsG0380016337.01;MsG0380016339.01;MsG0380016340.01;MsG0480023353.01	6	down
BP	GO:0009902	chloroplast relocation	0.0016	0.0006	2.76	0.0135688	0.150202	MsG0380015548.01;MsG0480020872.01;MsG0480023990.01;MsG0480023991.01;MsG0880047366.01;NewGene_15991	6	up&down
BP	GO:0030388	fructose 1,6-bisphosphate metabolic process	0.0016	0.0006	2.76	0.0135688	0.150202	MsG0180005906.01;MsG0480021327.01;MsG0480022622.01;MsG0680032055.01;MsG0680032057.01;MsG0780038986.01	6	down
BP	GO:2000280	regulation of root development	0.0016	0.0006	2.76	0.0135688	0.150202	MsG0380016323.01;MsG0380016324.01;MsG0380016337.01;MsG0380016339.01;MsG0380016340.01;MsG0480023353.01	6	down
BP	GO:0009657	plastid organization	0.0035	0.0018	1.9	0.0136545	0.150202	MsG0180006217.01;MsG0380011844.01;MsG0380012122.01;MsG0380015548.01;MsG0480020872.01;MsG0480021967.01;MsG0480023990.01;MsG0480023991.01;MsG0680034910.01;NewGene_15991;NewGene_1643;NewGene_22049;NewGene_25022	13	up&down
BP	GO:0006672	ceramide metabolic process	0.0011	0.0003	3.68	0.0136673	0.150202	MsG0280007443.01;MsG0380011660.01;MsG0480023228.01;NewGene_25519	4	up&down
BP	GO:0006694	steroid biosynthetic process	0.0011	0.0003	3.68	0.0136673	0.150202	MsG0180000003.01;MsG0380017331.01;MsG0580025511.01;MsG0880045503.01	4	up&down
BP	GO:0010109	regulation of photosynthesis	0.0011	0.0003	3.68	0.0136673	0.150202	MsG0280007423.01;MsG0380017099.01;MsG0380017100.01;NewGene_23570	4	up&down
BP	GO:0010206	photosystem II repair	0.0011	0.0003	3.68	0.0136673	0.150202	MsG0180004909.01;MsG0480022805.01;MsG0780036265.01;MsG0880046791.01	4	up&down
BP	GO:0032958	inositol phosphate biosynthetic process	0.0011	0.0003	3.68	0.0136673	0.150202	MsG0180000126.01;MsG0380017792.01;MsG0880043259.01;MsG0880043682.01	4	up&down
BP	GO:0051513	regulation of monopolar cell growth	0.0011	0.0003	3.68	0.0136673	0.150202	MsG0180003921.01;MsG0380012557.01;MsG0680030550.01;MsG0680030965.01	4	up&down
BP	GO:0052746	inositol phosphorylation	0.0011	0.0003	3.68	0.0136673	0.150202	MsG0180000126.01;MsG0380017792.01;MsG0580024076.01;MsG0880045165.01	4	up&down
BP	GO:0055129	L-proline biosynthetic process	0.0011	0.0003	3.68	0.0136673	0.150202	MsG0480022895.01;MsG0780038866.01;MsG0780040428.01;NewGene_2767	4	up&down
BP	GO:0061085	regulation of histone H3-K27 methylation	0.0011	0.0003	3.68	0.0136673	0.150202	MsG0580027962.01;MsG0580028262.01;MsG0680032514.01;MsG0680035621.01	4	down
BP	GO:1902969	mitotic DNA replication	0.0011	0.0003	3.68	0.0136673	0.150202	MsG0480023262.01;MsG0480023296.01;NewGene_2760;NewGene_4223	4	down
MF	GO:0016620	oxidoreductase activity, acting on the aldehyde or oxo group of donors, NAD or NADP as acceptor	0.0017	0.0007	2.22	0.0137941	0.110213	MsG0080048037.01;MsG0280009526.01;MsG0380015843.01;MsG0380016221.01;MsG0380017962.01;MsG0880046373.01;MsG0880046428.01;MsG0880047605.01;NewGene_7210	9	down
BP	GO:0006541	glutamine metabolic process	0.003	0.0015	2.02	0.0139948	0.153099	MsG0080047999.01;MsG0180005220.01;MsG0180005240.01;MsG0180005930.01;MsG0380014802.01;MsG0380015163.01;MsG0380016294.01;MsG0380017302.01;MsG0480022614.01;MsG0580028450.01;MsG0680030304.01	11	up&down
CC	GO:0005783	endoplasmic reticulum	0.0221	0.0179	1.24	0.0140977	0.148388	MsG0080047874.01;MsG0080048716.01;MsG0080048996.01;MsG0180000045.01;MsG0180000047.01;MsG0180001085.01;MsG0180003901.01;MsG0180004058.01;MsG0180004155.01;MsG0180004790.01;MsG0180004815.01;MsG0180005375.01;MsG0180006257.01;MsG0280006363.01;MsG0280007779.01;MsG0280008418.01;MsG0280009514.01;MsG0280010022.01;MsG0280010906.01;MsG0280011227.01;MsG0280011306.01;MsG0380012835.01;MsG0380014778.01;MsG03800…	95	up&down
CC	GO:0070531	BRCA1-A complex	0.0012	0.0004	3	0.0141535	0.148388	MsG0080048958.01;MsG0280007617.01;MsG0380017259.01;MsG0780040771.01;NewGene_24921	5	up&down
BP	GO:0031401	positive regulation of protein modification process	0.0019	0.0008	2.51	0.0141574	0.154173	MsG0480022002.01;MsG0580027962.01;MsG0580028262.01;MsG0680032514.01;MsG0680035621.01;MsG0880047293.01;NewGene_23899	7	up&down
MF	GO:0046933	proton-transporting ATP synthase activity, rotational mechanism	0.0022	0.0011	1.95	0.0146212	0.116122	MsG0080049160.01;MsG0180005881.01;MsG0280007247.01;MsG0380012655.01;MsG0380013942.01;MsG0380014176.01;MsG0380014878.01;MsG0480018124.01;MsG0580030244.01;MsG0780041778.01;MsG0880046219.01;MsG0880047553.01	12	up&down
CC	GO:0099568	cytoplasmic region	0.0019	0.0008	2.27	0.0149256	0.153415	MsG0180006230.01;MsG0280007635.01;MsG0380016323.01;MsG0380016324.01;MsG0380016337.01;MsG0380016339.01;MsG0380016340.01;MsG0480023353.01	8	up&down
MF	GO:0016887	ATPase activity	0.0209	0.0172	1.21	0.015146	0.119573	MsG0080048912.01;MsG0080049137.01;MsG0080049150.01;MsG0180000289.01;MsG0180000348.01;MsG0180000402.01;MsG0180000537.01;MsG0180000627.01;MsG0180000722.01;MsG0180003198.01;MsG0180003336.01;MsG0180003508.01;MsG0180003535.01;MsG0180003776.01;MsG0180004526.01;MsG0180004752.01;MsG0180004828.01;MsG0180005051.01;MsG0180005183.01;MsG0180005847.01;MsG0180005848.01;MsG0180005881.01;MsG0280006367.01;MsG02800…	113	up&down
BP	GO:0030198	extracellular matrix organization	0.0027	0.0013	2.08	0.0155218	0.167509	MsG0080048716.01;MsG0280010186.01;MsG0380016323.01;MsG0380016324.01;MsG0380016337.01;MsG0380016339.01;MsG0380016340.01;MsG0480018586.01;MsG0480023353.01;MsG0580025873.01	10	up&down
BP	GO:0045229	external encapsulating structure organization	0.0027	0.0013	2.08	0.0155218	0.167509	MsG0080048716.01;MsG0280010152.01;MsG0380016323.01;MsG0380016324.01;MsG0380016337.01;MsG0380016339.01;MsG0380016340.01;MsG0480018586.01;MsG0480023353.01;NewGene_9834	10	up&down
MF	GO:0016760	cellulose synthase (UDP-forming) activity	0.0028	0.0016	1.79	0.0158341	0.12104	MsG0280008107.01;MsG0280008261.01;MsG0280009180.01;MsG0280009182.01;MsG0280010585.01;MsG0380011648.01;MsG0380013424.01;MsG0380014557.01;MsG0380017435.01;MsG0480021652.01;MsG0480021653.01;MsG0480021859.01;MsG0480022319.01;MsG0780041340.01;NewGene_3558	15	up&down
MF	GO:0004471	malate dehydrogenase (decarboxylating) (NAD+) activity	0.0009	0.0003	3.03	0.0158793	0.12104	MsG0380017686.01;MsG0780039642.01;MsG0880042015.01;NewGene_18361;NewGene_25271	5	up&down
MF	GO:0008773	[protein-PII] uridylyltransferase activity	0.0009	0.0003	3.03	0.0158793	0.12104	MsG0280011015.01;MsG0380016435.01;MsG0780036880.01;MsG0780037105.01;NewGene_9786	5	up&down
MF	GO:0033926	glycopeptide alpha-N-acetylgalactosaminidase activity	0.0009	0.0003	3.03	0.0158793	0.12104	MsG0180004676.01;MsG0180004677.01;MsG0380018045.01;MsG0480023395.01;MsG0580026001.01	5	up&down
MF	GO:0052634	C-19 gibberellin 2-beta-dioxygenase activity	0.0009	0.0003	3.03	0.0158793	0.12104	MsG0280009804.01;MsG0380014798.01;MsG0480022793.01;MsG0580029209.01;MsG0880044306.01	5	up&down
MF	GO:0102375	11-oxo-beta-amyrin 30-oxidase activity	0.0009	0.0003	3.03	0.0158793	0.12104	MsG0080047826.01;MsG0280009206.01;MsG0280009207.01;MsG0880043597.01;MsG0880043835.01	5	up&down
CC	GO:0000148	1,3-beta-D-glucan synthase complex	0.0021	0.001	2.11	0.0170357	0.171737	MsG0080048367.01;MsG0180006221.01;MsG0180006233.01;MsG0180006235.01;MsG0280009380.01;MsG0280009835.01;MsG0380013636.01;MsG0380016829.01;MsG0480023463.01	9	up&down
BP	GO:0006000	fructose metabolic process	0.0024	0.0011	2.15	0.0170465	0.178645	MsG0180003808.01;MsG0480021150.01;MsG0480022622.01;MsG0580028461.01;MsG0580028982.01;MsG0680032055.01;MsG0680032057.01;MsG0780038986.01;NewGene_4258	9	up&down
BP	GO:1901419	regulation of response to alcohol	0.0024	0.0011	2.15	0.0170465	0.178645	MsG0180001130.01;MsG0480022922.01;MsG0480023990.01;MsG0480023991.01;MsG0680031240.01;MsG0680031369.01;MsG0680031966.01;MsG0780039229.01;NewGene_12413	9	up
BP	GO:1903047	mitotic cell cycle process	0.0024	0.0011	2.15	0.0170465	0.178645	MsG0180006230.01;MsG0380016323.01;MsG0380016324.01;MsG0380016337.01;MsG0380016339.01;MsG0380016340.01;MsG0480023353.01;MsG0580025329.01;MsG0880045661.01	9	up&down
BP	GO:1905957	regulation of cellular response to alcohol	0.0024	0.0011	2.15	0.0170465	0.178645	MsG0180001130.01;MsG0480022922.01;MsG0480023990.01;MsG0480023991.01;MsG0680031240.01;MsG0680031369.01;MsG0680031966.01;MsG0780039229.01;NewGene_12413	9	up
CC	GO:0009505	plant-type cell wall	0.0074	0.0052	1.44	0.0176433	0.174505	MsG0080048819.01;MsG0180004349.01;MsG0180004351.01;MsG0180004741.01;MsG0180004768.01;MsG0180004815.01;MsG0180005076.01;MsG0280007882.01;MsG0280008764.01;MsG0280010152.01;MsG0380012444.01;MsG0380015645.01;MsG0480019635.01;MsG0480022682.01;MsG0480023861.01;MsG0480024024.01;MsG0580027615.01;MsG0580027616.01;MsG0580027618.01;MsG0680032461.01;MsG0680035653.01;MsG0780037479.01;MsG0780040276.01;MsG07800…	32	up&down
MF	GO:0000155	phosphorelay sensor kinase activity	0.0017	0.0008	2.14	0.0176811	0.12383	MsG0180000497.01;MsG0180004058.01;MsG0180005002.01;MsG0480019407.01;MsG0480022970.01;MsG0480022971.01;MsG0480023975.01;MsG0580025117.01;MsG0580030088.01	9	up&down
MF	GO:0015250	water channel activity	0.0017	0.0008	2.14	0.0176811	0.12383	MsG0180002325.01;MsG0180004224.01;MsG0180004225.01;MsG0180004352.01;MsG0480020797.01;MsG0480023653.01;MsG0580027125.01;MsG0680034456.01;NewGene_9261	9	up&down
BP	GO:0048646	anatomical structure formation involved in morphogenesis	0.004	0.0023	1.76	0.0179416	0.178645	MsG0080048716.01;MsG0380016323.01;MsG0380016324.01;MsG0380016337.01;MsG0380016339.01;MsG0380016340.01;MsG0480018586.01;MsG0480021287.01;MsG0480023353.01;MsG0580024506.01;MsG0780040436.01;MsG0880047539.01;NewGene_13606;NewGene_7883;NewGene_9891	15	up&down
BP	GO:0055085	transmembrane transport	0.0156	0.012	1.31	0.0180695	0.178645	MsG0080049150.01;MsG0180000627.01;MsG0180003336.01;MsG0180003508.01;MsG0180003535.01;MsG0180003776.01;MsG0180004752.01;MsG0180005051.01;MsG0180005183.01;MsG0180005308.01;MsG0180005820.01;MsG0180005821.01;MsG0180005822.01;MsG0280007986.01;MsG0280009434.01;MsG0280010127.01;MsG0280010177.01;MsG0280010234.01;MsG0280010251.01;MsG0280010944.01;MsG0280011267.01;MsG0280011349.01;MsG0380016557.01;MsG03800…	58	up&down
MF	GO:0019901	protein kinase binding	0.0024	0.0013	1.84	0.018269	0.12383	MsG0380015672.01;MsG0380016874.01;MsG0480019274.01;MsG0480020233.01;MsG0480022002.01;MsG0580027849.01;MsG0580028099.01;MsG0580028361.01;MsG0780039891.01;MsG0780041695.01;MsG0880041955.01;MsG0880046418.01;NewGene_17193	13	up&down
BP	GO:0006356	regulation of transcription by RNA polymerase I	0.0013	0.0005	2.93	0.0182811	0.178645	MsG0180004151.01;MsG0180004263.01;MsG0380014347.01;MsG0880047380.01;NewGene_12985	5	up
BP	GO:0009624	response to nematode	0.0013	0.0005	2.93	0.0182811	0.178645	MsG0180002483.01;MsG0180005308.01;MsG0480020537.01;MsG0680033744.01;MsG0680033745.01	5	up&down
BP	GO:1902275	regulation of chromatin organization	0.0013	0.0005	2.93	0.0182811	0.178645	MsG0580027962.01;MsG0580028262.01;MsG0680032514.01;MsG0680035621.01;NewGene_20127	5	down
CC	GO:0046658	anchored component of plasma membrane	0.0098	0.0072	1.37	0.0184142	0.178757	MsG0180000665.01;MsG0180000685.01;MsG0180000710.01;MsG0180004366.01;MsG0180004375.01;MsG0180005678.01;MsG0280007029.01;MsG0280009328.01;MsG0280009329.01;MsG0280010378.01;MsG0280010394.01;MsG0280010520.01;MsG0280010746.01;MsG0380015552.01;MsG0380016449.01;MsG0380016662.01;MsG0480020533.01;MsG0480021782.01;MsG0480021786.01;MsG0480021787.01;MsG0480021788.01;MsG0480021789.01;MsG0480021791.01;MsG04800…	42	up&down
BP	GO:0000281	mitotic cytokinesis	0.0022	0.001	2.24	0.0184414	0.178645	MsG0180006230.01;MsG0380016323.01;MsG0380016324.01;MsG0380016337.01;MsG0380016339.01;MsG0380016340.01;MsG0480023353.01;MsG0580025329.01	8	up&down
BP	GO:0000910	cytokinesis	0.0022	0.001	2.24	0.0184414	0.178645	MsG0180006230.01;MsG0380016323.01;MsG0380016324.01;MsG0380016337.01;MsG0380016339.01;MsG0380016340.01;MsG0480023353.01;MsG0580025329.01	8	up&down
BP	GO:0006893	Golgi to plasma membrane transport	0.0022	0.001	2.24	0.0184414	0.178645	MsG0180002228.01;MsG0380017461.01;MsG0380017498.01;MsG0480022180.01;MsG0480023916.01;MsG0580024837.01;MsG0580025329.01;MsG0880042838.01	8	up&down
BP	GO:0009637	response to blue light	0.0022	0.001	2.24	0.0184414	0.178645	MsG0180001130.01;MsG0180005360.01;MsG0280008222.01;MsG0480020872.01;MsG0480023945.01;MsG0480023990.01;MsG0480023991.01;MsG0780039975.01	8	up&down
BP	GO:0042445	hormone metabolic process	0.0022	0.001	2.24	0.0184414	0.178645	MsG0380016673.01;MsG0480023048.01;MsG0680031240.01;MsG0680031369.01;MsG0680031966.01;MsG0880044079.01;MsG0880044080.01;MsG0880044081.01	8	up&down
BP	GO:0045493	xylan catabolic process	0.0022	0.001	2.24	0.0184414	0.178645	MsG0280007882.01;MsG0380015645.01;MsG0480022682.01;MsG0580027615.01;MsG0580027616.01;MsG0580027618.01;MsG0780041354.01;NewGene_26343	8	down
BP	GO:0061640	cytoskeleton-dependent cytokinesis	0.0022	0.001	2.24	0.0184414	0.178645	MsG0180006230.01;MsG0380016323.01;MsG0380016324.01;MsG0380016337.01;MsG0380016339.01;MsG0380016340.01;MsG0480023353.01;MsG0580025329.01	8	up&down
BP	GO:0006749	glutathione metabolic process	0.0054	0.0033	1.61	0.0184796	0.178645	MsG0180004881.01;MsG0180004941.01;MsG0180004947.01;MsG0180006126.01;MsG0280009757.01;MsG0280009765.01;MsG0380015008.01;MsG0480021058.01;MsG0580024232.01;MsG0580025971.01;MsG0580029682.01;MsG0580029684.01;MsG0780038925.01;MsG0780038930.01;MsG0780038939.01;MsG0880044109.01;MsG0880044111.01;MsG0880047766.01;NewGene_19125;NewGene_19126	20	up&down
MF	GO:0043169	cation binding	0.0026	0.0014	1.79	0.0185308	0.12383	MsG0080048716.01;MsG0180004801.01;MsG0380014230.01;MsG0380014231.01;MsG0380015741.01;MsG0380017779.01;MsG0480018586.01;MsG0480021511.01;MsG0480021527.01;MsG0480021528.01;MsG0780041091.01;MsG0780041092.01;MsG0780041764.01;NewGene_23065	14	down
BP	GO:0009690	cytokinin metabolic process	0.0019	0.0008	2.37	0.0194703	0.178645	MsG0180000459.01;MsG0680031240.01;MsG0680031369.01;MsG0680031966.01;MsG0880044079.01;MsG0880044080.01;MsG0880044081.01	7	up&down
MF	GO:0051082	unfolded protein binding	0.0087	0.0065	1.34	0.0196335	0.12383	MsG0180000047.01;MsG0180000471.01;MsG0180004196.01;MsG0180004316.01;MsG0180004321.01;MsG0180004652.01;MsG0280006363.01;MsG0280006498.01;MsG0280006769.01;MsG0280007225.01;MsG0280007790.01;MsG0280009453.01;MsG0380016671.01;MsG0380016928.01;MsG0380017606.01;MsG0380017947.01;MsG0480018354.01;MsG0480019125.01;MsG0480022002.01;MsG0480022344.01;MsG0480022532.01;MsG0480023104.01;MsG0480023158.01;MsG04800…	47	up&down
BP	GO:0009817	defense response to fungus, incompatible interaction	0.0016	0.0006	2.58	0.0196938	0.178645	MsG0280010268.01;MsG0380015077.01;MsG0380015103.01;MsG0680030682.01;MsG0780037744.01;MsG0880047361.01	6	down
MF	GO:0019706	protein-cysteine S-palmitoyltransferase activity	0.0015	0.0007	2.22	0.0198429	0.12383	MsG0180005375.01;MsG0380016976.01;MsG0380017964.01;MsG0480022098.01;MsG0480022119.01;MsG0580026249.01;MsG0780040006.01;MsG0780040321.01	8	up&down
MF	GO:0005525	GTP binding	0.0155	0.0125	1.24	0.0198761	0.12383	MsG0080048256.01;MsG0080049129.01;MsG0080049130.01;MsG0180000113.01;MsG0180000445.01;MsG0180000446.01;MsG0180002042.01;MsG0180002793.01;MsG0180002912.01;MsG0180003353.01;MsG0180003708.01;MsG0180004984.01;MsG0180005255.01;MsG0180005435.01;MsG0180005512.01;MsG0180005741.01;MsG0280007589.01;MsG0280007638.01;MsG0280007707.01;MsG0280007875.01;MsG0280007876.01;MsG0280009270.01;MsG0280009751.01;MsG02800…	84	up&down
MF	GO:0004497	monooxygenase activity	0.0078	0.0057	1.37	0.0205843	0.12383	MsG0180000197.01;MsG0180001150.01;MsG0180001371.01;MsG0180001539.01;MsG0180002475.01;MsG0180003874.01;MsG0280007054.01;MsG0280007260.01;MsG0280007779.01;MsG0280009198.01;MsG0280009206.01;MsG0280009854.01;MsG0280009858.01;MsG0280009860.01;MsG0280010143.01;MsG0280010144.01;MsG0280010583.01;MsG0280010584.01;MsG0380015967.01;MsG0380017790.01;MsG0480019228.01;MsG0480019231.01;MsG0480023369.01;MsG04800…	42	up&down
MF	GO:0005524	ATP binding	0.1426	0.1337	1.07	0.0206462	0.12383	MsG0080047999.01;MsG0080048178.01;MsG0080048232.01;MsG0080048253.01;MsG0080048451.01;MsG0080048592.01;MsG0080048717.01;MsG0080048776.01;MsG0080048777.01;MsG0080048801.01;MsG0080048805.01;MsG0080048831.01;MsG0080048845.01;MsG0080048912.01;MsG0080049058.01;MsG0080049061.01;MsG0080049150.01;MsG0080049160.01;MsG0180000006.01;MsG0180000024.01;MsG0180000047.01;MsG0180000054.01;MsG0180000126.01;MsG01800…	772	up&down
CC	GO:0005677	chromatin silencing complex	0.0014	0.0006	2.49	0.0210377	0.191505	MsG0480022795.01;MsG0480022796.01;MsG0580027962.01;MsG0580028262.01;MsG0680032514.01;MsG0680035621.01	6	down
BP	GO:0032989	cellular component morphogenesis	0.0051	0.0032	1.61	0.0212906	0.178645	MsG0080048716.01;MsG0280006482.01;MsG0280007635.01;MsG0380016323.01;MsG0380016324.01;MsG0380016337.01;MsG0380016339.01;MsG0380016340.01;MsG0380017045.01;MsG0480018586.01;MsG0480019557.01;MsG0480021287.01;MsG0480023353.01;MsG0580024506.01;MsG0580025329.01;MsG0580028274.01;MsG0780041271.01;NewGene_13606;NewGene_24538	19	up&down
MF	GO:0000036	acyl carrier activity	0.0007	0.0002	3.33	0.021346	0.12383	MsG0180005903.01;MsG0780038455.01;MsG0780039872.01;MsG0880046684.01	4	up&down
MF	GO:0004325	ferrochelatase activity	0.0007	0.0002	3.33	0.021346	0.12383	MsG0380016896.01;MsG0480018907.01;MsG0480023531.01;NewGene_8457	4	up&down
MF	GO:0005048	signal sequence binding	0.0007	0.0002	3.33	0.021346	0.12383	MsG0280008922.01;MsG0880044342.01;MsG0880045683.01;MsG0880047615.01	4	up&down
MF	GO:0009815	1-aminocyclopropane-1-carboxylate oxidase activity	0.0007	0.0002	3.33	0.021346	0.12383	MsG0380016393.01;MsG0680035869.01;MsG0880046137.01;NewGene_25289	4	down
MF	GO:0016717	oxidoreductase activity, acting on paired donors, with oxidation of a pair of donors resulting in the reduction of molecular oxygen to two molecules of water	0.0007	0.0002	3.33	0.021346	0.12383	MsG0380014792.01;MsG0780039247.01;MsG0780039248.01;MsG0780040579.01	4	up&down
MF	GO:0051777	ent-kaurenoate oxidase activity	0.0007	0.0002	3.33	0.021346	0.12383	MsG0280007779.01;MsG0580024665.01;MsG0580024666.01;MsG0580024673.01	4	down
MF	GO:0102485	dATP phosphohydrolase activity	0.0007	0.0002	3.33	0.021346	0.12383	MsG0680031709.01;MsG0680031711.01;MsG0780040027.01;MsG0780040136.01	4	down
MF	GO:0102486	dCTP phosphohydrolase activity	0.0007	0.0002	3.33	0.021346	0.12383	MsG0680031709.01;MsG0680031711.01;MsG0780040027.01;MsG0780040136.01	4	down
MF	GO:0102487	dUTP phosphohydrolase activity	0.0007	0.0002	3.33	0.021346	0.12383	MsG0680031709.01;MsG0680031711.01;MsG0780040027.01;MsG0780040136.01	4	down
MF	GO:0102488	dTTP phosphohydrolase activity	0.0007	0.0002	3.33	0.021346	0.12383	MsG0680031709.01;MsG0680031711.01;MsG0780040027.01;MsG0780040136.01	4	down
MF	GO:0102489	GTP phosphohydrolase activity	0.0007	0.0002	3.33	0.021346	0.12383	MsG0680031709.01;MsG0680031711.01;MsG0780040027.01;MsG0780040136.01	4	down
MF	GO:0102490	8-oxo-dGTP phosphohydrolase activity	0.0007	0.0002	3.33	0.021346	0.12383	MsG0680031709.01;MsG0680031711.01;MsG0780040027.01;MsG0780040136.01	4	down
MF	GO:0102491	dGTP phosphohydrolase activity	0.0007	0.0002	3.33	0.021346	0.12383	MsG0680031709.01;MsG0680031711.01;MsG0780040027.01;MsG0780040136.01	4	down
BP	GO:0009734	auxin-activated signaling pathway	0.0075	0.0051	1.47	0.0216789	0.178645	MsG0180000076.01;MsG0180003578.01;MsG0180003781.01;MsG0180003906.01;MsG0180004158.01;MsG0180004160.01;MsG0180004272.01;MsG0180004748.01;MsG0280006783.01;MsG0280008452.01;MsG0380015161.01;MsG0480020788.01;MsG0480020825.01;MsG0480022138.01;MsG0480023832.01;MsG0580026558.01;MsG0580027927.01;MsG0580028330.01;MsG0780038810.01;MsG0780040674.01;MsG0780040694.01;MsG0780040698.01;MsG0880042986.01;MsG08800…	28	up&down
CC	GO:0005960	glycine cleavage complex	0.0007	0.0002	4.05	0.0219192	0.191505	MsG0180000417.01;MsG0480022167.01;MsG0580024678.01	3	down
CC	GO:0008275	gamma-tubulin small complex	0.0007	0.0002	4.05	0.0219192	0.191505	MsG0880042088.01;MsG0880042089.01;MsG0880042414.01	3	down
CC	GO:0009514	glyoxysome	0.0007	0.0002	4.05	0.0219192	0.191505	MsG0080048880.01;MsG0480020295.01;NewGene_2448	3	up&down
CC	GO:0033178	proton-transporting two-sector ATPase complex, catalytic domain	0.0007	0.0002	4.05	0.0219192	0.191505	MsG0480023663.01;MsG0580024362.01;MsG0580024363.01	3	down
CC	GO:0090404	pollen tube tip	0.0007	0.0002	4.05	0.0219192	0.191505	MsG0280009794.01;MsG0380017045.01;MsG0580028274.01	3	down
BP	GO:0044085	cellular component biogenesis	0.0094	0.0067	1.4	0.022304	0.178645	MsG0080048716.01;MsG0180001665.01;MsG0180003978.01;MsG0180004151.01;MsG0180004263.01;MsG0180006217.01;MsG0180006230.01;MsG0280010533.01;MsG0280010534.01;MsG0280011139.01;MsG0380016323.01;MsG0380016324.01;MsG0380016337.01;MsG0380016339.01;MsG0380016340.01;MsG0480018586.01;MsG0480021287.01;MsG0480021967.01;MsG0480022500.01;MsG0480023353.01;MsG0580024506.01;MsG0580025329.01;MsG0680030957.01;MsG06800…	35	up&down
MF	GO:0000064	L-ornithine transmembrane transporter activity	0.0004	0.0001	6.67	0.0225006	0.12383	MsG0580025559.01;MsG0880045188.01	2	down
MF	GO:0003842	1-pyrroline-5-carboxylate dehydrogenase activity	0.0004	0.0001	6.67	0.0225006	0.12383	MsG0080048037.01;MsG0880046428.01	2	down
MF	GO:0003855	3-dehydroquinate dehydratase activity	0.0004	0.0001	6.67	0.0225006	0.12383	MsG0480022489.01;MsG0480022490.01	2	down
MF	GO:0003865	3-oxo-5-alpha-steroid 4-dehydrogenase activity	0.0004	0.0001	6.67	0.0225006	0.12383	MsG0080047874.01;MsG0480021355.01	2	down
MF	GO:0003879	ATP phosphoribosyltransferase activity	0.0004	0.0001	6.67	0.0225006	0.12383	MsG0280006328.01;NewGene_24094	2	down
MF	GO:0003977	UDP-N-acetylglucosamine diphosphorylase activity	0.0004	0.0001	6.67	0.0225006	0.12383	MsG0480022806.01;MsG0480023148.01	2	down
MF	GO:0004109	coproporphyrinogen oxidase activity	0.0004	0.0001	6.67	0.0225006	0.12383	MsG0380015710.01;MsG0580030199.01	2	down
MF	GO:0004157	dihydropyrimidinase activity	0.0004	0.0001	6.67	0.0225006	0.12383	MsG0580029601.01;MsG0580029602.01	2	down
MF	GO:0004451	isocitrate lyase activity	0.0004	0.0001	6.67	0.0225006	0.12383	MsG0080048880.01;MsG0480020295.01	2	down
MF	GO:0004657	proline dehydrogenase activity	0.0004	0.0001	6.67	0.0225006	0.12383	MsG0680031116.01;MsG0780036812.01	2	up
MF	GO:0004719	protein-L-isoaspartate (D-aspartate) O-methyltransferase activity	0.0004	0.0001	6.67	0.0225006	0.12383	MsG0380015737.01;MsG0880046265.01	2	up&down
MF	GO:0004807	triose-phosphate isomerase activity	0.0004	0.0001	6.67	0.0225006	0.12383	MsG0280011028.01;MsG0780041014.01	2	down
MF	GO:0004853	uroporphyrinogen decarboxylase activity	0.0004	0.0001	6.67	0.0225006	0.12383	MsG0180000117.01;MsG0280010016.01	2	down
MF	GO:0008235	metalloexopeptidase activity	0.0004	0.0001	6.67	0.0225006	0.12383	MsG0280008912.01;MsG0880047595.01	2	down
MF	GO:0008759	UDP-3-O-[3-hydroxymyristoyl] N-acetylglucosamine deacetylase activity	0.0004	0.0001	6.67	0.0225006	0.12383	MsG0180001167.01;MsG0180001168.01	2	down
MF	GO:0009025	tagatose-bisphosphate aldolase activity	0.0004	0.0001	6.67	0.0225006	0.12383	MsG0680034482.01;MsG0680034603.01	2	down
MF	GO:0010291	carotene beta-ring hydroxylase activity	0.0004	0.0001	6.67	0.0225006	0.12383	MsG0780039795.01;MsG0880047112.01	2	down
MF	GO:0010331	gibberellin binding	0.0004	0.0001	6.67	0.0225006	0.12383	MsG0180004541.01;MsG0780040621.01	2	up&down
MF	GO:0010349	L-galactose dehydrogenase activity	0.0004	0.0001	6.67	0.0225006	0.12383	MsG0480022586.01;MsG0480022587.01	2	down
MF	GO:0016710	trans-cinnamate 4-monooxygenase activity	0.0004	0.0001	6.67	0.0225006	0.12383	MsG0180005984.01;MsG0580028603.01	2	up&down
MF	GO:0016756	glutathione gamma-glutamylcysteinyltransferase activity	0.0004	0.0001	6.67	0.0225006	0.12383	MsG0780040760.01;MsG0780040762.01	2	up&down
MF	GO:0016813	hydrolase activity, acting on carbon-nitrogen (but not peptide) bonds, in linear amidines	0.0004	0.0001	6.67	0.0225006	0.12383	MsG0480019185.01;MsG0880046099.01	2	down
MF	GO:0017005	3'-tyrosyl-DNA phosphodiesterase activity	0.0004	0.0001	6.67	0.0225006	0.12383	MsG0080048890.01;MsG0480023539.01	2	up&down
MF	GO:0019148	D-cysteine desulfhydrase activity	0.0004	0.0001	6.67	0.0225006	0.12383	MsG0380016249.01;NewGene_3324	2	up&down
MF	GO:0030794	(S)-coclaurine-N-methyltransferase activity	0.0004	0.0001	6.67	0.0225006	0.12383	MsG0380017295.01;NewGene_25449	2	down
MF	GO:0033818	beta-ketoacyl-acyl-carrier-protein synthase III activity	0.0004	0.0001	6.67	0.0225006	0.12383	MsG0280011475.01;MsG0480018200.01	2	up&down
MF	GO:0035299	inositol pentakisphosphate 2-kinase activity	0.0004	0.0001	6.67	0.0225006	0.12383	MsG0180000126.01;MsG0380017792.01	2	down
MF	GO:0042286	glutamate-1-semialdehyde 2,1-aminomutase activity	0.0004	0.0001	6.67	0.0225006	0.12383	MsG0380018058.01;NewGene_25406	2	down
MF	GO:0043399	tRNA A64-2'-O-ribosylphosphate transferase activity	0.0004	0.0001	6.67	0.0225006	0.12383	MsG0080048888.01;MsG0480023806.01	2	up
MF	GO:0043916	DNA-7-methylguanine glycosylase activity	0.0004	0.0001	6.67	0.0225006	0.12383	MsG0580024969.01;MsG0780040599.01	2	up
MF	GO:0046429	4-hydroxy-3-methylbut-2-en-1-yl diphosphate synthase activity	0.0004	0.0001	6.67	0.0225006	0.12383	MsG0280010904.01;MsG0280010905.01	2	down
MF	GO:0046507	UDPsulfoquinovose synthase activity	0.0004	0.0001	6.67	0.0225006	0.12383	MsG0780040402.01;MsG0780040404.01	2	down
MF	GO:0047159	1-alkenylglycerophosphocholine O-acyltransferase activity	0.0004	0.0001	6.67	0.0225006	0.12383	MsG0180000175.01;NewGene_7351	2	up
MF	GO:0047268	galactinol-raffinose galactosyltransferase activity	0.0004	0.0001	6.67	0.0225006	0.12383	MsG0780041220.01;MsG0780041376.01	2	up
MF	GO:0047893	flavonol 3-O-glucosyltransferase activity	0.0004	0.0001	6.67	0.0225006	0.12383	MsG0580029668.01;MsG0580029670.01	2	up
MF	GO:0050088	mannose-6-phosphate 6-reductase activity	0.0004	0.0001	6.67	0.0225006	0.12383	MsG0080047875.01;MsG0480021356.01	2	down
MF	GO:0050200	plasmalogen synthase activity	0.0004	0.0001	6.67	0.0225006	0.12383	MsG0180000175.01;NewGene_7351	2	up
MF	GO:0051018	protein kinase A binding	0.0004	0.0001	6.67	0.0225006	0.12383	MsG0880047293.01;NewGene_23899	2	down
MF	GO:0051499	D-aminoacyl-tRNA deacylase activity	0.0004	0.0001	6.67	0.0225006	0.12383	MsG0280008127.01;MsG0880045122.01	2	down
MF	GO:0052636	arabinosyltransferase activity	0.0004	0.0001	6.67	0.0225006	0.12383	MsG0580025273.01;MsG0880045478.01	2	down
MF	GO:0052821	DNA-7-methyladenine glycosylase activity	0.0004	0.0001	6.67	0.0225006	0.12383	MsG0580024969.01;MsG0780040599.01	2	up
MF	GO:0052822	DNA-3-methylguanine glycosylase activity	0.0004	0.0001	6.67	0.0225006	0.12383	MsG0580024969.01;MsG0780040599.01	2	up
MF	GO:0071522	ureidoglycine aminohydrolase activity	0.0004	0.0001	6.67	0.0225006	0.12383	MsG0880046099.01;NewGene_6695	2	up&down
MF	GO:0102360	daphnetin 3-O-glucosyltransferase activity	0.0004	0.0001	6.67	0.0225006	0.12383	MsG0580029668.01;MsG0580029670.01	2	up
MF	GO:0102425	myricetin 3-O-glucosyltransferase activity	0.0004	0.0001	6.67	0.0225006	0.12383	MsG0580029668.01;MsG0580029670.01	2	up
BP	GO:0048437	floral organ development	0.0035	0.002	1.78	0.0236662	0.178645	MsG0080048440.01;MsG0180003435.01;MsG0380016323.01;MsG0380016324.01;MsG0380016337.01;MsG0380016339.01;MsG0380016340.01;MsG0480023353.01;MsG0680033744.01;MsG0680033745.01;MsG0780040436.01;MsG0780041054.01;NewGene_9891	13	up&down
MF	GO:0004713	protein tyrosine kinase activity	0.0009	0.0003	2.78	0.0239099	0.129437	MsG0180000202.01;MsG0280008862.01;MsG0480023762.01;NewGene_20545;NewGene_21998	5	up&down
MF	GO:0016618	hydroxypyruvate reductase activity	0.0009	0.0003	2.78	0.0239099	0.129437	MsG0180006042.01;MsG0280011303.01;MsG0380011516.01;MsG0380011518.01;MsG0580024643.01	5	down
MF	GO:0048037	obsolete cofactor binding	0.0009	0.0003	2.78	0.0239099	0.129437	MsG0180004989.01;MsG0180005822.01;MsG0380014209.01;MsG0480020872.01;NewGene_13536	5	up&down
MF	GO:0140078	class I DNA-(apurinic or apyrimidinic site) endonuclease activity	0.0009	0.0003	2.78	0.0239099	0.129437	MsG0180002714.01;MsG0180005036.01;MsG0280011416.01;MsG0380015715.01;MsG0380016195.01	5	down
BP	GO:0006491	N-glycan processing	0.0011	0.0003	3.22	0.024005	0.178645	MsG0480018251.01;MsG0480022210.01;MsG0480022211.01;MsG0880047432.01	4	down
BP	GO:0007050	cell cycle arrest	0.0011	0.0003	3.22	0.024005	0.178645	MsG0180004013.01;MsG0780038598.01;MsG0780038600.01;NewGene_9880	4	up&down
BP	GO:0009396	folic acid-containing compound biosynthetic process	0.0011	0.0003	3.22	0.024005	0.178645	MsG0180000996.01;MsG0180005220.01;MsG0180005240.01;MsG0780040916.01	4	up&down
BP	GO:0009688	abscisic acid biosynthetic process	0.0011	0.0003	3.22	0.024005	0.178645	MsG0380016768.01;MsG0580024822.01;MsG0580024823.01;NewGene_23132	4	up&down
BP	GO:0009800	cinnamic acid biosynthetic process	0.0011	0.0003	3.22	0.024005	0.178645	MsG0180005188.01;MsG0180005189.01;MsG0780040942.01;MsG0780040943.01	4	up&down
BP	GO:0010048	vernalization response	0.0011	0.0003	3.22	0.024005	0.178645	MsG0580027962.01;MsG0580028262.01;MsG0680032514.01;MsG0680035621.01	4	down
BP	GO:0031056	regulation of histone modification	0.0011	0.0003	3.22	0.024005	0.178645	MsG0580027962.01;MsG0580028262.01;MsG0680032514.01;MsG0680035621.01	4	down
BP	GO:0031058	positive regulation of histone modification	0.0011	0.0003	3.22	0.024005	0.178645	MsG0580027962.01;MsG0580028262.01;MsG0680032514.01;MsG0680035621.01	4	down
BP	GO:0031060	regulation of histone methylation	0.0011	0.0003	3.22	0.024005	0.178645	MsG0580027962.01;MsG0580028262.01;MsG0680032514.01;MsG0680035621.01	4	down
BP	GO:0031062	positive regulation of histone methylation	0.0011	0.0003	3.22	0.024005	0.178645	MsG0580027962.01;MsG0580028262.01;MsG0680032514.01;MsG0680035621.01	4	down
BP	GO:0031204	posttranslational protein targeting to membrane, translocation	0.0011	0.0003	3.22	0.024005	0.178645	MsG0480019275.01;MsG0480023093.01;MsG0880044342.01;MsG0880045683.01	4	down
BP	GO:0042793	plastid transcription	0.0011	0.0003	3.22	0.024005	0.178645	MsG0280006996.01;MsG0280008081.01;MsG0380016543.01;MsG0580026720.01	4	down
BP	GO:0051571	positive regulation of histone H3-K4 methylation	0.0011	0.0003	3.22	0.024005	0.178645	MsG0580027962.01;MsG0580028262.01;MsG0680032514.01;MsG0680035621.01	4	down
BP	GO:0061087	positive regulation of histone H3-K27 methylation	0.0011	0.0003	3.22	0.024005	0.178645	MsG0580027962.01;MsG0580028262.01;MsG0680032514.01;MsG0680035621.01	4	down
BP	GO:0070143	mitochondrial alanyl-tRNA aminoacylation	0.0011	0.0003	3.22	0.024005	0.178645	MsG0480021501.01;MsG0480021537.01;MsG0480021726.01;MsG0580025154.01	4	up&down
CC	GO:0005744	TIM23 mitochondrial import inner membrane translocase complex	0.0012	0.0004	2.7	0.0240342	0.20321	MsG0180004220.01;MsG0180004346.01;MsG0180004498.01;MsG0280011144.01;MsG0880042658.01	5	up&down
CC	GO:0016471	vacuolar proton-transporting V-type ATPase complex	0.0012	0.0004	2.7	0.0240342	0.20321	MsG0480020853.01;MsG0480020854.01;MsG0780036184.01;MsG0780040926.01;NewGene_16471	5	down
BP	GO:0000255	allantoin metabolic process	0.0005	0.0001	6.44	0.0240849	0.178645	MsG0880042061.01;MsG0880046099.01	2	down
BP	GO:0001676	long-chain fatty acid metabolic process	0.0005	0.0001	6.44	0.0240849	0.178645	MsG0580024543.01;NewGene_7883	2	down
BP	GO:0005991	trehalose metabolic process	0.0005	0.0001	6.44	0.0240849	0.178645	MsG0480023727.01;MsG0780036017.01	2	down
BP	GO:0006208	pyrimidine nucleobase catabolic process	0.0005	0.0001	6.44	0.0240849	0.178645	MsG0580029601.01;MsG0580029602.01	2	down
BP	GO:0006489	dolichyl diphosphate biosynthetic process	0.0005	0.0001	6.44	0.0240849	0.178645	MsG0180002678.01;MsG0880044059.01	2	down
BP	GO:0006562	proline catabolic process	0.0005	0.0001	6.44	0.0240849	0.178645	MsG0680031116.01;MsG0780036812.01	2	up
BP	GO:0006680	glucosylceramide catabolic process	0.0005	0.0001	6.44	0.0240849	0.178645	MsG0180004004.01;MsG0180004005.01	2	up
BP	GO:0009234	menaquinone biosynthetic process	0.0005	0.0001	6.44	0.0240849	0.178645	MsG0880045101.01;MsG0880045328.01	2	down
BP	GO:0009264	deoxyribonucleotide catabolic process	0.0005	0.0001	6.44	0.0240849	0.178645	MsG0680032558.01;MsG0880047294.01	2	up&down
BP	GO:0009649	entrainment of circadian clock	0.0005	0.0001	6.44	0.0240849	0.178645	MsG0280008383.01;MsG0380015465.01	2	up&down
BP	GO:0010133	proline catabolic process to glutamate	0.0005	0.0001	6.44	0.0240849	0.178645	MsG0080048037.01;MsG0880046428.01	2	down
BP	GO:0010136	ureide catabolic process	0.0005	0.0001	6.44	0.0240849	0.178645	MsG0880046099.01;NewGene_6695	2	up&down
BP	GO:0010253	UDP-rhamnose biosynthetic process	0.0005	0.0001	6.44	0.0240849	0.178645	MsG0880044331.01;MsG0880046194.01	2	down
BP	GO:0010254	nectary development	0.0005	0.0001	6.44	0.0240849	0.178645	MsG0780040436.01;NewGene_9891	2	up
BP	GO:0010275	NAD(P)H dehydrogenase complex assembly	0.0005	0.0001	6.44	0.0240849	0.178645	MsG0680030957.01;MsG0880046876.01	2	down
BP	GO:0010325	raffinose family oligosaccharide biosynthetic process	0.0005	0.0001	6.44	0.0240849	0.178645	MsG0180004541.01;MsG0780040621.01	2	up&down
BP	GO:0010432	bract development	0.0005	0.0001	6.44	0.0240849	0.178645	MsG0780040436.01;NewGene_9891	2	up
BP	GO:0010433	bract morphogenesis	0.0005	0.0001	6.44	0.0240849	0.178645	MsG0780040436.01;NewGene_9891	2	up
BP	GO:0010434	bract formation	0.0005	0.0001	6.44	0.0240849	0.178645	MsG0780040436.01;NewGene_9891	2	up
BP	GO:0010559	regulation of glycoprotein biosynthetic process	0.0005	0.0001	6.44	0.0240849	0.178645	MsG0880047293.01;NewGene_23899	2	down
BP	GO:0010560	positive regulation of glycoprotein biosynthetic process	0.0005	0.0001	6.44	0.0240849	0.178645	MsG0880047293.01;NewGene_23899	2	down
BP	GO:0015918	sterol transport	0.0005	0.0001	6.44	0.0240849	0.178645	MsG0580029335.01;MsG0580029421.01	2	down
BP	GO:0016095	polyprenol catabolic process	0.0005	0.0001	6.44	0.0240849	0.178645	MsG0080047874.01;MsG0480021355.01	2	down
BP	GO:0019303	D-ribose catabolic process	0.0005	0.0001	6.44	0.0240849	0.178645	MsG0280009888.01;MsG0280009908.01	2	down
BP	GO:0019354	siroheme biosynthetic process	0.0005	0.0001	6.44	0.0240849	0.178645	MsG0380012513.01;MsG0780037625.01	2	up
BP	GO:0019632	shikimate metabolic process	0.0005	0.0001	6.44	0.0240849	0.178645	MsG0480022489.01;MsG0480022490.01	2	down
BP	GO:0019747	regulation of isoprenoid metabolic process	0.0005	0.0001	6.44	0.0240849	0.178645	NewGene_23250;NewGene_25022	2	down
BP	GO:0019853	L-ascorbic acid biosynthetic process	0.0005	0.0001	6.44	0.0240849	0.178645	MsG0480022586.01;MsG0480022587.01	2	down
BP	GO:0019988	charged-tRNA amino acid modification	0.0005	0.0001	6.44	0.0240849	0.178645	MsG0080048888.01;MsG0480023806.01	2	up
BP	GO:0031540	regulation of anthocyanin biosynthetic process	0.0005	0.0001	6.44	0.0240849	0.178645	MsG0580025329.01;MsG0580025985.01	2	up&down
BP	GO:0032194	ubiquinone biosynthetic process via 3,4-dihydroxy-5-polyprenylbenzoate	0.0005	0.0001	6.44	0.0240849	0.178645	MsG0480022646.01;MsG0480022647.01	2	down
BP	GO:0032889	regulation of vacuole fusion, non-autophagic	0.0005	0.0001	6.44	0.0240849	0.178645	MsG0280009241.01;MsG0780041076.01	2	down
BP	GO:0034260	negative regulation of GTPase activity	0.0005	0.0001	6.44	0.0240849	0.178645	MsG0880047293.01;NewGene_23899	2	down
BP	GO:0034337	RNA folding	0.0005	0.0001	6.44	0.0240849	0.178645	MsG0380016166.01;MsG0480023616.01	2	down
BP	GO:0042371	vitamin K biosynthetic process	0.0005	0.0001	6.44	0.0240849	0.178645	MsG0480022646.01;MsG0480022647.01	2	down
BP	GO:0042450	arginine biosynthetic process via ornithine	0.0005	0.0001	6.44	0.0240849	0.178645	MsG0380017061.01;MsG0380017785.01	2	down
BP	GO:0042737	drug catabolic process	0.0005	0.0001	6.44	0.0240849	0.178645	MsG0880043032.01;MsG0880046099.01	2	down
BP	GO:0043132	NAD transport	0.0005	0.0001	6.44	0.0240849	0.178645	MsG0580029148.01;MsG0580029149.01	2	down
BP	GO:0043419	urea catabolic process	0.0005	0.0001	6.44	0.0240849	0.178645	MsG0380016207.01;MsG0380016208.01	2	down
BP	GO:0045026	plasma membrane fusion	0.0005	0.0001	6.44	0.0240849	0.178645	MsG0580025329.01;NewGene_9611	2	up
BP	GO:0045828	positive regulation of isoprenoid metabolic process	0.0005	0.0001	6.44	0.0240849	0.178645	NewGene_23250;NewGene_25022	2	down
BP	GO:0046166	glyceraldehyde-3-phosphate biosynthetic process	0.0005	0.0001	6.44	0.0240849	0.178645	MsG0280011028.01;MsG0780041014.01	2	down
BP	GO:0046938	phytochelatin biosynthetic process	0.0005	0.0001	6.44	0.0240849	0.178645	MsG0780040760.01;MsG0780040762.01	2	up&down
BP	GO:0051016	barbed-end actin filament capping	0.0005	0.0001	6.44	0.0240849	0.178645	MsG0180005334.01;MsG0780041528.01	2	down
BP	GO:0060049	regulation of protein glycosylation	0.0005	0.0001	6.44	0.0240849	0.178645	MsG0880047293.01;NewGene_23899	2	down
BP	GO:0060050	positive regulation of protein glycosylation	0.0005	0.0001	6.44	0.0240849	0.178645	MsG0880047293.01;NewGene_23899	2	down
BP	GO:0060178	regulation of exocyst localization	0.0005	0.0001	6.44	0.0240849	0.178645	MsG0380016879.01;MsG0480023503.01	2	down
BP	GO:0061041	regulation of wound healing	0.0005	0.0001	6.44	0.0240849	0.178645	MsG0880047293.01;NewGene_23899	2	down
BP	GO:0061936	fusion of sperm to egg plasma membrane involved in double fertilization forming a zygote and endosperm	0.0005	0.0001	6.44	0.0240849	0.178645	MsG0580025329.01;NewGene_9611	2	up
BP	GO:0071457	cellular response to ozone	0.0005	0.0001	6.44	0.0240849	0.178645	MsG0480020691.01;MsG0480020705.01	2	down
BP	GO:0080183	response to photooxidative stress	0.0005	0.0001	6.44	0.0240849	0.178645	MsG0880045361.01;NewGene_25361	2	down
BP	GO:0090283	regulation of protein glycosylation in Golgi	0.0005	0.0001	6.44	0.0240849	0.178645	MsG0880047293.01;NewGene_23899	2	down
BP	GO:0090284	positive regulation of protein glycosylation in Golgi	0.0005	0.0001	6.44	0.0240849	0.178645	MsG0880047293.01;NewGene_23899	2	down
BP	GO:0090303	positive regulation of wound healing	0.0005	0.0001	6.44	0.0240849	0.178645	MsG0880047293.01;NewGene_23899	2	down
BP	GO:0098849	cellular detoxification of cadmium ion	0.0005	0.0001	6.44	0.0240849	0.178645	MsG0780040760.01;MsG0780040762.01	2	up&down
BP	GO:1903018	regulation of glycoprotein metabolic process	0.0005	0.0001	6.44	0.0240849	0.178645	MsG0880047293.01;NewGene_23899	2	down
BP	GO:1903020	positive regulation of glycoprotein metabolic process	0.0005	0.0001	6.44	0.0240849	0.178645	MsG0880047293.01;NewGene_23899	2	down
BP	GO:1903034	regulation of response to wounding	0.0005	0.0001	6.44	0.0240849	0.178645	MsG0880047293.01;NewGene_23899	2	down
BP	GO:1903036	positive regulation of response to wounding	0.0005	0.0001	6.44	0.0240849	0.178645	MsG0880047293.01;NewGene_23899	2	down
BP	GO:1903730	regulation of phosphatidate phosphatase activity	0.0005	0.0001	6.44	0.0240849	0.178645	MsG0580027963.01;MsG0580028263.01	2	up
BP	GO:1903862	positive regulation of oxidative phosphorylation	0.0005	0.0001	6.44	0.0240849	0.178645	MsG0280009540.01;MsG0680031349.01	2	down
BP	GO:1990575	mitochondrial L-ornithine transmembrane transport	0.0005	0.0001	6.44	0.0240849	0.178645	MsG0580025559.01;MsG0880045188.01	2	down
BP	GO:2000114	regulation of establishment of cell polarity	0.0005	0.0001	6.44	0.0240849	0.178645	MsG0880047293.01;NewGene_23899	2	down
MF	GO:0003690	double-stranded DNA binding	0.0054	0.0037	1.44	0.0248352	0.1339	MsG0080048086.01;MsG0080048890.01;MsG0080048932.01;MsG0180004475.01;MsG0180005283.01;MsG0180005548.01;MsG0280007063.01;MsG0280007064.01;MsG0280007972.01;MsG0280008013.01;MsG0280008024.01;MsG0280008079.01;MsG0380018021.01;MsG0480022149.01;MsG0480022215.01;MsG0480022998.01;MsG0480023539.01;MsG0480023943.01;MsG0580025068.01;MsG0580025690.01;MsG0580029285.01;MsG0580029355.01;MsG0580029727.01;MsG07800…	29	up&down
BP	GO:0042742	defense response to bacterium	0.0086	0.0061	1.41	0.0250501	0.185231	MsG0180000557.01;MsG0280007612.01;MsG0280008436.01;MsG0280011022.01;MsG0380014547.01;MsG0380016269.01;MsG0380016323.01;MsG0380016324.01;MsG0380016337.01;MsG0380016339.01;MsG0380016340.01;MsG0480020953.01;MsG0480020997.01;MsG0480021803.01;MsG0480023353.01;MsG0580024085.01;MsG0580024590.01;MsG0580024759.01;MsG0680032489.01;MsG0780036815.01;MsG0780038145.01;MsG0780038836.01;MsG0780040436.01;MsG08800…	32	up&down
MF	GO:0004721	phosphoprotein phosphatase activity	0.0028	0.0016	1.69	0.025163	0.135118	MsG0080047987.01;MsG0180003167.01;MsG0180004085.01;MsG0280007112.01;MsG0280007328.01;MsG0280009345.01;MsG0380014909.01;MsG0480023975.01;MsG0580029200.01;MsG0580029330.01;MsG0780038317.01;MsG0780041070.01;NewGene_15383;NewGene_17671;NewGene_17673	15	up&down
MF	GO:0005388	calcium transmembrane transporter activity, phosphorylative mechanism	0.0015	0.0007	2.13	0.0254366	0.136036	MsG0080048178.01;MsG0380017212.01;MsG0380017225.01;MsG0480018253.01;MsG0480023306.01;MsG0580030081.01;MsG0780040679.01;NewGene_18152	8	up&down
MF	GO:0031490	chromatin DNA binding	0.0024	0.0014	1.77	0.0256008	0.136263	MsG0180000807.01;MsG0180005264.01;MsG0180005992.01;MsG0180006085.01;MsG0280006601.01;MsG0280011440.01;MsG0380013505.01;MsG0480020699.01;MsG0480022826.01;MsG0580027902.01;MsG0780041764.01;MsG0880047672.01;NewGene_22853	13	up&down
BP	GO:0009555	pollen development	0.0059	0.0039	1.52	0.0258301	0.190411	MsG0080048716.01;MsG0180001130.01;MsG0280007211.01;MsG0280008436.01;MsG0280010643.01;MsG0380016323.01;MsG0380016324.01;MsG0380016337.01;MsG0380016339.01;MsG0380016340.01;MsG0380016400.01;MsG0480018586.01;MsG0480022795.01;MsG0480022796.01;MsG0480023353.01;MsG0580024590.01;MsG0580029727.01;MsG0780040898.01;MsG0880047234.01;MsG0880047615.01;NewGene_20922;NewGene_9611	22	up&down
BP	GO:0006073	cellular glucan metabolic process	0.0019	0.0008	2.26	0.0260314	0.191306	MsG0380016323.01;MsG0380016324.01;MsG0380016337.01;MsG0380016339.01;MsG0380016340.01;MsG0480023353.01;MsG0780036017.01	7	down
MF	GO:0001727	lipid kinase activity	0.0006	0.0001	4	0.0266092	0.136263	MsG0280006618.01;MsG0380011660.01;MsG0780039772.01	3	up&down
MF	GO:0003906	DNA-(apurinic or apyrimidinic site) endonuclease activity	0.0006	0.0001	4	0.0266092	0.136263	MsG0180002714.01;MsG0280011416.01;MsG0380015715.01	3	down
MF	GO:0004367	glycerol-3-phosphate dehydrogenase [NAD+] activity	0.0006	0.0001	4	0.0266092	0.136263	MsG0480019906.01;MsG0580028345.01;MsG0680031381.01	3	up&down
MF	GO:0004566	beta-glucuronidase activity	0.0006	0.0001	4	0.0266092	0.136263	MsG0280008764.01;MsG0380012444.01;MsG0880046858.01	3	down
MF	GO:0004617	phosphoglycerate dehydrogenase activity	0.0006	0.0001	4	0.0266092	0.136263	MsG0380011516.01;MsG0380011518.01;MsG0480018128.01	3	down
MF	GO:0008836	diaminopimelate decarboxylase activity	0.0006	0.0001	4	0.0266092	0.136263	MsG0180002486.01;MsG0180002487.01;MsG0880045251.01	3	down
MF	GO:0032450	maltose alpha-glucosidase activity	0.0006	0.0001	4	0.0266092	0.136263	MsG0280007755.01;MsG0580025334.01;MsG0580025337.01	3	down
MF	GO:0035671	enone reductase activity	0.0006	0.0001	4	0.0266092	0.136263	MsG0180000304.01;MsG0380017197.01;MsG0880045073.01	3	up&down
MF	GO:0051724	NAD transmembrane transporter activity	0.0006	0.0001	4	0.0266092	0.136263	MsG0580027354.01;MsG0580027357.01;MsG0580027358.01	3	up
MF	GO:0052793	pectin acetylesterase activity	0.0006	0.0001	4	0.0266092	0.136263	MsG0180004741.01;MsG0780041449.01;MsG0880047280.01	3	down
MF	GO:0016747	transferase activity, transferring acyl groups other than amino-acyl groups	0.0063	0.0045	1.39	0.0270509	0.137993	MsG0080047786.01;MsG0080047787.01;MsG0180001619.01;MsG0180001620.01;MsG0180001633.01;MsG0180004168.01;MsG0180006168.01;MsG0280006369.01;MsG0280006991.01;MsG0280009108.01;MsG0280010654.01;MsG0280010658.01;MsG0380012208.01;MsG0380013373.01;MsG0380013835.01;MsG0380017154.01;MsG0380017336.01;MsG0580024217.01;MsG0680034760.01;MsG0780036556.01;MsG0780036557.01;MsG0780036588.01;MsG0780036593.01;MsG07800…	34	up&down
BP	GO:0071496	cellular response to external stimulus	0.0024	0.0012	2	0.0273008	0.195775	MsG0180002483.01;MsG0180004003.01;MsG0380015702.01;MsG0380017045.01;MsG0580028274.01;MsG0680033744.01;MsG0680033745.01;MsG0780038639.01;MsG0880042061.01	9	up&down
BP	GO:0009082	branched-chain amino acid biosynthetic process	0.0013	0.0005	2.68	0.0273999	0.195775	MsG0180004556.01;MsG0280010643.01;MsG0580024706.01;NewGene_24585;NewGene_25005	5	down
BP	GO:0019243	methylglyoxal catabolic process to D-lactate via S-lactoyl-glutathione	0.0013	0.0005	2.68	0.0273999	0.195775	MsG0280007255.01;MsG0480023821.01;MsG0880047656.01;NewGene_18673;NewGene_3478	5	up&down
BP	GO:0019750	chloroplast localization	0.0013	0.0005	2.68	0.0273999	0.195775	MsG0380015548.01;MsG0480020872.01;MsG0480023990.01;MsG0480023991.01;NewGene_15991	5	up&down
BP	GO:0051346	negative regulation of hydrolase activity	0.0013	0.0005	2.68	0.0273999	0.195775	MsG0380017106.01;MsG0480022002.01;MsG0880044237.01;MsG0880047293.01;NewGene_23899	5	up&down
BP	GO:0051644	plastid localization	0.0013	0.0005	2.68	0.0273999	0.195775	MsG0380015548.01;MsG0480020872.01;MsG0480023990.01;MsG0480023991.01;NewGene_15991	5	up&down
BP	GO:0051667	establishment of plastid localization	0.0013	0.0005	2.68	0.0273999	0.195775	MsG0380015548.01;MsG0480020872.01;MsG0480023990.01;MsG0480023991.01;NewGene_15991	5	up&down
BP	GO:0009900	dehiscence	0.0016	0.0007	2.42	0.0274567	0.195775	MsG0380016323.01;MsG0380016324.01;MsG0380016337.01;MsG0380016339.01;MsG0380016340.01;MsG0480023353.01	6	down
BP	GO:0033692	cellular polysaccharide biosynthetic process	0.0016	0.0007	2.42	0.0274567	0.195775	MsG0380016323.01;MsG0380016324.01;MsG0380016337.01;MsG0380016339.01;MsG0380016340.01;MsG0480023353.01	6	down
BP	GO:0034637	cellular carbohydrate biosynthetic process	0.0016	0.0007	2.42	0.0274567	0.195775	MsG0380016323.01;MsG0380016324.01;MsG0380016337.01;MsG0380016339.01;MsG0380016340.01;MsG0480023353.01	6	down
MF	GO:0005216	ion channel activity	0.0017	0.0008	2	0.0277383	0.140957	MsG0180000986.01;MsG0680034769.01;MsG0680034816.01;MsG0780036387.01;MsG0880043019.01;MsG0880043020.01;MsG0880044538.01;MsG0880044558.01;NewGene_16453	9	up&down
MF	GO:0004491	methylmalonate-semialdehyde dehydrogenase (acylating) activity	0.0013	0.0006	2.22	0.0287146	0.144809	MsG0480022610.01;NewGene_11163;NewGene_13602;NewGene_24527;NewGene_26911;NewGene_7732;NewGene_8716	7	up&down
MF	GO:0004712	protein serine/threonine/tyrosine kinase activity	0.0013	0.0006	2.22	0.0287146	0.144809	MsG0180006081.01;MsG0380014879.01;MsG0580025151.01;MsG0680030469.01;MsG0680030478.01;MsG0880046342.01;NewGene_25152	7	up&down
MF	GO:0005102	signaling receptor binding	0.0018	0.001	1.9	0.0291338	0.146366	MsG0180000557.01;MsG0380016323.01;MsG0380016324.01;MsG0380016337.01;MsG0380016339.01;MsG0380016340.01;MsG0480022002.01;MsG0480023353.01;MsG0780041764.01;NewGene_19272	10	up&down
BP	GO:0006072	glycerol-3-phosphate metabolic process	0.0008	0.0002	3.87	0.0292112	0.198818	MsG0480019906.01;MsG0580028345.01;MsG0680031381.01	3	up&down
BP	GO:0006086	acetyl-CoA biosynthetic process from pyruvate	0.0008	0.0002	3.87	0.0292112	0.198818	MsG0380015750.01;MsG0580025903.01;MsG0780035919.01	3	down
BP	GO:0006729	tetrahydrobiopterin biosynthetic process	0.0008	0.0002	3.87	0.0292112	0.198818	MsG0180002099.01;MsG0180002546.01;MsG0580024953.01	3	down
BP	GO:0007188	adenylate cyclase-modulating G protein-coupled receptor signaling pathway	0.0008	0.0002	3.87	0.0292112	0.198818	MsG0180000445.01;MsG0180000446.01;MsG0580025409.01	3	down
BP	GO:0009088	threonine biosynthetic process	0.0008	0.0002	3.87	0.0292112	0.198818	MsG0380015875.01;MsG0480023009.01;MsG0680031795.01	3	down
BP	GO:0009682	induced systemic resistance	0.0008	0.0002	3.87	0.0292112	0.198818	MsG0780040436.01;NewGene_9834;NewGene_9891	3	up
BP	GO:0010236	plastoquinone biosynthetic process	0.0008	0.0002	3.87	0.0292112	0.198818	MsG0280009864.01;MsG0480022646.01;MsG0480022647.01	3	down
BP	GO:0030497	fatty acid elongation	0.0008	0.0002	3.87	0.0292112	0.198818	MsG0380016216.01;MsG0480020842.01;MsG0880045259.01	3	down
BP	GO:0033540	fatty acid beta-oxidation using acyl-CoA oxidase	0.0008	0.0002	3.87	0.0292112	0.198818	MsG0480021940.01;MsG0480022258.01;MsG0580024543.01	3	down
BP	GO:0035352	NAD transmembrane transport	0.0008	0.0002	3.87	0.0292112	0.198818	MsG0580027354.01;MsG0580027357.01;MsG0580027358.01	3	up
BP	GO:0035494	SNARE complex disassembly	0.0008	0.0002	3.87	0.0292112	0.198818	MsG0480022397.01;MsG0480022398.01;MsG0480022399.01	3	down
BP	GO:0046168	glycerol-3-phosphate catabolic process	0.0008	0.0002	3.87	0.0292112	0.198818	MsG0480019906.01;MsG0580028345.01;MsG0680031381.01	3	up&down
BP	GO:0046506	sulfolipid biosynthetic process	0.0008	0.0002	3.87	0.0292112	0.198818	MsG0480018606.01;MsG0780040402.01;MsG0780040404.01	3	down
BP	GO:0051973	positive regulation of telomerase activity	0.0008	0.0002	3.87	0.0292112	0.198818	MsG0280006367.01;MsG0280006368.01;MsG0480022500.01	3	up&down
BP	GO:1900055	regulation of leaf senescence	0.0008	0.0002	3.87	0.0292112	0.198818	MsG0780036017.01;MsG0880046574.01;MsG0880046630.01	3	up&down
BP	GO:1900865	chloroplast RNA modification	0.0008	0.0002	3.87	0.0292112	0.198818	MsG0080048811.01;MsG0480021803.01;MsG0580030202.01	3	down
BP	GO:0003333	amino acid transmembrane transport	0.0057	0.0037	1.52	0.029719	0.201701	MsG0180001065.01;MsG0180001066.01;MsG0180002404.01;MsG0280006631.01;MsG0280006666.01;MsG0280011423.01;MsG0380014624.01;MsG0380015431.01;MsG0380015541.01;MsG0480018609.01;MsG0580025156.01;MsG0580030058.01;MsG0680031056.01;MsG0780040440.01;MsG0880046268.01;NewGene_12835;NewGene_14346;NewGene_25123;NewGene_4638;NewGene_7537;NewGene_8455	21	up&down
CC	GO:0005684	U2-type spliceosomal complex	0.0021	0.0011	1.94	0.030004	0.231563	MsG0180005106.01;MsG0180005160.01;MsG0280006708.01;MsG0280007585.01;MsG0380014336.01;MsG0480022077.01;MsG0680032846.01;NewGene_1057;NewGene_19272	9	up
CC	GO:0005938	cell cortex	0.0021	0.0011	1.94	0.030004	0.231563	MsG0180006230.01;MsG0280007635.01;MsG0380016323.01;MsG0380016324.01;MsG0380016337.01;MsG0380016339.01;MsG0380016340.01;MsG0480023353.01;NewGene_17193	9	up&down
MF	GO:0015171	amino acid transmembrane transporter activity	0.0046	0.0032	1.46	0.0304256	0.152279	MsG0180001065.01;MsG0180001066.01;MsG0180001103.01;MsG0180002404.01;MsG0180006010.01;MsG0280006631.01;MsG0280006666.01;MsG0280007871.01;MsG0280011027.01;MsG0280011423.01;MsG0380011826.01;MsG0380014624.01;MsG0380015431.01;MsG0380015541.01;MsG0480018609.01;MsG0580025156.01;MsG0580030058.01;MsG0680031056.01;MsG0680031269.01;MsG0780040440.01;MsG0880046268.01;MsG0880047149.01;NewGene_4638;NewGene_7537…	25	up&down
BP	GO:2000028	regulation of photoperiodism, flowering	0.0022	0.001	2.06	0.0306023	0.207109	MsG0180000557.01;MsG0380016323.01;MsG0380016324.01;MsG0380016337.01;MsG0380016339.01;MsG0380016340.01;MsG0480023353.01;MsG0580025089.01	8	up&down
MF	GO:0046982	protein heterodimerization activity	0.0094	0.0073	1.29	0.0308656	0.153901	MsG0180003671.01;MsG0180003711.01;MsG0180003920.01;MsG0180004009.01;MsG0180005048.01;MsG0180005083.01;MsG0180005546.01;MsG0280007919.01;MsG0280010340.01;MsG0280010342.01;MsG0280010345.01;MsG0280010346.01;MsG0280010347.01;MsG0280010451.01;MsG0280010980.01;MsG0380014289.01;MsG0380014681.01;MsG0380014684.01;MsG0380014703.01;MsG0380015234.01;MsG0380016957.01;MsG0480018474.01;MsG0480020531.01;MsG04800…	51	up&down
CC	GO:0035838	growing cell tip	0.0014	0.0006	2.31	0.0311499	0.231563	MsG0280009794.01;MsG0380017045.01;MsG0480021287.01;MsG0580024506.01;MsG0580028274.01;NewGene_13606	6	up&down
MF	GO:0016810	hydrolase activity, acting on carbon-nitrogen (but not peptide) bonds	0.0011	0.0005	2.35	0.0318495	0.158212	MsG0380012149.01;MsG0380012150.01;MsG0380016673.01;MsG0880042061.01;MsG0880046099.01;NewGene_17316	6	down
MF	GO:0032549	ribonucleoside binding	0.0015	0.0007	2.05	0.0320411	0.158569	MsG0080048298.01;MsG0180000165.01;MsG0180000166.01;MsG0380013961.01;MsG0380017365.01;MsG0480022842.01;MsG0680032935.01;NewGene_25076	8	up&down
BP	GO:0009607	response to biotic stimulus	0.0105	0.0079	1.34	0.0332696	0.224527	MsG0180000557.01;MsG0180002483.01;MsG0180005308.01;MsG0180005395.01;MsG0280008436.01;MsG0280010177.01;MsG0280011022.01;MsG0380012624.01;MsG0380016269.01;MsG0380016323.01;MsG0380016324.01;MsG0380016337.01;MsG0380016339.01;MsG0380016340.01;MsG0380016874.01;MsG0480020953.01;MsG0480020997.01;MsG0480022501.01;MsG0480022842.01;MsG0480023353.01;MsG0580024590.01;MsG0580024759.01;MsG0580029870.01;MsG06800…	39	up&down
MF	GO:0004724	magnesium-dependent protein serine/threonine phosphatase activity	0.0039	0.0026	1.51	0.0333915	0.164337	MsG0180000245.01;MsG0180001712.01;MsG0180004641.01;MsG0180004762.01;MsG0280007813.01;MsG0280007832.01;MsG0280010170.01;MsG0380014805.01;MsG0380016505.01;MsG0380017457.01;MsG0380017494.01;MsG0480022661.01;MsG0580025214.01;MsG0580025883.01;MsG0580027847.01;MsG0580028355.01;MsG0580028453.01;MsG0780037727.01;MsG0780039305.01;MsG0780041502.01;MsG0880044434.01	21	up&down
BP	GO:0005976	polysaccharide metabolic process	0.0024	0.0013	1.93	0.033785	0.227364	MsG0180002483.01;MsG0380016323.01;MsG0380016324.01;MsG0380016337.01;MsG0380016339.01;MsG0380016340.01;MsG0480023353.01;MsG0780036017.01;MsG0780038103.01	9	down
MF	GO:0004784	superoxide dismutase activity	0.0007	0.0002	2.96	0.0339231	0.164337	MsG0380015868.01;MsG0480020691.01;MsG0480020705.01;MsG0680031689.01	4	down
MF	GO:0016297	acyl-[acyl-carrier-protein] hydrolase activity	0.0007	0.0002	2.96	0.0339231	0.164337	MsG0180005903.01;MsG0580027406.01;MsG0780038455.01;MsG0880046684.01	4	up&down
MF	GO:0048040	UDP-glucuronate decarboxylase activity	0.0007	0.0002	2.96	0.0339231	0.164337	MsG0080048212.01;MsG0180004859.01;MsG0180005818.01;MsG0880047057.01	4	up&down
MF	GO:0050662	obsolete coenzyme binding	0.0007	0.0002	2.96	0.0339231	0.164337	MsG0180004989.01;MsG0480020872.01;MsG0880045503.01;NewGene_13536	4	down
BP	GO:0044264	cellular polysaccharide metabolic process	0.0019	0.0009	2.15	0.0339511	0.227843	MsG0380016323.01;MsG0380016324.01;MsG0380016337.01;MsG0380016339.01;MsG0380016340.01;MsG0480023353.01;MsG0780036017.01	7	down
MF	GO:0004332	fructose-bisphosphate aldolase activity	0.0009	0.0004	2.56	0.0341498	0.164337	MsG0180005906.01;MsG0480021327.01;MsG0480021331.01;MsG0780041081.01;MsG0780041082.01	5	down
MF	GO:0045486	naringenin 3-dioxygenase activity	0.0009	0.0004	2.56	0.0341498	0.164337	MsG0380016520.01;MsG0880042881.01;MsG0880045643.01;MsG0880045644.01;MsG0880045645.01	5	up&down
MF	GO:0005351	carbohydrate:proton symporter activity	0.0026	0.0016	1.67	0.0341978	0.164337	MsG0080047877.01;MsG0180005308.01;MsG0380011656.01;MsG0380017973.01;MsG0380018076.01;MsG0480021334.01;MsG0480021849.01;MsG0480022515.01;MsG0480023819.01;MsG0580025229.01;MsG0580026920.01;MsG0680031354.01;MsG0780039956.01;MsG0880045749.01	14	up&down
CC	GO:0000221	vacuolar proton-transporting V-type ATPase, V1 domain	0.0005	0.0001	5.4	0.034348	0.231563	MsG0880045769.01;MsG0880045770.01	2	down
CC	GO:0001669	acrosomal vesicle	0.0005	0.0001	5.4	0.034348	0.231563	MsG0280010533.01;MsG0280010534.01	2	down
CC	GO:0002177	manchette	0.0005	0.0001	5.4	0.034348	0.231563	MsG0280010533.01;MsG0280010534.01	2	down
CC	GO:0005971	ribonucleoside-diphosphate reductase complex	0.0005	0.0001	5.4	0.034348	0.231563	MsG0380011719.01;MsG0480023414.01	2	up
CC	GO:0008290	F-actin capping protein complex	0.0005	0.0001	5.4	0.034348	0.231563	MsG0180005334.01;MsG0780041528.01	2	down
CC	GO:0010005	cortical microtubule, transverse to long axis	0.0005	0.0001	5.4	0.034348	0.231563	MsG0380013855.01;MsG0380013910.01	2	down
CC	GO:0031082	BLOC complex	0.0005	0.0001	5.4	0.034348	0.231563	MsG0180001500.01;MsG0380012902.01	2	down
CC	GO:0035618	root hair	0.0005	0.0001	5.4	0.034348	0.231563	MsG0380017045.01;MsG0580028274.01	2	down
CC	GO:0035619	root hair tip	0.0005	0.0001	5.4	0.034348	0.231563	MsG0380017045.01;MsG0580028274.01	2	down
CC	GO:0097223	obsolete sperm part	0.0005	0.0001	5.4	0.034348	0.231563	MsG0280010533.01;MsG0280010534.01	2	down
CC	GO:1905202	methylcrotonoyl-CoA carboxylase complex	0.0005	0.0001	5.4	0.034348	0.231563	MsG0080048885.01;MsG0080048886.01	2	up&down
CC	GO:1990071	TRAPPII protein complex	0.0005	0.0001	5.4	0.034348	0.231563	MsG0280010255.01;MsG0380015435.01	2	down
MF	GO:0010181	FMN binding	0.0024	0.0014	1.7	0.0348922	0.167069	MsG0180005239.01;MsG0280009776.01;MsG0380012400.01;MsG0380017098.01;MsG0480020872.01;MsG0480021225.01;MsG0480022543.01;MsG0580024176.01;MsG0580024178.01;MsG0880043622.01;MsG0880044675.01;MsG0880045369.01;MsG0880045385.01	13	up&down
MF	GO:0046556	alpha-L-arabinofuranosidase activity	0.0018	0.001	1.85	0.0350801	0.167364	MsG0280007882.01;MsG0380015645.01;MsG0480021086.01;MsG0480022682.01;MsG0580027615.01;MsG0580027616.01;MsG0580027618.01;MsG0680031544.01;MsG0780041354.01;NewGene_26343	10	up&down
CC	GO:0005747	mitochondrial respiratory chain complex I	0.0016	0.0008	2.1	0.035339	0.231563	MsG0180003777.01;MsG0280007490.01;MsG0280011419.01;MsG0480022960.01;MsG0480023221.01;MsG0680032809.01;MsG0680035577.01	7	down
CC	GO:0044463	obsolete cell projection part	0.0016	0.0008	2.1	0.035339	0.231563	MsG0180003978.01;MsG0280009794.01;MsG0380015741.01;MsG0380017045.01;MsG0580025329.01;MsG0580028274.01;NewGene_9611	7	up&down
CC	GO:0120038	obsolete plasma membrane bounded cell projection part	0.0016	0.0008	2.1	0.035339	0.231563	MsG0180003978.01;MsG0280009794.01;MsG0380015741.01;MsG0380017045.01;MsG0580025329.01;MsG0580028274.01;NewGene_9611	7	up&down
MF	GO:0017137	Rab GTPase binding	0.0022	0.0013	1.74	0.0353436	0.167931	MsG0180003803.01;MsG0180004437.01;MsG0180006225.01;MsG0280008053.01;MsG0280010246.01;MsG0280010391.01;MsG0380016574.01;MsG0380016619.01;MsG0480023030.01;MsG0480023179.01;MsG0480023729.01;NewGene_25175	12	up&down
MF	GO:0004707	MAP kinase activity	0.002	0.0011	1.79	0.0354521	0.167931	MsG0280007142.01;MsG0280009909.01;MsG0380017798.01;MsG0480020857.01;MsG0480020868.01;MsG0480023065.01;MsG0580025363.01;MsG0680035044.01;MsG0680035238.01;MsG0880043126.01;NewGene_25127	11	up&down
BP	GO:0006006	glucose metabolic process	0.0027	0.0015	1.84	0.0359147	0.239408	MsG0280009526.01;MsG0380016221.01;MsG0380017962.01;MsG0680035565.01;MsG0780037751.01;MsG0780040121.01;MsG0880042500.01;MsG0880046247.01;NewGene_20824;NewGene_7210	10	up&down
BP	GO:0044262	cellular carbohydrate metabolic process	0.0027	0.0015	1.84	0.0359147	0.239408	MsG0180004677.01;MsG0380016323.01;MsG0380016324.01;MsG0380016337.01;MsG0380016339.01;MsG0380016340.01;MsG0480023353.01;MsG0780036017.01;MsG0880046469.01;NewGene_2448	10	up&down
BP	GO:0009414	response to water deprivation	0.0049	0.0031	1.55	0.0359743	0.239408	MsG0180002483.01;MsG0180004003.01;MsG0180005427.01;MsG0180005992.01;MsG0280007423.01;MsG0380014258.01;MsG0380014678.01;MsG0380016323.01;MsG0380016324.01;MsG0380016337.01;MsG0380016339.01;MsG0380016340.01;MsG0480018398.01;MsG0480023353.01;MsG0480023653.01;MsG0780041340.01;MsG0880046553.01;NewGene_20761	18	up&down
MF	GO:0004338	glucan exo-1,3-beta-glucosidase activity	0.0013	0.0006	2.12	0.0368096	0.173125	MsG0380014708.01;MsG0380015911.01;MsG0580027607.01;MsG0580027714.01;MsG0580027716.01;MsG0580028034.01;NewGene_19789	7	down
MF	GO:0008320	protein transmembrane transporter activity	0.0013	0.0006	2.12	0.0368096	0.173125	MsG0180004498.01;MsG0280008922.01;MsG0280011144.01;MsG0480018577.01;MsG0880042658.01;MsG0880044342.01;MsG0880045683.01	7	up&down
BP	GO:0006090	pyruvate metabolic process	0.0016	0.0007	2.27	0.0369973	0.244181	MsG0380017686.01;MsG0880042015.01;MsG0880046968.01;MsG0880046969.01;MsG0880046970.01;NewGene_25271	6	up&down
BP	GO:0006526	arginine biosynthetic process	0.0016	0.0007	2.27	0.0369973	0.244181	MsG0180000600.01;MsG0180003676.01;MsG0580026250.01;MsG0880046236.01;MsG0880046237.01;MsG0880046238.01	6	down
BP	GO:0009767	photosynthetic electron transport chain	0.0016	0.0007	2.27	0.0369973	0.244181	MsG0080049063.01;MsG0280010353.01;MsG0380013940.01;MsG0480018120.01;MsG0480022647.01;MsG0880043032.01	6	up&down
BP	GO:0043067	regulation of programmed cell death	0.003	0.0017	1.77	0.0372516	0.245184	MsG0180000557.01;MsG0380011844.01;MsG0380012122.01;MsG0380016323.01;MsG0380016324.01;MsG0380016337.01;MsG0380016339.01;MsG0380016340.01;MsG0480022002.01;MsG0480023353.01;MsG0880044237.01	11	up&down
CC	GO:0005779	integral component of peroxisomal membrane	0.0012	0.0005	2.45	0.037452	0.236539	MsG0180000176.01;MsG0580026095.01;MsG0580029635.01;MsG0780039462.01;NewGene_19526	5	up&down
CC	GO:0030870	Mre11 complex	0.0012	0.0005	2.45	0.037452	0.236539	MsG0080047912.01;MsG0280010282.01;MsG0280010283.01;MsG0380016140.01;NewGene_1551	5	up&down
CC	GO:0042644	chloroplast nucleoid	0.0012	0.0005	2.45	0.037452	0.236539	MsG0180000833.01;MsG0180000834.01;MsG0380015868.01;MsG0480023314.01;MsG0580026720.01	5	down
BP	GO:0046323	glucose import	0.004	0.0025	1.61	0.03791	0.245925	MsG0080047877.01;MsG0380011656.01;MsG0380016130.01;MsG0380017973.01;MsG0380018076.01;MsG0480021334.01;MsG0480021849.01;MsG0480022515.01;MsG0480023819.01;MsG0580025229.01;MsG0580026920.01;MsG0680031354.01;MsG0780035950.01;MsG0780039956.01;MsG0880045749.01	15	up&down
BP	GO:0009269	response to desiccation	0.0011	0.0004	2.86	0.0379801	0.245925	MsG0580029588.01;MsG0780039774.01;MsG0780039775.01;MsG0880043101.01	4	up&down
BP	GO:0051415	microtubule nucleation by interphase microtubule organizing center	0.0011	0.0004	2.86	0.0379801	0.245925	MsG0880042088.01;MsG0880042089.01;MsG0880042414.01;MsG0880047264.01	4	up&down
BP	GO:0051569	regulation of histone H3-K4 methylation	0.0011	0.0004	2.86	0.0379801	0.245925	MsG0580027962.01;MsG0580028262.01;MsG0680032514.01;MsG0680035621.01	4	down
BP	GO:0070417	cellular response to cold	0.0011	0.0004	2.86	0.0379801	0.245925	MsG0580027962.01;MsG0580028262.01;MsG0680032514.01;MsG0680035621.01	4	down
BP	GO:1905269	positive regulation of chromatin organization	0.0011	0.0004	2.86	0.0379801	0.245925	MsG0580027962.01;MsG0580028262.01;MsG0680032514.01;MsG0680035621.01	4	down
BP	GO:0099402	plant organ development	0.0075	0.0054	1.4	0.0383992	0.247969	MsG0080048440.01;MsG0180003435.01;MsG0180004677.01;MsG0280010467.01;MsG0380016323.01;MsG0380016324.01;MsG0380016337.01;MsG0380016339.01;MsG0380016340.01;MsG0380016874.01;MsG0380017045.01;MsG0480021764.01;MsG0480022966.01;MsG0480023353.01;MsG0580025569.01;MsG0580028274.01;MsG0680033619.01;MsG0680033620.01;MsG0680033744.01;MsG0680033745.01;MsG0780038892.01;MsG0780040436.01;MsG0780041054.01;MsG08800…	28	up&down
BP	GO:0008202	steroid metabolic process	0.0013	0.0005	2.48	0.0389569	0.248225	MsG0180000304.01;MsG0380017197.01;MsG0480021486.01;MsG0480021740.01;MsG0880045503.01	5	up&down
BP	GO:0009773	photosynthetic electron transport in photosystem I	0.0013	0.0005	2.48	0.0389569	0.248225	MsG0180001137.01;MsG0280011036.01;MsG0380013111.01;MsG0780040159.01;MsG0880046219.01	5	up&down
BP	GO:0032012	regulation of ARF protein signal transduction	0.0013	0.0005	2.48	0.0389569	0.248225	MsG0380015355.01;MsG0880043461.01;MsG0880043462.01;MsG0880047293.01;NewGene_25415	5	down
[truncated: 4,096 more rows]

## Sheet: Table S4C
Table S4C GO enrichment of DEGs in Sardi10 at 6 h of seed germination under low temperature stress.
[truncated: 4,004 more rows]

## Sheet: Table S4D
Table S4D GO enrichment of DEGs in Sardi10 at 15 h of seed germination under low temperature stress.
[truncated: 4,174 more rows]

[truncated: 2 more sheets: Table S4E, Table S4F]
