# Supplementary material for: Comparative Phenotypic and Transcriptomic Analyses Provide Novel Insights into the Molecular Mechanism of Seed Germination in Response to Low Temperature Stress in Alfalfa
Source: Int J Mol Sci. 2024 Jun 30;25(13):7244. doi: 10.3390/ijms25137244 (PMC11241472; doi:10.3390/ijms25137244)
Supplement: Supplementary file 1 [file ijms-25-07244-s001.zip › Supplementary Table S5.xlsx]

## Sheet: Table S5A
Table S5A KEGG pathway enrichment of DEGs in Instict at 6 h of seed germination under low temperature stress.
Note: The KEGG pathways marked in red color mean significantly enriched, and among them, the ones marked with yellow background are shared by all paired comparisons.
ID	Pathway	GeneRatio	BgRatio	Enrich factor	pvalue	qvalue	Gene ID	kegg ID	Gene number
ko00195	Photosynthesis	0.0542	0.0111	4.88	5.56282e-09	5.56282e-07	MsG0280007699.01;MsG0280010704.01;MsG0280011301.01;MsG0380013928.01;MsG0380013938.01;MsG0380013940.01;MsG0380013942.01;MsG0380013953.01;MsG0380013956.01;MsG0380013957.01;MsG0380013971.01;MsG0380013975.01;MsG0380013977.01;MsG0380014006.01;MsG0380014029.01;MsG0380014035.01;MsG0580027677.01;MsG0780040316.01;MsG0880044440.01;MsG0880045778.01	K02641+K08902+K02695+K02703+K02635+K02707+K02112+K02705+K02690+K02689+K02689+K02704+K02689+K02705+K02703+K02111+K02704+K02111+K02634+K02716	20
ko00010	Glycolysis / Gluconeogenesis	0.0434	0.0152	2.85	0.000174205	0.00871025	MsG0080048595.01;MsG0080048597.01;MsG0080049027.01;MsG0180002585.01;MsG0180005028.01;MsG0180005735.01;MsG0280006855.01;MsG0380015820.01;MsG0380016463.01;MsG0380017695.01;MsG0480018974.01;MsG0480021327.01;MsG0580024474.01;MsG0680035781.01;NewGene_20814;NewGene_24199	K01568+K01568+K00016+K00850+K00873+K00873+K01568+K00128+K18857+K00850+K00002+K01623+K00002+K00844+K01792+K00850	16
ko00513	Various types of N-glycan biosynthesis	0.0163	0.0035	4.66	0.00176166	0.058722	MsG0280007035.01;MsG0280007048.01;MsG0280010057.01;MsG0280011402.01;MsG0780041292.01;NewGene_20548	K23741+K23741+K03846+K07441+K03845+K03845	6
ko00510	N-Glycan biosynthesis	0.019	0.0051	3.73	0.00272855	0.0682138	MsG0280007035.01;MsG0280007048.01;MsG0280010057.01;MsG0280011402.01;MsG0480023247.01;MsG0780041292.01;NewGene_20548	K23741+K23741+K03846+K07441+K00737+K03845+K03845	7
ko00561	Glycerolipid metabolism	0.0325	0.0138	2.35	0.00544185	0.0749679	MsG0180004855.01;MsG0380015820.01;MsG0380017671.01;MsG0480018974.01;MsG0480023238.01;MsG0580024474.01;MsG0680034677.01;MsG0780039439.01;MsG0780041187.01;MsG0880047266.01;MsG0880047267.01;MsG0880047519.01	K01054+K00128+K01054+K00002+K07407+K00002+K01054+K07407+K09480+K22849+K22849+K00901	12
ko00230	Purine metabolism	0.0325	0.014	2.33	0.00581418	0.0749679	MsG0180002066.01;MsG0180002218.01;MsG0180005028.01;MsG0180005735.01;MsG0480022617.01;MsG0480023648.01;MsG0580025203.01;MsG0580029137.01;MsG0780040027.01;MsG0880042743.01;NewGene_13886;NewGene_24967	K00365+K10808+K00873+K00873+K00951+K01951+K06928+K01756+K14641+K00951+K13811+K01510	12
ko00052	Galactose metabolism	0.0352	0.016	2.21	0.00655066	0.0749679	MsG0180002585.01;MsG0180004677.01;MsG0180004679.01;MsG0180004680.01;MsG0380016873.01;MsG0380017695.01;MsG0480023238.01;MsG0680035781.01;MsG0780039439.01;MsG0780041220.01;MsG0880046308.01;NewGene_24199;NewGene_24593	K00850+K18819+K18819+K18819+K12309+K00850+K07407+K00844+K07407+K06611+K06617+K00850+K12447	13
ko00710	Carbon fixation in photosynthetic organisms	0.0217	0.0075	2.89	0.00673161	0.0749679	MsG0280007800.01;MsG0280010143.01;MsG0280010144.01;MsG0480021327.01;MsG0780040121.01;MsG0880042834.01;MsG0880046461.01;NewGene_25632	K01807+K01601+K01601+K01623+K05298+K00814+K00026+K01595	8
ko00620	Pyruvate metabolism	0.0271	0.0108	2.52	0.00674711	0.0749679	MsG0080049027.01;MsG0180005028.01;MsG0180005735.01;MsG0280007255.01;MsG0380014053.01;MsG0380015163.01;MsG0380015820.01;MsG0880046461.01;MsG0880047656.01;NewGene_25632	K00016+K00873+K00873+K01759+K01963+K18881+K00128+K00026+K01759+K01595	10
ko03020	RNA polymerase	0.0298	0.0128	2.33	0.00801155	0.0783449	MsG0380013936.01;MsG0380013937.01;MsG0380013959.01;MsG0380013961.01;MsG0380013981.01;MsG0380014027.01;MsG0380014046.01;MsG0380014054.01;MsG0880042092.01;MsG0880042411.01;NewGene_23782	K03043+K03043+K03046+K03043+K03046+K03046+K03043+K03043+K03013+K03013+K03006	11
ko01200	Carbon metabolism	0.0542	0.0302	1.8	0.00861793	0.0783449	MsG0180002585.01;MsG0180004518.01;MsG0180005028.01;MsG0180005735.01;MsG0280007800.01;MsG0280010143.01;MsG0280010144.01;MsG0380013473.01;MsG0380014053.01;MsG0380015620.01;MsG0380017695.01;MsG0480021327.01;MsG0680035781.01;MsG0780035967.01;MsG0780040121.01;MsG0880042834.01;MsG0880045555.01;MsG0880046461.01;NewGene_24199;NewGene_25632	K00850+K01738+K00873+K00873+K01807+K01601+K01601+K00830+K01963+K00600+K00850+K01623+K00844+K01637+K05298+K00814+K00030+K00026+K00850+K01595	20
ko00196	Photosynthesis - antenna proteins	0.0081	0.0012	6.55	0.0102357	0.0852973	MsG0380017141.01;MsG0580030197.01;MsG0880042858.01	K08911+K08909+K08908	3
ko00051	Fructose and mannose metabolism	0.0217	0.0085	2.55	0.0137827	0.10602	MsG0180002585.01;MsG0280011110.01;MsG0380017695.01;MsG0480021327.01;MsG0680033932.01;MsG0680035781.01;MsG0880047509.01;NewGene_24199	K00850+K00847+K00850+K01623+K00847+K00844+K01805+K00850	8
ko00514	Other types of O-glycan biosynthesis	0.0081	0.0015	5.5	0.0166024	0.118588	MsG0680031409.01;MsG0780037821.01;MsG0880045478.01	K20781+K20781+K20784	3
ko00250	Alanine, aspartate and glutamate metabolism	0.0217	0.0098	2.21	0.0294283	0.183927	MsG0080047999.01;MsG0180000295.01;MsG0180000296.01;MsG0280009510.01;MsG0380013473.01;MsG0380014802.01;MsG0580029137.01;MsG0880042834.01	K01953+K13051+K13051+K17761+K00830+K01953+K01756+K00814	8
ko04070	Phosphatidylinositol signaling system	0.0217	0.0098	2.21	0.0294283	0.183927	MsG0180000320.01;MsG0380015382.01;MsG0380015471.01;MsG0480023460.01;MsG0580025807.01;MsG0780036291.01;MsG0880042830.01;MsG0880047519.01	K05857+K05857+K05857+K19801+K00914+K02183+K00921+K00901	8
ko04712	Circadian rhythm - plant	0.019	0.0087	2.18	0.0424604	0.249767	MsG0080047933.01;MsG0380016661.01;MsG0480023945.01;MsG0580028891.01;MsG0780036290.01;MsG0780041807.01;MsG0880043056.01	K12130+K12130+K12116+K12133+K16222+K12130+K16240	7
ko00998	Biosynthesis of various secondary metabolites - part 2	0.0027	0.0002	15.28	0.0640424	0.355791	MsG0880045441.01	K21568	1
ko04145	Phagosome	0.0163	0.0079	2.05	0.0734417	0.386535	MsG0380017858.01;MsG0480022425.01;MsG0480022448.01;MsG0580025491.01;MsG0580025807.01;MsG0880042830.01	K07375+K04392+K04392+K08488+K00914+K00921	6
ko00500	Starch and sucrose metabolism	0.0705	0.0529	1.33	0.0833803	0.416901	MsG0180001144.01;MsG0280007869.01;MsG0280009933.01;MsG0280011110.01;MsG0280011163.01;MsG0380013635.01;MsG0380017021.01;MsG0380017022.01;MsG0380017023.01;MsG0480021781.01;MsG0480021786.01;MsG0480021788.01;MsG0480021789.01;MsG0480021980.01;MsG0480023336.01;MsG0680033932.01;MsG0680034833.01;MsG0680034834.01;MsG0680035781.01;MsG0780041329.01;MsG0780041330.01;MsG0880042116.01;MsG0880042613.01;MsG08800…	K19891+K19892+K16055+K00847+K00695+K00696+K01214+K01214+K01214+K19891+K19891+K19891+K19891+K00695+K01087+K00847+K01177+K01177+K00844+K00695+K00695+K00695+K00695+K00695+K01188+K05350	26
ko00402	Benzoxazinoid biosynthesis	0.0081	0.003	2.75	0.0954674	0.439612	MsG0880042001.01;MsG0880042002.01;MsG0880042246.01	K13229+K13229+K13229	3
ko00906	Carotenoid biosynthesis	0.0108	0.0048	2.26	0.100894	0.439612	MsG0680032953.01;MsG0780041397.01;MsG0880047112.01;NewGene_365	K15746+K09841+K15747+K06444	4
ko00232	Caffeine metabolism	0.0027	0.0003	9.17	0.104448	0.439612	MsG0180002066.01	K00365	1
ko00061	Fatty acid biosynthesis	0.0108	0.005	2.18	0.111418	0.439612	MsG0180004575.01;MsG0380014053.01;MsG0380016055.01;MsG0480018442.01	K00059+K01963+K01897+K18660	4
ko01230	Biosynthesis of amino acids	0.0434	0.031	1.4	0.111622	0.439612	MsG0080047999.01;MsG0180002585.01;MsG0180003497.01;MsG0180004518.01;MsG0180005028.01;MsG0180005735.01;MsG0280007800.01;MsG0380014802.01;MsG0380015620.01;MsG0380015904.01;MsG0380017695.01;MsG0480021327.01;MsG0880042834.01;MsG0880045555.01;NewGene_21814;NewGene_24199	K01953+K00850+K00789+K01738+K00873+K00873+K01807+K01953+K00600+K00549+K00850+K01623+K00814+K00030+K01620+K00850	16
ko04120	Ubiquitin mediated proteolysis	0.0407	0.0288	1.41	0.11449	0.439612	MsG0180000663.01;MsG0180000688.01;MsG0180000694.01;MsG0180001048.01;MsG0180002394.01;MsG0180003601.01;MsG0380016436.01;MsG0380017515.01;MsG0380017956.01;MsG0580028008.01;MsG0780038481.01;MsG0780038853.01;MsG0880042102.01;MsG0880046430.01;NewGene_7611	K10144+K10144+K10144+K03875+K08770+K08770+K03875+K10144+K03094+K10140+K08770+K10615+K10581+K10573+K10144	15
ko00860	Porphyrin and chlorophyll metabolism	0.0108	0.0051	2.13	0.118695	0.439612	MsG0080047967.01;MsG0380012513.01;MsG0580030199.01;MsG0880046462.01	K13600+K02303+K00228+K10960	4
ko00920	Sulfur metabolism	0.0081	0.0034	2.41	0.127943	0.447547	MsG0180004518.01;MsG0380016148.01;NewGene_13886	K01738+K17285+K13811	3
ko00630	Glyoxylate and dicarboxylate metabolism	0.019	0.0115	1.65	0.135395	0.447547	MsG0280010143.01;MsG0280010144.01;MsG0380013473.01;MsG0380015620.01;MsG0480022605.01;MsG0780035967.01;MsG0880046461.01	K01601+K01601+K00830+K00600+K22133+K01637+K00026	7
ko00480	Glutathione metabolism	0.0244	0.0159	1.53	0.135528	0.447547	MsG0180002218.01;MsG0180004941.01;MsG0180004947.01;MsG0380013541.01;MsG0480018904.01;MsG0480023633.01;MsG0580024389.01;MsG0580029682.01;MsG0780038930.01	K10808+K00799+K00799+K00799+K00799+K00432+K01919+K00799+K00799	9
ko00603	Glycosphingolipid biosynthesis - globo and isoglobo series	0.0054	0.0018	3.06	0.13874	0.447547	MsG0480023238.01;MsG0780039439.01	K07407+K07407	2
ko00562	Inositol phosphate metabolism	0.0163	0.0099	1.65	0.158885	0.481524	MsG0180000320.01;MsG0380015382.01;MsG0380015471.01;MsG0480023460.01;MsG0580025807.01;MsG0880042830.01	K05857+K05857+K05857+K19801+K00914+K00921	6
ko00030	Pentose phosphate pathway	0.0136	0.0078	1.74	0.162278	0.481524	MsG0180002585.01;MsG0280007800.01;MsG0380017695.01;MsG0480021327.01;NewGene_24199	K00850+K01807+K00850+K01623+K00850	5
ko00100	Steroid biosynthesis	0.0081	0.0038	2.15	0.163718	0.481524	MsG0480022581.01;MsG0880041871.01;NewGene_20878	K00511+K05917+K05917	3
ko00945	Stilbenoid, diarylheptanoid and gingerol biosynthesis	0.0081	0.0041	1.96	0.196438	0.561253	MsG0380015221.01;MsG0380015222.01;MsG0480023772.01	K16040+K16040+K00588	3
ko00130	Ubiquinone and other terpenoid-quinone biosynthesis	0.0108	0.0064	1.7	0.210292	0.579887	MsG0280010316.01;MsG0280011037.01;MsG0580025738.01;MsG0580029697.01	K03809+K19222+K23095+K00457	4
ko00073	Cutin, suberine and wax biosynthesis	0.0136	0.0086	1.57	0.214558	0.579887	MsG0180004048.01;MsG0480020560.01;MsG0480023588.01;MsG0780040433.01;MsG0880043147.01	K17991+K13356+K15400+K15404+K15398	5
ko04075	Plant hormone signal transduction	0.0678	0.0577	1.17	0.230014	0.6053	MsG0180001660.01;MsG0180002935.01;MsG0180003990.01;MsG0180004058.01;MsG0180004486.01;MsG0180005934.01;MsG0280006557.01;MsG0280010916.01;MsG0380015520.01;MsG0380017164.01;MsG0480020065.01;MsG0480021129.01;MsG0480021389.01;MsG0480023291.01;MsG0480023507.01;MsG0580025477.01;MsG0580029038.01;MsG0580030088.01;MsG0880043041.01;MsG0880046060.01;MsG0880046698.01;MsG0880047717.01;NewGene_25072;NewGene_254…	K14484+K14431+K14495+K14509+K14484+K13416+K13449+K14486+K14496+K14505+K14497+K13422+K14488+K14498+K14488+K14491+K14497+K14489+K14506+K14500+K14491+K14494+K14432+K13416+K13422	25
ko00600	Sphingolipid metabolism	0.0108	0.007	1.54	0.26191	0.671563	MsG0380016873.01;MsG0480023238.01;MsG0780039439.01;NewGene_14786	K12309+K07407+K07407+K12349	4
ko01212	Fatty acid metabolism	0.0108	0.0072	1.5	0.276403	0.691007	MsG0180004575.01;MsG0380014053.01;MsG0380016055.01;MsG0480018442.01	K00059+K01963+K01897+K18660	4
ko00902	Monoterpenoid biosynthesis	0.0054	0.003	1.8	0.306135	0.696334	MsG0580025607.01;MsG0880044037.01	K23232+K23810	2
ko03410	Base excision repair	0.0081	0.0053	1.54	0.307352	0.696334	MsG0080048289.01;MsG0480020545.01;MsG0480020713.01	K10747+K10798+K10747	3
ko00450	Selenocompound metabolism	0.0054	0.0031	1.76	0.314205	0.696334	MsG0380015904.01;NewGene_13886	K00549+K13811	2
ko00020	Citrate cycle (TCA cycle)	0.0081	0.0054	1.51	0.31932	0.696334	MsG0280009442.01;MsG0880045555.01;MsG0880046461.01	K01648+K00030+K00026	3
ko00908	Zeatin biosynthesis	0.0081	0.0054	1.51	0.31932	0.696334	MsG0180005418.01;MsG0480023496.01;MsG0680030896.01	K13496+K13496+K23452	3
ko04136	Autophagy - other	0.0054	0.0031	1.73	0.322255	0.696334	MsG0380016796.01;MsG0580025807.01	K08269+K00914	2
ko04146	Peroxisome	0.0136	0.0104	1.3	0.339418	0.696334	MsG0280010254.01;MsG0380013473.01;MsG0380016055.01;MsG0480020560.01;MsG0480022460.01	K13348+K00830+K01897+K13356+K08726	5
ko00903	Limonene and pinene degradation	0.0027	0.0011	2.41	0.342541	0.696334	MsG0380015820.01	K00128	1
ko04016	MAPK signaling pathway - plant	0.0461	0.0413	1.11	0.357756	0.696334	MsG0180004058.01;MsG0180005934.01;MsG0280006557.01;MsG0380015520.01;MsG0380016234.01;MsG0380018070.01;MsG0480020065.01;MsG0480021129.01;MsG0480023291.01;MsG0480024006.01;MsG0580028455.01;MsG0580028601.01;MsG0580029038.01;MsG0780036291.01;MsG0780041652.01;NewGene_25435;NewGene_7847	K14509+K13416+K13449+K14496+K16224+K20547+K14497+K13422+K14498+K20538+K20716+K20557+K14497+K02183+K20547+K13416+K13422	17
ko00071	Fatty acid degradation	0.0081	0.0058	1.4	0.361179	0.696334	MsG0380015820.01;MsG0380016055.01;MsG0380016463.01	K00128+K01897+K18857	3
ko00563	Glycosylphosphatidylinositol (GPI)-anchor biosynthesis	0.0054	0.0034	1.58	0.362094	0.696334	MsG0180000301.01;MsG0780037636.01	K03860+K05291	2
ko00590	Arachidonic acid metabolism	0.0054	0.0034	1.58	0.362094	0.696334	MsG0480022460.01;MsG0480023633.01	K08726+K00432	2
ko00640	Propanoate metabolism	0.0054	0.0035	1.53	0.377791	0.712813	MsG0080049027.01;MsG0380014053.01	K00016+K01963	2
ko03060	Protein export	0.0081	0.0063	1.3	0.408505	0.724455	MsG0280006538.01;MsG0480020938.01;MsG0880046394.01	K03100+K03217+K03217	3
ko00905	Brassinosteroid biosynthesis	0.0027	0.0014	1.91	0.411285	0.724455	MsG0580029190.01	K09588	1
ko00062	Fatty acid elongation	0.0054	0.0038	1.41	0.416289	0.724455	MsG0380017336.01;MsG0680034760.01	K15397+K15397	2
ko00260	Glycine, serine and threonine metabolism	0.0108	0.0089	1.21	0.419465	0.724455	MsG0380013473.01;MsG0380015620.01;MsG0480023628.01;NewGene_21814	K00830+K00600+K12235+K01620	4
ko00280	Valine, leucine and isoleucine degradation	0.0081	0.0064	1.27	0.420184	0.724455	MsG0380015820.01;MsG0480018442.01;MsG0480022657.01	K00128+K18660+K00020	3
ko00270	Cysteine and methionine metabolism	0.0163	0.0145	1.12	0.445522	0.755122	MsG0080049027.01;MsG0180003497.01;MsG0180004518.01;MsG0380015904.01;MsG0580024389.01;MsG0880046461.01	K00016+K00789+K01738+K00549+K01919+K00026	6
ko00261	Monobactam biosynthesis	0.0027	0.0017	1.64	0.461081	0.768468	NewGene_13886	K13811	1
ko00591	Linoleic acid metabolism	0.0054	0.0043	1.26	0.475254	0.779105	MsG0280011146.01;MsG0580025195.01	K15718+K15718	2
ko03018	RNA degradation	0.0163	0.0154	1.06	0.502568	0.807419	MsG0180002585.01;MsG0280010983.01;MsG0380017695.01;MsG0680030398.01;NewGene_24199;NewGene_325	K00850+K12605+K00850+K00962+K00850+K12599	6
ko00900	Terpenoid backbone biosynthesis	0.0054	0.0046	1.18	0.510231	0.807419	MsG0280007536.01;MsG0880046462.01	K00787+K10960	2
ko00780	Biotin metabolism	0.0027	0.002	1.39	0.517459	0.807419	MsG0180004575.01	K00059	1
ko02010	ABC transporters	0.0163	0.0157	1.03	0.524822	0.807419	MsG0180005298.01;MsG0280007986.01;MsG0280007987.01;MsG0480018786.01;MsG0480022920.01;NewGene_21201	K05681+K05665+K05665+K05665+K05666+K05665	6
ko00460	Cyanoamino acid metabolism	0.0136	0.0131	1.03	0.534357	0.809631	MsG0180000295.01;MsG0180000296.01;MsG0380015620.01;NewGene_12149;NewGene_24127	K13051+K13051+K00600+K01188+K05350	5
ko00240	Pyrimidine metabolism	0.0081	0.0079	1.03	0.557592	0.832226	MsG0180002218.01;MsG0780040027.01;NewGene_24967	K10808+K14641+K01510	3
ko00730	Thiamine metabolism	0.0027	0.0023	1.18	0.577402	0.84912	MsG0580025203.01	K06928	1
ko00340	Histidine metabolism	0.0027	0.0024	1.15	0.586644	0.850208	MsG0380015820.01	K00128	1
ko00190	Oxidative phosphorylation	0.0163	0.0171	0.95	0.60597	0.865671	MsG0380013942.01;MsG0380013951.01;MsG0380013968.01;MsG0380014035.01;MsG0780040316.01;MsG0880045703.01	K02112+K05579+K05579+K02111+K02111+K01507	6
ko00650	Butanoate metabolism	0.0027	0.0026	1.04	0.621639	0.875548	MsG0280009510.01	K17761	1
ko00564	Glycerophospholipid metabolism	0.0108	0.0119	0.91	0.642154	0.884838	MsG0580024224.01;MsG0580024225.01;MsG0880043364.01;MsG0880047519.01	K00995+K00995+K01115+K00901	4
ko00670	One carbon pool by folate	0.0027	0.0028	0.98	0.645932	0.884838	MsG0380015620.01	K00600	1
ko00941	Flavonoid biosynthesis	0.0081	0.0097	0.84	0.697868	0.892793	MsG0480023772.01;MsG0580030133.01;MsG0580030135.01	K00588+K08243+K08243	3
ko03015	mRNA surveillance pathway	0.0108	0.0129	0.84	0.707232	0.892793	MsG0280008345.01;MsG0280011230.01;MsG0380014391.01;MsG0480020388.01	K14397+K04354+K14411+K18655	4
ko04144	Endocytosis	0.0434	0.049	0.89	0.727133	0.892793	MsG0180005822.01;MsG0180005983.01;MsG0280006791.01;MsG0380015355.01;MsG0380015761.01;MsG0480020939.01;MsG0480020941.01;MsG0480021467.01;MsG0580025157.01;MsG0580029258.01;MsG0580030238.01;MsG0680031429.01;MsG0780037917.01;MsG0780037943.01;MsG0780040854.01;MsG0880043364.01	K07937+K19476+K07904+K18443+K03283+K03283+K03283+K19366+K19476+K17917+K18442+K19476+K19476+K19476+K12492+K01115	16
ko00604	Glycosphingolipid biosynthesis - ganglio series	0.0027	0.0035	0.78	0.728508	0.892793	MsG0380016873.01	K12309	1
ko00944	Flavone and flavonol biosynthesis	0.0027	0.0037	0.73	0.751518	0.892793	MsG0680030961.01	K13264	1
ko00511	Other glycan degradation	0.0054	0.0075	0.73	0.764651	0.892793	MsG0380016873.01;MsG0780040281.01	K12309+K01206	2
ko00565	Ether lipid metabolism	0.0027	0.0041	0.66	0.782437	0.892793	MsG0880043364.01	K01115	1
ko04130	SNARE interactions in vesicular transport	0.0027	0.0041	0.65	0.787204	0.892793	MsG0580025491.01	K08488	1
ko00410	beta-Alanine metabolism	0.0027	0.0047	0.58	0.825677	0.892793	MsG0380015820.01	K00128	1
ko00531	Glycosaminoglycan degradation	0.0027	0.0047	0.58	0.825677	0.892793	MsG0380016873.01	K12309	1
ko03008	Ribosome biogenesis in eukaryotes	0.0081	0.0124	0.65	0.840195	0.892793	MsG0780041761.01;MsG0880045118.01;MsG0880045285.01	K14544+K14544+K14570	3
ko00770	Pantothenate and CoA biosynthesis	0.0027	0.0054	0.5	0.866401	0.892793	MsG0380015820.01	K00128	1
ko00970	Aminoacyl-tRNA biosynthesis	0.0081	0.0137	0.6	0.883124	0.892793	MsG0180006076.01;MsG0380012868.01;MsG0880045430.01	K01876+K01872+K02433	3
ko00310	Lysine degradation	0.0027	0.0058	0.47	0.885618	0.892793	MsG0380015820.01	K00128	1
ko03022	Basal transcription factors	0.0027	0.0058	0.47	0.885618	0.892793	MsG0480022403.01	K03144	1
ko03050	Proteasome	0.0027	0.0066	0.41	0.91429	0.892793	MsG0880046344.01	K10881	1
ko03420	Nucleotide excision repair	0.0163	0.0258	0.63	0.917234	0.892793	MsG0080048289.01;MsG0180002748.01;MsG0480020713.01;MsG0480022403.01;MsG0580028008.01;MsG0780037939.01	K10747+K07466+K10747+K03144+K10140+K07466	6
ko00350	Tyrosine metabolism	0.0054	0.0111	0.49	0.919066	0.892793	MsG0380016463.01;MsG0580029697.01	K18857+K00457	2
ko00943	Isoflavonoid biosynthesis	0.0027	0.0068	0.4	0.921576	0.892793	MsG0680030961.01	K13264	1
ko00909	Sesquiterpenoid and triterpenoid biosynthesis	0.0027	0.007	0.39	0.926632	0.892793	MsG0480022581.01	K00511	1
ko00040	Pentose and glucuronate interconversions	0.0163	0.0266	0.61	0.93053	0.892793	MsG0280008588.01;MsG0480018974.01;MsG0580024474.01;MsG0580026011.01;MsG0880047509.01;NewGene_24593	K01051+K00002+K00002+K01728+K01805+K12447	6
ko00965	Betalain biosynthesis	0.0027	0.0075	0.36	0.939932	0.892793	MsG0580025668.01	K15777	1
ko03430	Mismatch repair	0.0136	0.0237	0.57	0.940122	0.892793	MsG0080048289.01;MsG0180002748.01;MsG0180004871.01;MsG0480020713.01;MsG0780037939.01	K10747+K07466+K10858+K10747+K07466	5
ko04141	Protein processing in endoplasmic reticulum	0.0407	0.0575	0.71	0.941554	0.892793	MsG0180001985.01;MsG0280007035.01;MsG0280007048.01;MsG0380015761.01;MsG0380017956.01;MsG0480018989.01;MsG0480020939.01;MsG0480020941.01;MsG0480021144.01;MsG0480022344.01;MsG0480022346.01;MsG0680032925.01;MsG0780041470.01;MsG0780041642.01;MsG0880042806.01	K01456+K23741+K23741+K03283+K03094+K09562+K03283+K03283+K16196+K13993+K13993+K04079+K14007+K01456+K13993	15
ko00053	Ascorbate and aldarate metabolism	0.0054	0.0134	0.4	0.960367	0.892793	MsG0380015820.01;NewGene_24593	K00128+K12447	2
ko01210	2-Oxocarboxylic acid metabolism	0.0054	0.0139	0.39	0.965869	0.892793	MsG0880042834.01;MsG0880045555.01	K00814+K00030	2
ko03010	Ribosome	0.0244	0.0408	0.6	0.967711	0.892793	MsG0380013889.01;MsG0380013920.01;MsG0380013949.01;MsG0380013979.01;MsG0380014042.01;MsG0380014044.01;MsG0380014048.01;MsG0380017483.01;MsG0580028107.01	K02986+K02950+K02992+K02986+K02965+K02886+K02887+K02941+K02940	9
ko00220	Arginine biosynthesis	0.0027	0.0103	0.26	0.979365	0.892793	MsG0880042834.01	K00814	1
ko03030	DNA replication	0.0108	0.0247	0.44	0.982144	0.892793	MsG0080048289.01;MsG0180002748.01;MsG0480020713.01;MsG0780037939.01	K10747+K07466+K10747+K07466	4
ko03040	Spliceosome	0.0244	0.0447	0.55	0.985798	0.892793	MsG0180001292.01;MsG0380011924.01;MsG0380012357.01;MsG0380014677.01;MsG0380015761.01;MsG0480019588.01;MsG0480020939.01;MsG0480020941.01;MsG0780041523.01	K12836+K12818+K12818+K12897+K03283+K12741+K03283+K03283+K12890	9
ko03440	Homologous recombination	0.0136	0.0302	0.45	0.987827	0.892793	MsG0180002748.01;MsG0180004523.01;MsG0280007003.01;MsG0780037939.01;MsG0880046344.01	K07466+K10875+K10683+K07466+K10881	5
ko00592	alpha-Linolenic acid metabolism	0.0027	0.0143	0.19	0.99538	0.892793	MsG0380016463.01	K18857	1
ko03013	RNA transport	0.0108	0.0298	0.36	0.995802	0.892793	MsG0080047788.01;MsG0480020388.01;MsG0580024867.01;MsG0680031843.01	K14288+K18655+K14307+K03231	4
ko00520	Amino sugar and nucleotide sugar metabolism	0.0244	0.0511	0.48	0.99675	0.892793	MsG0280011110.01;MsG0380018070.01;MsG0680033932.01;MsG0680035781.01;MsG0780039489.01;MsG0780039490.01;MsG0780041652.01;MsG0880044331.01;NewGene_24593	K00847+K20547+K00847+K00844+K13648+K13648+K20547+K12450+K12447	9
ko04626	Plant-pathogen interaction	0.065	0.1073	0.61	0.998178	0.892793	MsG0180001060.01;MsG0180005934.01;MsG0280006557.01;MsG0380014549.01;MsG0380015052.01;MsG0380015298.01;MsG0380015686.01;MsG0380015687.01;MsG0380016065.01;MsG0380016234.01;MsG0380017336.01;MsG0580025008.01;MsG0580028611.01;MsG0680032925.01;MsG0680034760.01;MsG0680035364.01;MsG0780036291.01;MsG0780036387.01;MsG0780037258.01;MsG0780040553.01;MsG0780041212.01;MsG0880042109.01;MsG0880047644.01;NewGene_…	K13430+K13416+K13449+K13456+K13434+K13430+K13448+K13448+K13457+K16224+K15397+K13457+K13434+K04079+K15397+K13435+K02183+K05391+K13448+K18878+K13412+K13459+K13412+K13416	24
ko00380	Tryptophan metabolism	0.0054	0.0249	0.22	0.999125	0.892793	MsG0380015820.01;MsG0480018440.01	K00128+K23947	2
ko00940	Phenylpropanoid biosynthesis	0.0136	0.0414	0.33	0.999474	0.892793	MsG0480019399.01;MsG0480023772.01;MsG0880045851.01;NewGene_12149;NewGene_24127	K00430+K00588+K23260+K01188+K05350	5
ko00360	Phenylalanine metabolism	0.0027	0.0231	0.12	0.999834	0.892793	MsG0580029697.01	K00457	1
ko00330	Arginine and proline metabolism	0.0027	0.0252	0.11	0.999928	0.892793	MsG0380015820.01	K00128	1

## Sheet: Table S5B
Table S5B KEGG pathway enrichment of DEGs in Instict at 15 h of seed germination under low temperature stress.
Note: The KEGG pathways marked in red color mean significantly enriched, and among them, the ones marked with yellow background are shared by all paired comparisons.
ID	Pathway	GeneRatio	BgRatio	Enrich factor	pvalue	qvalue	Gene ID	kegg ID	Gene number
ko01200	Carbon metabolism	0.0625	0.0302	2.07	1.78229e-23	1.57592e-21	MsG0080048397.01;MsG0080048636.01;MsG0080048880.01;MsG0180000054.01;MsG0180000417.01;MsG0180000983.01;MsG0180000984.01;MsG0180001784.01;MsG0180002750.01;MsG0180003513.01;MsG0180003541.01;MsG0180004146.01;MsG0180004257.01;MsG0180004516.01;MsG0180004518.01;MsG0180004987.01;MsG0180005117.01;MsG0180005277.01;MsG0180005856.01;MsG0180005906.01;MsG0180005980.01;MsG0180006042.01;MsG0180006149.01;MsG01800…	K00382+K01638+K01637+K00844+K00281+K01057+K01057+K00025+K00121+K00844+K00030+K00025+K00025+K01738+K01738+K00051+K01595+K00627+K01807+K01623+K00627+K15893+K00164+K00615+K00658+K23146+K01807+K00382+K01913+K01913+K01895+K01689+K00134+K00927+K00927+K11517+K01595+K01595+K01601+K01601+K01681+K01595+K01803+K18121+K18121+K15919+K01834+K00058+K00058+K01079+K00830+K00830+K01601+K00640+K15919+K00162+K00134+…	176
ko00710	Carbon fixation in photosynthetic organisms	0.0202	0.0075	2.7	7.54881e-14	3.33737e-12	MsG0180001784.01;MsG0180004146.01;MsG0180004257.01;MsG0180004987.01;MsG0180005117.01;MsG0180005856.01;MsG0180005906.01;MsG0180006212.01;MsG0280007800.01;MsG0280009526.01;MsG0280009540.01;MsG0280009541.01;MsG0280010021.01;MsG0280010056.01;MsG0280010143.01;MsG0280010144.01;MsG0280010854.01;MsG0280011028.01;MsG0380014024.01;MsG0380016221.01;MsG0380017686.01;MsG0380017962.01;MsG0480021327.01;MsG04800…	K00025+K00025+K00025+K00051+K01595+K01807+K01623+K00615+K01807+K00134+K00927+K00927+K01595+K01595+K01601+K01601+K01595+K01803+K01601+K00134+K00029+K05298+K01623+K01623+K01595+K14455+K00026+K03841+K00026+K00026+K00855+K00927+K00927+K03841+K03841+K03841+K00028+K05298+K01803+K01623+K01623+K00025+K00028+K00026+K01595+K00134+K01783+K01006+K01006+K01006+K01602+K01601+K00028+K00029+K01595+K01595+K00134	57
ko01212	Fatty acid metabolism	0.0192	0.0072	2.66	6.8074e-13	2.00639e-11	MsG0080047990.01;MsG0080048899.01;MsG0180001014.01;MsG0180001034.01;MsG0180001085.01;MsG0180001973.01;MsG0180001977.01;MsG0180004575.01;MsG0180005565.01;MsG0180005634.01;MsG0180005903.01;MsG0280010961.01;MsG0280011475.01;MsG0380014907.01;MsG0380016151.01;MsG0380016216.01;MsG0380016239.01;MsG0380016352.01;MsG0480018200.01;MsG0480020786.01;MsG0480020842.01;MsG0480021510.01;MsG0480021511.01;MsG04800…	K00059+K00059+K03921+K03921+K01897+K07513+K07513+K00059+K09458+K01897+K10781+K07512+K00648+K00645+K01897+K00059+K10251+K01897+K00648+K00059+K10703+K00208+K00208+K00208+K00208+K00208+K00232+K00232+K02372+K09458+K01897+K01961+K01897+K01897+K00232+K01074+K10781+K10258+K00626+K02160+K01074+K00208+K01962+K02160+K10256+K01897+K10703+K10781+K10527+K01692+K09458+K00059+K02160+K09458	54
ko00010	Glycolysis / Gluconeogenesis	0.0309	0.0152	2.03	1.00602e-11	2.22383e-10	MsG0080048397.01;MsG0080048595.01;MsG0080048597.01;MsG0080049027.01;MsG0180000054.01;MsG0180001068.01;MsG0180001288.01;MsG0180002750.01;MsG0180003513.01;MsG0180005277.01;MsG0180005906.01;MsG0180005980.01;MsG0280006813.01;MsG0280007092.01;MsG0280007419.01;MsG0280007873.01;MsG0280008417.01;MsG0280008498.01;MsG0280008554.01;MsG0280009238.01;MsG0280009241.01;MsG0280009526.01;MsG0280009540.01;MsG02800…	K00382+K01568+K01568+K00016+K00844+K00128+K00895+K00121+K00844+K00627+K01623+K00627+K01568+K00895+K00895+K00382+K14085+K01913+K01913+K01895+K01689+K00134+K00927+K00927+K01803+K01834+K00895+K03103+K00162+K00134+K00128+K18857+K18857+K18857+K01834+K00850+K01568+K00002+K01623+K01623+K01792+K03841+K01895+K01834+K00121+K01835+K00844+K01792+K00002+K00002+K01792+K00161+K01810+K00927+K00121+K01689+K00873+…	87
ko00061	Fatty acid biosynthesis	0.0142	0.005	2.86	4.00857e-11	7.08884e-10	MsG0080047990.01;MsG0080048899.01;MsG0180001014.01;MsG0180001034.01;MsG0180001085.01;MsG0180004575.01;MsG0180005565.01;MsG0180005634.01;MsG0180005903.01;MsG0280010961.01;MsG0280011475.01;MsG0380014907.01;MsG0380016151.01;MsG0380016216.01;MsG0380016352.01;MsG0480018200.01;MsG0480020786.01;MsG0480021510.01;MsG0480021511.01;MsG0480021527.01;MsG0480021528.01;MsG0480021719.01;MsG0480022674.01;MsG04800…	K00059+K00059+K03921+K03921+K01897+K00059+K09458+K01897+K10781+K07512+K00648+K00645+K01897+K00059+K01897+K00648+K00059+K00208+K00208+K00208+K00208+K00208+K02372+K09458+K01897+K01961+K01897+K01897+K10781+K02160+K00208+K10782+K01962+K02160+K01897+K10781+K09458+K00059+K02160+K09458	40
ko00620	Pyruvate metabolism	0.0227	0.0108	2.11	9.37377e-10	1.3814e-08	MsG0080048397.01;MsG0080048636.01;MsG0080049027.01;MsG0180001068.01;MsG0180001784.01;MsG0180004146.01;MsG0180004257.01;MsG0180004987.01;MsG0180005117.01;MsG0180005277.01;MsG0180005980.01;MsG0280007255.01;MsG0280007873.01;MsG0280008417.01;MsG0280008498.01;MsG0280008554.01;MsG0280009238.01;MsG0280010021.01;MsG0280010056.01;MsG0280010854.01;MsG0380015163.01;MsG0380015750.01;MsG0380016359.01;MsG03800…	K00382+K01638+K00016+K00128+K00025+K00025+K00025+K00051+K01595+K00627+K00627+K01759+K00382+K14085+K01913+K01913+K01895+K01595+K01595+K01595+K18881+K00162+K00128+K01759+K00029+K01759+K01069+K01595+K00026+K01895+K01961+K01759+K00026+K00026+K00161+K00626+K00873+K02160+K00873+K00162+K01962+K00028+K02160+K00025+K00028+K01638+K00026+K01595+K00128+K01006+K01006+K01006+K00382+K01759+K00627+K02160+K00028+…	64
ko01230	Biosynthesis of amino acids	0.0494	0.031	1.59	4.49652e-09	5.67982e-08	MsG0080047999.01;MsG0180000576.01;MsG0180000600.01;MsG0180001576.01;MsG0180002486.01;MsG0180002487.01;MsG0180003497.01;MsG0180003541.01;MsG0180003564.01;MsG0180003566.01;MsG0180003676.01;MsG0180004516.01;MsG0180004518.01;MsG0180005239.01;MsG0180005613.01;MsG0180005856.01;MsG0180005906.01;MsG0180006101.01;MsG0180006212.01;MsG0280006328.01;MsG0280006793.01;MsG0280007136.01;MsG0280007307.01;MsG02800…	K01953+K00811+K00145+K14677+K01586+K01586+K00789+K00030+K01760+K01760+K00620+K01738+K01738+K01736+K01693+K01807+K01623+K01657+K00615+K00765+K01814+K01915+K01620+K01620+K14152+K01807+K01689+K00134+K00927+K00927+K01681+K01687+K00053+K01803+K00215+K01834+K00052+K00058+K00058+K01079+K00640+K01953+K15227+K00003+K00549+K12524+K00134+K01953+K01755+K01834+K00850+K00611+K18649+K00058+K00800+K01476+K01476+…	139
ko00860	Porphyrin and chlorophyll metabolism	0.0131	0.0051	2.58	7.22882e-09	7.98974e-08	MsG0080048059.01;MsG0080049004.01;MsG0180001072.01;MsG0180001700.01;MsG0180004747.01;MsG0280006805.01;MsG0280010016.01;MsG0380012513.01;MsG0380016367.01;MsG0380016424.01;MsG0380016704.01;MsG0380016896.01;MsG0380017727.01;MsG0380017728.01;MsG0380018058.01;MsG0480018088.01;MsG0480018907.01;MsG0480020704.01;MsG0480021803.01;MsG0480022592.01;MsG0480023054.01;MsG0480023056.01;MsG0480023531.01;MsG04800…	K03403+K19073+K13600+K08099+K00231+K03405+K01599+K02303+K01698+K22013+K13544+K01772+K02492+K02492+K01845+K01845+K01772+K13071+K01749+K02492+K13071+K13071+K01772+K03428+K03404+K22013+K13545+K02259+K08101+K00228+K02303+K04035+K13606+K10960+K04040+K01845+K01772	37
ko00630	Glyoxylate and dicarboxylate metabolism	0.022	0.0115	1.91	1.27017e-07	1.24789e-06	MsG0080048397.01;MsG0080048636.01;MsG0080048880.01;MsG0180000417.01;MsG0180001784.01;MsG0180004146.01;MsG0180004257.01;MsG0180006042.01;MsG0280007136.01;MsG0280007873.01;MsG0280008498.01;MsG0280008554.01;MsG0280009238.01;MsG0280009776.01;MsG0280010143.01;MsG0280010144.01;MsG0280010604.01;MsG0280011162.01;MsG0280011200.01;MsG0280011303.01;MsG0380013472.01;MsG0380013473.01;MsG0380014024.01;MsG03800…	K00382+K01638+K01637+K00281+K00025+K00025+K00025+K15893+K01915+K00382+K01913+K01913+K01895+K11517+K01601+K01601+K01681+K18121+K18121+K15919+K00830+K00830+K01601+K22133+K15919+K03781+K00281+K01637+K01681+K02437+K00026+K01895+K15919+K15919+K02437+K00026+K00026+K01681+K00600+K00600+K00600+K00626+K01915+K01637+K01637+K01433+K01433+K15919+K00025+K18121+K01638+K00026+K01455+K00382+K01602+K00605+K00830+…	62
ko00270	Cysteine and methionine metabolism	0.0259	0.0145	1.79	1.9297e-07	1.70626e-06	MsG0080049027.01;MsG0180000576.01;MsG0180001784.01;MsG0180003497.01;MsG0180003564.01;MsG0180003566.01;MsG0180004008.01;MsG0180004146.01;MsG0180004244.01;MsG0180004252.01;MsG0180004257.01;MsG0180004369.01;MsG0180004516.01;MsG0180004518.01;MsG0180005799.01;MsG0280007427.01;MsG0280009565.01;MsG0280009566.01;MsG0280010191.01;MsG0280010773.01;MsG0380011516.01;MsG0380011518.01;MsG0380014467.01;MsG03800…	K00016+K00811+K00025+K00789+K01760+K01760+K17398+K00025+K01761+K00899+K00025+K01761+K01738+K01738+K00899+K05933+K01011+K01011+K16054+K00815+K00058+K00058+K00640+K23977+K00003+K00549+K01251+K12524+K05396+K05933+K00058+K00558+K00640+K14455+K01738+K01738+K00026+K12524+K12524+K01919+K00026+K00026+K00826+K00558+K00640+K00640+K00928+K00558+K05933+K01611+K01611+K01611+K00549+K00549+K00549+K22846+K00789+…	73
ko00780	Biotin metabolism	0.0064	0.002	3.28	7.48893e-07	6.01981e-06	MsG0080047990.01;MsG0080048899.01;MsG0180004575.01;MsG0180005565.01;MsG0380016216.01;MsG0480020786.01;MsG0480021510.01;MsG0480021511.01;MsG0480021527.01;MsG0480021528.01;MsG0480021719.01;MsG0480021812.01;MsG0480022674.01;MsG0480022783.01;MsG0780038393.01;MsG0880047322.01;MsG0880047626.01;NewGene_482	K00059+K00059+K00059+K09458+K00059+K00059+K00208+K00208+K00208+K00208+K00208+K01012+K02372+K09458+K00208+K09458+K00059+K09458	18
ko04145	Phagosome	0.016	0.0079	2.02	1.22582e-06	8.97155e-06	MsG0180002042.01;MsG0180004652.01;MsG0180005435.01;MsG0180005741.01;MsG0180006064.01;MsG0280007898.01;MsG0280008922.01;MsG0380016928.01;MsG0380017708.01;MsG0380017858.01;MsG0480018109.01;MsG0480018479.01;MsG0480018767.01;MsG0480019275.01;MsG0480020853.01;MsG0480020854.01;MsG0480022744.01;MsG0480022849.01;MsG0480023064.01;MsG0480023093.01;MsG0480023543.01;MsG0480023639.01;MsG0480023663.01;MsG05800…	K07374+K08057+K07375+K07374+K02147+K10956+K10956+K08054+K07374+K07375+K02145+K07897+K07375+K09481+K02154+K02154+K07375+K02151+K07374+K09481+K08054+K07375+K02150+K02150+K02150+K08057+K07342+K02146+K08057+K02147+K02148+K02148+K07375+K07375+K02152+K08517+K10956+K02155+K10956+K02144+K02144+K07342+K02152+K04392+K10956	45
ko00260	Glycine, serine and threonine metabolism	0.0174	0.0089	1.95	1.31903e-06	8.97155e-06	MsG0080048397.01;MsG0180000417.01;MsG0180005623.01;MsG0180006042.01;MsG0280007307.01;MsG0280007311.01;MsG0280007873.01;MsG0280008417.01;MsG0280011303.01;MsG0280011326.01;MsG0380011516.01;MsG0380011518.01;MsG0380012568.01;MsG0380013472.01;MsG0380013473.01;MsG0380015363.01;MsG0380015843.01;MsG0380015875.01;MsG0380015960.01;MsG0380016152.01;MsG0380017588.01;MsG0480018128.01;MsG0480019780.01;MsG04800…	K00382+K00281+K00276+K15893+K01620+K01620+K00382+K14085+K15919+K01834+K00058+K00058+K01079+K00830+K00830+K15919+K00130+K00003+K00276+K12524+K01834+K00058+K00281+K02437+K12524+K12524+K01834+K15919+K15919+K02437+K00600+K00600+K00600+K00872+K00928+K15919+K01695+K00276+K00276+K00130+K00276+K00276+K00382+K00605+K00830+K00830+K00827+K15918+K00600	49
ko00640	Propanoate metabolism	0.0089	0.0035	2.5	3.93627e-06	2.48607e-05	MsG0080048397.01;MsG0080049027.01;MsG0280007712.01;MsG0280007873.01;MsG0280009238.01;MsG0380016843.01;MsG0480018982.01;MsG0480021940.01;MsG0480022258.01;MsG0480022610.01;MsG0480023072.01;MsG0480023743.01;MsG0480023865.01;MsG0580024543.01;MsG0580030162.01;MsG0680030950.01;MsG0780039155.01;MsG0780039842.01;MsG0780041478.01;MsG0880042065.01;MsG0880047064.01;MsG0880047146.01;MsG0880047170.01;NewGene_…	K00382+K00016+K23146+K00382+K01895+K00166+K00167+K00232+K00232+K00140+K01895+K01961+K05605+K00232+K00626+K02160+K01962+K02160+K05605+K05605+K09699+K00382+K01692+K02160+K00166	25
ko04146	Peroxisome	0.0185	0.0104	1.77	1.36761e-05	8.06169e-05	MsG0180001085.01;MsG0180001973.01;MsG0180001977.01;MsG0180004610.01;MsG0180005182.01;MsG0180005634.01;MsG0280009776.01;MsG0280010503.01;MsG0380013368.01;MsG0380013472.01;MsG0380013473.01;MsG0380015868.01;MsG0380016151.01;MsG0380016352.01;MsG0380017935.01;MsG0480020560.01;MsG0480020568.01;MsG0480020569.01;MsG0480020691.01;MsG0480020705.01;MsG0480021940.01;MsG0480022161.01;MsG0480022258.01;MsG04800…	K01897+K07513+K07513+K08726+K13343+K01897+K11517+K13356+K01640+K00830+K00830+K04564+K01897+K01897+K03781+K13356+K13356+K13356+K04565+K04565+K00232+K13342+K00232+K08726+K08726+K01897+K01897+K01897+K00232+K13354+K13354+K13354+K12261+K13342+K04565+K13348+K13347+K08726+K01897+K08726+K08726+K08726+K08726+K00869+K08726+K13335+K13346+K00830+K00031+K00830+K08726+K17879	52
ko00280	Valine, leucine and isoleucine degradation	0.0128	0.0064	2	1.65524e-05	9.1474e-05	MsG0080048397.01;MsG0080048885.01;MsG0080048886.01;MsG0180001068.01;MsG0180001973.01;MsG0180001977.01;MsG0280007712.01;MsG0280007873.01;MsG0280008417.01;MsG0380013368.01;MsG0380014879.01;MsG0380016359.01;MsG0380016843.01;MsG0480018982.01;MsG0480020827.01;MsG0480022610.01;MsG0480023865.01;MsG0580024431.01;MsG0580024706.01;MsG0580027875.01;MsG0580030162.01;MsG0680030469.01;MsG0680030478.01;MsG06800…	K00382+K01969+K01969+K00128+K07513+K07513+K23146+K00382+K14085+K01640+K01968+K00128+K00166+K00167+K00253+K00140+K05605+K01641+K00826+K00020+K00626+K01968+K01968+K00020+K05605+K05605+K00128+K05607+K01968+K09699+K00382+K01692+K00826+K00827+K01968+K00166	36
ko00230	Purine metabolism	0.0224	0.014	1.6	5.94591e-05	0.000309261	MsG0180000352.01;MsG0180001990.01;MsG0180002066.01;MsG0180002218.01;MsG0180003540.01;MsG0180003629.01;MsG0180004107.01;MsG0180004472.01;MsG0180004865.01;MsG0280006695.01;MsG0280007219.01;MsG0280008103.01;MsG0380011719.01;MsG0380014683.01;MsG0380015082.01;MsG0380015748.01;MsG0380016207.01;MsG0380016208.01;MsG0380017207.01;MsG0380017404.01;MsG0380018035.01;MsG0480019896.01;MsG0480020848.01;MsG04800…	K00939+K01519+K00365+K10808+K00856+K00939+K18151+K11808+K19964+K01466+K01488+K02083+K10807+K00601+K01522+K01517+K01427+K01427+K00759+K00759+K00764+K01923+K00856+K00951+K10807+K00940+K00940+K01835+K03787+K01756+K00602+K00873+K14641+K14641+K00873+K10808+K14641+K14641+K00088+K00942+K01939+K00948+K13484+K13484+K00951+K10808+K14977+K00940+K01081+K01081+K01768+K01768+K13484+K19964+K13811+K01768+K00873+…	63
ko00906	Carotenoid biosynthesis	0.0099	0.0048	2.08	6.72534e-05	0.000330368	MsG0180001539.01;MsG0180004782.01;MsG0280009781.01;MsG0280010528.01;MsG0380013530.01;MsG0380016166.01;MsG0380016167.01;MsG0380016172.01;MsG0380016768.01;MsG0580024822.01;MsG0580024823.01;MsG0580025259.01;MsG0580028853.01;MsG0580029490.01;MsG0580029492.01;MsG0580029673.01;MsG0680031463.01;MsG0680031468.01;MsG0680031469.01;MsG0680032953.01;MsG0780039795.01;MsG0780040060.01;MsG0780041253.01;MsG07800…	K09843+K17911+K09840+K14593+K02291+K02293+K02293+K15744+K09838+K09838+K09838+K09840+K02291+K09842+K09842+K02291+K09841+K09841+K09841+K15746+K15747+K09841+K09841+K09841+K15747+K15747+K09838+K06444	28
ko00020	Citrate cycle (TCA cycle)	0.0103	0.0054	1.91	0.000256372	0.00119309	MsG0080048397.01;MsG0180001784.01;MsG0180003541.01;MsG0180004146.01;MsG0180004257.01;MsG0180005277.01;MsG0180005980.01;MsG0180006149.01;MsG0280006347.01;MsG0280007851.01;MsG0280007873.01;MsG0280009442.01;MsG0280010604.01;MsG0380015750.01;MsG0480020327.01;MsG0480020329.01;MsG0480022584.01;MsG0580024698.01;MsG0580024699.01;MsG0580024956.01;MsG0580025144.01;MsG0580025903.01;MsG0780035919.01;MsG08800…	K00382+K00025+K00030+K00025+K00025+K00627+K00627+K00164+K00658+K01648+K00382+K01648+K01681+K00162+K00236+K01681+K00026+K00026+K00026+K00234+K01681+K00161+K00162+K00025+K00026+K00030+K00382+K00627+K00031	29
ko00410	beta-Alanine metabolism	0.0092	0.0047	1.98	0.00029713	0.00128884	MsG0180001068.01;MsG0180005623.01;MsG0280007712.01;MsG0280008417.01;MsG0380012859.01;MsG0380015175.01;MsG0380015960.01;MsG0380016359.01;MsG0480021940.01;MsG0480022258.01;MsG0480022610.01;MsG0480022625.01;MsG0480023865.01;MsG0580024543.01;MsG0580029601.01;MsG0580029602.01;MsG0680034766.01;MsG0680034767.01;MsG0780041478.01;MsG0880042065.01;MsG0880045668.01;MsG0880046299.01;MsG0880046300.01;MsG08800…	K00128+K00276+K23146+K14085+K13366+K17839+K00276+K00128+K00232+K00232+K00140+K01431+K05605+K00232+K01464+K01464+K01580+K01580+K05605+K05605+K00128+K00276+K00276+K00276+K00276+K01692	26
ko00564	Glycerophospholipid metabolism	0.0188	0.0119	1.58	0.000306099	0.00128884	MsG0080048430.01;MsG0180000175.01;MsG0180000247.01;MsG0180005354.01;MsG0180005915.01;MsG0180005916.01;MsG0280006333.01;MsG0280007073.01;MsG0280007940.01;MsG0280008145.01;MsG0280009146.01;MsG0280010660.01;MsG0280011060.01;MsG0280011399.01;MsG0380012063.01;MsG0380013299.01;MsG0380014756.01;MsG0380014765.01;MsG0380015748.01;MsG0380016021.01;MsG0380016962.01;MsG0380017227.01;MsG0380017421.01;MsG03800…	K15728+K13510+K15728+K14156+K18693+K18693+K00655+K16818+K01115+K13506+K06130+K00901+K13523+K01115+K14156+K01114+K01114+K01114+K01517+K00968+K01114+K06129+K01115+K01115+K06130+K00550+K01115+K13508+K00006+K13513+K16818+K00006+K00655+K01126+K01126+K00993+K00993+K00006+K00901+K01047+K22389+K13523+K13511+K13508+K13519+K00901+K00901+K01126+K00993+K00993+K00901+K13506+K13510	53
ko00513	Various types of N-glycan biosynthesis	0.0075	0.0035	2.14	0.000334934	0.00134615	MsG0180003813.01;MsG0180005195.01;MsG0180005664.01;MsG0180006094.01;MsG0180006182.01;MsG0180006183.01;MsG0280009412.01;MsG0280010022.01;MsG0280010057.01;MsG0380014365.01;MsG0380017967.01;MsG0380018075.01;MsG0480018196.01;MsG0480018251.01;MsG0480021225.01;MsG0580025446.01;MsG0680034906.01;MsG0780036880.01;MsG0780036923.01;MsG0880047432.01;NewGene_17587	K12667+K12666+K12669+K07151+K12373+K12373+K12373+K03846+K03846+K03714+K12666+K00726+K03844+K01230+K12670+K12668+K07151+K03844+K12373+K01230+K01230	21
ko00600	Sphingolipid metabolism	0.0124	0.007	1.77	0.000361249	0.00138879	MsG0180000115.01;MsG0180004004.01;MsG0180004005.01;MsG0180004223.01;MsG0180004349.01;MsG0180004351.01;MsG0280006618.01;MsG0280007443.01;MsG0280010899.01;MsG0280011167.01;MsG0280011204.01;MsG0280011205.01;MsG0280011215.01;MsG0380011660.01;MsG0380016873.01;MsG0380016982.01;MsG0480023238.01;MsG0580024032.01;MsG0680034868.01;MsG0680035653.01;MsG0780039387.01;MsG0780039439.01;MsG0880042551.01;MsG08800…	K12309+K17108+K17108+K07407+K07407+K07407+K04718+K04711+K12309+K12309+K12309+K12309+K12309+K04715+K12309+K04708+K07407+K07407+K12309+K07407+K12382+K07407+K12309+K01190+K01190+K12309+K12309+K04708+K12349+K12349+K17108+K12309+K12309+K12309+K12309	35
ko00510	N-Glycan biosynthesis	0.0096	0.0051	1.89	0.00053684	0.00197783	MsG0080047874.01;MsG0180002678.01;MsG0180002715.01;MsG0180003813.01;MsG0180005195.01;MsG0180005664.01;MsG0180006094.01;MsG0280006753.01;MsG0280010022.01;MsG0280010057.01;MsG0280010944.01;MsG0380017967.01;MsG0380018075.01;MsG0480018196.01;MsG0480018251.01;MsG0480021225.01;MsG0480021355.01;MsG0480022946.01;MsG0480022952.01;MsG0580025446.01;MsG0680034906.01;MsG0780036880.01;MsG0780037453.01;MsG08800…	K12345+K01001+K01001+K12667+K12666+K12669+K07151+K09658+K03846+K03846+K00902+K12666+K00726+K03844+K01230+K12670+K12345+K01228+K01228+K12668+K07151+K03844+K00737+K01001+K00737+K01230+K01230	27
ko00531	Glycosaminoglycan degradation	0.0089	0.0047	1.9	0.000744803	0.00263425	MsG0180000115.01;MsG0180006182.01;MsG0180006183.01;MsG0280008764.01;MsG0280009412.01;MsG0280010899.01;MsG0280011167.01;MsG0280011204.01;MsG0280011205.01;MsG0280011215.01;MsG0380012443.01;MsG0380012444.01;MsG0380015833.01;MsG0380016873.01;MsG0680034868.01;MsG0780036923.01;MsG0780041526.01;MsG0880042551.01;MsG0880043874.01;MsG0880045671.01;MsG0880046858.01;NewGene_25550;NewGene_25624;NewGene_5828;N…	K12309+K12373+K12373+K07964+K12373+K12309+K12309+K12309+K12309+K12309+K07964+K07964+K01205+K12309+K12309+K12373+K10532+K12309+K12309+K12309+K07964+K12309+K12309+K12309+K12309	25
ko00052	Galactose metabolism	0.0231	0.016	1.45	0.0010331	0.00351339	MsG0080049127.01;MsG0180000054.01;MsG0180000115.01;MsG0180003513.01;MsG0180004223.01;MsG0180004349.01;MsG0180004351.01;MsG0180004677.01;MsG0180004679.01;MsG0180004680.01;MsG0280007755.01;MsG0280010770.01;MsG0280010899.01;MsG0280011167.01;MsG0280011204.01;MsG0280011205.01;MsG0280011215.01;MsG0380015739.01;MsG0380015777.01;MsG0380016399.01;MsG0380016400.01;MsG0380016873.01;MsG0380017695.01;MsG03800…	K06617+K00844+K12309+K00844+K07407+K07407+K07407+K18819+K18819+K18819+K01187+K01784+K12309+K12309+K12309+K12309+K12309+K06617+K06617+K12447+K12447+K12309+K00850+K00963+K07407+K01835+K07407+K00844+K01784+K01784+K00963+K01193+K06617+K06617+K01785+K12309+K01785+K07407+K00844+K07407+K06611+K06611+K18819+K18819+K12309+K01193+K01193+K01190+K01190+K12309+K12309+K06617+K01785+K06617+K12447+K12447+K12447+…	65
ko00511	Other glycan degradation	0.0124	0.0075	1.67	0.00113509	0.00371727	MsG0080048904.01;MsG0180000115.01;MsG0180000721.01;MsG0180001079.01;MsG0180004004.01;MsG0180004005.01;MsG0180006182.01;MsG0180006183.01;MsG0180006284.01;MsG0280009412.01;MsG0280010899.01;MsG0280010951.01;MsG0280011167.01;MsG0280011204.01;MsG0280011205.01;MsG0280011215.01;MsG0380014780.01;MsG0380016873.01;MsG0680034868.01;MsG0780036923.01;MsG0780038644.01;MsG0780040065.01;MsG0780040281.01;MsG08800…	K01191+K12309+K01191+K01206+K17108+K17108+K12373+K12373+K01206+K12373+K12309+K01206+K12309+K12309+K12309+K12309+K01206+K12309+K12309+K12373+K01191+K01191+K01206+K12309+K01190+K01190+K12309+K01191+K12309+K01191+K17108+K12309+K12309+K12309+K12309	35
ko00514	Other types of O-glycan biosynthesis	0.0039	0.0015	2.64	0.00121278	0.00382982	MsG0380017551.01;MsG0480021226.01;MsG0580025273.01;MsG0580029615.01;MsG0680031409.01;MsG0680031410.01;MsG0880043669.01;MsG0880043692.01;MsG0880043693.01;MsG0880045478.01;MsG0880046207.01	K20781+K20783+K20784+K20782+K20781+K20781+K20782+K20782+K20782+K20784+K20783	11
ko03450	Non-homologous end-joining	0.0025	0.0007	3.5	0.00127918	0.00390023	MsG0080047912.01;MsG0180004710.01;MsG0280010282.01;MsG0280010283.01;MsG0380016140.01;MsG0580026131.01;NewGene_1551	K10865+K04799+K10865+K10865+K10866+K03512+K10865	7
ko00562	Inositol phosphate metabolism	0.0153	0.0099	1.55	0.00178439	0.00525925	MsG0180000126.01;MsG0180000189.01;MsG0180003472.01;MsG0180003953.01;MsG0180004182.01;MsG0180004385.01;MsG0180005312.01;MsG0180005329.01;MsG0280011028.01;MsG0380013299.01;MsG0380014756.01;MsG0380014765.01;MsG0380015512.01;MsG0380016315.01;MsG0380016510.01;MsG0380016962.01;MsG0380017792.01;MsG0380017983.01;MsG0380017984.01;MsG0380018010.01;MsG0480022610.01;MsG0480022947.01;MsG0480023517.01;MsG05800…	K10572+K01099+K00889+K24221+K18081+K01099+K18081+K00010+K01803+K01114+K01114+K01114+K03103+K01858+K18081+K01114+K10572+K00888+K00888+K18649+K00140+K00889+K18081+K00913+K01110+K00469+K05857+K05857+K05857+K01858+K01858+K01858+K01858+K10572+K01803+K18081+K01092+K00915+K00915+K00913+K10047+K21797+K21797	43
ko00071	Fatty acid degradation	0.0099	0.0058	1.72	0.00215645	0.00615083	MsG0180001068.01;MsG0180001085.01;MsG0180001973.01;MsG0180001977.01;MsG0180002750.01;MsG0180003214.01;MsG0180005634.01;MsG0280008417.01;MsG0380016151.01;MsG0380016352.01;MsG0380016359.01;MsG0380016458.01;MsG0380016461.01;MsG0380016463.01;MsG0480021940.01;MsG0480022258.01;MsG0480023529.01;MsG0480023684.01;MsG0580024344.01;MsG0580024346.01;MsG0580024543.01;MsG0580029511.01;MsG0580030162.01;MsG07800…	K00128+K01897+K07513+K07513+K00121+K07517+K01897+K14085+K01897+K01897+K00128+K18857+K18857+K18857+K00232+K00232+K00121+K01897+K01897+K01897+K00232+K00121+K00626+K01897+K20495+K00128+K10527+K01692	28
ko00604	Glycosphingolipid biosynthesis - ganglio series	0.0067	0.0035	1.93	0.00246128	0.00680089	MsG0180000115.01;MsG0180006182.01;MsG0180006183.01;MsG0280009412.01;MsG0280010899.01;MsG0280011167.01;MsG0280011204.01;MsG0280011205.01;MsG0280011215.01;MsG0380016873.01;MsG0680034868.01;MsG0780036923.01;MsG0880042551.01;MsG0880043874.01;MsG0880045671.01;NewGene_25550;NewGene_25624;NewGene_5828;NewGene_9973	K12309+K12373+K12373+K12373+K12309+K12309+K12309+K12309+K12309+K12309+K12309+K12373+K12309+K12309+K12309+K12309+K12309+K12309+K12309	19
ko00030	Pentose phosphate pathway	0.0124	0.0078	1.59	0.00269641	0.00722483	MsG0180000983.01;MsG0180000984.01;MsG0180001288.01;MsG0180005856.01;MsG0180005906.01;MsG0180006212.01;MsG0280007092.01;MsG0280007419.01;MsG0280007800.01;MsG0280009888.01;MsG0280009908.01;MsG0380014388.01;MsG0380017695.01;MsG0480021327.01;MsG0480021331.01;MsG0480022622.01;MsG0480023904.01;MsG0580026488.01;MsG0580027701.01;MsG0580028227.01;MsG0680030682.01;MsG0680032055.01;MsG0680032057.01;MsG07800…	K01057+K01057+K00895+K01807+K01623+K00615+K00895+K00895+K01807+K00852+K00852+K00895+K00850+K01623+K01623+K03841+K01835+K01057+K01057+K01810+K01810+K03841+K03841+K00033+K00036+K03841+K01623+K01623+K00948+K00036+K00036+K01783+K00131+K00036+K00616	35
ko00900	Terpenoid backbone biosynthesis	0.0082	0.0046	1.77	0.00333123	0.00866327	MsG0180006027.01;MsG0280007280.01;MsG0280007281.01;MsG0280007536.01;MsG0280009864.01;MsG0280010904.01;MsG0280010905.01;MsG0380013022.01;MsG0380016512.01;MsG0480022890.01;MsG0580024371.01;MsG0580024431.01;MsG0580025322.01;MsG0580025323.01;MsG0580025689.01;MsG0580030162.01;MsG0780041567.01;MsG0880045503.01;MsG0880045932.01;MsG0880046462.01;MsG0880046986.01;NewGene_19625;NewGene_4283	K01597+K00021+K00021+K00787+K05356+K03526+K03526+K00919+K00938+K13789+K01770+K01641+K00021+K00021+K00021+K00626+K00869+K00021+K14066+K10960+K01662+K01823+K15892	23
ko00340	Histidine metabolism	0.005	0.0024	2.1	0.00379373	0.00958416	MsG0180001068.01;MsG0180005613.01;MsG0280006328.01;MsG0280006420.01;MsG0280006793.01;MsG0280007722.01;MsG0280008417.01;MsG0380016359.01;MsG0380018010.01;MsG0580029349.01;MsG0780038639.01;MsG0780040104.01;MsG0880045668.01;NewGene_24094	K00128+K01693+K00765+K01590+K01814+K14152+K14085+K00128+K18649+K11755+K14152+K11755+K00128+K00765	14
ko00561	Glycerolipid metabolism	0.0195	0.0138	1.41	0.00413746	0.0101622	MsG0080048214.01;MsG0080048430.01;MsG0180000038.01;MsG0180000247.01;MsG0180001068.01;MsG0180004223.01;MsG0180004349.01;MsG0180004351.01;MsG0180005915.01;MsG0180005916.01;MsG0280006333.01;MsG0280006961.01;MsG0280006968.01;MsG0280008145.01;MsG0280008417.01;MsG0280009434.01;MsG0280010660.01;MsG0280011060.01;MsG0380011496.01;MsG0380014183.01;MsG0380016359.01;MsG0480018606.01;MsG0480018607.01;MsG04800…	K01054+K15728+K00679+K15728+K00128+K07407+K07407+K07407+K18693+K18693+K00655+K00679+K00679+K13506+K14085+K01054+K00901+K13523+K00679+K00679+K00128+K06119+K13508+K00002+K00679+K13513+K00679+K07407+K21362+K07407+K00002+K00002+K00655+K00679+K00901+K07407+K07407+K06118+K06118+K13523+K09480+K00679+K13508+K00002+K00128+K13519+K00901+K00901+K00679+K21362+K00679+K00901+K15918+K00679+K13506	55
ko00400	Phenylalanine, tyrosine and tryptophan biosynthesis	0.0078	0.0044	1.76	0.00433144	0.0103511	MsG0180000576.01;MsG0180005239.01;MsG0180006101.01;MsG0280010773.01;MsG0380015531.01;MsG0480019170.01;MsG0480020851.01;MsG0480021986.01;MsG0480022489.01;MsG0480022490.01;MsG0580026282.01;MsG0580029264.01;MsG0580029265.01;MsG0680030866.01;MsG0680030867.01;MsG0680031826.01;MsG0680034171.01;MsG0680034194.01;MsG0780041012.01;MsG0880044391.01;MsG0880044413.01;MsG0880046852.01	K00811+K01736+K01657+K00815+K15227+K00800+K05359+K14455+K13832+K13832+K01850+K15227+K15227+K01850+K01850+K00891+K05359+K05359+K01695+K00815+K00815+K15227	22
ko00603	Glycosphingolipid biosynthesis - globo and isoglobo series	0.0039	0.0018	2.2	0.00664927	0.0151024	MsG0180004223.01;MsG0180004349.01;MsG0180004351.01;MsG0180006182.01;MsG0180006183.01;MsG0280009412.01;MsG0480023238.01;MsG0580024032.01;MsG0680035653.01;MsG0780036923.01;MsG0780039439.01	K07407+K07407+K07407+K12373+K12373+K12373+K07407+K07407+K07407+K12373+K07407	11
ko00051	Fructose and mannose metabolism	0.0128	0.0085	1.5	0.00666124	0.0151024	MsG0180000054.01;MsG0180001288.01;MsG0180002140.01;MsG0180002586.01;MsG0180003513.01;MsG0180003808.01;MsG0180005906.01;MsG0280007092.01;MsG0280007419.01;MsG0280011028.01;MsG0380014388.01;MsG0380015370.01;MsG0380015844.01;MsG0380017695.01;MsG0480021043.01;MsG0480021150.01;MsG0480021327.01;MsG0480021331.01;MsG0480022622.01;MsG0580024323.01;MsG0580024997.01;MsG0580026720.01;MsG0580028461.01;MsG05800…	K00844+K00895+K01805+K01805+K00844+K00847+K01623+K00895+K00895+K01803+K00895+K00966+K00966+K00850+K00847+K00847+K01623+K01623+K03841+K00844+K19355+K00847+K01103+K00847+K00966+K03841+K03841+K00844+K03841+K17497+K01803+K01623+K01623+K01805+K01805+K01103	36
ko00730	Thiamine metabolism	0.0046	0.0023	2	0.00825931	0.0182574	MsG0180000352.01;MsG0180003629.01;MsG0180003780.01;MsG0180004467.01;MsG0380016203.01;MsG0380017667.01;MsG0480019699.01;MsG0580024701.01;MsG0780040799.01;MsG0880046986.01;MsG0880047152.01;NewGene_23291;NewGene_4575	K00939+K00939+K22911+K22911+K06949+K22911+K22911+K04487+K22911+K01662+K20896+K22911+K20896	13
ko04070	Phosphatidylinositol signaling system	0.0142	0.0098	1.45	0.00852527	0.0183857	MsG0180000126.01;MsG0180000189.01;MsG0180003472.01;MsG0180004182.01;MsG0180004385.01;MsG0180005312.01;MsG0280010660.01;MsG0380016510.01;MsG0380017792.01;MsG0380017983.01;MsG0380017984.01;MsG0380018010.01;MsG0480022947.01;MsG0480023517.01;MsG0580024076.01;MsG0580024789.01;MsG0580025278.01;MsG0580025365.01;MsG0580028432.01;MsG0580029198.01;MsG0580029327.01;MsG0580029548.01;MsG0680031536.01;MsG06800…	K10572+K01099+K00889+K18081+K01099+K18081+K00901+K18081+K10572+K00888+K00888+K18649+K00889+K18081+K00913+K01110+K02183+K02183+K05857+K05857+K05857+K02183+K02183+K02183+K00901+K02183+K10572+K18081+K01092+K00915+K00915+K00913+K00901+K00901+K02183+K02183+K10047+K21797+K21797+K00901	40
ko00650	Butanoate metabolism	0.005	0.0026	1.91	0.00979311	0.0206171	MsG0280008498.01;MsG0280008554.01;MsG0280011162.01;MsG0280011200.01;MsG0380013368.01;MsG0480021769.01;MsG0480023176.01;MsG0580024431.01;MsG0580030162.01;MsG0680034766.01;MsG0680034767.01;MsG0780036487.01;MsG0880043075.01;MsG0880047170.01	K01913+K01913+K18121+K18121+K01640+K16871+K01653+K01641+K00626+K01580+K01580+K16871+K18121+K01692	14
ko00970	Aminoacyl-tRNA biosynthesis	0.0185	0.0137	1.35	0.0123412	0.0253773	MsG0080048776.01;MsG0080048777.01;MsG0080048800.01;MsG0080048801.01;MsG0080048845.01;MsG0180000845.01;MsG0180003237.01;MsG0180003531.01;MsG0180005269.01;MsG0280006525.01;MsG0380012149.01;MsG0380012315.01;MsG0380012868.01;MsG0380013833.01;MsG0380015330.01;MsG0380016089.01;MsG0380017099.01;MsG0380017100.01;MsG0380017692.01;MsG0380017766.01;MsG0380017791.01;MsG0380018069.01;MsG0480020475.01;MsG04800…	K01870+K14164+K01872+K01872+K01868+K01866+K01870+K01872+K02435+K02433+K01880+K01870+K01872+K02433+K01887+K01868+K01881+K01881+K01887+K01870+K02433+K01872+K01876+K02433+K01872+K01872+K01872+K02433+K01872+K02434+K01883+K01887+K01869+K01889+K01892+K01881+K04567+K04567+K01867+K01893+K02433+K01890+K01866+K01866+K01887+K01869+K01869+K01883+K01870+K04567+K01887+K01889	52
ko03060	Protein export	0.0096	0.0063	1.53	0.0133973	0.0269229	MsG0280007898.01;MsG0280008922.01;MsG0280009165.01;MsG0280011388.01;MsG0380016242.01;MsG0380017101.01;MsG0480019275.01;MsG0480021322.01;MsG0480022260.01;MsG0480022954.01;MsG0480023093.01;MsG0480023559.01;MsG0480023720.01;MsG0480023725.01;MsG0480023850.01;MsG0580029147.01;MsG0580029300.01;MsG0780041138.01;MsG0780041570.01;MsG0880044226.01;MsG0880044342.01;MsG0880045683.01;MsG0880047227.01;MsG08800…	K10956+K10956+K13280+K13280+K03217+K03100+K09481+K12272+K03106+K12946+K09481+K03107+K09490+K09490+K03100+K12947+K07342+K03106+K12948+K03100+K10956+K10956+K03105+K07342+K03070+K12947+K10956	27
ko00240	Pyrimidine metabolism	0.0114	0.0079	1.44	0.0175889	0.0345606	MsG0180002218.01;MsG0380011719.01;MsG0380012190.01;MsG0380012956.01;MsG0380015090.01;MsG0380016091.01;MsG0480019409.01;MsG0480021281.01;MsG0480022625.01;MsG0480023414.01;MsG0480023688.01;MsG0480023690.01;MsG0580024137.01;MsG0580029601.01;MsG0580029602.01;MsG0680031709.01;MsG0680031711.01;MsG0780037158.01;MsG0780038358.01;MsG0780040027.01;MsG0780040136.01;MsG0780041103.01;MsG0880043589.01;MsG08800…	K10808+K10807+K13421+K01520+K01520+K00857+K16329+K13998+K01431+K10807+K00940+K00940+K03787+K01464+K01464+K14641+K14641+K10808+K16904+K14641+K14641+K01240+K13421+K10808+K00940+K00876+K00876+K01081+K01081+K01081+K01520+K01081	32
ko00943	Isoflavonoid biosynthesis	0.0099	0.0068	1.46	0.021635	0.0415868	MsG0180001290.01;MsG0180005806.01;MsG0280008072.01;MsG0280010654.01;MsG0280010658.01;MsG0380014438.01;MsG0380014439.01;MsG0480019510.01;MsG0480019532.01;MsG0480021549.01;MsG0480022310.01;MsG0480022329.01;MsG0580024116.01;MsG0680031839.01;MsG0780036556.01;MsG0780036557.01;MsG0780036561.01;MsG0780036562.01;MsG0780036586.01;MsG0780036587.01;MsG0780036588.01;MsG0780036593.01;MsG0780036596.01;MsG07800…	K13267+K23179+K22932+K13264+K13264+K13267+K13267+K13259+K13259+K13267+K13259+K13262+K13258+K13263+K13264+K13264+K13264+K13264+K13264+K13264+K13264+K13264+K13264+K13265+K13260+K13260+K13259+K13260	28
ko00290	Valine, leucine and isoleucine biosynthesis	0.0032	0.0017	1.93	0.0329612	0.0620099	MsG0280010643.01;MsG0280010825.01;MsG0280011445.01;MsG0480023176.01;MsG0580024706.01;MsG0880044487.01;MsG0880044488.01;NewGene_15566;NewGene_24585	K01687+K00053+K00052+K01653+K00826+K00053+K00053+K00826+K00053	9
ko00670	One carbon pool by folate	0.0046	0.0028	1.66	0.0395766	0.0729043	MsG0380014683.01;MsG0480021281.01;MsG0580025589.01;MsG0580027974.01;MsG0580028302.01;MsG0580029968.01;MsG0680032160.01;MsG0780036659.01;MsG0780036660.01;MsG0780039644.01;MsG0780041288.01;MsG0880047661.01;NewGene_8895	K00601+K13998+K00600+K00600+K00600+K00602+K01934+K01433+K01433+K00288+K00288+K00605+K00600	13
ko00770	Pantothenate and CoA biosynthesis	0.0078	0.0054	1.45	0.0413358	0.074591	MsG0080048043.01;MsG0180001068.01;MsG0180002208.01;MsG0180002417.01;MsG0180003470.01;MsG0280010643.01;MsG0280010825.01;MsG0380015175.01;MsG0380016359.01;MsG0480022625.01;MsG0480023176.01;MsG0580024706.01;MsG0580029601.01;MsG0580029602.01;MsG0880043431.01;MsG0880044487.01;MsG0880044488.01;MsG0880045668.01;NewGene_15566;NewGene_16155;NewGene_16177;NewGene_24585	K02201+K00128+K06133+K06133+K09680+K01687+K00053+K17839+K00128+K01431+K01653+K00826+K01464+K01464+K01598+K00053+K00053+K00128+K00826+K09680+K09680+K00053	22
ko00196	Photosynthesis - antenna proteins	0.0025	0.0012	2	0.0475986	0.0841744	MsG0180000003.01;MsG0280008430.01;MsG0380013114.01;MsG0480018628.01;MsG0480022765.01;MsG0680034229.01;NewGene_4576	K14172+K08908+K08910+K08915+K08912+K08916+K08915	7
ko01040	Biosynthesis of unsaturated fatty acids	0.0043	0.0026	1.64	0.0517111	0.0882558	MsG0180001014.01;MsG0180001034.01;MsG0180001973.01;MsG0180001977.01;MsG0380016239.01;MsG0480020842.01;MsG0480021940.01;MsG0480022258.01;MsG0580024543.01;MsG0580029504.01;MsG0780040579.01;MsG0880045259.01	K03921+K03921+K07513+K07513+K10251+K10703+K00232+K00232+K00232+K10258+K10256+K10703	12
ko00190	Oxidative phosphorylation	0.021	0.0171	1.23	0.0519028	0.0882558	MsG0080049160.01;MsG0180000722.01;MsG0180003777.01;MsG0180005881.01;MsG0180006064.01;MsG0280006537.01;MsG0280007084.01;MsG0280007247.01;MsG0280008226.01;MsG0280011419.01;MsG0380012655.01;MsG0380013942.01;MsG0380014176.01;MsG0380014878.01;MsG0380015307.01;MsG0380017007.01;MsG0380017405.01;MsG0380017542.01;MsG0480018109.01;MsG0480018124.01;MsG0480018403.01;MsG0480020327.01;MsG0480020853.01;MsG04800…	K02132+K01535+K03953+K02133+K02147+K01507+K03955+K02115+K01535+K03943+K02137+K02112+K02115+K02133+K02258+K05579+K02109+K01535+K02145+K02135+K02265+K00236+K02154+K02154+K02151+K03884+K02150+K02150+K02150+K00234+K02259+K02133+K00413+K03949+K00413+K03966+K02146+K03955+K02147+K02148+K02148+K02152+K02113+K01535+K02155+K02144+K02144+K02113+K01535+K03955+K02267+K02136+K03955+K03953+K03953+K02152+K03952+…	59
ko00790	Folate biosynthesis	0.0053	0.0035	1.53	0.0563323	0.0924012	MsG0180000996.01;MsG0180002099.01;MsG0180002546.01;MsG0180005220.01;MsG0180005240.01;MsG0280008099.01;MsG0280009992.01;MsG0280010165.01;MsG0480021281.01;MsG0580024953.01;MsG0580029412.01;MsG0780040916.01;MsG0780041209.01;NewGene_22979;NewGene_25005	K20457+K01724+K01724+K13950+K13950+K15631+K01307+K18482+K13998+K01724+K01113+K20457+K01633+K15376+K18482	15
ko03410	Base excision repair	0.0075	0.0053	1.42	0.0571603	0.0924012	MsG0080048281.01;MsG0180002714.01;MsG0180004710.01;MsG0280008050.01;MsG0280011416.01;MsG0380012368.01;MsG0380014666.01;MsG0380015715.01;MsG0480020531.01;MsG0480020545.01;MsG0480020713.01;MsG0480021485.01;MsG0480022921.01;MsG0580024969.01;MsG0580026131.01;MsG0780040599.01;MsG0880044015.01;NewGene_12975;NewGene_14407;NewGene_25306;NewGene_8183	K02335+K01142+K04799+K03648+K10563+K10771+K04802+K01142+K02326+K10798+K10747+K03648+K03648+K01247+K03512+K03652+K10798+K02335+K10801+K02335+K03648	21
ko00565	Ether lipid metabolism	0.006	0.0041	1.48	0.0574757	0.0924012	MsG0180000175.01;MsG0280007940.01;MsG0280011399.01;MsG0380013299.01;MsG0380014756.01;MsG0380014765.01;MsG0380016962.01;MsG0380017421.01;MsG0380017422.01;MsG0480018362.01;MsG0680031360.01;MsG0680031361.01;MsG0680035905.01;MsG0880046206.01;NewGene_14561;NewGene_14562;NewGene_7351	K13510+K01115+K01115+K01114+K01114+K01114+K01114+K01115+K01115+K01115+K00993+K00993+K01047+K13519+K00993+K00993+K13510	17
ko00960	Tropane, piperidine and pyridine alkaloid biosynthesis	0.005	0.0033	1.53	0.0632123	0.099809	MsG0180000576.01;MsG0180005623.01;MsG0280010773.01;MsG0380015352.01;MsG0380015359.01;MsG0380015960.01;MsG0480021040.01;MsG0480021986.01;MsG0880044391.01;MsG0880044413.01;MsG0880046299.01;MsG0880046300.01;MsG0880046945.01;MsG0880046946.01	K00811+K00276+K00815+K08081+K08081+K00276+K08081+K14455+K00815+K00815+K00276+K00276+K00276+K00276	14
ko00300	Lysine biosynthesis	0.0036	0.0021	1.67	0.0646553	0.100296	MsG0180002486.01;MsG0180002487.01;MsG0280011223.01;MsG0380015875.01;MsG0380016152.01;MsG0480023009.01;MsG0480023010.01;MsG0680031795.01;MsG0880043455.01;MsG0880045251.01	K01586+K01586+K00215+K00003+K12524+K12524+K12524+K00928+K01714+K01586	10
ko00902	Monoterpenoid biosynthesis	0.0046	0.003	1.53	0.0710338	0.108291	MsG0180005328.01;MsG0180005605.01;MsG0580024202.01;MsG0580024203.01;MsG0580024207.01;MsG0580025606.01;MsG0580025607.01;MsG0580025609.01;MsG0780039502.01;MsG0780039504.01;MsG0780039507.01;MsG0880044007.01;MsG0880044037.01	K23810+K23810+K23810+K23810+K23810+K23232+K23232+K23232+K23810+K23810+K23810+K23810+K23810	13
ko00130	Ubiquinone and other terpenoid-quinone biosynthesis	0.0085	0.0064	1.33	0.0800022	0.119896	MsG0080048528.01;MsG0180003114.01;MsG0180005984.01;MsG0280010263.01;MsG0280010773.01;MsG0380015697.01;MsG0380017647.01;MsG0480022543.01;MsG0480022646.01;MsG0480022647.01;MsG0580024209.01;MsG0580025389.01;MsG0580025466.01;MsG0580025738.01;MsG0580028603.01;MsG0580029693.01;MsG0880044391.01;MsG0880044413.01;MsG0880044675.01;MsG0880045101.01;MsG0880045328.01;NewGene_24012;NewGene_25173;NewGene_25923	K14759+K12501+K00487+K23095+K00815+K01904+K09834+K03809+K23094+K23094+K01904+K01904+K01904+K23095+K00487+K00457+K00815+K00815+K03809+K01661+K14759+K09833+K14759+K05928	24
ko00100	Steroid biosynthesis	0.0053	0.0038	1.41	0.101499	0.149577	MsG0180000362.01;MsG0180003416.01;MsG0180004248.01;MsG0280007054.01;MsG0380012835.01;MsG0380015134.01;MsG0380017331.01;MsG0480021319.01;MsG0480021320.01;MsG0480021486.01;MsG0480021740.01;MsG0580024311.01;MsG0880041871.01;NewGene_20878;NewGene_9271	K00511+K00222+K01052+K09832+K00559+K00511+K23558+K00801+K00801+K09828+K09828+K01853+K05917+K05917+K09832	15
ko02010	ABC transporters	0.0185	0.0157	1.17	0.117167	0.169836	MsG0080049150.01;MsG0180000627.01;MsG0180003508.01;MsG0180003535.01;MsG0180003776.01;MsG0180004560.01;MsG0180004752.01;MsG0180005051.01;MsG0180005848.01;MsG0280007986.01;MsG0280009892.01;MsG0280010251.01;MsG0280011267.01;MsG0280011348.01;MsG0280011349.01;MsG0280011350.01;MsG0380012004.01;MsG0380016692.01;MsG0380016836.01;MsG0480018786.01;MsG0480021406.01;MsG0480021817.01;MsG0480022651.01;MsG04800…	K05666+K08712+K05658+K05681+K05666+K05658+K05658+K08712+K05681+K05665+K05658+K05681+K08712+K08712+K08712+K08712+K05665+K05658+K05658+K05665+K05681+K05681+K05681+K05681+K05658+K05666+K05681+K05681+K05681+K05658+K05658+K05658+K05658+K05658+K05666+K05666+K05658+K05658+K05658+K05643+K05681+K05658+K05681+K05665+K05658+K08712+K05658+K05663+K05666+K05665+K08712+K05666	52
ko00480	Glutathione metabolism	0.0185	0.0159	1.16	0.134873	0.192349	MsG0180001091.01;MsG0180002218.01;MsG0180004881.01;MsG0180004941.01;MsG0180004947.01;MsG0180006126.01;MsG0280008912.01;MsG0280009757.01;MsG0280009761.01;MsG0280009762.01;MsG0280009765.01;MsG0380011719.01;MsG0380015008.01;MsG0380016362.01;MsG0380017417.01;MsG0380017574.01;MsG0380017898.01;MsG0480020858.01;MsG0480021058.01;MsG0480021474.01;MsG0480021476.01;MsG0480022820.01;MsG0480023414.01;MsG04800…	K22596+K10808+K00799+K00799+K00799+K00799+K01255+K00799+K00799+K00799+K00799+K10807+K00799+K00434+K00434+K22596+K01581+K00434+K00799+K00434+K00434+K11188+K10807+K00432+K00799+K01919+K00799+K00799+K00799+K00799+K00033+K10808+K00036+K00799+K00799+K00799+K01255+K21456+K21456+K01255+K00036+K00036+K00799+K00799+K10808+K00797+K01255+K00031+K01256+K00799+K00799+K00036	52
ko00920	Sulfur metabolism	0.0046	0.0034	1.37	0.142559	0.200083	MsG0180004516.01;MsG0180004518.01;MsG0280006605.01;MsG0280009565.01;MsG0280009566.01;MsG0380014467.01;MsG0480021690.01;MsG0480022297.01;MsG0480022298.01;MsG0580025183.01;MsG0580029950.01;NewGene_13536;NewGene_13886	K01738+K01738+K01082+K01011+K01011+K00640+K00640+K01738+K01738+K00640+K00640+K01738+K13811	13
ko00195	Photosynthesis	0.0131	0.0111	1.18	0.153208	0.210746	MsG0080049063.01;MsG0180003757.01;MsG0180003779.01;MsG0180005276.01;MsG0180006020.01;MsG0280006336.01;MsG0280007247.01;MsG0280007650.01;MsG0280010353.01;MsG0280010704.01;MsG0280011301.01;MsG0380013506.01;MsG0380013928.01;MsG0380013938.01;MsG0380013940.01;MsG0380013942.01;MsG0380013971.01;MsG0380013977.01;MsG0380014006.01;MsG0380014016.01;MsG0380014029.01;MsG0380014176.01;MsG0380017405.01;MsG03800…	K08901+K02693+K08903+K02717+K02639+K02639+K02115+K02694+K08901+K08902+K02695+K02717+K02703+K02635+K02707+K02112+K02689+K02689+K02705+K02703+K02703+K02115+K02109+K02638+K02639+K08906+K02692+K08901+K02717+K02699+K02113+K08901+K02690+K02716+K02639+K02113+K02636	37
ko00563	Glycosylphosphatidylinositol (GPI)-anchor biosynthesis	0.0046	0.0034	1.35	0.157307	0.210746	MsG0180000301.01;MsG0280006753.01;MsG0280009255.01;MsG0280010940.01;MsG0380017680.01;MsG0480022172.01;MsG0680030768.01;MsG0780036252.01;MsG0780037911.01;MsG0880044055.01;MsG0880044969.01;MsG0880046210.01;MsG0880047282.01	K03860+K09658+K05290+K03857+K05287+K07542+K03860+K03860+K05285+K03858+K03860+K05293+K05288	13
ko00590	Arachidonic acid metabolism	0.0046	0.0034	1.35	0.157307	0.210746	MsG0180004610.01;MsG0480022413.01;MsG0480022460.01;MsG0480023636.01;MsG0680032312.01;MsG0680035905.01;MsG0780041313.01;MsG0780041508.01;MsG0780041510.01;MsG0780041513.01;MsG0780041515.01;MsG0780041612.01;NewGene_20689	K08726+K08726+K08726+K00432+K15730+K01047+K08726+K08726+K08726+K08726+K08726+K08726+K08726	13
ko00908	Zeatin biosynthesis	0.0067	0.0054	1.25	0.171318	0.224551	MsG0180000459.01;MsG0180003459.01;MsG0380015400.01;MsG0380015404.01;MsG0480021050.01;MsG0480023267.01;MsG0480023303.01;MsG0580025625.01;MsG0580027857.01;MsG0580027869.01;MsG0580029505.01;MsG0680030898.01;MsG0680030902.01;MsG0680030907.01;MsG0680030908.01;MsG0680030912.01;MsG0780041022.01;MsG0780041024.01;MsG0780041025.01	K00279+K13496+K13493+K13493+K13493+K13495+K13495+K23452+K23452+K23452+K13496+K23452+K23452+K23452+K23452+K23452+K13496+K13496+K13496	19
ko00261	Monobactam biosynthesis	0.0025	0.0017	1.5	0.172691	0.224551	MsG0280011223.01;MsG0380016152.01;MsG0480023009.01;MsG0480023010.01;MsG0680031795.01;MsG0880043455.01;NewGene_13886	K00215+K12524+K12524+K12524+K00928+K01714+K13811	7
ko00062	Fatty acid elongation	0.005	0.0038	1.29	0.183647	0.235338	MsG0180004168.01;MsG0180006168.01;MsG0280006369.01;MsG0280009108.01;MsG0280010961.01;MsG0380016239.01;MsG0380017336.01;MsG0480020842.01;MsG0580024546.01;MsG0580029504.01;MsG0680034760.01;MsG0780036131.01;MsG0880045259.01;MsG0880046706.01	K15397+K15397+K15397+K15397+K07512+K10251+K15397+K10703+K01074+K10258+K15397+K01074+K10703+K15397	14
ko00740	Riboflavin metabolism	0.0032	0.0023	1.39	0.190247	0.240312	MsG0280010829.01;MsG0480022814.01;MsG0480023264.01;MsG0480023298.01;MsG0480023641.01;MsG0680034704.01;MsG0780039806.01;MsG0780039831.01;MsG0780040603.01	K20884+K00794+K20884+K20884+K22912+K14379+K20860+K11752+K00861	9
ko00440	Phosphonate and phosphinate metabolism	0.0018	0.0011	1.58	0.198244	0.246887	MsG0380016021.01;MsG0680031360.01;MsG0680031361.01;NewGene_14561;NewGene_14562	K00968+K00993+K00993+K00993+K00993	5
ko00460	Cyanoamino acid metabolism	0.0146	0.0131	1.11	0.257016	0.315634	MsG0080048387.01;MsG0280007692.01;MsG0280010236.01;MsG0280010819.01;MsG0380012888.01;MsG0380012889.01;MsG0380014708.01;MsG0380015893.01;MsG0380015898.01;MsG0380015911.01;MsG0380015921.01;MsG0480018617.01;MsG0480018621.01;MsG0480018625.01;MsG0480019054.01;MsG0480021120.01;MsG0480021125.01;MsG0580024866.01;MsG0580025589.01;MsG0580027974.01;MsG0580028034.01;MsG0580028302.01;MsG0680034979.01;MsG06800…	K20802+K05349+K05350+K05350+K01188+K01188+K05349+K16266+K16266+K05349+K16266+K01188+K01188+K01188+K01188+K01188+K01188+K20802+K00600+K00600+K05349+K00600+K01188+K05350+K05350+K16266+K01188+K05349+K05349+K12153+K12153+K20802+K01455+K05350+K12153+K05349+K05349+K05350+K05350+K01188+K00600	41
ko00942	Anthocyanin biosynthesis	0.0007	0.0004	2	0.262832	0.318285	MsG0380012208.01;MsG0380016154.01	K21383+K12338	2
ko04075	Plant hormone signal transduction	0.0604	0.0577	1.05	0.266375	0.318285	MsG0080048253.01;MsG0080048717.01;MsG0180000074.01;MsG0180000076.01;MsG0180000246.01;MsG0180000405.01;MsG0180000497.01;MsG0180000599.01;MsG0180001594.01;MsG0180002924.01;MsG0180003411.01;MsG0180003578.01;MsG0180003781.01;MsG0180003906.01;MsG0180003990.01;MsG0180004058.01;MsG0180004079.01;MsG0180004158.01;MsG0180004160.01;MsG0180004272.01;MsG0180004541.01;MsG0180004703.01;MsG0180004748.01;MsG01800…	K13415+K13415+K14488+K14486+K14499+K14496+K14489+K13416+K13415+K14516+K14510+K14486+K14484+K14484+K14495+K14509+K14516+K14484+K14484+K14484+K14493+K12126+K14484+K14493+K14489+K14491+K14494+K13416+K14484+K13416+K13416+K13416+K13449+K13449+K14486+K13464+K14508+K14494+K13464+K14486+K14510+K14513+K14513+K14510+K14488+K13415+K14431+K14494+K14494+K14494+K14494+K14488+K13422+K14493+K14492+K14494+K14486+…	170
ko00310	Lysine degradation	0.0067	0.0058	1.16	0.270072	0.318401	MsG0080048397.01;MsG0180001068.01;MsG0180001314.01;MsG0180003791.01;MsG0180004789.01;MsG0280006347.01;MsG0280007873.01;MsG0280008417.01;MsG0380011977.01;MsG0380016359.01;MsG0380016397.01;MsG0580024582.01;MsG0580025367.01;MsG0580030162.01;MsG0780040786.01;MsG0880045668.01;MsG0880047146.01;MsG0880047170.01;MsG0880047296.01	K00382+K00128+K11420+K11433+K11430+K00658+K00382+K14085+K11420+K00128+K23700+K11420+K11426+K00626+K11420+K00128+K00382+K01692+K14157	19
ko00523	Polyketide sugar unit biosynthesis	0.0004	0.0001	3	0.305301	0.355198	MsG0880046194.01	K12451	1
ko00072	Synthesis and degradation of ketone bodies	0.0011	0.0007	1.5	0.321996	0.369756	MsG0380013368.01;MsG0580024431.01;MsG0580030162.01	K01640+K01641+K00626	3
ko00785	Lipoic acid metabolism	0.0007	0.0004	1.72	0.32976	0.373817	MsG0180002209.01;MsG0180002419.01	K03644+K03644	2
ko00250	Alanine, aspartate and glutamate metabolism	0.0107	0.0098	1.09	0.341452	0.381576	MsG0080047999.01;MsG0080048037.01;MsG0180000576.01;MsG0280007136.01;MsG0380013472.01;MsG0380013473.01;MsG0380014802.01;MsG0380016294.01;MsG0380017061.01;MsG0380017302.01;MsG0380018035.01;MsG0480021769.01;MsG0480021986.01;MsG0580024584.01;MsG0580025639.01;MsG0580026250.01;MsG0580028450.01;MsG0680033367.01;MsG0680034766.01;MsG0680034767.01;MsG0780036487.01;MsG0780040173.01;MsG0780040532.01;MsG08800…	K01953+K00294+K00811+K01915+K00830+K00830+K01953+K01953+K01755+K13566+K00764+K16871+K14455+K00261+K01756+K01940+K01953+K01915+K01580+K01580+K16871+K00261+K01939+K01940+K01940+K01940+K00294+K00830+K00830+K00827	30
ko03018	RNA degradation	0.0163	0.0154	1.06	0.349806	0.381576	MsG0180000071.01;MsG0180000354.01;MsG0180000356.01;MsG0180002346.01;MsG0180003196.01;MsG0180003243.01;MsG0180003621.01;MsG0180003622.01;MsG0180004103.01;MsG0180004946.01;MsG0180004968.01;MsG0180005582.01;MsG0180005905.01;MsG0180006217.01;MsG0280006498.01;MsG0280009241.01;MsG0280009702.01;MsG0280010517.01;MsG0280011210.01;MsG0380015117.01;MsG0380017155.01;MsG0380017156.01;MsG0380017695.01;MsG04800…	K12619+K04077+K04077+K12586+K12603+K12606+K10643+K10643+K01148+K04077+K08311+K12616+K14442+K12603+K04043+K01689+K12617+K12580+K04077+K03654+K13126+K13126+K00850+K04077+K01148+K04077+K01689+K04043+K12619+K12590+K01689+K12580+K00962+K01689+K04077+K12614+K12602+K04077+K01689+K01689+K12591+K07573+K01148+K04043+K00962+K13126	46
ko00760	Nicotinate and nicotinamide metabolism	0.0043	0.0037	1.14	0.353867	0.381576	MsG0180001105.01;MsG0180004732.01;MsG0180004738.01;MsG0480023723.01;MsG0480023724.01;MsG0580024137.01;MsG0780041103.01;MsG0880046281.01;MsG0880047255.01;MsG0880047557.01;NewGene_25398;NewGene_5690	K00767+K18551+K18551+K01950+K01950+K03787+K01240+K03517+K01081+K01081+K01081+K01081	12
ko00944	Flavone and flavonol biosynthesis	0.0043	0.0037	1.14	0.353867	0.381576	MsG0280010407.01;MsG0280010654.01;MsG0280010658.01;MsG0780036556.01;MsG0780036557.01;MsG0780036561.01;MsG0780036562.01;MsG0780036586.01;MsG0780036587.01;MsG0780036588.01;MsG0780036593.01;MsG0780036596.01	K22794+K13264+K13264+K13264+K13264+K13264+K13264+K13264+K13264+K13264+K13264+K13264	12
ko00450	Selenocompound metabolism	0.0036	0.0031	1.15	0.362941	0.386646	MsG0180002809.01;MsG0180003564.01;MsG0180003566.01;MsG0180004244.01;MsG0180004369.01;MsG0380015904.01;MsG0780040014.01;MsG0780040206.01;MsG0780040230.01;NewGene_13886	K00384+K01760+K01760+K01761+K01761+K00549+K00549+K00549+K00549+K13811	10
ko00905	Brassinosteroid biosynthesis	0.0018	0.0014	1.25	0.369786	0.389249	MsG0580027127.01;MsG0680031007.01;MsG0680034452.01;MsG0780036642.01;MsG0880042745.01	K09587+K09590+K09587+K09590+K20623	5
ko00903	Limonene and pinene degradation	0.0014	0.0011	1.26	0.392279	0.408067	MsG0180001068.01;MsG0380016359.01;MsG0880045668.01;MsG0880047170.01	K00128+K00128+K00128+K01692	4
ko04712	Circadian rhythm - plant	0.0092	0.0087	1.06	0.401122	0.412414	MsG0180003532.01;MsG0180003624.01;MsG0180004703.01;MsG0180005360.01;MsG0180005508.01;MsG0180005912.01;MsG0280008222.01;MsG0380013071.01;MsG0380016661.01;MsG0480019818.01;MsG0480023945.01;MsG0580024217.01;MsG0580024354.01;MsG0580028985.01;MsG0780036290.01;MsG0780036747.01;MsG0780037109.01;MsG0780040008.01;MsG0780040038.01;MsG0780040130.01;MsG0780040263.01;MsG0780041260.01;MsG0880043363.01;MsG08800…	K16221+K12133+K12126+K12124+K16221+K12135+K12115+K12127+K12130+K03097+K12116+K00660+K16240+K12126+K16222+K12135+K16221+K12135+K12135+K16223+K16222+K12135+K16221+K12126+K03097+K03097	26
ko03015	mRNA surveillance pathway	0.0135	0.0129	1.04	0.417662	0.41825	MsG0080047987.01;MsG0180002221.01;MsG0180004085.01;MsG0180006001.01;MsG0180006204.01;MsG0280007300.01;MsG0280008345.01;MsG0380011745.01;MsG0380012624.01;MsG0380014391.01;MsG0380017155.01;MsG0380017156.01;MsG0480018586.01;MsG0480021671.01;MsG0480023294.01;MsG0480023986.01;MsG0480023994.01;MsG0580029614.01;MsG0580030100.01;MsG0680033095.01;MsG0680034125.01;MsG0680035340.01;MsG0680035602.01;MsG07800…	K06269+K14402+K06269+K11584+K13025+K11583+K14397+K11584+K14396+K14411+K13126+K13126+K13917+K14409+K14396+K14376+K03267+K14409+K14411+K14402+K14401+K14376+K03456+K14400+K12881+K14399+K11583+K14405+K14400+K12881+K14400+K11584+K14399+K14400+K14400+K13126+K11584+K14400	38
ko04122	Sulfur relay system	0.0011	0.0008	1.29	0.4199	0.41825	MsG0280009565.01;MsG0280009566.01;MsG0580024701.01	K01011+K01011+K04487	3
ko00998	Biosynthesis of various secondary metabolites - part 2	0.0004	0.0002	2	0.420988	0.41825	MsG0580025375.01	K21568	1
ko04016	MAPK signaling pathway - plant	0.0419	0.0413	1.01	0.450046	0.442151	MsG0080048232.01;MsG0080048967.01;MsG0080049042.01;MsG0180000405.01;MsG0180000411.01;MsG0180000455.01;MsG0180000599.01;MsG0180000738.01;MsG0180002924.01;MsG0180003411.01;MsG0180003620.01;MsG0180004045.01;MsG0180004058.01;MsG0180004079.01;MsG0180004559.01;MsG0180004965.01;MsG0180005636.01;MsG0180005655.01;MsG0180005687.01;MsG0180005934.01;MsG0180005941.01;MsG0280006356.01;MsG0280006555.01;MsG02800…	K20718+K13426+K16224+K14496+K20726+K20718+K13416+K13425+K14516+K14510+K16224+K20728+K14509+K14516+K20558+K20718+K16224+K20606+K13416+K13416+K13416+K13416+K13449+K13449+K13424+K20716+K13424+K17686+K20603+K14510+K14513+K14513+K14510+K13422+K13420+K13420+K13424+K20557+K13416+K14496+K16224+K13416+K14496+K13447+K14498+K20535+K03781+K13424+K13424+K20718+K14509+K13416+K20536+K13420+K20537+K13425+K13416+…	118
ko00430	Taurine and hypotaurine metabolism	0.0007	0.0005	1.33	0.456846	0.443899	MsG0680034766.01;MsG0680034767.01	K01580+K01580	2
ko00500	Starch and sucrose metabolism	0.0526	0.0529	0.99	0.546297	0.525045	MsG0080048363.01;MsG0080048529.01;MsG0080048754.01;MsG0180000054.01;MsG0180000271.01;MsG0180000665.01;MsG0180000685.01;MsG0180002222.01;MsG0180003156.01;MsG0180003513.01;MsG0180003539.01;MsG0180003808.01;MsG0180004375.01;MsG0180004376.01;MsG0180004835.01;MsG0180004979.01;MsG0180005923.01;MsG0280007029.01;MsG0280007692.01;MsG0280007755.01;MsG0280008751.01;MsG0280009866.01;MsG0280010236.01;MsG02800…	K00696+K19891+K01179+K00844+K01176+K19893+K19893+K00975+K07024+K00844+K00695+K00847+K19891+K13679+K01179+K01214+K16055+K19891+K05349+K01187+K19891+K19891+K05350+K00695+K19891+K05350+K01087+K00695+K01188+K01188+K00696+K00700+K00688+K05349+K00695+K01176+K05349+K00975+K01179+K01087+K19893+K19893+K00975+K01179+K01179+K00963+K01188+K01188+K01188+K00695+K01188+K00695+K01087+K01177+K19891+K00695+K00847+…	148
ko00660	C5-Branched dibasic acid metabolism	0.0007	0.0007	1.09	0.568828	0.540821	MsG0280011445.01;MsG0480023176.01	K00052+K01653	2
ko00232	Caffeine metabolism	0.0004	0.0003	1.2	0.59779	0.56231	MsG0180002066.01	K00365	1
ko00750	Vitamin B6 metabolism	0.0014	0.0015	0.92	0.649962	0.602219	MsG0380016623.01;MsG0380017098.01;MsG0480018474.01;MsG0480023763.01	K05275+K23998+K06215+K13248	4
ko00053	Ascorbate and aldarate metabolism	0.0128	0.0134	0.95	0.653838	0.602219	MsG0180000823.01;MsG0180001068.01;MsG0180004493.01;MsG0280008417.01;MsG0380015858.01;MsG0380015860.01;MsG0380016359.01;MsG0380016362.01;MsG0380016399.01;MsG0380016400.01;MsG0380016999.01;MsG0380017417.01;MsG0380018010.01;MsG0480020858.01;MsG0480021474.01;MsG0480021476.01;MsG0480022232.01;MsG0480022586.01;MsG0480022587.01;MsG0580025575.01;MsG0580026163.01;MsG0580026328.01;MsG0580026643.01;MsG05800…	K00423+K00128+K10046+K14085+K00423+K00423+K00128+K00434+K12447+K12447+K16190+K00434+K18649+K00434+K00434+K00434+K00012+K17744+K17744+K16190+K00423+K00012+K00469+K00423+K00423+K00423+K00012+K00012+K00128+K10047+K12447+K12447+K12447+K12447+K12447+K12447	36
ko00966	Glucosinolate biosynthesis	0.0025	0.0027	0.91	0.663792	0.605084	MsG0580024706.01;MsG0580025857.01;MsG0580025858.01;MsG0880045509.01;MsG0880045551.01;NewGene_15566;NewGene_18290	K00826+K11820+K11820+K12153+K12153+K00826+K12153	7
ko00950	Isoquinoline alkaloid biosynthesis	0.0096	0.0103	0.93	0.699214	0.629018	MsG0180000576.01;MsG0180005524.01;MsG0180005623.01;MsG0280010773.01;MsG0380015960.01;MsG0380017295.01;MsG0480018860.01;MsG0480018861.01;MsG0480018867.01;MsG0480021986.01;MsG0680033951.01;MsG0680033953.01;MsG0780039034.01;MsG0780039065.01;MsG0780040804.01;MsG0780040886.01;MsG0880043427.01;MsG0880043953.01;MsG0880044391.01;MsG0880044413.01;MsG0880046299.01;MsG0880046300.01;MsG0880046855.01;MsG08800…	K00811+K22097+K00276+K00815+K00276+K21580+K01593+K01593+K01593+K14455+K22097+K22097+K01593+K01593+K01593+K01593+K22097+K01742+K00815+K00815+K00276+K00276+K14975+K00276+K00276+K14975+K21580	27
ko00350	Tyrosine metabolism	0.0103	0.0111	0.93	0.704276	0.629018	MsG0180000576.01;MsG0180001140.01;MsG0180002750.01;MsG0180005623.01;MsG0280010773.01;MsG0380015960.01;MsG0380016458.01;MsG0380016461.01;MsG0380016463.01;MsG0480018860.01;MsG0480018861.01;MsG0480018867.01;MsG0480021986.01;MsG0480023529.01;MsG0580029511.01;MsG0580029693.01;MsG0780038729.01;MsG0780039034.01;MsG0780039065.01;MsG0780040804.01;MsG0780040886.01;MsG0880044391.01;MsG0880044413.01;MsG08800…	K00811+K02510+K00121+K00276+K00815+K00276+K18857+K18857+K18857+K01593+K01593+K01593+K14455+K00121+K00121+K00457+K01800+K01593+K01593+K01593+K01593+K00815+K00815+K00276+K00276+K00276+K00276+K01557+K01800	29
ko00945	Stilbenoid, diarylheptanoid and gingerol biosynthesis	0.0036	0.0041	0.86	0.749793	0.659859	MsG0180005984.01;MsG0380013835.01;MsG0380015222.01;MsG0480022707.01;MsG0480023770.01;MsG0580028603.01;MsG0780040128.01;MsG0780040185.01;MsG0780041640.01;NewGene_19786	K00487+K13065+K16040+K00588+K00588+K00487+K13065+K13065+K13065+K13065	10
ko03008	Ribosome biogenesis in eukaryotes	0.011	0.0124	0.89	0.795735	0.659859	MsG0180000071.01;MsG0180001772.01;MsG0180002830.01;MsG0180004151.01;MsG0180004209.01;MsG0180004263.01;MsG0180004334.01;MsG0180004915.01;MsG0280006367.01;MsG0280006368.01;MsG0280007289.01;MsG0280010979.01;MsG0380016778.01;MsG0380016905.01;MsG0480019818.01;MsG0480023153.01;MsG0480023700.01;MsG0680033391.01;MsG0780038537.01;MsG0780039623.01;MsG0880042439.01;MsG0880042663.01;MsG0880045952.01;MsG08800…	K12619+K14521+K14525+K14550+K03264+K14550+K03264+K14549+K14571+K14571+K14573+K03539+K14525+K14536+K03097+K14521+K14544+K11883+K12619+K14558+K14572+K14572+K03097+K03097+K14536+K14558+K07562+K14550+K06943+K14573+K14539	31
ko04136	Autophagy - other	0.0025	0.0031	0.79	0.801802	0.659859	MsG0180003856.01;MsG0280007253.01;MsG0380014799.01;MsG0380016796.01;MsG0480018881.01;MsG0580028099.01;MsG0680035785.01	K17907+K08341+K08343+K08269+K08269+K08331+K08333	7
ko03022	Basal transcription factors	0.0046	0.0058	0.8	0.851338	0.659859	MsG0180003527.01;MsG0180005546.01;MsG0280009553.01;MsG0280009554.01;MsG0380014267.01;MsG0380015552.01;MsG0480019334.01;MsG0480019335.01;MsG0580027769.01;MsG0580029936.01;MsG0880046616.01;MsG0880046670.01;NewGene_15220	K14649+K14649+K03122+K03122+K02202+K03143+K10843+K10843+K10843+K03131+K03128+K03128+K03138	13
ko00402	Benzoxazinoid biosynthesis	0.0021	0.003	0.72	0.860926	0.659859	MsG0280009643.01;MsG0580029529.01;MsG0680033754.01;MsG0680033755.01;MsG0780038473.01;MsG0880046954.01	K13229+K13229+K13229+K13229+K13229+K13229	6
ko04120	Ubiquitin mediated proteolysis	0.0256	0.0288	0.89	0.882867	0.659859	MsG0080048452.01;MsG0080048651.01;MsG0080049061.01;MsG0180001048.01;MsG0180003593.01;MsG0180004538.01;MsG0180005225.01;MsG0180005669.01;MsG0280006725.01;MsG0280007074.01;MsG0280007296.01;MsG0280007459.01;MsG0280007636.01;MsG0280007645.01;MsG0380014153.01;MsG0380014160.01;MsG0380016801.01;MsG0380016864.01;MsG0380016883.01;MsG0380016958.01;MsG0380016980.01;MsG0480018429.01;MsG0480019295.01;MsG04800…	K10589+K03351+K04649+K03875+K10604+K04506+K06688+K08770+K10581+K10144+K08770+K10591+K03094+K03094+K03363+K03363+K10260+K10615+K10614+K04506+K04649+K10581+K10260+K10260+K08770+K08770+K08770+K08770+K03349+K08770+K08770+K08770+K08770+K08770+K08770+K08770+K10260+K20217+K03363+K06688+K10140+K03348+K03352+K03350+K03363+K03363+K10581+K03363+K03363+K08770+K03347+K08770+K10260+K04506+K03355+K04554+K03353+…	72
ko00941	Flavonoid biosynthesis	0.0078	0.0097	0.81	0.891936	0.659859	MsG0180005806.01;MsG0180005984.01;MsG0180006187.01;MsG0180006191.01;MsG0380013835.01;MsG0380015120.01;MsG0480022707.01;MsG0480023770.01;MsG0480023809.01;MsG0580024217.01;MsG0580028603.01;MsG0780039430.01;MsG0780040128.01;MsG0780040185.01;MsG0780041640.01;MsG0880042687.01;MsG0880045643.01;MsG0880045644.01;MsG0880045645.01;MsG0880046137.01;NewGene_19786;NewGene_4714	K23179+K00487+K01859+K01859+K13065+K05278+K00588+K00588+K05278+K00660+K00487+K01859+K13065+K13065+K13065+K13082+K00475+K00475+K00475+K05278+K13065+K13082	22
ko00591	Linoleic acid metabolism	0.0028	0.0043	0.66	0.935422	0.659859	MsG0180004581.01;MsG0280011146.01;MsG0380017438.01;MsG0680035905.01;MsG0880042433.01;MsG0880042633.01;MsG0880042645.01;MsG0880042649.01	K15718+K15718+K15718+K01047+K15718+K15718+K15718+K15718	8
ko00910	Nitrogen metabolism	0.0021	0.0035	0.61	0.943062	0.659859	MsG0280007136.01;MsG0480022601.01;MsG0580024584.01;MsG0680033367.01;MsG0780040173.01;MsG0880045981.01	K01915+K01674+K00261+K01915+K00261+K01455	6
ko00220	Arginine biosynthesis	0.0078	0.0103	0.75	0.944712	0.659859	MsG0180000576.01;MsG0180000600.01;MsG0180001576.01;MsG0180003676.01;MsG0280007136.01;MsG0380016207.01;MsG0380016208.01;MsG0380017061.01;MsG0380017785.01;MsG0480019185.01;MsG0480019187.01;MsG0480021986.01;MsG0580024584.01;MsG0580026250.01;MsG0580027446.01;MsG0680033367.01;MsG0780040173.01;MsG0780040388.01;MsG0880046236.01;MsG0880046237.01;MsG0880046238.01;NewGene_14957	K00811+K00145+K14677+K00620+K01915+K01427+K01427+K01755+K00611+K01476+K01476+K14455+K00261+K01940+K14677+K01915+K00261+K13427+K01940+K01940+K01940+K00818	22
ko04141	Protein processing in endoplasmic reticulum	0.0511	0.0575	0.89	0.949753	0.659859	MsG0080047814.01;MsG0080048773.01;MsG0080048796.01;MsG0180000047.01;MsG0180000471.01;MsG0180001280.01;MsG0180003813.01;MsG0180004196.01;MsG0180004316.01;MsG0180004321.01;MsG0180004652.01;MsG0180004800.01;MsG0180004815.01;MsG0180005195.01;MsG0180005552.01;MsG0180005553.01;MsG0180005664.01;MsG0180006094.01;MsG0280006363.01;MsG0280007093.01;MsG0280007225.01;MsG0280007636.01;MsG0280007645.01;MsG02800…	K10839+K13993+K09518+K09487+K13993+K03283+K12667+K13993+K13993+K13993+K08057+K10661+K09584+K12666+K01456+K01456+K12669+K07151+K11718+K10661+K13993+K03094+K03094+K03283+K07953+K07953+K10956+K04079+K10950+K10088+K10956+K10088+K10088+K13993+K03283+K01456+K04374+K09580+K13525+K13525+K03283+K09580+K13993+K13993+K13989+K03283+K09486+K09580+K08054+K13993+K12666+K03283+K13249+K01230+K13993+K04079+K09481+…	144
ko04130	SNARE interactions in vesicular transport	0.0025	0.0041	0.6	0.959077	0.659859	MsG0180003596.01;MsG0180004644.01;MsG0180004674.01;MsG0580027928.01;MsG0780036347.01;MsG0780040918.01;MsG0880042788.01	K08506+K08489+K08486+K08505+K08493+K08506+K08517	7
ko00073	Cutin, suberine and wax biosynthesis	0.006	0.0086	0.7	0.964308	0.659859	MsG0180000804.01;MsG0180001150.01;MsG0180001371.01;MsG0180002475.01;MsG0180004110.01;MsG0180005039.01;MsG0280010503.01;MsG0380017795.01;MsG0480020560.01;MsG0480020568.01;MsG0480020569.01;MsG0480021541.01;MsG0780040711.01;MsG0880042019.01;MsG0880042555.01;MsG0880043147.01;MsG0880043442.01	K15406+K17991+K15405+K15405+K20769+K21995+K13356+K15400+K13356+K13356+K13356+K20769+K13407+K15404+K15403+K15398+K20495	17
ko03050	Proteasome	0.0043	0.0066	0.65	0.968716	0.659859	MsG0180004215.01;MsG0280008911.01;MsG0280009575.01;MsG0280009812.01;MsG0380015816.01;MsG0380017842.01;MsG0580028995.01;MsG0680031458.01;MsG0780037360.01;MsG0880045961.01;NewGene_14993;NewGene_3801	K06691+K06693+K02726+K06691+K06699+K02725+K02732+K03030+K02739+K03038+K03033+K03028	12
ko00904	Diterpenoid biosynthesis	0.0032	0.0053	0.6	0.973659	0.659859	MsG0280007779.01;MsG0280009804.01;MsG0280011347.01;MsG0380014798.01;MsG0480022793.01;MsG0580024665.01;MsG0580024666.01;MsG0580024673.01;MsG0880044306.01	K04123+K04125+K04124+K04125+K04125+K04123+K04123+K04123+K04125	9
ko03020	RNA polymerase	0.0092	0.0128	0.72	0.976571	0.659859	MsG0180000165.01;MsG0180000166.01;MsG0280007544.01;MsG0380012392.01;MsG0380013961.01;MsG0380014027.01;MsG0380017174.01;MsG0480019874.01;MsG0480020874.01;MsG0480020875.01;MsG0480020876.01;MsG0580024771.01;MsG0580025519.01;MsG0780038990.01;MsG0880042092.01;MsG0880042411.01;NewGene_10845;NewGene_20118;NewGene_20467;NewGene_20509;NewGene_21267;NewGene_21270;NewGene_26911;NewGene_2901;NewGene_4288;New…	K03021+K03021+K03012+K03006+K03043+K03046+K03000+K03025+K03018+K03018+K03018+K03013+K03019+K03009+K03013+K03013+K03006+K03006+K03006+K03006+K03006+K03006+K03006+K03006+K03006+K03006	26
ko00940	Phenylpropanoid biosynthesis	0.0344	0.0414	0.83	0.982864	0.659859	MsG0080048509.01;MsG0180000030.01;MsG0180000723.01;MsG0180004310.01;MsG0180004768.01;MsG0180005188.01;MsG0180005189.01;MsG0180005984.01;MsG0280006423.01;MsG0280007686.01;MsG0280007692.01;MsG0280007855.01;MsG0280007902.01;MsG0280009291.01;MsG0280009307.01;MsG0280010152.01;MsG0280010236.01;MsG0280010425.01;MsG0280010819.01;MsG0280011465.01;MsG0380012888.01;MsG0380012889.01;MsG0380013835.01;MsG03800…	K23260+K00083+K00430+K22395+K00430+K10775+K10775+K00487+K00430+K00430+K05349+K12355+K23260+K23260+K23260+K00430+K05350+K00430+K05350+K09753+K01188+K01188+K13065+K05349+K01904+K05349+K09753+K01188+K01188+K01188+K01188+K00430+K01188+K01188+K00430+K00588+K22395+K22395+K11188+K00588+K12355+K01904+K12356+K12356+K00430+K01904+K01904+K23260+K09753+K23260+K00430+K18368+K09753+K05349+K23260+K00487+K00430+…	97
ko01210	2-Oxocarboxylic acid metabolism	0.0099	0.0139	0.72	0.983128	0.659859	MsG0180000576.01;MsG0180000600.01;MsG0180001576.01;MsG0180003541.01;MsG0180003676.01;MsG0280010604.01;MsG0280010643.01;MsG0280010825.01;MsG0280011445.01;MsG0480020329.01;MsG0480021986.01;MsG0480023176.01;MsG0580024706.01;MsG0580025144.01;MsG0580025857.01;MsG0580025858.01;MsG0580027446.01;MsG0680031795.01;MsG0880044487.01;MsG0880044488.01;MsG0880045509.01;MsG0880045551.01;MsG0880045555.01;NewGene_…	K00811+K00145+K14677+K00030+K00620+K01681+K01687+K00053+K00052+K01681+K14455+K01653+K00826+K01681+K11820+K11820+K14677+K00928+K00053+K00053+K12153+K12153+K00030+K00031+K00818+K00826+K12153+K00053	28
ko00040	Pentose and glucuronate interconversions	0.021	0.0266	0.79	0.984597	0.659859	MsG0080048889.01;MsG0180001164.01;MsG0180002140.01;MsG0180002586.01;MsG0180003485.01;MsG0180003649.01;MsG0180004755.01;MsG0180005038.01;MsG0180006002.01;MsG0280008582.01;MsG0280011393.01;MsG0380011691.01;MsG0380011692.01;MsG0380016245.01;MsG0380016399.01;MsG0380016400.01;MsG0380016999.01;MsG0380017707.01;MsG0380018065.01;MsG0480018969.01;MsG0480019213.01;MsG0480019643.01;MsG0480021307.01;MsG04800…	K01051+K01184+K01805+K01805+K01728+K01728+K01051+K01051+K01728+K01051+K01184+K01051+K01051+K01728+K12447+K12447+K16190+K00854+K00963+K00002+K01051+K01051+K22935+K00012+K01051+K00002+K00002+K16190+K01728+K01213+K00012+K00963+K01051+K01051+K00012+K00012+K01051+K01051+K01051+K01728+K01184+K01184+K01051+K01184+K01051+K01051+K01184+K00002+K01783+K00875+K01805+K01805+K12447+K12447+K01051+K12447+K12447+…	59
ko00909	Sesquiterpenoid and triterpenoid biosynthesis	0.0036	0.007	0.51	0.996682	0.659859	MsG0180000362.01;MsG0380015091.01;MsG0380015119.01;MsG0380015134.01;MsG0480018092.01;MsG0480018093.01;MsG0480018870.01;MsG0480021319.01;MsG0480021320.01;MsG0880047721.01	K00511+K14175+K14175+K00511+K15813+K15813+K15803+K00801+K00801+K15472	10
ko00592	alpha-Linolenic acid metabolism	0.0089	0.0143	0.62	0.998124	0.659859	MsG0180000197.01;MsG0180001973.01;MsG0180001977.01;MsG0280007073.01;MsG0280010583.01;MsG0280010584.01;MsG0380012400.01;MsG0380016458.01;MsG0380016461.01;MsG0380016463.01;MsG0480019508.01;MsG0480019562.01;MsG0480021940.01;MsG0480021983.01;MsG0480022258.01;MsG0580024176.01;MsG0580024178.01;MsG0580024543.01;MsG0580027261.01;MsG0680030613.01;MsG0680030615.01;MsG0680035905.01;MsG0780039854.01;MsG08800…	K01723+K07513+K07513+K16818+K10528+K10528+K05894+K18857+K18857+K18857+K00224+K00224+K00232+K16818+K00232+K05894+K05894+K00232+K10525+K10529+K10529+K01047+K22389+K10527+K01723	25
ko03040	Spliceosome	0.0348	0.0447	0.78	0.998221	0.659859	MsG0080048831.01;MsG0180000538.01;MsG0180000571.01;MsG0180000621.01;MsG0180000622.01;MsG0180000705.01;MsG0180000743.01;MsG0180001280.01;MsG0180001570.01;MsG0180002247.01;MsG0180002868.01;MsG0180003551.01;MsG0180003552.01;MsG0180003565.01;MsG0180003574.01;MsG0180004777.01;MsG0180004909.01;MsG0180005992.01;MsG0180006204.01;MsG0280006473.01;MsG0280006708.01;MsG0280006777.01;MsG0280007715.01;MsG02800…	K12813+K12813+K12855+K12855+K12855+K12813+K12896+K03283+K12874+K12818+K12818+K12828+K12828+K12828+K12828+K12835+K11095+K12885+K13025+K12828+K12829+K12818+K06063+K03283+K12860+K12897+K12843+K12843+K12854+K03283+K03283+K12818+K12818+K12818+K12818+K12829+K12880+K12823+K03283+K12900+K12896+K03283+K12854+K12741+K03283+K12741+K11094+K12900+K12897+K12662+K12822+K03283+K12741+K12741+K03283+K03283+K03283+…	98
ko03013	RNA transport	0.0206	0.0298	0.69	0.999591	0.659859	MsG0080048256.01;MsG0180000274.01;MsG0180001062.01;MsG0180002830.01;MsG0180003695.01;MsG0180004377.01;MsG0180005255.01;MsG0180005512.01;MsG0180006204.01;MsG0180006238.01;MsG0280009211.01;MsG0280009794.01;MsG0280010979.01;MsG0380014166.01;MsG0380014635.01;MsG0380016160.01;MsG0380016778.01;MsG0380016992.01;MsG0380017155.01;MsG0380017156.01;MsG0480018098.01;MsG0480018100.01;MsG0480018115.01;MsG04800…	K03231+K14292+K03231+K14525+K14292+K14297+K03231+K03231+K13025+K13130+K03680+K03231+K03539+K03113+K12880+K03248+K14525+K00974+K13126+K13126+K03243+K03243+K14314+K03231+K03251+K18213+K03231+K03257+K14292+K03231+K14314+K03231+K14292+K03231+K12881+K14292+K03254+K03260+K05749+K12160+K03231+K03231+K03260+K13175+K00784+K07562+K12881+K14300+K14315+K03239+K03231+K03231+K13175+K03260+K03248+K03248+K13126+…	58
ko00965	Betalain biosynthesis	0.0028	0.0075	0.38	0.999865	0.659859	MsG0480018860.01;MsG0480018861.01;MsG0480018867.01;MsG0680034750.01;MsG0780039034.01;MsG0780039065.01;MsG0780040804.01;MsG0780040886.01	K01593+K01593+K01593+K15777+K01593+K01593+K01593+K01593	8
ko03440	Homologous recombination	0.0199	0.0302	0.66	0.999903	0.659859	MsG0080047912.01;MsG0080047971.01;MsG0080048106.01;MsG0080048258.01;MsG0080048281.01;MsG0080048958.01;MsG0180000006.01;MsG0180000048.01;MsG0180001055.01;MsG0180003462.01;MsG0280007003.01;MsG0280007617.01;MsG0280008426.01;MsG0280010282.01;MsG0280010283.01;MsG0380015808.01;MsG0380016092.01;MsG0380016140.01;MsG0380017259.01;MsG0480018135.01;MsG0480019028.01;MsG0480020372.01;MsG0480020907.01;MsG04800…	K10865+K07466+K07466+K12173+K02335+K12173+K15362+K12173+K10728+K12173+K10683+K12173+K10683+K10865+K10865+K04728+K08775+K10866+K20776+K10875+K07466+K10901+K10871+K12173+K12173+K10875+K07466+K12173+K07466+K07466+K12173+K12173+K12173+K10875+K07466+K07466+K10875+K10875+K07466+K07466+K07466+K10683+K12173+K12173+K07466+K10870+K02335+K15362+K10865+K07466+K10875+K07466+K10683+K02335+K15362+K10870	56
ko04144	Endocytosis	0.0327	0.049	0.67	0.999998	0.659859	MsG0080048822.01;MsG0180000042.01;MsG0180000043.01;MsG0180000055.01;MsG0180001130.01;MsG0180001280.01;MsG0180002912.01;MsG0180003472.01;MsG0180003708.01;MsG0180005334.01;MsG0180005822.01;MsG0180006067.01;MsG0280006631.01;MsG0280006666.01;MsG0280007459.01;MsG0280007701.01;MsG0280007790.01;MsG0280007940.01;MsG0280008679.01;MsG0280010002.01;MsG0280010257.01;MsG0280010465.01;MsG0280011075.01;MsG02800…	K12183+K18468+K18468+K11827+K12486+K03283+K07904+K00889+K07901+K10365+K07937+K05754+K19476+K19476+K10591+K12486+K03283+K01115+K12191+K07904+K03283+K12486+K03283+K01115+K12486+K18466+K04646+K04646+K18443+K03283+K12489+K01115+K01115+K03283+K01115+K07897+K12471+K12471+K03283+K19366+K12184+K00889+K05755+K05755+K10396+K10396+K10396+K19366+K19476+K07937+K07904+K11866+K12472+K03283+K03283+K03283+K03283+…	92
ko03030	DNA replication	0.0131	0.0247	0.53	0.999999	0.659859	MsG0080047971.01;MsG0080048106.01;MsG0080048281.01;MsG0180004710.01;MsG0380014666.01;MsG0380016217.01;MsG0480019028.01;MsG0480020531.01;MsG0480020713.01;MsG0480021299.01;MsG0480021798.01;MsG0480022784.01;MsG0480022982.01;MsG0480023262.01;MsG0480023296.01;MsG0580024320.01;MsG0580024628.01;MsG0580024843.01;MsG0580025772.01;MsG0580026016.01;MsG0580029886.01;MsG0680030946.01;MsG0680035893.01;MsG07800…	K07466+K07466+K02335+K04799+K04802+K02321+K07466+K02326+K10747+K02212+K02209+K02541+K02685+K02542+K02542+K07466+K10756+K10756+K07466+K07466+K07466+K07466+K07466+K07466+K07466+K02210+K07466+K02212+K02209+K02209+K10756+K02335+K07466+K07466+K02335+K02542+K02542	37
ko03010	Ribosome	0.0245	0.0408	0.6	1	0.659859	MsG0080048040.01;MsG0080048497.01;MsG0080049039.01;MsG0180000193.01;MsG0180001612.01;MsG0180003651.01;MsG0180004235.01;MsG0180004609.01;MsG0180004625.01;MsG0180005291.01;MsG0180005596.01;MsG0180005961.01;MsG0180006062.01;MsG0280006825.01;MsG0280007814.01;MsG0280007831.01;MsG0280008591.01;MsG0280010511.01;MsG0280011299.01;MsG0380012281.01;MsG0380013547.01;MsG0380013920.01;MsG0380014044.01;MsG03800…	K02930+K02882+K02926+K02996+K02890+K02918+K02933+K02883+K02883+K02888+K02930+K02876+K02908+K02914+K02945+K02945+K02881+K02952+K02961+K02899+K02882+K02950+K02886+K02886+K02946+K02866+K02879+K02866+K02879+K02952+K02867+K02871+K02998+K02926+K02906+K02987+K02939+K02934+K02946+K02934+K02863+K02863+K02988+K02904+K02990+K02879+K02953+K02884+K02940+K02979+K02993+K02993+K02933+K02894+K02931+K02890+K02998+…	69
ko03420	Nucleotide excision repair	0.0124	0.0258	0.48	1	0.659859	MsG0080047814.01;MsG0080047971.01;MsG0080048106.01;MsG0080048281.01;MsG0180004010.01;MsG0380014267.01;MsG0380014666.01;MsG0380015552.01;MsG0480019028.01;MsG0480019334.01;MsG0480019335.01;MsG0480020531.01;MsG0480020713.01;MsG0580024320.01;MsG0580024628.01;MsG0580024843.01;MsG0580025772.01;MsG0580026016.01;MsG0580027769.01;MsG0580028008.01;MsG0580029886.01;MsG0680030946.01;MsG0680035893.01;MsG07800…	K10839+K07466+K07466+K02335+K03657+K02202+K04802+K03143+K07466+K10843+K10843+K02326+K10747+K07466+K10756+K10756+K07466+K07466+K10843+K10140+K07466+K07466+K07466+K07466+K10846+K10846+K10846+K07466+K07466+K10140+K10756+K02335+K07466+K07466+K02335	35
ko00330	Arginine and proline metabolism	0.0114	0.0252	0.45	1	0.659859	MsG0080048037.01;MsG0180000576.01;MsG0180001068.01;MsG0180006257.01;MsG0280007102.01;MsG0280007321.01;MsG0280008417.01;MsG0380012859.01;MsG0380015175.01;MsG0380016359.01;MsG0380017898.01;MsG0480019185.01;MsG0480019187.01;MsG0480021986.01;MsG0480022895.01;MsG0480022987.01;MsG0680030690.01;MsG0680031116.01;MsG0780036704.01;MsG0780036754.01;MsG0780036755.01;MsG0780036756.01;MsG0780036812.01;MsG07800…	K00294+K00811+K00128+K00472+K00472+K00472+K14085+K13366+K17839+K00128+K01581+K01476+K01476+K14455+K00819+K01426+K00472+K00318+K01426+K01611+K01611+K01611+K00318+K12657+K13427+K00286+K00797+K00128+K00472+K00294+K00819+K01426	32
ko00520	Amino sugar and nucleotide sugar metabolism	0.0309	0.0511	0.6	1	0.659859	MsG0080048212.01;MsG0180000054.01;MsG0180000566.01;MsG0180000751.01;MsG0180001115.01;MsG0180002222.01;MsG0180003513.01;MsG0180003808.01;MsG0180003903.01;MsG0180004493.01;MsG0180004859.01;MsG0180005764.01;MsG0180005818.01;MsG0180006182.01;MsG0180006183.01;MsG0280007882.01;MsG0280009412.01;MsG0280010770.01;MsG0280011015.01;MsG0280011136.01;MsG0380015370.01;MsG0380015645.01;MsG0380015844.01;MsG03800…	K08678+K00844+K01183+K12446+K01183+K00975+K00844+K00847+K13648+K10046+K08678+K15920+K12449+K12373+K12373+K15920+K12373+K01784+K08678+K01183+K00966+K15920+K00966+K00326+K00975+K12447+K12447+K16190+K00975+K00963+K00847+K00847+K00975+K00012+K15920+K00972+K18677+K01835+K00844+K01784+K01784+K16190+K15920+K00012+K00847+K15920+K15920+K15920+K01810+K00963+K00847+K00966+K01810+K13379+K01209+K00975+K00844+…	87
ko00360	Phenylalanine metabolism	0.0096	0.0231	0.42	1	0.659859	MsG0180000576.01;MsG0180005188.01;MsG0180005189.01;MsG0180005623.01;MsG0280010773.01;MsG0380015960.01;MsG0480018860.01;MsG0480018861.01;MsG0480018867.01;MsG0480021986.01;MsG0480022987.01;MsG0580029693.01;MsG0780036704.01;MsG0780039034.01;MsG0780039065.01;MsG0780040804.01;MsG0780040886.01;MsG0780040942.01;MsG0780040943.01;MsG0880044391.01;MsG0880044413.01;MsG0880046299.01;MsG0880046300.01;MsG08800…	K00811+K10775+K10775+K00276+K00815+K00276+K01593+K01593+K01593+K14455+K01426+K00457+K01426+K01593+K01593+K01593+K01593+K10775+K10775+K00815+K00815+K00276+K00276+K00276+K00276+K01692+K01426	27
ko00380	Tryptophan metabolism	0.0107	0.0249	0.43	1	0.659859	MsG0080048397.01;MsG0180001068.01;MsG0280006347.01;MsG0280007873.01;MsG0280008417.01;MsG0280008495.01;MsG0380016359.01;MsG0380017591.01;MsG0380017935.01;MsG0480018439.01;MsG0480018440.01;MsG0480018860.01;MsG0480018861.01;MsG0480018867.01;MsG0480022987.01;MsG0580025857.01;MsG0580025858.01;MsG0580030162.01;MsG0780036704.01;MsG0780039034.01;MsG0780039065.01;MsG0780040804.01;MsG0780040831.01;MsG07800…	K00382+K00128+K00658+K00382+K14085+K11816+K00128+K11816+K03781+K23947+K23947+K01593+K01593+K01593+K01426+K11820+K11820+K00626+K01426+K01593+K01593+K01593+K11816+K01593+K11816+K00128+K00382+K01692+K11816+K01426	30
ko03430	Mismatch repair	0.0085	0.0237	0.36	1	0.659859	MsG0080047971.01;MsG0080048106.01;MsG0180004010.01;MsG0380014666.01;MsG0480019028.01;MsG0480020713.01;MsG0580024320.01;MsG0580024628.01;MsG0580024843.01;MsG0580025772.01;MsG0580026016.01;MsG0580026492.01;MsG0580029886.01;MsG0680030946.01;MsG0680032788.01;MsG0680035893.01;MsG0780036272.01;MsG0780037939.01;MsG0880046537.01;MsG0880046618.01;MsG0880046672.01;MsG0880047777.01;NewGene_18069;NewGene_191…	K07466+K07466+K03657+K04802+K07466+K10747+K07466+K10756+K10756+K07466+K07466+K07456+K07466+K07466+K07456+K07466+K07466+K07466+K07466+K08735+K08735+K10756+K07466+K07466	24
ko04626	Plant-pathogen interaction	0.0732	0.1073	0.68	1	0.659859	MsG0080048967.01;MsG0080049042.01;MsG0180000024.01;MsG0180000047.01;MsG0180000360.01;MsG0180000577.01;MsG0180000599.01;MsG0180000738.01;MsG0180000986.01;MsG0180001019.01;MsG0180001135.01;MsG0180001457.01;MsG0180001663.01;MsG0180002074.01;MsG0180002075.01;MsG0180002149.01;MsG0180003547.01;MsG0180003620.01;MsG0180004168.01;MsG0180004783.01;MsG0180005292.01;MsG0180005636.01;MsG0180005687.01;MsG01800…	K13426+K16224+K13412+K09487+K18878+K13430+K13416+K13425+K05391+K13434+K13457+K13459+K13429+K13412+K13412+K13412+K05391+K16224+K15397+K13430+K13412+K16224+K13416+K13416+K13416+K15397+K13416+K15397+K13449+K13449+K13424+K18834+K13424+K13430+K13459+K04079+K18834+K13466+K13466+K13466+K13466+K13466+K15397+K13430+K13448+K13430+K13429+K13430+K13435+K13448+K13430+K13430+K13420+K13420+K13457+K13459+K13466+…	206

## Sheet: Table S5C
Table S5C KEGG pathway enrichment of DEGs in Sardi10 at 6 h of seed germination under low temperature stress.
Note: The KEGG pathways marked in red color mean significantly enriched, and among them, the ones marked with yellow background are shared by all paired comparisons.
ID	Pathway	GeneRatio	BgRatio	Enrich factor	pvalue	qvalue	Gene ID	kegg ID	Gene number
ko00052	Galactose metabolism	0.0334	0.016	2.09	1.61637e-07	1.6504e-05	MsG0080049127.01;MsG0180000319.01;MsG0180002138.01;MsG0180002585.01;MsG0180004223.01;MsG0180004349.01;MsG0180004351.01;MsG0180004623.01;MsG0180004677.01;MsG0180004679.01;MsG0180004680.01;MsG0180005516.01;MsG0280010769.01;MsG0280010770.01;MsG0280011165.01;MsG0280011203.01;MsG0380015414.01;MsG0380015739.01;MsG0380015777.01;MsG0380016727.01;MsG0380016873.01;MsG0380017034.01;MsG0380017695.01;MsG04800…	K06617+K12309+K00850+K00850+K07407+K07407+K07407+K00965+K18819+K18819+K18819+K01835+K01784+K01784+K01193+K01193+K01784+K06617+K06617+K07407+K12309+K00850+K00850+K07407+K01784+K00844+K01784+K01784+K06617+K01785+K07407+K00844+K06617+K01193+K06611+K18819+K18819+K12309+K01193+K01190+K01190+K06617+K06617+K12447+K12309+K12309+K00850+K12447+K12309+K01193+K12309+K12309+K12309	53
ko00010	Glycolysis / Gluconeogenesis	0.0309	0.0152	2.03	1.14617e-06	5.85148e-05	MsG0080048397.01;MsG0080048595.01;MsG0080048597.01;MsG0080049027.01;MsG0080049045.01;MsG0180001288.01;MsG0180002138.01;MsG0180002585.01;MsG0180003404.01;MsG0180003429.01;MsG0180004175.01;MsG0180004290.01;MsG0180004602.01;MsG0180004603.01;MsG0180005516.01;MsG0180005735.01;MsG0280006855.01;MsG0280007419.01;MsG0280007873.01;MsG0280009241.01;MsG0380011523.01;MsG0380015820.01;MsG0380016359.01;MsG03800…	K00382+K01568+K01568+K00016+K01623+K00895+K00850+K00850+K01623+K00873+K00873+K00873+K00128+K00128+K01835+K00873+K01568+K00895+K00382+K01689+K01834+K00128+K00128+K18857+K18857+K18857+K18857+K00850+K01834+K00850+K01568+K00002+K01792+K00844+K00002+K00002+K00161+K00873+K01785+K00844+K00001+K00002+K01689+K01623+K00128+K00121+K00161+K00850+K00873	49
ko00510	N-Glycan biosynthesis	0.0139	0.0051	2.73	9.88289e-06	0.000336365	MsG0180002678.01;MsG0180003608.01;MsG0180003813.01;MsG0180005664.01;MsG0180006094.01;MsG0280007035.01;MsG0280007048.01;MsG0280010022.01;MsG0280010057.01;MsG0280011034.01;MsG0380017917.01;MsG0380017967.01;MsG0480021225.01;MsG0480023247.01;MsG0680033623.01;MsG0680034906.01;MsG0780041292.01;MsG0880044059.01;NewGene_13608;NewGene_17587;NewGene_20548;NewGene_24915	K01001+K07252+K12667+K12669+K07151+K23741+K23741+K03846+K03846+K00729+K07432+K12666+K12670+K00737+K00729+K07151+K03845+K01001+K01231+K01230+K03845+K00721	22
ko04145	Phagosome	0.0177	0.0079	2.23	4.04274e-05	0.00103196	MsG0180002042.01;MsG0180004652.01;MsG0180005741.01;MsG0280008403.01;MsG0280010888.01;MsG0380016895.01;MsG0380016928.01;MsG0380017708.01;MsG0380017858.01;MsG0480018845.01;MsG0480020854.01;MsG0480022425.01;MsG0480022448.01;MsG0480023064.01;MsG0480023093.01;MsG0580025491.01;MsG0580025807.01;MsG0580028722.01;MsG0580028852.01;MsG0780039884.01;MsG0780040049.01;MsG0780040365.01;MsG0780040472.01;MsG08800…	K07374+K08057+K07374+K07374+K09481+K12182+K08054+K07374+K07375+K07375+K02154+K04392+K04392+K07374+K09481+K08488+K00914+K07889+K07889+K02147+K02148+K07375+K07375+K00921+K10956+K02144+K04392+K00921	28
ko01212	Fatty acid metabolism	0.0164	0.0072	2.27	5.29167e-05	0.00108061	MsG0080047990.01;MsG0180001014.01;MsG0180001034.01;MsG0180001276.01;MsG0180004575.01;MsG0180005634.01;MsG0280011475.01;MsG0380014053.01;MsG0380015639.01;MsG0380016055.01;MsG0380016238.01;MsG0380016239.01;MsG0380016240.01;MsG0380016462.01;MsG0480018442.01;MsG0480022674.01;MsG0480023339.01;MsG0580024344.01;MsG0580024346.01;MsG0580024543.01;MsG0580029504.01;MsG0580030162.01;MsG0780040315.01;MsG07800…	K00059+K03921+K03921+K01897+K00059+K01897+K00648+K01963+K11262+K01897+K10251+K10251+K10251+K03921+K18660+K02372+K00232+K01897+K01897+K00232+K10258+K00626+K01963+K01897+K10703+K00059	26
ko00513	Various types of N-glycan biosynthesis	0.0101	0.0035	2.89	7.36774e-05	0.00125381	MsG0180003813.01;MsG0180005664.01;MsG0180006094.01;MsG0280007035.01;MsG0280007048.01;MsG0280010022.01;MsG0280010057.01;MsG0380017917.01;MsG0380017967.01;MsG0480021225.01;MsG0580026182.01;MsG0680034906.01;MsG0780041292.01;NewGene_13608;NewGene_17587;NewGene_20548	K12667+K12669+K07151+K23741+K23741+K03846+K03846+K07432+K12666+K12670+K14413+K07151+K03845+K01231+K01230+K03845	16
ko04146	Peroxisome	0.0208	0.0104	2	8.6073e-05	0.0012555	MsG0180000461.01;MsG0180000462.01;MsG0180001276.01;MsG0180002098.01;MsG0180002545.01;MsG0180005634.01;MsG0280007385.01;MsG0280010254.01;MsG0380014866.01;MsG0380016055.01;MsG0380016307.01;MsG0380017554.01;MsG0480020560.01;MsG0480023339.01;MsG0580024344.01;MsG0580024346.01;MsG0580024543.01;MsG0580029148.01;MsG0580029149.01;MsG0780036662.01;MsG0780040334.01;MsG0780040410.01;MsG0780041383.01;MsG07800…	K13346+K13346+K01897+K04564+K04564+K01897+K13347+K13348+K13354+K01897+K05677+K00306+K13356+K00232+K01897+K01897+K00232+K13354+K13354+K04564+K13347+K06664+K01897+K08726+K08726+K00869+K08726+K13346+K13346+K13346+K13346+K00830+K00106	33
ko00061	Fatty acid biosynthesis	0.012	0.005	2.41	0.000230739	0.00280647	MsG0080047990.01;MsG0180001014.01;MsG0180001034.01;MsG0180001276.01;MsG0180004575.01;MsG0180005634.01;MsG0280011475.01;MsG0380014053.01;MsG0380015639.01;MsG0380016055.01;MsG0380016462.01;MsG0480018442.01;MsG0480022674.01;MsG0580024344.01;MsG0580024346.01;MsG0780038455.01;MsG0780040315.01;MsG0780041383.01;MsG0880047626.01	K00059+K03921+K03921+K01897+K00059+K01897+K00648+K01963+K11262+K01897+K03921+K18660+K02372+K01897+K01897+K10782+K01963+K01897+K00059	19
ko00071	Fatty acid degradation	0.0132	0.0058	2.28	0.000247374	0.00280647	MsG0180001276.01;MsG0180004602.01;MsG0180004603.01;MsG0180005634.01;MsG0380015820.01;MsG0380016055.01;MsG0380016359.01;MsG0380016458.01;MsG0380016460.01;MsG0380016461.01;MsG0380016463.01;MsG0480023339.01;MsG0580024344.01;MsG0580024346.01;MsG0580024543.01;MsG0580030162.01;MsG0780036946.01;MsG0780039231.01;MsG0780041383.01;MsG0880046347.01;NewGene_11096	K01897+K00128+K00128+K01897+K00128+K01897+K00128+K18857+K18857+K18857+K18857+K00232+K01897+K01897+K00232+K00626+K07517+K00001+K01897+K00128+K00121	21
ko04712	Circadian rhythm - plant	0.017	0.0087	1.96	0.000510791	0.00521544	MsG0080047933.01;MsG0180000277.01;MsG0180003624.01;MsG0180004703.01;MsG0180004712.01;MsG0180005508.01;MsG0280006330.01;MsG0280006883.01;MsG0280008222.01;MsG0280010198.01;MsG0280011239.01;MsG0380017149.01;MsG0480019817.01;MsG0480019818.01;MsG0480023026.01;MsG0580027845.01;MsG0580028353.01;MsG0680031614.01;MsG0780036290.01;MsG0780040080.01;MsG0780040263.01;MsG0780041807.01;MsG0880042893.01;MsG08800…	K12130+K12126+K12133+K12126+K12120+K16221+K16221+K16222+K12115+K16240+K12126+K12126+K03097+K03097+K00660+K12118+K12118+K16222+K16222+K00660+K16222+K12130+K12130+K12126+K12126+K12126+K16221	27
ko00600	Sphingolipid metabolism	0.0145	0.007	2.06	0.000619785	0.00575303	MsG0180000319.01;MsG0180004223.01;MsG0180004349.01;MsG0180004351.01;MsG0280006618.01;MsG0380014651.01;MsG0380015869.01;MsG0380016727.01;MsG0380016873.01;MsG0480023238.01;MsG0580025447.01;MsG0680035653.01;MsG0780036876.01;MsG0880042551.01;MsG0880043615.01;MsG0880043638.01;NewGene_2096;NewGene_2111;NewGene_24565;NewGene_25550;NewGene_810;NewGene_8814;NewGene_9973	K12309+K07407+K07407+K07407+K04718+K12349+K12349+K07407+K12309+K07407+K04708+K07407+K01634+K12309+K01190+K01190+K12309+K12309+K12349+K12309+K12309+K12309+K12309	23
ko04075	Plant hormone signal transduction	0.0763	0.0577	1.32	0.000785003	0.00667942	MsG0080048057.01;MsG0080048253.01;MsG0080048717.01;MsG0080048833.01;MsG0080048980.01;MsG0180000076.01;MsG0180000277.01;MsG0180000405.01;MsG0180000935.01;MsG0180001256.01;MsG0180001594.01;MsG0180001660.01;MsG0180003990.01;MsG0180003998.01;MsG0180004058.01;MsG0180004158.01;MsG0180004486.01;MsG0180004541.01;MsG0180004703.01;MsG0180004920.01;MsG0180005067.01;MsG0180005934.01;MsG0280006783.01;MsG02800…	K14504+K13415+K13415+K13413+K14488+K14486+K12126+K14496+K13416+K14498+K13415+K14484+K14495+K16189+K14509+K14484+K14484+K14493+K12126+K14493+K14491+K13416+K14486+K14491+K14486+K13464+K14490+K14508+K14494+K14486+K14494+K14500+K12126+K14484+K13416+K14497+K14496+K14486+K13416+K14496+K14488+K14488+K14499+K12126+K14491+K14488+K14497+K14486+K14486+K14494+K13422+K14494+K14488+K14488+K13415+K14491+K14486+…	121
ko00230	Purine metabolism	0.0233	0.014	1.67	0.001294	0.0101634	MsG0180001117.01;MsG0180002066.01;MsG0180003429.01;MsG0180003540.01;MsG0180004175.01;MsG0180004290.01;MsG0180004472.01;MsG0180005342.01;MsG0180005516.01;MsG0180005735.01;MsG0280006695.01;MsG0280007219.01;MsG0280008103.01;MsG0380011719.01;MsG0380017404.01;MsG0480022617.01;MsG0480023648.01;MsG0480023756.01;MsG0580024343.01;MsG0580024735.01;MsG0580025203.01;MsG0580028061.01;MsG0680030288.01;MsG07800…	K18447+K00365+K00873+K00856+K00873+K00873+K11808+K00760+K01835+K00873+K01466+K01488+K02083+K10807+K00759+K00951+K01951+K01513+K00940+K00860+K06928+K00988+K00873+K00988+K14641+K14641+K00951+K01513+K01510+K01768+K01768+K13811+K01768+K00873+K01510+K00106+K01768	37
ko00620	Pyruvate metabolism	0.0189	0.0108	1.76	0.0016211	0.011823	MsG0080048397.01;MsG0080049027.01;MsG0180001784.01;MsG0180003429.01;MsG0180003512.01;MsG0180004175.01;MsG0180004290.01;MsG0180004602.01;MsG0180004603.01;MsG0180005735.01;MsG0280007873.01;MsG0280010021.01;MsG0280010854.01;MsG0280011120.01;MsG0380014053.01;MsG0380015163.01;MsG0380015639.01;MsG0380015820.01;MsG0380016359.01;MsG0580024698.01;MsG0580025903.01;MsG0580028080.01;MsG0580028184.01;MsG05800…	K00382+K00016+K00025+K00873+K01512+K00873+K00873+K00128+K00128+K00873+K00382+K01595+K01595+K01069+K01963+K18881+K11262+K00128+K00128+K00026+K00161+K01069+K01069+K00626+K00873+K01963+K00128+K01759+K00161+K00873	30
ko00562	Inositol phosphate metabolism	0.0177	0.0099	1.79	0.00175793	0.0119663	MsG0180000189.01;MsG0180000320.01;MsG0180005312.01;MsG0180005587.01;MsG0380015382.01;MsG0380015471.01;MsG0380016510.01;MsG0380016962.01;MsG0380017983.01;MsG0380017984.01;MsG0480023427.01;MsG0480023525.01;MsG0580024180.01;MsG0580025807.01;MsG0580026643.01;MsG0580028408.01;MsG0580029327.01;MsG0680032238.01;MsG0680032419.01;MsG0780041065.01;MsG0780041809.01;MsG0880042494.01;MsG0880042495.01;MsG08800…	K01099+K05857+K18081+K24221+K05857+K05857+K18081+K01114+K00888+K00888+K00889+K00889+K24221+K00914+K00469+K19517+K05857+K00010+K20279+K18081+K01092+K00469+K00469+K22913+K00921+K00915+K00913+K00921	28
ko00500	Starch and sucrose metabolism	0.0687	0.0529	1.3	0.00245168	0.0156456	MsG0080048363.01;MsG0080048608.01;MsG0080049002.01;MsG0180000014.01;MsG0180000552.01;MsG0180000665.01;MsG0180000685.01;MsG0180000698.01;MsG0180001117.01;MsG0180001144.01;MsG0180002148.01;MsG0180003885.01;MsG0180004312.01;MsG0180004375.01;MsG0180004376.01;MsG0180005516.01;MsG0180005923.01;MsG0280006387.01;MsG0280007082.01;MsG0280007290.01;MsG0280007598.01;MsG0280007692.01;MsG0280007869.01;MsG02800…	K00696+K01188+K00703+K01176+K01176+K19893+K19893+K19893+K18447+K19891+K07024+K00847+K00847+K19891+K13679+K01835+K16055+K05350+K01177+K00700+K01179+K05349+K19892+K19891+K00695+K05350+K01188+K00847+K01193+K01193+K00695+K01087+K00696+K00700+K01087+K00975+K01214+K01214+K00975+K00695+K00695+K00695+K00695+K01188+K01188+K01188+K01188+K01177+K19891+K01188+K01188+K00847+K00975+K19891+K19891+K19891+K19891+…	109
ko00051	Fructose and mannose metabolism	0.0151	0.0085	1.78	0.00389528	0.0233958	MsG0080049045.01;MsG0180001117.01;MsG0180001288.01;MsG0180002138.01;MsG0180002585.01;MsG0180003404.01;MsG0180003885.01;MsG0180004312.01;MsG0280007419.01;MsG0280011110.01;MsG0380017034.01;MsG0380017695.01;MsG0480021150.01;MsG0480021881.01;MsG0580024323.01;MsG0580024997.01;MsG0680033932.01;MsG0680035781.01;MsG0780036078.01;MsG0780039643.01;MsG0780041082.01;MsG0780041282.01;MsG0880047509.01;NewGene_…	K01623+K18447+K00895+K00850+K00850+K01623+K00847+K00847+K00895+K00847+K00850+K00850+K00847+K19355+K00844+K19355+K00847+K00844+K01809+K17497+K01623+K02377+K01805+K00850	24
ko00770	Pantothenate and CoA biosynthesis	0.0107	0.0054	1.99	0.00435439	0.0247004	MsG0180002208.01;MsG0180004602.01;MsG0180004603.01;MsG0280010643.01;MsG0380013491.01;MsG0380015175.01;MsG0380015804.01;MsG0380015820.01;MsG0380016359.01;MsG0380016955.01;MsG0380017247.01;MsG0480023756.01;MsG0880043021.01;MsG0880043108.01;MsG0880045099.01;MsG0880046347.01;NewGene_24825	K06133+K00128+K00128+K01687+K17839+K17839+K09680+K00128+K00128+K01652+K00826+K01513+K01513+K00606+K09680+K00128+K00826	17
ko01040	Biosynthesis of unsaturated fatty acids	0.0063	0.0026	2.42	0.00653961	0.0323953	MsG0180001014.01;MsG0180001034.01;MsG0380016238.01;MsG0380016239.01;MsG0380016240.01;MsG0380016462.01;MsG0480023339.01;MsG0580024543.01;MsG0580029504.01;MsG0880045259.01	K03921+K03921+K10251+K10251+K10251+K03921+K00232+K00232+K10258+K10703	10
ko01200	Carbon metabolism	0.041	0.0302	1.36	0.00663137	0.0323953	MsG0080048397.01;MsG0080049045.01;MsG0180000417.01;MsG0180001784.01;MsG0180002138.01;MsG0180002585.01;MsG0180003404.01;MsG0180003429.01;MsG0180004175.01;MsG0180004290.01;MsG0180005735.01;MsG0180005819.01;MsG0180006149.01;MsG0280007873.01;MsG0280009241.01;MsG0280010021.01;MsG0280010143.01;MsG0280010144.01;MsG0280010854.01;MsG0380011523.01;MsG0380012568.01;MsG0380013925.01;MsG0380014024.01;MsG03800…	K00382+K01623+K00281+K00025+K00850+K00850+K01623+K00873+K00873+K00873+K00873+K00058+K00164+K00382+K01689+K01595+K01601+K01601+K01595+K01834+K01079+K01601+K01601+K01963+K15919+K00600+K01681+K01057+K00850+K01834+K00850+K00058+K14455+K01738+K00232+K00033+K00844+K00232+K00026+K00855+K00161+K00600+K01647+K00640+K00626+K00873+K00844+K00036+K15919+K01689+K05298+K01963+K01623+K00814+K00831+K00030+K01602+…	65
ko00514	Other types of O-glycan biosynthesis	0.0044	0.0015	2.99	0.00666275	0.0323953	MsG0180004425.01;MsG0480021226.01;MsG0580029615.01;MsG0680031410.01;MsG0780037821.01;MsG0880042845.01;MsG0880045478.01	K09667+K20783+K20782+K20781+K20781+K03691+K20784	7
ko00260	Glycine, serine and threonine metabolism	0.0151	0.0089	1.69	0.00713547	0.0331168	MsG0080048397.01;MsG0180000417.01;MsG0180002649.01;MsG0180005623.01;MsG0180005819.01;MsG0280007873.01;MsG0380011523.01;MsG0380012568.01;MsG0380015363.01;MsG0380015620.01;MsG0380015843.01;MsG0380017554.01;MsG0380017588.01;MsG0480018128.01;MsG0580027974.01;MsG0680031795.01;MsG0780039491.01;MsG0780041012.01;MsG0880045553.01;MsG0880045639.01;MsG0880046300.01;MsG0880047661.01;NewGene_12042;NewGene_218…	K00382+K00281+K12235+K00276+K00058+K00382+K01834+K01079+K15919+K00600+K00130+K00306+K01834+K00058+K00600+K00928+K15919+K01695+K00831+K00276+K00276+K00605+K00830+K01620	24
ko00906	Carotenoid biosynthesis	0.0095	0.0048	1.97	0.00775462	0.0344255	MsG0180001539.01;MsG0180001827.01;MsG0280009781.01;MsG0580025259.01;MsG0580029491.01;MsG0680031469.01;MsG0680032953.01;MsG0780039795.01;MsG0780040429.01;MsG0780040684.01;MsG0780041397.01;MsG0880045477.01;MsG0880047111.01;MsG0880047112.01;NewGene_365	K09843+K09840+K09840+K09840+K09842+K09841+K15746+K15747+K06443+K17911+K09841+K09843+K15747+K15747+K06444	15
ko00730	Thiamine metabolism	0.0057	0.0023	2.46	0.00872753	0.0371303	MsG0180003780.01;MsG0180005666.01;MsG0380014728.01;MsG0380017667.01;MsG0480019699.01;MsG0580024701.01;MsG0580025203.01;MsG0880047152.01;NewGene_23291	K22911+K03146+K03147+K22911+K22911+K04487+K06928+K20896+K22911	9
ko00280	Valine, leucine and isoleucine degradation	0.0113	0.0064	1.78	0.0114103	0.046602	MsG0080048397.01;MsG0080048885.01;MsG0180004602.01;MsG0180004603.01;MsG0280007873.01;MsG0380014879.01;MsG0380015820.01;MsG0380016359.01;MsG0380017247.01;MsG0480018442.01;MsG0480022657.01;MsG0580024431.01;MsG0580027860.01;MsG0580030162.01;MsG0880046342.01;MsG0880046347.01;NewGene_24825;NewGene_5105	K00382+K01969+K00128+K00128+K00382+K01968+K00128+K00128+K00826+K18660+K00020+K01641+K00020+K00626+K01968+K00128+K00826+K00166	18
ko04070	Phosphatidylinositol signaling system	0.0158	0.0098	1.61	0.0119793	0.0470443	MsG0180000189.01;MsG0180000320.01;MsG0180005312.01;MsG0380015382.01;MsG0380015471.01;MsG0380016510.01;MsG0380017983.01;MsG0380017984.01;MsG0480023427.01;MsG0480023525.01;MsG0580025278.01;MsG0580025807.01;MsG0580029327.01;MsG0680032419.01;MsG0780036170.01;MsG0780036291.01;MsG0780041065.01;MsG0780041809.01;MsG0880042830.01;MsG0880043712.01;MsG0880045165.01;MsG0880046516.01;MsG0880047171.01;MsG08800…	K01099+K05857+K18081+K05857+K05857+K18081+K00888+K00888+K00889+K00889+K02183+K00914+K05857+K20279+K13024+K02183+K18081+K01092+K00921+K00915+K00913+K00901+K02183+K02183+K00921	25
ko00561	Glycerolipid metabolism	0.0202	0.0138	1.46	0.0193218	0.0713297	MsG0180000038.01;MsG0180004223.01;MsG0180004349.01;MsG0180004351.01;MsG0180004602.01;MsG0180004603.01;MsG0180004807.01;MsG0180004855.01;MsG0180004858.01;MsG0280006968.01;MsG0380015820.01;MsG0380016359.01;MsG0380016727.01;MsG0480018607.01;MsG0480018969.01;MsG0480023139.01;MsG0480023238.01;MsG0580024474.01;MsG0580024476.01;MsG0580029736.01;MsG0680034677.01;MsG0680035653.01;MsG0780039304.01;MsG07800…	K00679+K07407+K07407+K07407+K00128+K00128+K14674+K01054+K01054+K00679+K00128+K00128+K07407+K13508+K00002+K00679+K07407+K00002+K00002+K13508+K01054+K07407+K00002+K09480+K09480+K00679+K13508+K00128+K00901+K22849+K24189+K00679	32
ko03060	Protein export	0.0107	0.0063	1.71	0.0195605	0.0713297	MsG0180003899.01;MsG0280009165.01;MsG0280010888.01;MsG0480020938.01;MsG0480023093.01;MsG0480023559.01;MsG0480023720.01;MsG0480023725.01;MsG0480023850.01;MsG0580029147.01;MsG0880044342.01;MsG0880046323.01;MsG0880046394.01;NewGene_18399;NewGene_25044;NewGene_3072;NewGene_4765	K03109+K13280+K09481+K03217+K09481+K03107+K09490+K09490+K03100+K12947+K10956+K09648+K03217+K09648+K12947+K12948+K09648	17
ko00270	Cysteine and methionine metabolism	0.0208	0.0145	1.44	0.0216953	0.0763863	MsG0080049027.01;MsG0180000576.01;MsG0180001784.01;MsG0180003497.01;MsG0180004244.01;MsG0180004369.01;MsG0180005586.01;MsG0180005819.01;MsG0280008566.01;MsG0380016142.01;MsG0380017247.01;MsG0380018044.01;MsG0480018128.01;MsG0480021986.01;MsG0480022298.01;MsG0580024082.01;MsG0580024389.01;MsG0580024698.01;MsG0580027064.01;MsG0580027219.01;MsG0580029950.01;MsG0680031795.01;MsG0680034392.01;MsG07800…	K00016+K00811+K00025+K00789+K01761+K01761+K00547+K00058+K00558+K01251+K00826+K01244+K00058+K14455+K01738+K00558+K01919+K00026+K01611+K01611+K00640+K00928+K00558+K01611+K22207+K17398+K21456+K00831+K00789+K00558+K00826+K05933+K00558	33
ko04120	Ubiquitin mediated proteolysis	0.0372	0.0288	1.29	0.0244812	0.0814275	MsG0080048452.01;MsG0180000663.01;MsG0180000688.01;MsG0180000694.01;MsG0180001048.01;MsG0180002394.01;MsG0180002489.01;MsG0180003601.01;MsG0180003619.01;MsG0280006836.01;MsG0280007193.01;MsG0280007194.01;MsG0280007564.01;MsG0280007825.01;MsG0280011017.01;MsG0380012191.01;MsG0380013462.01;MsG0380014160.01;MsG0380015209.01;MsG0380016436.01;MsG0380016526.01;MsG0380016958.01;MsG0380017515.01;MsG03800…	K10589+K10144+K10144+K10144+K03875+K08770+K03094+K08770+K10590+K02927+K10604+K10604+K10599+K10589+K10575+K04506+K10615+K03363+K10260+K03875+K04506+K04506+K10144+K03094+K10581+K10614+K08770+K08770+K08770+K10260+K10592+K10260+K04706+K10260+K10140+K04506+K10140+K04506+K03352+K10597+K10615+K03350+K03349+K10615+K03363+K08770+K10260+K10615+K02927+K08770+K06689+K03355+K04554+K06689+K10576+K10578+K10144+…	59
ko00998	Biosynthesis of various secondary metabolites - part 2	0.0013	0.0002	7.11	0.0247221	0.0814275	MsG0580025377.01;MsG0880045441.01	K21568+K21568	2
ko04141	Protein processing in endoplasmic reticulum	0.0687	0.0575	1.2	0.0267789	0.0849699	MsG0180000047.01;MsG0180000326.01;MsG0180000471.01;MsG0180001976.01;MsG0180002489.01;MsG0180003813.01;MsG0180004652.01;MsG0180005664.01;MsG0180006034.01;MsG0180006094.01;MsG0180006202.01;MsG0280006363.01;MsG0280007035.01;MsG0280007048.01;MsG0280007417.01;MsG0280007790.01;MsG0280007978.01;MsG0280008808.01;MsG0280009376.01;MsG0280009453.01;MsG0280010567.01;MsG0280010888.01;MsG0280010906.01;MsG02800…	K09487+K14014+K13993+K01456+K03094+K12667+K08057+K12669+K14007+K07151+K07953+K11718+K23741+K23741+K14012+K03283+K09518+K10088+K10666+K13993+K09503+K09481+K09580+K10575+K13250+K13993+K13993+K08852+K03283+K13993+K09580+K08054+K13993+K03094+K12666+K13993+K09562+K04079+K04079+K14005+K13993+K09503+K09580+K03283+K03283+K13993+K16196+K12670+K08288+K13993+K13993+K13993+K13993+K10666+K04079+K09481+K09490+…	109
ko00903	Limonene and pinene degradation	0.0032	0.0011	2.81	0.0274619	0.0849699	MsG0180004602.01;MsG0180004603.01;MsG0380015820.01;MsG0380016359.01;MsG0880046347.01	K00128+K00128+K00128+K00128+K00128	5
ko00195	Photosynthesis	0.0164	0.0111	1.47	0.0286935	0.0861692	MsG0080049063.01;MsG0280007699.01;MsG0280011301.01;MsG0380013918.01;MsG0380013928.01;MsG0380013938.01;MsG0380013940.01;MsG0380013942.01;MsG0380013945.01;MsG0380013953.01;MsG0380013956.01;MsG0380013957.01;MsG0380013971.01;MsG0380013975.01;MsG0380013977.01;MsG0380014006.01;MsG0380014016.01;MsG0380014029.01;MsG0380014032.01;MsG0380014035.01;MsG0580027677.01;MsG0580029657.01;MsG0780040316.01;MsG07800…	K08901+K02641+K02695+K02111+K02703+K02635+K02707+K02112+K02706+K02705+K02690+K02689+K02689+K02704+K02689+K02705+K02703+K02703+K02706+K02111+K02704+K02717+K02111+K02109+K02693+K02690	26
ko00410	beta-Alanine metabolism	0.0082	0.0047	1.75	0.0315506	0.0920424	MsG0180004602.01;MsG0180004603.01;MsG0180005623.01;MsG0380012859.01;MsG0380013491.01;MsG0380015175.01;MsG0380015820.01;MsG0380016359.01;MsG0480023339.01;MsG0580024543.01;MsG0880045639.01;MsG0880046300.01;MsG0880046347.01	K00128+K00128+K00276+K13366+K17839+K17839+K00128+K00128+K00232+K00232+K00276+K00276+K00128	13
ko00563	Glycosylphosphatidylinositol (GPI)-anchor biosynthesis	0.0063	0.0034	1.84	0.0418555	0.118713	MsG0180005192.01;MsG0280010940.01;MsG0480022172.01;MsG0480022745.01;MsG0580025654.01;MsG0780036252.01;MsG0780037747.01;MsG0880044969.01;MsG0880047282.01;NewGene_26511	K03857+K03857+K07542+K03434+K05310+K03860+K05294+K03860+K05288+K03860	10
ko00640	Propanoate metabolism	0.0063	0.0035	1.78	0.0511243	0.141083	MsG0080048397.01;MsG0080049027.01;MsG0280007873.01;MsG0380014053.01;MsG0380015639.01;MsG0480023339.01;MsG0580024543.01;MsG0580030162.01;MsG0780040315.01;NewGene_5105	K00382+K00016+K00382+K01963+K11262+K00232+K00232+K00626+K01963+K00166	10
ko00603	Glycosphingolipid biosynthesis - globo and isoglobo series	0.0038	0.0018	2.13	0.0566274	0.152157	MsG0180004223.01;MsG0180004349.01;MsG0180004351.01;MsG0380016727.01;MsG0480023238.01;MsG0680035653.01	K07407+K07407+K07407+K07407+K07407+K07407	6
ko00232	Caffeine metabolism	0.0013	0.0003	4.27	0.0725563	0.189959	MsG0180002066.01;NewGene_3462	K00365+K00106	2
ko00511	Other glycan degradation	0.0107	0.0075	1.44	0.0803962	0.204936	MsG0080048904.01;MsG0180000319.01;MsG0280010951.01;MsG0380015514.01;MsG0380015515.01;MsG0380016873.01;MsG0780040281.01;MsG0880042551.01;MsG0880043615.01;MsG0880043638.01;MsG0880046733.01;NewGene_2096;NewGene_2111;NewGene_25550;NewGene_810;NewGene_8814;NewGene_9973	K01191+K12309+K01206+K01227+K01227+K12309+K01206+K12309+K01190+K01190+K01191+K12309+K12309+K12309+K12309+K12309+K12309	17
ko00920	Sulfur metabolism	0.0057	0.0034	1.68	0.0822913	0.204936	MsG0380016148.01;MsG0480021828.01;MsG0480022298.01;MsG0580024735.01;MsG0580028061.01;MsG0580029950.01;MsG0780037458.01;MsG0780038431.01;NewGene_13886	K17285+K00392+K01738+K00860+K00988+K00640+K00387+K00988+K13811	9
ko00710	Carbon fixation in photosynthetic organisms	0.0107	0.0075	1.43	0.0851113	0.206912	MsG0080049045.01;MsG0180001784.01;MsG0180003404.01;MsG0280010021.01;MsG0280010143.01;MsG0280010144.01;MsG0280010854.01;MsG0380013925.01;MsG0380014024.01;MsG0480021986.01;MsG0580024698.01;MsG0580025392.01;MsG0780040121.01;MsG0780041082.01;MsG0880042834.01;MsG0880047460.01;NewGene_17926	K01623+K00025+K01623+K01595+K01601+K01601+K01595+K01601+K01601+K14455+K00026+K00855+K05298+K01623+K00814+K01602+K01601	17
ko00590	Arachidonic acid metabolism	0.0057	0.0034	1.65	0.0897182	0.21304	MsG0080048621.01;MsG0180004807.01;MsG0380016349.01;MsG0480023634.01;MsG0680035830.01;MsG0780041509.01;MsG0780041510.01;MsG0780041608.01;NewGene_24316	K00432+K14674+K18592+K00432+K18592+K08726+K08726+K08726+K15730	9
ko00604	Glycosphingolipid biosynthesis - ganglio series	0.0057	0.0035	1.63	0.0975274	0.22632	MsG0180000319.01;MsG0380016873.01;MsG0880042551.01;NewGene_2096;NewGene_2111;NewGene_25550;NewGene_810;NewGene_8814;NewGene_9973	K12309+K12309+K12309+K12309+K12309+K12309+K12309+K12309+K12309	9
ko01230	Biosynthesis of amino acids	0.0366	0.031	1.18	0.103461	0.234754	MsG0080047999.01;MsG0080049045.01;MsG0180000576.01;MsG0180001235.01;MsG0180002138.01;MsG0180002585.01;MsG0180003404.01;MsG0180003429.01;MsG0180003497.01;MsG0180004175.01;MsG0180004290.01;MsG0180005735.01;MsG0180005819.01;MsG0280006793.01;MsG0280007135.01;MsG0280009241.01;MsG0280010592.01;MsG0280010643.01;MsG0380011523.01;MsG0380012058.01;MsG0380012568.01;MsG0380014802.01;MsG0380015620.01;MsG03800…	K01953+K01623+K00811+K01658+K00850+K00850+K01623+K00873+K00789+K00873+K00873+K00873+K00058+K01814+K01915+K01689+K05359+K01687+K01834+K13832+K01079+K01953+K00600+K01940+K01681+K01953+K01652+K00850+K00826+K01834+K00850+K00611+K00058+K14455+K01738+K14682+K00600+K01953+K01647+K00640+K00873+K00928+K01689+K01695+K01623+K00814+K01714+K01714+K00766+K00831+K00030+K01940+K01940+K00789+K01620+K00850+K00826+…	58
ko04136	Autophagy - other	0.005	0.0031	1.61	0.119451	0.265143	MsG0180002237.01;MsG0280010596.01;MsG0380016796.01;MsG0480019686.01;MsG0580025807.01;MsG0580028099.01;MsG0880044901.01;MsG0880047229.01	K08334+K08341+K08269+K08343+K00914+K08331+K04382+K08341	8
ko00310	Lysine degradation	0.0082	0.0058	1.41	0.127039	0.275985	MsG0080048397.01;MsG0180002101.01;MsG0180003791.01;MsG0180004602.01;MsG0180004603.01;MsG0280007873.01;MsG0280008128.01;MsG0380015820.01;MsG0380016359.01;MsG0380017554.01;MsG0580030162.01;MsG0880045432.01;MsG0880046347.01	K00382+K11420+K11433+K00128+K00128+K00382+K11422+K00128+K00128+K00306+K00626+K11420+K00128	13
ko00100	Steroid biosynthesis	0.0057	0.0038	1.5	0.142167	0.292046	MsG0180000362.01;MsG0180003416.01;MsG0180004807.01;MsG0380017331.01;MsG0480022581.01;MsG0580024311.01;MsG0680035615.01;MsG0880041871.01;NewGene_20878	K00511+K00222+K14674+K23558+K00511+K01853+K01052+K05917+K05917	9
ko00020	Citrate cycle (TCA cycle)	0.0076	0.0054	1.41	0.143012	0.292046	MsG0080048397.01;MsG0180001784.01;MsG0180006149.01;MsG0280007851.01;MsG0280007873.01;MsG0280009442.01;MsG0380015948.01;MsG0580024698.01;MsG0580025903.01;MsG0580029748.01;MsG0880045555.01;NewGene_17786	K00382+K00025+K00164+K01648+K00382+K01648+K01681+K00026+K00161+K01647+K00030+K00161	12
ko00908	Zeatin biosynthesis	0.0076	0.0054	1.41	0.143012	0.292046	MsG0180003459.01;MsG0180005418.01;MsG0380015399.01;MsG0480021050.01;MsG0480023496.01;MsG0580029505.01;MsG0680030896.01;MsG0680030898.01;MsG0680030899.01;MsG0680030907.01;MsG0680030916.01;MsG0780041025.01	K13496+K13496+K13493+K13493+K13496+K13496+K23452+K23452+K23452+K23452+K23452+K13496	12
ko00630	Glyoxylate and dicarboxylate metabolism	0.0145	0.0115	1.26	0.149158	0.296759	MsG0080048397.01;MsG0180000417.01;MsG0180000551.01;MsG0180001784.01;MsG0280007135.01;MsG0280007873.01;MsG0280010143.01;MsG0280010144.01;MsG0380013925.01;MsG0380014024.01;MsG0380015363.01;MsG0380015620.01;MsG0380015948.01;MsG0480022605.01;MsG0580024698.01;MsG0580027974.01;MsG0580029748.01;MsG0580030162.01;MsG0780039491.01;MsG0880047460.01;MsG0880047661.01;NewGene_12042;NewGene_17926	K00382+K00281+K22133+K00025+K01915+K00382+K01601+K01601+K01601+K01601+K15919+K00600+K01681+K22133+K00026+K00600+K01647+K00626+K15919+K01602+K00605+K00830+K01601	23
ko00062	Fatty acid elongation	0.0057	0.0038	1.48	0.152168	0.296759	MsG0180005969.01;MsG0280009139.01;MsG0380016238.01;MsG0380016239.01;MsG0380016240.01;MsG0380017336.01;MsG0580029504.01;MsG0680034760.01;MsG0880045259.01	K15397+K15397+K10251+K10251+K10251+K15397+K10258+K15397+K10703	9
ko00740	Riboflavin metabolism	0.0038	0.0023	1.64	0.154039	0.296759	MsG0080048312.01;MsG0480023641.01;MsG0480023756.01;MsG0680034704.01;MsG0880043021.01;MsG0880047011.01	K14652+K22912+K01513+K14379+K01513+K11752	6
ko02010	ABC transporters	0.0189	0.0157	1.2	0.166416	0.311527	MsG0180003776.01;MsG0180005298.01;MsG0280007986.01;MsG0280007987.01;MsG0280009892.01;MsG0280010251.01;MsG0380016251.01;MsG0380016307.01;MsG0480018786.01;MsG0480021406.01;MsG0480021564.01;MsG0480021817.01;MsG0480022920.01;MsG0480023470.01;MsG0580027362.01;MsG0580027363.01;MsG0580028007.01;MsG0680030746.01;MsG0680031877.01;MsG0680031975.01;MsG0680033639.01;MsG0780040481.01;MsG0880042021.01;MsG08800…	K05666+K05681+K05665+K05665+K05658+K05681+K05658+K05677+K05665+K05681+K05666+K05681+K05666+K05681+K05658+K05658+K08712+K05658+K05666+K05666+K05666+K05643+K05665+K08712+K05665+K05665+K05666+K05665+K08712+K05666	30
ko00340	Histidine metabolism	0.0038	0.0024	1.6	0.167807	0.311527	MsG0180004602.01;MsG0180004603.01;MsG0280006793.01;MsG0380015820.01;MsG0380016359.01;MsG0880046347.01	K00128+K00128+K01814+K00128+K00128+K00128	6
ko00523	Polyketide sugar unit biosynthesis	0.0006	0.0001	5.33	0.17877	0.320833	MsG0880046194.01	K12451	1
ko00860	Porphyrin and chlorophyll metabolism	0.0069	0.0051	1.36	0.180241	0.320833	MsG0080047967.01;MsG0180001072.01;MsG0180001704.01;MsG0380016704.01;MsG0380017118.01;MsG0380017727.01;MsG0480020689.01;MsG0480023558.01;MsG0580024435.01;MsG0680033459.01;MsG0680035665.01	K13600+K13600+K08099+K13544+K01719+K02492+K13071+K03428+K22013+K13606+K13606	11
ko00480	Glutathione metabolism	0.0189	0.0159	1.19	0.182246	0.320833	MsG0080048621.01;MsG0180002272.01;MsG0180003632.01;MsG0180004941.01;MsG0180006139.01;MsG0180006179.01;MsG0280008912.01;MsG0280009757.01;MsG0280009760.01;MsG0280009762.01;MsG0380011719.01;MsG0380015271.01;MsG0380016349.01;MsG0480018904.01;MsG0480021058.01;MsG0480021474.01;MsG0480021670.01;MsG0480022820.01;MsG0480023109.01;MsG0480023632.01;MsG0480023634.01;MsG0480023662.01;MsG0580024389.01;MsG05800…	K00432+K00799+K00799+K00799+K00434+K21888+K01255+K00799+K00799+K00799+K10807+K21888+K18592+K00799+K00799+K00434+K00799+K11188+K00799+K00799+K00432+K00033+K01919+K00799+K18592+K00036+K01255+K21456+K01255+K00799	30
ko00531	Glycosaminoglycan degradation	0.0063	0.0047	1.35	0.203709	0.346945	MsG0180000319.01;MsG0280008764.01;MsG0380016873.01;MsG0880042551.01;NewGene_2096;NewGene_2111;NewGene_25550;NewGene_810;NewGene_8814;NewGene_9973	K12309+K07964+K12309+K12309+K12309+K12309+K12309+K12309+K12309+K12309	10
ko00430	Taurine and hypotaurine metabolism	0.0013	0.0005	2.37	0.203875	0.346945	MsG0380016349.01;MsG0680035830.01	K18592+K18592	2
ko00053	Ascorbate and aldarate metabolism	0.0158	0.0134	1.17	0.22653	0.379179	MsG0180004493.01;MsG0180004602.01;MsG0180004603.01;MsG0180006139.01;MsG0180006179.01;MsG0380015271.01;MsG0380015820.01;MsG0380016359.01;MsG0380016999.01;MsG0480021474.01;MsG0480022232.01;MsG0480022587.01;MsG0480023349.01;MsG0580026328.01;MsG0580026643.01;MsG0580029820.01;MsG0680030315.01;MsG0680033485.01;MsG0780036480.01;MsG0780036481.01;MsG0880042494.01;MsG0880042495.01;MsG0880046347.01;NewGene_…	K10046+K00128+K00128+K00434+K21888+K21888+K00128+K00128+K16190+K00434+K00012+K17744+K00423+K00012+K00469+K14190+K16190+K00423+K00012+K00012+K00469+K00469+K00128+K12447+K12447	25
ko00261	Monobactam biosynthesis	0.0025	0.0017	1.52	0.265214	0.429837	MsG0680031795.01;MsG0880043456.01;MsG0880043457.01;NewGene_13886	K00928+K01714+K01714+K13811	4
ko00290	Valine, leucine and isoleucine biosynthesis	0.0025	0.0017	1.52	0.265214	0.429837	MsG0280010643.01;MsG0380016955.01;MsG0380017247.01;NewGene_24825	K01687+K01652+K00826+K00826	4
ko00670	One carbon pool by folate	0.0038	0.0028	1.36	0.27601	0.440345	MsG0180001093.01;MsG0380015620.01;MsG0580027974.01;MsG0680030286.01;MsG0880047661.01;NewGene_5470	K00288+K00600+K00600+K00604+K00605+K00297	6
ko00900	Terpenoid backbone biosynthesis	0.0057	0.0046	1.23	0.307728	0.465202	MsG0180006027.01;MsG0280007536.01;MsG0480021207.01;MsG0580024431.01;MsG0580030162.01;MsG0780041567.01;MsG0880045347.01;MsG0880045503.01;MsG0880047778.01	K01597+K00787+K03527+K01641+K00626+K00869+K15889+K00021+K00991	9
ko03022	Basal transcription factors	0.0069	0.0058	1.2	0.311442	0.465202	MsG0180001090.01;MsG0180003370.01;MsG0180004811.01;MsG0380014332.01;MsG0380015552.01;MsG0480022403.01;MsG0480022527.01;MsG0580027746.01;MsG0580029936.01;MsG0780039867.01;MsG0880047208.01	K03143+K03126+K03127+K03131+K03143+K03144+K03122+K03120+K03131+K03134+K03133	11
ko00072	Synthesis and degradation of ketone bodies	0.0013	0.0007	1.78	0.312294	0.465202	MsG0580024431.01;MsG0580030162.01	K01641+K00626	2
ko00130	Ubiquinone and other terpenoid-quinone biosynthesis	0.0076	0.0064	1.18	0.312362	0.465202	MsG0180003114.01;MsG0180003933.01;MsG0280010263.01;MsG0480022646.01;MsG0580025738.01;MsG0580028021.01;MsG0580029693.01;MsG0580029697.01;MsG0780038349.01;MsG0880044675.01;MsG0880046963.01;NewGene_18917	K12501+K12502+K23095+K23094+K23095+K03809+K00457+K00457+K06126+K03809+K12501+K12502	12
ko00196	Photosynthesis - antenna proteins	0.0019	0.0012	1.52	0.314371	0.465202	MsG0380017141.01;MsG0580030197.01;MsG0880042858.01	K08911+K08909+K08908	3
ko03410	Base excision repair	0.0063	0.0053	1.2	0.322562	0.470504	MsG0080048289.01;MsG0280009451.01;MsG0380012368.01;MsG0380015715.01;MsG0480020545.01;MsG0480020713.01;MsG0580024969.01;MsG0780039228.01;MsG0880044015.01;MsG0880047596.01	K10747+K01246+K10771+K01142+K10798+K10747+K01247+K10802+K10798+K01246	10
ko00460	Cyanoamino acid metabolism	0.0145	0.0131	1.1	0.338961	0.487461	MsG0080048608.01;MsG0180000295.01;MsG0180000296.01;MsG0280006387.01;MsG0280007692.01;MsG0280010819.01;MsG0280011091.01;MsG0380015620.01;MsG0380016349.01;MsG0480018617.01;MsG0480018621.01;MsG0480018622.01;MsG0480018625.01;MsG0480021120.01;MsG0480021135.01;MsG0580024862.01;MsG0580027974.01;MsG0680034979.01;MsG0680035830.01;NewGene_12149;NewGene_19789;NewGene_19790;NewGene_8341	K01188+K13051+K13051+K05350+K05349+K05350+K01188+K00600+K18592+K01188+K01188+K01188+K01188+K01188+K01188+K20802+K00600+K01188+K18592+K01188+K05349+K05349+K01188	23
ko00902	Monoterpenoid biosynthesis	0.0038	0.003	1.25	0.343833	0.487599	MsG0580024202.01;MsG0580024203.01;MsG0580024207.01;MsG0580025606.01;MsG0580025607.01;MsG0580025610.01	K23810+K23810+K23810+K23232+K23232+K23232	6
ko00030	Pentose phosphate pathway	0.0088	0.0078	1.13	0.355214	0.496838	MsG0080049045.01;MsG0180001288.01;MsG0180002138.01;MsG0180002585.01;MsG0180003404.01;MsG0180005516.01;MsG0280007419.01;MsG0380016576.01;MsG0380017034.01;MsG0380017695.01;MsG0480023662.01;MsG0780037751.01;MsG0780041082.01;NewGene_24199	K01623+K00895+K00850+K00850+K01623+K01835+K00895+K01057+K00850+K00850+K00033+K00036+K01623+K00850	14
ko00780	Biotin metabolism	0.0025	0.002	1.29	0.374875	0.51462	MsG0080047990.01;MsG0180004575.01;MsG0480022674.01;MsG0880047626.01	K00059+K00059+K02372+K00059	4
ko00760	Nicotinate and nicotinamide metabolism	0.0044	0.0037	1.18	0.378007	0.51462	MsG0180001600.01;MsG0380016861.01;MsG0480019855.01;MsG0480023756.01;MsG0880043021.01;MsG0880046983.01;NewGene_23761	K01240+K11414+K00858+K01513+K01513+K01240+K01240	7
ko00350	Tyrosine metabolism	0.012	0.0111	1.08	0.40115	0.538941	MsG0180000576.01;MsG0180005623.01;MsG0380016458.01;MsG0380016460.01;MsG0380016461.01;MsG0380016463.01;MsG0480018784.01;MsG0480021986.01;MsG0580029693.01;MsG0580029697.01;MsG0780038800.01;MsG0780038803.01;MsG0780039064.01;MsG0780039231.01;MsG0780040886.01;MsG0880044439.01;MsG0880045639.01;MsG0880046300.01;NewGene_11096	K00811+K00276+K18857+K18857+K18857+K18857+K01593+K14455+K00457+K00457+K01593+K01593+K01593+K00001+K01593+K00451+K00276+K00276+K00121	19
ko00564	Glycerophospholipid metabolism	0.0126	0.0119	1.06	0.424793	0.563293	MsG0180001888.01;MsG0180002455.01;MsG0180004807.01;MsG0180006226.01;MsG0380016962.01;MsG0380017227.01;MsG0380017399.01;MsG0480018362.01;MsG0480018607.01;MsG0580024224.01;MsG0580024225.01;MsG0580029736.01;MsG0580029884.01;MsG0680031360.01;MsG0680031381.01;MsG0880042547.01;MsG0880043148.01;MsG0880043364.01;MsG0880046516.01;NewGene_26026	K16818+K00111+K14674+K00995+K01114+K06129+K01613+K01115+K13508+K00995+K00995+K13508+K01126+K00993+K00006+K01115+K13508+K01115+K00901+K08730	20
ko00750	Vitamin B6 metabolism	0.0019	0.0015	1.23	0.44588	0.583676	MsG0480018474.01;MsG0880042533.01;MsG0880045553.01	K06215+K13248+K00831	3
ko03018	RNA degradation	0.0158	0.0154	1.03	0.478711	0.612407	MsG0180002138.01;MsG0180002346.01;MsG0180002459.01;MsG0180002585.01;MsG0180003243.01;MsG0180003621.01;MsG0180003622.01;MsG0280006520.01;MsG0280009241.01;MsG0280010517.01;MsG0280010889.01;MsG0380015815.01;MsG0380017034.01;MsG0380017695.01;MsG0480020471.01;MsG0480022599.01;MsG0480023362.01;MsG0680030398.01;MsG0780040116.01;MsG0880046377.01;NewGene_24199;NewGene_26395;NewGene_325;NewGene_5535;NewGen…	K00850+K12586+K01148+K00850+K12606+K10643+K10643+K04043+K01689+K12580+K03679+K18681+K00850+K00850+K12619+K04043+K12623+K00962+K01689+K10643+K00850+K04043+K12599+K13126+K12581	25
ko04130	SNARE interactions in vesicular transport	0.0044	0.0041	1.07	0.488119	0.612407	MsG0180003596.01;MsG0180003864.01;MsG0180004644.01;MsG0280011457.01;MsG0380013520.01;MsG0580025491.01;MsG0680031686.01	K08506+K08504+K08489+K08495+K08496+K08488+K08486	7
ko00250	Alanine, aspartate and glutamate metabolism	0.0101	0.0098	1.03	0.4929	0.612407	MsG0080047999.01;MsG0180000295.01;MsG0180000296.01;MsG0180000576.01;MsG0280007135.01;MsG0280009510.01;MsG0280010870.01;MsG0380014802.01;MsG0380015692.01;MsG0380016294.01;MsG0480021986.01;MsG0580028450.01;MsG0880042834.01;MsG0880046236.01;MsG0880046237.01;NewGene_12042	K01953+K13051+K13051+K00811+K01915+K17761+K01955+K01953+K01940+K01953+K14455+K01953+K00814+K01940+K01940+K00830	16
ko04016	MAPK signaling pathway - plant	0.0416	0.0413	1.01	0.496164	0.612407	MsG0080048232.01;MsG0080048833.01;MsG0180000405.01;MsG0180000455.01;MsG0180000935.01;MsG0180001256.01;MsG0180002114.01;MsG0180003620.01;MsG0180004058.01;MsG0180004965.01;MsG0180005934.01;MsG0280007272.01;MsG0280007391.01;MsG0380014920.01;MsG0380015162.01;MsG0380015362.01;MsG0380015520.01;MsG0380016234.01;MsG0380016485.01;MsG0380016498.01;MsG0380017173.01;MsG0380017798.01;MsG0380018070.01;MsG04800…	K20718+K13413+K14496+K20718+K13416+K14498+K20535+K16224+K14509+K20718+K13416+K13424+K13424+K13424+K13416+K14497+K14496+K16224+K13416+K14496+K13420+K20535+K20547+K14497+K13420+K13422+K20537+K14498+K14498+K20725+K20538+K00940+K14497+K17686+K20726+K02183+K20718+K13416+K20716+K20557+K14497+K14497+K13416+K02183+K16224+K14509+K13425+K13447+K20547+K13447+K20558+K13416+K14497+K20558+K13416+K13422+K14498+…	66
ko00785	Lipoic acid metabolism	0.0006	0.0004	1.52	0.498142	0.612407	MsG0180002419.01	K03644	1
ko03008	Ribosome biogenesis in eukaryotes	0.0126	0.0124	1.02	0.505777	0.612407	MsG0180002023.01;MsG0180004209.01;MsG0180004334.01;MsG0480018315.01;MsG0480018316.01;MsG0480019817.01;MsG0480019818.01;MsG0480020471.01;MsG0480023388.01;MsG0480023700.01;MsG0580025659.01;MsG0780040362.01;MsG0780040475.01;MsG0780041598.01;MsG0780041761.01;MsG0880042350.01;MsG0880042386.01;MsG0880045118.01;MsG0880045285.01;NewGene_17713	K14538+K03264+K03264+K14558+K14558+K03097+K03097+K12619+K14521+K14544+K07562+K14575+K14575+K14558+K14544+K14548+K14548+K14544+K14570+K14544	20
ko00402	Benzoxazinoid biosynthesis	0.0032	0.003	1.07	0.509813	0.612407	MsG0780041146.01;MsG0880042000.01;MsG0880042001.01;MsG0880042002.01;MsG0880046954.01	K13229+K13229+K13229+K13229+K13229	5
ko00943	Isoflavonoid biosynthesis	0.0069	0.0068	1.02	0.519179	0.616406	MsG0180005641.01;MsG0380014439.01;MsG0480021549.01;MsG0480022310.01;MsG0480022311.01;MsG0480022329.01;MsG0680030999.01;MsG0780036556.01;MsG0780036587.01;MsG0780039576.01;MsG0880045931.01	K13258+K13267+K13267+K13259+K13257+K13262+K13264+K13264+K13264+K13265+K13260	11
ko00591	Linoleic acid metabolism	0.0044	0.0043	1.02	0.533708	0.626373	MsG0180004807.01;MsG0180005625.01;MsG0280011145.01;MsG0280011146.01;MsG0780041556.01;MsG0880042633.01;NewGene_4811	K14674+K15718+K15718+K15718+K15718+K15718+K00454	7
ko00400	Phenylalanine, tyrosine and tryptophan biosynthesis	0.0044	0.0044	1	0.563182	0.653453	MsG0180000576.01;MsG0180001235.01;MsG0280010592.01;MsG0380012058.01;MsG0480021986.01;MsG0780041012.01;MsG0880045291.01	K00811+K01658+K05359+K13832+K14455+K01695+K00766	7
ko00960	Tropane, piperidine and pyridine alkaloid biosynthesis	0.0032	0.0033	0.97	0.596794	0.675018	MsG0180000576.01;MsG0180005623.01;MsG0480021986.01;MsG0880045639.01;MsG0880046300.01	K00811+K00276+K14455+K00276+K00276	5
ko00240	Pyrimidine metabolism	0.0076	0.0079	0.96	0.599871	0.675018	MsG0180001600.01;MsG0280010870.01;MsG0380011719.01;MsG0480023756.01;MsG0580024343.01;MsG0780040027.01;MsG0780040136.01;MsG0880043021.01;MsG0880046316.01;MsG0880046983.01;NewGene_23761;NewGene_24967	K01240+K01955+K10807+K01513+K00940+K14641+K14641+K01513+K01510+K01240+K01240+K01510	12
ko00650	Butanoate metabolism	0.0025	0.0026	0.97	0.601601	0.675018	MsG0280009510.01;MsG0380016955.01;MsG0580024431.01;MsG0580030162.01	K17761+K01652+K01641+K00626	4
ko00565	Ether lipid metabolism	0.0038	0.0041	0.93	0.63779	0.707845	MsG0180004807.01;MsG0380016962.01;MsG0480018362.01;MsG0680031360.01;MsG0880042547.01;MsG0880043364.01	K14674+K01114+K01115+K00993+K01115+K01115	6
ko03020	RNA polymerase	0.012	0.0128	0.94	0.650349	0.714022	MsG0180004453.01;MsG0380012392.01;MsG0380013959.01;MsG0380013961.01;MsG0380013964.01;MsG0380013981.01;MsG0380013991.01;MsG0380014027.01;MsG0480021750.01;MsG0780036810.01;NewGene_10755;NewGene_20118;NewGene_20467;NewGene_20509;NewGene_23782;NewGene_26911;NewGene_2901;NewGene_5116;NewGene_7732	K03026+K03006+K03046+K03043+K03040+K03046+K03046+K03046+K03007+K03025+K03006+K03006+K03006+K03006+K03006+K03006+K03006+K03006+K03006	19
ko00660	C5-Branched dibasic acid metabolism	0.0006	0.0007	0.97	0.661603	0.715138	MsG0380016955.01	K01652	1
ko00300	Lysine biosynthesis	0.0019	0.0021	0.89	0.669099	0.715138	MsG0680031795.01;MsG0880043456.01;MsG0880043457.01	K00928+K01714+K01714	3
ko00905	Brassinosteroid biosynthesis	0.0013	0.0014	0.89	0.672377	0.715138	MsG0580029190.01;MsG0680031007.01	K09588+K09590	2
ko00941	Flavonoid biosynthesis	0.0088	0.0097	0.91	0.683889	0.719883	MsG0180006190.01;MsG0180006191.01;MsG0380012508.01;MsG0380016717.01;MsG0480018217.01;MsG0480023026.01;MsG0580030133.01;MsG0580030135.01;MsG0780039430.01;MsG0780040080.01;MsG0780041640.01;MsG0880042687.01;NewGene_25292;NewGene_4714	K01859+K01859+K13065+K01859+K13065+K00660+K08243+K08243+K01859+K00660+K13065+K13082+K13082+K13082	14
ko03450	Non-homologous end-joining	0.0006	0.0007	0.89	0.693359	0.722404	MsG0380016140.01	K10866	1
ko00944	Flavone and flavonol biosynthesis	0.0032	0.0037	0.85	0.715909	0.738364	MsG0280010403.01;MsG0280010404.01;MsG0680030999.01;MsG0780036556.01;MsG0780036587.01	K22794+K22794+K13264+K13264+K13264	5
ko03050	Proteasome	0.0057	0.0066	0.86	0.724443	0.739219	MsG0080047806.01;MsG0080048000.01;MsG0480020829.01;MsG0580025124.01;MsG0780039942.01;MsG0880046344.01;NewGene_10740;NewGene_14993;NewGene_4136	K03032+K03029+K02736+K03029+K03029+K10881+K03032+K03033+K06699	9
ko00450	Selenocompound metabolism	0.0025	0.0031	0.82	0.731218	0.739219	MsG0180004244.01;MsG0180004369.01;MsG0280006290.01;NewGene_13886	K01761+K01761+K08247+K13811	4
ko04122	Sulfur relay system	0.0006	0.0008	0.76	0.748214	0.748986	MsG0580024701.01	K04487	1
ko00950	Isoquinoline alkaloid biosynthesis	0.0088	0.0103	0.85	0.771614	0.764911	MsG0180000576.01;MsG0180005623.01;MsG0480018784.01;MsG0480021986.01;MsG0680033951.01;MsG0780038800.01;MsG0780038803.01;MsG0780039064.01;MsG0780040886.01;MsG0880043427.01;MsG0880043953.01;MsG0880045639.01;MsG0880046300.01;NewGene_1313	K00811+K00276+K01593+K14455+K22097+K01593+K01593+K01593+K01593+K22097+K01742+K00276+K00276+K14975	14
ko00440	Phosphonate and phosphinate metabolism	0.0006	0.0011	0.56	0.846189	0.767709	MsG0680031360.01	K00993	1
ko00904	Diterpenoid biosynthesis	0.0038	0.0053	0.71	0.859373	0.767709	MsG0180000636.01;MsG0280007778.01;MsG0280009804.01;MsG0280011347.01;MsG0480022793.01;MsG0880043418.01	K04124+K04123+K04125+K04124+K04125+K05282	6
ko00040	Pentose and glucuronate interconversions	0.0227	0.0266	0.85	0.865129	0.767709	MsG0080048889.01;MsG0180000805.01;MsG0180001988.01;MsG0280008433.01;MsG0280008582.01;MsG0280008588.01;MsG0380011692.01;MsG0380011798.01;MsG0380011930.01;MsG0380016245.01;MsG0380016999.01;MsG0480018969.01;MsG0480019213.01;MsG0480019649.01;MsG0480021308.01;MsG0480022232.01;MsG0580024474.01;MsG0580024476.01;MsG0580026011.01;MsG0580026328.01;MsG0680030315.01;MsG0680032559.01;MsG0780036480.01;MsG07800…	K01051+K01051+K01728+K01184+K01051+K01051+K01051+K01051+K01051+K01728+K16190+K00002+K01051+K01051+K22935+K00012+K00002+K00002+K01728+K00012+K16190+K01051+K00012+K00012+K01051+K01051+K01728+K00002+K01051+K01051+K01051+K01051+K01805+K12447+K01051+K12447	36
ko03015	mRNA surveillance pathway	0.0101	0.0129	0.78	0.883031	0.767709	MsG0180000640.01;MsG0180004085.01;MsG0180006204.01;MsG0280007487.01;MsG0280008345.01;MsG0280011230.01;MsG0380012624.01;MsG0380014391.01;MsG0480023551.01;MsG0580030100.01;MsG0680033095.01;MsG0680034125.01;MsG0780041395.01;MsG0880044901.01;NewGene_15705;NewGene_5535	K11584+K06269+K13025+K14411+K14397+K04354+K14396+K14411+K14399+K14411+K14402+K14401+K00565+K04382+K14400+K13126	16
ko00945	Stilbenoid, diarylheptanoid and gingerol biosynthesis	0.0025	0.0041	0.61	0.904298	0.767709	MsG0380012508.01;MsG0380015222.01;MsG0480018217.01;MsG0780041640.01	K13065+K16040+K13065+K13065	4
ko00190	Oxidative phosphorylation	0.0132	0.0171	0.77	0.914554	0.767709	MsG0080049160.01;MsG0180000722.01;MsG0280008226.01;MsG0280011455.01;MsG0380013917.01;MsG0380013918.01;MsG0380013942.01;MsG0380013968.01;MsG0380013972.01;MsG0380014035.01;MsG0380017007.01;MsG0480020854.01;MsG0780039884.01;MsG0780040049.01;MsG0780040316.01;MsG0780040317.01;MsG0880045770.01;MsG0880045994.01;NewGene_10847;NewGene_24007;NewGene_8698	K02132+K01535+K01535+K01535+K05572+K02111+K02112+K05579+K05579+K02111+K05579+K02154+K02147+K02148+K02111+K02109+K02144+K03937+K00411+K01535+K02133	21
ko00910	Nitrogen metabolism	0.0019	0.0035	0.54	0.924122	0.767709	MsG0280007135.01;MsG0580027939.01;NewGene_22692	K01915+K01673+K01673	3
ko00966	Glucosinolate biosynthesis	0.0013	0.0027	0.46	0.938127	0.767709	MsG0380017247.01;NewGene_24825	K00826+K00826	2
ko00970	Aminoacyl-tRNA biosynthesis	0.0095	0.0137	0.69	0.954338	0.767709	MsG0080047802.01;MsG0180000125.01;MsG0180003531.01;MsG0180006076.01;MsG0380011746.01;MsG0480018451.01;MsG0480021287.01;MsG0480021811.01;MsG0680030286.01;MsG0880044491.01;MsG0880045430.01;MsG0880047046.01;MsG0880047622.01;NewGene_25028;NewGene_26057	K01876+K02433+K01872+K01876+K02433+K01869+K02433+K01870+K00604+K01881+K02433+K01872+K04567+K02433+K01886	15
ko00965	Betalain biosynthesis	0.0044	0.0075	0.59	0.959718	0.767709	MsG0480018784.01;MsG0580025668.01;MsG0780038800.01;MsG0780038803.01;MsG0780039064.01;MsG0780040886.01;MsG0880044604.01	K01593+K15777+K01593+K01593+K01593+K01593+K15777	7
ko03040	Spliceosome	0.0347	0.0447	0.78	0.984352	0.767709	MsG0180000498.01;MsG0180000621.01;MsG0180000622.01;MsG0180000705.01;MsG0180003072.01;MsG0180003095.01;MsG0180006173.01;MsG0180006204.01;MsG0280006365.01;MsG0280006366.01;MsG0280006777.01;MsG0280007564.01;MsG0280007790.01;MsG0280008275.01;MsG0280009347.01;MsG0280010476.01;MsG0380011924.01;MsG0380012091.01;MsG0380012343.01;MsG0380012357.01;MsG0380012365.01;MsG0380012844.01;MsG0380012960.01;MsG03800…	K12818+K12855+K12855+K12813+K12900+K12900+K12830+K13025+K12811+K12811+K12818+K10599+K03283+K12867+K12818+K12836+K12818+K12818+K12818+K12818+K12818+K12818+K12818+K12897+K12834+K03283+K12900+K12854+K12826+K03283+K03283+K12623+K12822+K12891+K12828+K11094+K12817+K03283+K12835+K12890+K12848+K12827+K12741+K12741+K12842+K12896+K12900+K12852+K12835+K03283+K12829+K12835+K03283+K12818+K12818	55
ko00220	Arginine biosynthesis	0.0057	0.0103	0.55	0.98652	0.767709	MsG0180000576.01;MsG0280007135.01;MsG0380015692.01;MsG0380017785.01;MsG0480021986.01;MsG0580024725.01;MsG0880042834.01;MsG0880046236.01;MsG0880046237.01	K00811+K01915+K01940+K00611+K14455+K14682+K00814+K01940+K01940	9
ko00909	Sesquiterpenoid and triterpenoid biosynthesis	0.0032	0.007	0.45	0.988854	0.767709	MsG0180000362.01;MsG0280010322.01;MsG0480018092.01;MsG0480018093.01;MsG0480022581.01	K00511+K15803+K15813+K15813+K00511	5
ko00592	alpha-Linolenic acid metabolism	0.0082	0.0143	0.57	0.992247	0.767709	MsG0180000008.01;MsG0180001888.01;MsG0180004807.01;MsG0280010583.01;MsG0380016458.01;MsG0380016460.01;MsG0380016461.01;MsG0380016463.01;MsG0480023339.01;MsG0580024543.01;MsG0580027261.01;MsG0680030613.01;NewGene_4811	K05894+K16818+K14674+K10528+K18857+K18857+K18857+K18857+K00232+K00232+K10525+K10529+K00454	13
ko00520	Amino sugar and nucleotide sugar metabolism	0.0391	0.0511	0.76	0.992321	0.767709	MsG0180003652.01;MsG0180003694.01;MsG0180003885.01;MsG0180004312.01;MsG0180004493.01;MsG0180004623.01;MsG0180005516.01;MsG0280007882.01;MsG0280010769.01;MsG0280010770.01;MsG0280011110.01;MsG0280011136.01;MsG0380015414.01;MsG0380015899.01;MsG0380016036.01;MsG0380016999.01;MsG0380017786.01;MsG0380018070.01;MsG0480020621.01;MsG0480021150.01;MsG0480021267.01;MsG0480022232.01;MsG0480023696.01;MsG05800…	K08678+K08678+K00847+K00847+K10046+K00965+K01835+K15920+K01784+K01784+K00847+K01183+K01784+K00326+K00975+K16190+K00975+K20547+K12449+K00847+K00975+K00012+K01784+K00844+K01784+K01784+K00012+K15920+K15920+K01183+K00975+K16190+K13379+K00847+K00844+K01809+K00012+K00012+K13648+K13648+K13648+K17497+K00326+K01209+K01097+K02377+K15920+K00975+K20547+K01183+K12450+K01183+K01183+K12451+K08678+K12447+K13648+…	62
ko01210	2-Oxocarboxylic acid metabolism	0.0076	0.0139	0.54	0.994706	0.767709	MsG0180000576.01;MsG0280010643.01;MsG0380015948.01;MsG0380016955.01;MsG0380017247.01;MsG0480021986.01;MsG0580024725.01;MsG0580029748.01;MsG0680031795.01;MsG0880042834.01;MsG0880045555.01;NewGene_24825	K00811+K01687+K01681+K01652+K00826+K14455+K14682+K01647+K00928+K00814+K00030+K00826	12
ko00940	Phenylpropanoid biosynthesis	0.0296	0.0414	0.72	0.995848	0.767709	MsG0080048608.01;MsG0180000030.01;MsG0180003542.01;MsG0180005813.01;MsG0280006387.01;MsG0280007685.01;MsG0280007686.01;MsG0280007692.01;MsG0280007749.01;MsG0280007902.01;MsG0280009887.01;MsG0280010152.01;MsG0280010819.01;MsG0280011091.01;MsG0280011465.01;MsG0380012508.01;MsG0380016667.01;MsG0480018217.01;MsG0480018285.01;MsG0480018305.01;MsG0480018617.01;MsG0480018621.01;MsG0480018622.01;MsG04800…	K01188+K00083+K10775+K00083+K05350+K00430+K00430+K05349+K22395+K23260+K13066+K00430+K05350+K01188+K09753+K13065+K13066+K13065+K09753+K09753+K01188+K01188+K01188+K01188+K00430+K01188+K01188+K22395+K11188+K09753+K23260+K01188+K23260+K13066+K18368+K13065+K09753+K23260+K23260+K23260+K23260+K23260+K01188+K13066+K05349+K05349+K01188	47
ko00790	Folate biosynthesis	0.0006	0.0035	0.18	0.997034	0.767709	MsG0080048312.01	K14652	1
ko04144	Endocytosis	0.0353	0.049	0.72	0.997578	0.767709	MsG0180004767.01;MsG0180005983.01;MsG0280006791.01;MsG0280007790.01;MsG0280010272.01;MsG0280010468.01;MsG0380014269.01;MsG0380014270.01;MsG0380015354.01;MsG0380015355.01;MsG0380015495.01;MsG0380015761.01;MsG0380016895.01;MsG0380017000.01;MsG0480018362.01;MsG0480020939.01;MsG0480020941.01;MsG0480021042.01;MsG0480021208.01;MsG0480021467.01;MsG0480021695.01;MsG0480021842.01;MsG0480022155.01;MsG04800…	K07937+K19476+K07904+K03283+K12486+K11824+K12483+K12483+K18443+K18443+K04646+K03283+K12182+K12489+K01115+K03283+K03283+K07904+K12472+K19366+K12183+K07937+K12486+K00889+K00889+K19366+K07904+K19476+K07889+K07889+K17917+K18442+K19476+K12489+K12489+K19476+K19476+K18442+K19476+K03283+K12185+K10364+K01115+K01115+K18442+K18442+K05758+K03283+K12483+K11866+K01528+K03283+K18466+K01528+K18443+K11866	56
ko00073	Cutin, suberine and wax biosynthesis	0.0025	0.0086	0.29	0.999621	0.767709	MsG0180004048.01;MsG0480020560.01;MsG0480023588.01;MsG0880043147.01	K17991+K13356+K15400+K15398	4
ko00380	Tryptophan metabolism	0.012	0.0249	0.48	0.999951	0.767709	MsG0080048397.01;MsG0180004602.01;MsG0180004603.01;MsG0280007873.01;MsG0280008495.01;MsG0280008988.01;MsG0380015820.01;MsG0380016359.01;MsG0480018440.01;MsG0480018784.01;MsG0580030162.01;MsG0780036704.01;MsG0780038800.01;MsG0780038803.01;MsG0780039064.01;MsG0780040831.01;MsG0780040886.01;MsG0880046347.01;NewGene_6118	K00382+K00128+K00128+K00382+K11816+K11816+K00128+K00128+K23947+K01593+K00626+K01426+K01593+K01593+K01593+K11816+K01593+K00128+K01426	19
ko00330	Arginine and proline metabolism	0.012	0.0252	0.47	0.999965	0.767709	MsG0080047878.01;MsG0180000576.01;MsG0180004602.01;MsG0180004603.01;MsG0180006257.01;MsG0380012859.01;MsG0380013491.01;MsG0380015175.01;MsG0380015820.01;MsG0380016359.01;MsG0480021986.01;MsG0580027064.01;MsG0580027219.01;MsG0680031116.01;MsG0780036704.01;MsG0780036756.01;MsG0880046347.01;MsG0880046573.01;NewGene_6118	K01583+K00811+K00128+K00128+K00472+K13366+K17839+K17839+K00128+K00128+K14455+K01611+K01611+K00318+K01426+K01611+K00128+K10536+K01426	19
ko03013	RNA transport	0.0151	0.0298	0.51	0.99997	0.767709	MsG0080048220.01;MsG0080049059.01;MsG0180000068.01;MsG0180006204.01;MsG0180006238.01;MsG0280010389.01;MsG0380016547.01;MsG0380017146.01;MsG0480018226.01;MsG0480023845.01;MsG0580024867.01;MsG0580025659.01;MsG0680030353.01;MsG0680031331.01;MsG0680031843.01;MsG0780039985.01;MsG0780040280.01;MsG0780040951.01;MsG0780041454.01;NewGene_10619;NewGene_16236;NewGene_20944;NewGene_24640;NewGene_5535	K14298+K03113+K03231+K13025+K13130+K03113+K14293+K13174+K03231+K18213+K14307+K07562+K14314+K03259+K03231+K03262+K03254+K03243+K03260+K03231+K14300+K14315+K03231+K13126	24
ko00360	Phenylalanine metabolism	0.0095	0.0231	0.41	0.999993	0.767709	MsG0180000576.01;MsG0180003542.01;MsG0180005623.01;MsG0480018784.01;MsG0480021986.01;MsG0580029693.01;MsG0580029697.01;MsG0780036704.01;MsG0780038800.01;MsG0780038803.01;MsG0780039064.01;MsG0780040886.01;MsG0880045639.01;MsG0880046300.01;NewGene_6118	K00811+K10775+K00276+K01593+K14455+K00457+K00457+K01426+K01593+K01593+K01593+K01593+K00276+K00276+K01426	15
ko03010	Ribosome	0.0208	0.0408	0.51	0.999999	0.767709	MsG0080049080.01;MsG0180003729.01;MsG0180004163.01;MsG0180004276.01;MsG0180005291.01;MsG0180005349.01;MsG0180005366.01;MsG0180005596.01;MsG0180005961.01;MsG0280006741.01;MsG0280006836.01;MsG0380013889.01;MsG0380013920.01;MsG0380013949.01;MsG0380013958.01;MsG0380013979.01;MsG0380014037.01;MsG0380014041.01;MsG0380014044.01;MsG0380014055.01;MsG0380014057.01;MsG0380015097.01;MsG0380017483.01;MsG04800…	K02986+K02997+K02959+K02959+K02888+K02945+K02964+K02930+K02876+K02991+K02927+K02986+K02950+K02992+K02967+K02986+K02967+K02982+K02886+K02982+K02886+K02866+K02941+K02961+K02952+K02912+K02942+K02940+K02990+K02995+K02937+K02927+K02941	33
ko03030	DNA replication	0.0095	0.0247	0.38	0.999999	0.767709	MsG0080048289.01;MsG0280006759.01;MsG0280006934.01;MsG0380016217.01;MsG0480019028.01;MsG0480020713.01;MsG0680030946.01;MsG0680033015.01;MsG0780037685.01;MsG0780037939.01;MsG0880046904.01;MsG0880047172.01;MsG0880047566.01;MsG0880047777.01;NewGene_15013	K10747+K07466+K10755+K02321+K07466+K10747+K07466+K07466+K10742+K07466+K02209+K02540+K10745+K10756+K10756	15
ko03420	Nucleotide excision repair	0.0101	0.0258	0.39	0.999999	0.767709	MsG0080048289.01;MsG0180001090.01;MsG0280006759.01;MsG0280006934.01;MsG0380015552.01;MsG0480019028.01;MsG0480020713.01;MsG0480022403.01;MsG0580024591.01;MsG0580028008.01;MsG0580028405.01;MsG0680030946.01;MsG0680033015.01;MsG0780037939.01;MsG0880047777.01;NewGene_15013	K10747+K03143+K07466+K10755+K03143+K07466+K10747+K03144+K10848+K10140+K10140+K07466+K07466+K07466+K10756+K10756	16
ko04626	Plant-pathogen interaction	0.0738	0.1073	0.69	0.999999	0.767709	MsG0080048833.01;MsG0080049128.01;MsG0180000047.01;MsG0180000109.01;MsG0180000110.01;MsG0180000935.01;MsG0180000999.01;MsG0180001019.01;MsG0180001060.01;MsG0180001092.01;MsG0180001135.01;MsG0180002284.01;MsG0180003547.01;MsG0180003620.01;MsG0180004783.01;MsG0180005131.01;MsG0180005142.01;MsG0180005934.01;MsG0180005969.01;MsG0280006673.01;MsG0280006794.01;MsG0280007272.01;MsG0280007369.01;MsG02800…	K13413+K13412+K09487+K01373+K01373+K13416+K13434+K13434+K13430+K13448+K13457+K13459+K05391+K16224+K13430+K01373+K01373+K13416+K15397+K13436+K13433+K13424+K18834+K13424+K13430+K15397+K13430+K13448+K13430+K13429+K13430+K18835+K13457+K13459+K13459+K13424+K13459+K13434+K13416+K13430+K13457+K13448+K13448+K13435+K18875+K13457+K13457+K16224+K13416+K16225+K13420+K15397+K13459+K18878+K04079+K04079+K05391+…	117
ko03430	Mismatch repair	0.0076	0.0237	0.32	1	0.767709	MsG0080048289.01;MsG0180004871.01;MsG0280006759.01;MsG0280006934.01;MsG0480019028.01;MsG0480020713.01;MsG0680030946.01;MsG0680033015.01;MsG0680035635.01;MsG0780037939.01;MsG0880047777.01;NewGene_15013	K10747+K10858+K07466+K10755+K07466+K10747+K07466+K07466+K08737+K07466+K10756+K10756	12
ko03440	Homologous recombination	0.0107	0.0302	0.36	1	0.767709	MsG0180001055.01;MsG0180004523.01;MsG0280006759.01;MsG0380016009.01;MsG0380016092.01;MsG0380016140.01;MsG0480019028.01;MsG0480020937.01;MsG0480024019.01;MsG0580029253.01;MsG0680030946.01;MsG0680033015.01;MsG0780037939.01;MsG0880046344.01;NewGene_22301;NewGene_24223;NewGene_24921	K10728+K10875+K07466+K20776+K08775+K10866+K07466+K12173+K12173+K10875+K07466+K07466+K07466+K10881+K10875+K10728+K10683	17

## Sheet: Table S5D
Table S5D KEGG pathway enrichment of DEGs in Sardi10 at 15 h of seed germination under low temperature stress.
Note: The KEGG pathways marked in red color mean significantly enriched, and among them, the ones marked with yellow background are shared by all paired comparisons.
ID	Pathway	GeneRatio	BgRatio	Enrich factor	pvalue	qvalue	Gene ID	kegg ID	Gene number
ko01200	Carbon metabolism	0.0673	0.0302	2.23	3.44142e-21	3.07917e-19	MsG0080047906.01;MsG0080048397.01;MsG0080048636.01;MsG0080048880.01;MsG0180000054.01;MsG0180000417.01;MsG0180000983.01;MsG0180000984.01;MsG0180001784.01;MsG0180003541.01;MsG0180004146.01;MsG0180004257.01;MsG0180004516.01;MsG0180005026.01;MsG0180005049.01;MsG0180005117.01;MsG0180005277.01;MsG0180005980.01;MsG0180006042.01;MsG0180006149.01;MsG0180006212.01;MsG0280007873.01;MsG0280008498.01;MsG02800…	K03781+K00382+K01638+K01637+K00844+K00281+K01057+K01057+K00025+K00030+K00025+K00025+K01738+K00627+K00850+K01595+K00627+K00627+K15893+K00164+K00615+K00382+K01913+K01913+K01895+K01689+K00134+K00927+K00927+K11517+K01601+K01601+K00850+K01681+K01595+K01803+K18121+K18121+K18121+K00058+K00058+K01079+K00830+K00830+K01601+K01601+K15919+K00162+K00134+K00029+K00850+K00615+K00281+K01637+K01681+K01623+K01623+…	141
ko00710	Carbon fixation in photosynthetic organisms	0.022	0.0075	2.93	4.031e-12	1.80334e-10	MsG0180001784.01;MsG0180004146.01;MsG0180004257.01;MsG0180005117.01;MsG0180006212.01;MsG0280009526.01;MsG0280009540.01;MsG0280009541.01;MsG0280010143.01;MsG0280010144.01;MsG0280010854.01;MsG0280011028.01;MsG0380013925.01;MsG0380014024.01;MsG0380016221.01;MsG0380017686.01;MsG0480019171.01;MsG0480021327.01;MsG0480021331.01;MsG0480021986.01;MsG0580024698.01;MsG0580024699.01;MsG0580025392.01;MsG05800…	K00025+K00025+K00025+K01595+K00615+K00134+K00927+K00927+K01601+K01601+K01595+K01803+K01601+K01601+K00134+K00029+K00615+K01623+K01623+K14455+K00026+K00026+K00855+K00927+K01803+K01595+K00927+K03841+K03841+K01595+K00028+K05298+K00025+K00028+K00026+K01595+K00134+K01006+K01006+K01006+K01602+K01601+K00028+K00029+K01595+K00134	46
ko00061	Fatty acid biosynthesis	0.0162	0.005	3.27	7.64676e-11	1.82538e-09	MsG0080047990.01;MsG0180001014.01;MsG0180001034.01;MsG0180001085.01;MsG0180005565.01;MsG0180005634.01;MsG0180005903.01;MsG0380014907.01;MsG0380015639.01;MsG0380016151.01;MsG0380016216.01;MsG0380016352.01;MsG0480018200.01;MsG0480020786.01;MsG0480021510.01;MsG0480021511.01;MsG0480021527.01;MsG0480021719.01;MsG0480022674.01;MsG0480022783.01;MsG0480023743.01;MsG0580024344.01;MsG0580024346.01;MsG05800…	K00059+K03921+K03921+K01897+K09458+K01897+K10781+K00645+K11262+K01897+K00059+K01897+K00648+K00059+K00208+K00208+K00208+K00208+K02372+K09458+K01961+K01897+K01897+K10781+K02160+K00208+K10782+K01962+K02160+K01897+K09458+K00059+K02160+K10781	34
ko01230	Biosynthesis of amino acids	0.0559	0.031	1.8	8.16051e-11	1.82538e-09	MsG0080047999.01;MsG0080048202.01;MsG0180000530.01;MsG0180000576.01;MsG0180000600.01;MsG0180001576.01;MsG0180002486.01;MsG0180002487.01;MsG0180003497.01;MsG0180003541.01;MsG0180003553.01;MsG0180003564.01;MsG0180003675.01;MsG0180003676.01;MsG0180003684.01;MsG0180003719.01;MsG0180004516.01;MsG0180005049.01;MsG0180005613.01;MsG0180006101.01;MsG0180006212.01;MsG0280006793.01;MsG0280007058.01;MsG02800…	K01953+K00264+K01850+K00811+K00145+K14677+K01586+K01586+K00789+K00030+K01760+K01760+K00620+K00620+K00620+K00620+K01738+K00850+K01693+K01657+K00615+K01814+K13832+K01915+K14152+K01689+K00134+K00927+K00927+K05359+K00850+K01681+K01687+K00053+K01803+K00215+K00052+K00058+K00058+K01079+K01657+K01817+K15227+K00003+K00134+K01953+K01755+K00850+K00611+K18649+K00615+K01476+K01476+K01681+K01623+K01623+K00640+…	117
ko01212	Fatty acid metabolism	0.0201	0.0072	2.78	2.19981e-10	3.93651e-09	MsG0080047990.01;MsG0180001014.01;MsG0180001034.01;MsG0180001085.01;MsG0180005565.01;MsG0180005634.01;MsG0180005903.01;MsG0380014907.01;MsG0380015639.01;MsG0380016151.01;MsG0380016216.01;MsG0380016239.01;MsG0380016352.01;MsG0480018200.01;MsG0480020786.01;MsG0480020842.01;MsG0480021510.01;MsG0480021511.01;MsG0480021527.01;MsG0480021719.01;MsG0480022674.01;MsG0480022783.01;MsG0480023743.01;MsG05800…	K00059+K03921+K03921+K01897+K09458+K01897+K10781+K00645+K11262+K01897+K00059+K10251+K01897+K00648+K00059+K10703+K00208+K00208+K00208+K00208+K02372+K09458+K01961+K01897+K01897+K00232+K10781+K10258+K00626+K02160+K01074+K00208+K01962+K02160+K01897+K10703+K10527+K01692+K09458+K00059+K02160+K10781	42
ko00010	Glycolysis / Gluconeogenesis	0.0315	0.0152	2.07	3.8012e-09	5.66846e-08	MsG0080048397.01;MsG0080049027.01;MsG0180000054.01;MsG0180001068.01;MsG0180001288.01;MsG0180005026.01;MsG0180005049.01;MsG0180005277.01;MsG0180005516.01;MsG0180005980.01;MsG0280007419.01;MsG0280007873.01;MsG0280008498.01;MsG0280008554.01;MsG0280009238.01;MsG0280009241.01;MsG0280009526.01;MsG0280009540.01;MsG0280009541.01;MsG0280010491.01;MsG0280011028.01;MsG0380015512.01;MsG0380015750.01;MsG03800…	K00382+K00016+K00844+K00128+K00895+K00627+K00850+K00627+K01835+K00627+K00895+K00382+K01913+K01913+K01895+K01689+K00134+K00927+K00927+K00850+K01803+K03103+K00162+K00134+K00128+K00128+K18857+K00850+K00002+K00128+K01623+K01623+K01834+K00121+K01835+K00002+K01792+K01810+K00927+K01803+K01689+K01810+K00927+K00873+K03841+K03841+K01785+K00844+K00002+K01689+K01689+K01689+K00850+K00002+K00128+K00134+K01006+…	66
ko00630	Glyoxylate and dicarboxylate metabolism	0.0258	0.0115	2.24	5.94606e-09	7.60023e-08	MsG0080047906.01;MsG0080048397.01;MsG0080048636.01;MsG0080048880.01;MsG0180000417.01;MsG0180001784.01;MsG0180004146.01;MsG0180004257.01;MsG0180006042.01;MsG0280007136.01;MsG0280007873.01;MsG0280008498.01;MsG0280008554.01;MsG0280009238.01;MsG0280009776.01;MsG0280010143.01;MsG0280010144.01;MsG0280010604.01;MsG0280011162.01;MsG0280011197.01;MsG0280011200.01;MsG0380013472.01;MsG0380013473.01;MsG03800…	K03781+K00382+K01638+K01637+K00281+K00025+K00025+K00025+K15893+K01915+K00382+K01913+K01913+K01895+K11517+K01601+K01601+K01681+K18121+K18121+K18121+K00830+K00830+K01601+K01601+K15919+K00281+K01637+K01681+K02437+K02437+K00026+K00026+K01681+K00600+K00600+K00600+K00626+K01915+K01637+K01433+K15919+K00025+K01638+K00026+K01455+K00382+K01602+K00605+K00830+K01601+K01638+K19269+K00600	54
ko00620	Pyruvate metabolism	0.0244	0.0108	2.26	1.01309e-08	1.13306e-07	MsG0080048397.01;MsG0080048636.01;MsG0080049027.01;MsG0180001068.01;MsG0180001784.01;MsG0180004146.01;MsG0180004257.01;MsG0180005026.01;MsG0180005117.01;MsG0180005277.01;MsG0180005980.01;MsG0280007873.01;MsG0280008498.01;MsG0280008554.01;MsG0280009238.01;MsG0280010854.01;MsG0380015639.01;MsG0380015750.01;MsG0380016359.01;MsG0380016360.01;MsG0380017651.01;MsG0380017686.01;MsG0480021060.01;MsG04800…	K00382+K01638+K00016+K00128+K00025+K00025+K00025+K00627+K01595+K00627+K00627+K00382+K01913+K01913+K01895+K01595+K11262+K00162+K00128+K00128+K01759+K00029+K00128+K01961+K00026+K00026+K00626+K02160+K01595+K00873+K01962+K01595+K00028+K02160+K00025+K00028+K01638+K00026+K01595+K00128+K01006+K01006+K01006+K00382+K02160+K00028+K01638+K00873+K00029+K01595+K01759	51
ko00270	Cysteine and methionine metabolism	0.0296	0.0145	2.04	2.03669e-08	2.02478e-07	MsG0080049027.01;MsG0180000576.01;MsG0180001784.01;MsG0180003497.01;MsG0180003553.01;MsG0180003564.01;MsG0180004008.01;MsG0180004146.01;MsG0180004244.01;MsG0180004257.01;MsG0180004369.01;MsG0180004516.01;MsG0180005586.01;MsG0280007116.01;MsG0280007427.01;MsG0280009566.01;MsG0280010191.01;MsG0280010773.01;MsG0380011516.01;MsG0380011518.01;MsG0380015568.01;MsG0380015875.01;MsG0380016393.01;MsG04800…	K00016+K00811+K00025+K00789+K01760+K01760+K17398+K00025+K01761+K00025+K01761+K01738+K00547+K01611+K05933+K01011+K16054+K00815+K00058+K00058+K23977+K00003+K05933+K00558+K00640+K14455+K01738+K01738+K12524+K12524+K01919+K00026+K00026+K00558+K00640+K00547+K00640+K00928+K00928+K00558+K05933+K01611+K01611+K01611+K00549+K00549+K00549+K00789+K00789+K21456+K21456+K00025+K00815+K00815+K00026+K00797+K00558+…	62
ko00561	Glycerolipid metabolism	0.0272	0.0138	1.97	2.99915e-07	2.68345e-06	MsG0080048214.01;MsG0080048430.01;MsG0180000247.01;MsG0180001068.01;MsG0180003752.01;MsG0180004223.01;MsG0180004349.01;MsG0180004351.01;MsG0180004396.01;MsG0180004776.01;MsG0180004807.01;MsG0180005915.01;MsG0180005916.01;MsG0280006333.01;MsG0280006968.01;MsG0280008145.01;MsG0280010660.01;MsG0380011496.01;MsG0380011501.01;MsG0380014183.01;MsG0380016359.01;MsG0380016360.01;MsG0480018607.01;MsG04800…	K01054+K15728+K15728+K00128+K00679+K07407+K07407+K07407+K07407+K13508+K14674+K18693+K18693+K00655+K00679+K13506+K00901+K00679+K00679+K00679+K00128+K00128+K13508+K00679+K00002+K00679+K00128+K00679+K07407+K21362+K00002+K07407+K00655+K00679+K07407+K07407+K07407+K09480+K00002+K07407+K09480+K13523+K09480+K00679+K13508+K00679+K00002+K00128+K13519+K00901+K00901+K00679+K21362+K00679+K00901+K00679+K00679	57
ko00600	Sphingolipid metabolism	0.0167	0.007	2.38	5.73937e-07	4.36764e-06	MsG0180000115.01;MsG0180004223.01;MsG0180004349.01;MsG0180004351.01;MsG0180004396.01;MsG0280007443.01;MsG0280010899.01;MsG0280011167.01;MsG0280011174.01;MsG0280011204.01;MsG0280011205.01;MsG0280011215.01;MsG0380011660.01;MsG0380016873.01;MsG0480023238.01;MsG0580027123.01;MsG0680034458.01;MsG0680034868.01;MsG0680035652.01;MsG0680035653.01;MsG0780039387.01;MsG0780039439.01;MsG0880042551.01;MsG08800…	K12309+K07407+K07407+K07407+K07407+K04711+K12309+K12309+K12309+K12309+K12309+K12309+K04715+K12309+K07407+K07407+K07407+K12309+K07407+K07407+K12382+K07407+K12309+K01190+K01190+K12309+K12309+K12349+K01190+K04708+K17108+K12309+K12309+K12309+K12309	35
ko00603	Glycosphingolipid biosynthesis - globo and isoglobo series	0.0072	0.0018	4.04	5.85778e-07	4.36764e-06	MsG0180004223.01;MsG0180004349.01;MsG0180004351.01;MsG0180004396.01;MsG0180006182.01;MsG0180006183.01;MsG0280009412.01;MsG0480022171.01;MsG0480023238.01;MsG0580027123.01;MsG0680034458.01;MsG0680035652.01;MsG0680035653.01;MsG0780036923.01;MsG0780039439.01	K07407+K07407+K07407+K07407+K12373+K12373+K12373+K01988+K07407+K07407+K07407+K07407+K07407+K12373+K07407	15
ko00531	Glycosaminoglycan degradation	0.0119	0.0047	2.56	5.46728e-06	3.76291e-05	MsG0180000115.01;MsG0180006182.01;MsG0180006183.01;MsG0280008764.01;MsG0280009412.01;MsG0280010899.01;MsG0280011167.01;MsG0280011174.01;MsG0280011204.01;MsG0280011205.01;MsG0280011215.01;MsG0380012846.01;MsG0380015833.01;MsG0380016873.01;MsG0680034868.01;MsG0780036923.01;MsG0780041526.01;MsG0880042551.01;MsG0880043874.01;MsG0880045671.01;MsG0880046858.01;NewGene_25550;NewGene_5369;NewGene_5828;Ne…	K12309+K12373+K12373+K07964+K12373+K12309+K12309+K12309+K12309+K12309+K12309+K01205+K01205+K12309+K12309+K12373+K10532+K12309+K12309+K12309+K07964+K12309+K12309+K12309+K12309	25
ko00052	Galactose metabolism	0.0282	0.016	1.76	8.04971e-06	5.14455e-05	MsG0080049127.01;MsG0180000054.01;MsG0180000115.01;MsG0180004223.01;MsG0180004349.01;MsG0180004351.01;MsG0180004396.01;MsG0180004679.01;MsG0180004680.01;MsG0180005049.01;MsG0180005516.01;MsG0280010491.01;MsG0280010899.01;MsG0280011167.01;MsG0280011174.01;MsG0280011204.01;MsG0280011205.01;MsG0280011215.01;MsG0380015739.01;MsG0380015777.01;MsG0380016399.01;MsG0380016873.01;MsG0380017695.01;MsG04800…	K06617+K00844+K12309+K07407+K07407+K07407+K07407+K18819+K18819+K00850+K01835+K00850+K12309+K12309+K12309+K12309+K12309+K12309+K06617+K06617+K12447+K12309+K00850+K06611+K07407+K01835+K07407+K00963+K06617+K06617+K07407+K12309+K01785+K07407+K07407+K00844+K07407+K06611+K18819+K18819+K12309+K01193+K01190+K01190+K12309+K00850+K12309+K06617+K06617+K01190+K12447+K12447+K00850+K12309+K01193+K12447+K12309+…	59
ko00564	Glycerophospholipid metabolism	0.0224	0.0119	1.89	1.03411e-05	6.16836e-05	MsG0080048430.01;MsG0180000175.01;MsG0180000247.01;MsG0180004776.01;MsG0180004807.01;MsG0180005915.01;MsG0180005916.01;MsG0280006333.01;MsG0280008145.01;MsG0280009146.01;MsG0280010660.01;MsG0280011399.01;MsG0380012063.01;MsG0380014756.01;MsG0380014765.01;MsG0380015748.01;MsG0380016021.01;MsG0380016962.01;MsG0380017421.01;MsG0380017422.01;MsG0380017441.01;MsG0480018192.01;MsG0480018362.01;MsG04800…	K15728+K13510+K15728+K13508+K14674+K18693+K18693+K00655+K13506+K06130+K00901+K01115+K14156+K01114+K01114+K01517+K00968+K01114+K01115+K01115+K06130+K00550+K01115+K13508+K00006+K16818+K01115+K00006+K00655+K01126+K01126+K00993+K00993+K00006+K01047+K22389+K18696+K13523+K16818+K13511+K13508+K13519+K00901+K00901+K00993+K00901+K13510	47
ko00604	Glycosphingolipid biosynthesis - ganglio series	0.0096	0.0035	2.74	1.49111e-05	8.22866e-05	MsG0180000115.01;MsG0180006182.01;MsG0180006183.01;MsG0280009412.01;MsG0280010899.01;MsG0280011167.01;MsG0280011174.01;MsG0280011204.01;MsG0280011205.01;MsG0280011215.01;MsG0380016873.01;MsG0680034868.01;MsG0780036923.01;MsG0880042551.01;MsG0880043874.01;MsG0880045671.01;NewGene_25550;NewGene_5369;NewGene_5828;NewGene_9973	K12309+K12373+K12373+K12373+K12309+K12309+K12309+K12309+K12309+K12309+K12309+K12309+K12373+K12309+K12309+K12309+K12309+K12309+K12309+K12309	20
ko00780	Biotin metabolism	0.0067	0.002	3.43	1.56345e-05	8.22866e-05	MsG0080047990.01;MsG0180005565.01;MsG0380016216.01;MsG0480020786.01;MsG0480021510.01;MsG0480021511.01;MsG0480021527.01;MsG0480021719.01;MsG0480021812.01;MsG0480022674.01;MsG0480022783.01;MsG0780038393.01;MsG0880047322.01;MsG0880047626.01	K00059+K09458+K00059+K00059+K00208+K00208+K00208+K00208+K01012+K02372+K09458+K00208+K09458+K00059	14
ko04145	Phagosome	0.0162	0.0079	2.05	2.85506e-05	0.000141918	MsG0180004652.01;MsG0180005435.01;MsG0180005741.01;MsG0180006064.01;MsG0280010795.01;MsG0380017708.01;MsG0380017858.01;MsG0480018109.01;MsG0480018479.01;MsG0480018767.01;MsG0480020853.01;MsG0480020854.01;MsG0480022744.01;MsG0480022849.01;MsG0480023064.01;MsG0480023093.01;MsG0480023639.01;MsG0480023663.01;MsG0580024362.01;MsG0580024363.01;MsG0580026742.01;MsG0580029300.01;MsG0680035550.01;MsG07800…	K08057+K07375+K07374+K02147+K04392+K07374+K07375+K02145+K07897+K07375+K02154+K02154+K07375+K02151+K07374+K09481+K07375+K02150+K02150+K02150+K08057+K07342+K07375+K02147+K02148+K02148+K07375+K07375+K02152+K10956+K02144+K02144+K07342+K10956	34
ko00260	Glycine, serine and threonine metabolism	0.0172	0.0089	1.93	7.00354e-05	0.000329806	MsG0080048397.01;MsG0180000417.01;MsG0180005506.01;MsG0180005623.01;MsG0180006042.01;MsG0280007873.01;MsG0380011516.01;MsG0380011518.01;MsG0380012568.01;MsG0380013472.01;MsG0380013473.01;MsG0380015363.01;MsG0380015875.01;MsG0480019780.01;MsG0480022167.01;MsG0480023009.01;MsG0480023010.01;MsG0480023343.01;MsG0580024678.01;MsG0580025589.01;MsG0580027974.01;MsG0580028302.01;MsG0580030233.01;MsG06800…	K00382+K00281+K00108+K00276+K15893+K00382+K00058+K00058+K01079+K00830+K00830+K15919+K00003+K00281+K02437+K12524+K12524+K01834+K02437+K00600+K00600+K00600+K00872+K00928+K00928+K15919+K01695+K00276+K00276+K00276+K00382+K00605+K00830+K00827+K01620+K00600	36
ko00860	Porphyrin and chlorophyll metabolism	0.0115	0.0051	2.25	8.35721e-05	0.000373875	MsG0080048059.01;MsG0080049004.01;MsG0180001848.01;MsG0180002005.01;MsG0280006805.01;MsG0280010016.01;MsG0380012513.01;MsG0380016367.01;MsG0380016424.01;MsG0380017118.01;MsG0380017727.01;MsG0380017728.01;MsG0480021803.01;MsG0480023054.01;MsG0480023056.01;MsG0480023531.01;MsG0580024327.01;MsG0580024435.01;MsG0580030056.01;MsG0580030199.01;MsG0780036611.01;MsG0780037625.01;MsG0780040321.01;NewGene_…	K03403+K19073+K01885+K01885+K03405+K01599+K02303+K01698+K22013+K01719+K02492+K02492+K01749+K13071+K13071+K01772+K03404+K22013+K02259+K00228+K13544+K02303+K04035+K04040	24
ko00230	Purine metabolism	0.0234	0.014	1.68	0.000172917	0.000736739	MsG0080047872.01;MsG0180001320.01;MsG0180002066.01;MsG0180002218.01;MsG0180002428.01;MsG0180003540.01;MsG0180004107.01;MsG0180004472.01;MsG0180005516.01;MsG0280006695.01;MsG0280007219.01;MsG0380014683.01;MsG0380015082.01;MsG0380015748.01;MsG0380016207.01;MsG0380016208.01;MsG0380017207.01;MsG0380017404.01;MsG0380018035.01;MsG0480020848.01;MsG0480021353.01;MsG0480023688.01;MsG0480023904.01;MsG05800…	K00764+K10807+K00365+K10808+K10808+K00856+K18151+K11808+K01835+K01466+K01488+K00601+K01522+K01517+K01427+K01427+K00759+K00759+K00764+K00856+K00764+K00940+K01835+K03787+K00860+K01756+K00602+K14641+K14641+K00873+K10808+K14641+K01939+K13484+K13484+K10808+K00940+K01081+K01081+K01768+K01768+K13484+K19964+K01768+K01768+K00873+K01081+K00759+K01768	49
ko00340	Histidine metabolism	0.0067	0.0024	2.83	0.000190955	0.00077661	MsG0180001068.01;MsG0180005613.01;MsG0280006420.01;MsG0280006793.01;MsG0280007722.01;MsG0380016359.01;MsG0380016360.01;MsG0380018010.01;MsG0480021060.01;MsG0580029349.01;MsG0580029476.01;MsG0780040104.01;MsG0880045668.01;NewGene_24094	K00128+K01693+K01590+K01814+K14152+K00128+K00128+K18649+K00128+K11755+K11755+K11755+K00128+K00765	14
ko00640	Propanoate metabolism	0.0086	0.0035	2.42	0.000234114	0.00091074	MsG0080048397.01;MsG0080049027.01;MsG0280007873.01;MsG0280009238.01;MsG0380015639.01;MsG0480022610.01;MsG0480023743.01;MsG0480023865.01;MsG0580024543.01;MsG0580030162.01;MsG0680030950.01;MsG0780039155.01;MsG0780039842.01;MsG0780041478.01;MsG0880047146.01;MsG0880047170.01;NewGene_17620;NewGene_5105	K00382+K00016+K00382+K01895+K11262+K00140+K01961+K05605+K00232+K00626+K02160+K01962+K02160+K05605+K00382+K01692+K02160+K00166	18
ko00020	Citrate cycle (TCA cycle)	0.011	0.0054	2.04	0.000564408	0.00200679	MsG0080048397.01;MsG0180001784.01;MsG0180003541.01;MsG0180004146.01;MsG0180004257.01;MsG0180005026.01;MsG0180005277.01;MsG0180005980.01;MsG0180006149.01;MsG0280007851.01;MsG0280007873.01;MsG0280009442.01;MsG0280010604.01;MsG0380015750.01;MsG0480020329.01;MsG0580024698.01;MsG0580024699.01;MsG0580024956.01;MsG0580025144.01;MsG0880041896.01;MsG0880044455.01;MsG0880047146.01;NewGene_12409	K00382+K00025+K00030+K00025+K00025+K00627+K00627+K00627+K00164+K01648+K00382+K01648+K01681+K00162+K01681+K00026+K00026+K00234+K01681+K00025+K00026+K00382+K00031	23
ko00280	Valine, leucine and isoleucine degradation	0.0124	0.0064	1.94	0.000574645	0.00200679	MsG0080048397.01;MsG0080048654.01;MsG0180001068.01;MsG0280007873.01;MsG0380014879.01;MsG0380016359.01;MsG0380016360.01;MsG0480020827.01;MsG0480021060.01;MsG0480022610.01;MsG0480022657.01;MsG0480023865.01;MsG0580024431.01;MsG0580027860.01;MsG0580027876.01;MsG0580028377.01;MsG0580030162.01;MsG0680030469.01;MsG0680030478.01;MsG0680034603.01;MsG0780041478.01;MsG0880045668.01;MsG0880047146.01;MsG08800…	K00382+K00020+K00128+K00382+K01968+K00128+K00128+K00253+K00128+K00140+K00020+K05605+K01641+K00020+K00020+K00020+K00626+K01968+K01968+K00020+K05605+K00128+K00382+K01692+K00827+K00166	26
ko00513	Various types of N-glycan biosynthesis	0.0081	0.0035	2.33	0.000583149	0.00200679	MsG0180003813.01;MsG0180005195.01;MsG0180005664.01;MsG0180006094.01;MsG0180006182.01;MsG0180006183.01;MsG0280009412.01;MsG0280010057.01;MsG0380017967.01;MsG0480018196.01;MsG0480018251.01;MsG0480021225.01;MsG0580025446.01;MsG0680034906.01;MsG0780036880.01;MsG0780036923.01;NewGene_17587	K12667+K12666+K12669+K07151+K12373+K12373+K12373+K03846+K12666+K03844+K01230+K12670+K12668+K07151+K03844+K12373+K01230	17
ko00562	Inositol phosphate metabolism	0.0167	0.0099	1.69	0.00115428	0.00382512	MsG0180000189.01;MsG0180003953.01;MsG0180004182.01;MsG0180004384.01;MsG0180005329.01;MsG0180005587.01;MsG0280011028.01;MsG0380014756.01;MsG0380014765.01;MsG0380015382.01;MsG0380015512.01;MsG0380015602.01;MsG0380016315.01;MsG0380016962.01;MsG0380017792.01;MsG0380017983.01;MsG0380017984.01;MsG0380018010.01;MsG0480022610.01;MsG0480023517.01;MsG0580024789.01;MsG0580026643.01;MsG0580028432.01;MsG05800…	K01099+K24221+K18081+K18081+K00010+K24221+K01803+K01114+K01114+K05857+K03103+K00889+K01858+K01114+K10572+K00888+K00888+K18649+K00140+K18081+K01110+K00469+K05857+K01803+K01858+K01858+K01858+K00010+K10572+K24221+K22913+K00913+K00913+K21797+K21797	35
ko00511	Other glycan degradation	0.0134	0.0075	1.79	0.00137875	0.00440579	MsG0180000115.01;MsG0180001079.01;MsG0180006182.01;MsG0180006183.01;MsG0280009412.01;MsG0280010899.01;MsG0280011167.01;MsG0280011174.01;MsG0280011204.01;MsG0280011205.01;MsG0280011215.01;MsG0380016873.01;MsG0680034868.01;MsG0780036923.01;MsG0780040065.01;MsG0780040281.01;MsG0880042551.01;MsG0880043615.01;MsG0880043638.01;MsG0880043874.01;MsG0880045616.01;MsG0880045671.01;NewGene_21886;NewGene_250…	K12309+K01206+K12373+K12373+K12373+K12309+K12309+K12309+K12309+K12309+K12309+K12309+K12309+K12373+K01191+K01206+K12309+K01190+K01190+K12309+K01191+K12309+K01190+K17108+K12309+K12309+K12309+K12309	28
ko00510	N-Glycan biosynthesis	0.01	0.0051	1.97	0.00154201	0.00465597	MsG0180003813.01;MsG0180005195.01;MsG0180005664.01;MsG0180006094.01;MsG0280006753.01;MsG0280010057.01;MsG0380017967.01;MsG0480018196.01;MsG0480018251.01;MsG0480021225.01;MsG0480022946.01;MsG0480022952.01;MsG0580025446.01;MsG0680034906.01;MsG0780036880.01;MsG0780037453.01;MsG0880044059.01;MsG0880046804.01;NewGene_17587;NewGene_5351;NewGene_8860	K12667+K12666+K12669+K07151+K09658+K03846+K12666+K03844+K01230+K12670+K01228+K01228+K12668+K07151+K03844+K00737+K01001+K00737+K01230+K00737+K01228	21
ko00240	Pyrimidine metabolism	0.0138	0.0079	1.76	0.00156112	0.00465597	MsG0180001320.01;MsG0180002218.01;MsG0180002428.01;MsG0380012190.01;MsG0380012956.01;MsG0380015090.01;MsG0380016091.01;MsG0480018920.01;MsG0480021281.01;MsG0480023688.01;MsG0580024137.01;MsG0580029601.01;MsG0580029602.01;MsG0680031709.01;MsG0680031711.01;MsG0780037158.01;MsG0780038358.01;MsG0780040027.01;MsG0780041103.01;MsG0880042017.01;MsG0880043589.01;MsG0880044835.01;MsG0880046218.01;MsG08800…	K10807+K10808+K10808+K13421+K01520+K01520+K00857+K00761+K13998+K00940+K03787+K01464+K01464+K14641+K14641+K10808+K16904+K14641+K01240+K13800+K13421+K10808+K01493+K00940+K01081+K01081+K01240+K01520+K01081	29
ko00998	Biosynthesis of various secondary metabolites - part 2	0.0014	0.0002	8.08	0.00189583	0.00547184	MsG0580025375.01;MsG0580025377.01;MsG0880045441.01	K21568+K21568+K21568	3
ko00514	Other types of O-glycan biosynthesis	0.0043	0.0015	2.91	0.00213632	0.00597326	MsG0380017551.01;MsG0480021226.01;MsG0580025273.01;MsG0580029615.01;MsG0880043669.01;MsG0880043692.01;MsG0880043693.01;MsG0880045478.01;MsG0880046207.01	K20781+K20783+K20784+K20782+K20782+K20782+K20782+K20784+K20783	9
ko00906	Carotenoid biosynthesis	0.0091	0.0048	1.89	0.00408687	0.0110808	MsG0180001539.01;MsG0280009781.01;MsG0280010528.01;MsG0380016172.01;MsG0380016768.01;MsG0580024822.01;MsG0580024823.01;MsG0580025274.01;MsG0580028853.01;MsG0580029490.01;MsG0580029673.01;MsG0680031463.01;MsG0680031468.01;MsG0680031469.01;MsG0780041253.01;MsG0780041397.01;MsG0880045477.01;NewGene_23132;NewGene_365	K09843+K09840+K14593+K15744+K09838+K09838+K09838+K09843+K02291+K09842+K02291+K09841+K09841+K09841+K09841+K09841+K09843+K09838+K06444	19
ko04146	Peroxisome	0.0162	0.0104	1.56	0.00535887	0.0141023	MsG0080047906.01;MsG0180001085.01;MsG0180005182.01;MsG0180005634.01;MsG0280009776.01;MsG0280010503.01;MsG0280010696.01;MsG0380013472.01;MsG0380013473.01;MsG0380015868.01;MsG0380016151.01;MsG0380016352.01;MsG0480020568.01;MsG0480020569.01;MsG0480020691.01;MsG0480020705.01;MsG0480022161.01;MsG0580024344.01;MsG0580024346.01;MsG0580024543.01;MsG0580029148.01;MsG0580029149.01;MsG0680030294.01;MsG06800…	K03781+K01897+K13343+K01897+K11517+K13356+K13348+K00830+K00830+K04564+K01897+K01897+K13356+K13356+K04565+K04565+K13342+K01897+K01897+K00232+K13354+K13354+K12261+K04565+K01897+K08726+K08726+K08726+K00869+K13346+K00830+K00031+K08726+K17879	34
ko00410	beta-Alanine metabolism	0.0086	0.0047	1.84	0.00703404	0.0179818	MsG0180001068.01;MsG0180005623.01;MsG0380016359.01;MsG0380016360.01;MsG0480021060.01;MsG0480022610.01;MsG0480023865.01;MsG0580024543.01;MsG0580029601.01;MsG0580029602.01;MsG0680034766.01;MsG0680034767.01;MsG0780041478.01;MsG0880045668.01;MsG0880046300.01;MsG0880046945.01;MsG0880046946.01;MsG0880047170.01	K00128+K00276+K00128+K00128+K00128+K00140+K05605+K00232+K01464+K01464+K01580+K01580+K05605+K00128+K00276+K00276+K00276+K01692	18
ko00565	Ether lipid metabolism	0.0076	0.0041	1.87	0.00899474	0.0220863	MsG0180000175.01;MsG0180004807.01;MsG0280011399.01;MsG0380014756.01;MsG0380014765.01;MsG0380016962.01;MsG0380017421.01;MsG0380017422.01;MsG0480018362.01;MsG0580024433.01;MsG0680031360.01;MsG0680031361.01;MsG0680035905.01;MsG0880046206.01;NewGene_14561;NewGene_7351	K13510+K14674+K01115+K01114+K01114+K01114+K01115+K01115+K01115+K01115+K00993+K00993+K01047+K13519+K00993+K13510	16
ko00400	Phenylalanine, tyrosine and tryptophan biosynthesis	0.0081	0.0044	1.83	0.00913332	0.0220863	MsG0180000530.01;MsG0180000576.01;MsG0180006101.01;MsG0280007058.01;MsG0280010484.01;MsG0280010773.01;MsG0380015452.01;MsG0380015491.01;MsG0380015531.01;MsG0480021986.01;MsG0480022489.01;MsG0480022490.01;MsG0580026282.01;MsG0780041012.01;MsG0880044391.01;MsG0880044413.01;MsG0880046852.01	K01850+K00811+K01657+K13832+K05359+K00815+K01657+K01817+K15227+K14455+K13832+K13832+K01850+K01695+K00815+K00815+K15227	17
ko00051	Fructose and mannose metabolism	0.0134	0.0085	1.57	0.00986749	0.0231061	MsG0180000054.01;MsG0180001288.01;MsG0180002140.01;MsG0180002586.01;MsG0180005049.01;MsG0280007419.01;MsG0280010491.01;MsG0280011028.01;MsG0380015370.01;MsG0380015844.01;MsG0380017695.01;MsG0380017699.01;MsG0380017787.01;MsG0480019898.01;MsG0480021327.01;MsG0480021331.01;MsG0580024997.01;MsG0580028461.01;MsG0580028982.01;MsG0580029002.01;MsG0580029043.01;MsG0680032055.01;MsG0680032057.01;MsG06800…	K00844+K00895+K01805+K01805+K00850+K00895+K00850+K01803+K00966+K00966+K00850+K01805+K19355+K19355+K01623+K01623+K19355+K01103+K00847+K01803+K00966+K03841+K03841+K00844+K17497+K00850+K01805+K00850	28
ko00300	Lysine biosynthesis	0.0048	0.0021	2.24	0.0100716	0.0231061	MsG0180002486.01;MsG0180002487.01;MsG0280011223.01;MsG0380015875.01;MsG0480023009.01;MsG0480023010.01;MsG0680031275.01;MsG0680031795.01;MsG0880043457.01;MsG0880045251.01	K01586+K01586+K00215+K00003+K12524+K12524+K00928+K00928+K01714+K01586	10
ko00030	Pentose phosphate pathway	0.0124	0.0078	1.59	0.0106666	0.0238596	MsG0180000983.01;MsG0180000984.01;MsG0180001288.01;MsG0180005049.01;MsG0180005516.01;MsG0180006212.01;MsG0280007419.01;MsG0280009908.01;MsG0280010491.01;MsG0380017695.01;MsG0480019171.01;MsG0480021327.01;MsG0480021331.01;MsG0480023904.01;MsG0580026488.01;MsG0580027701.01;MsG0580028227.01;MsG0680030682.01;MsG0680032055.01;MsG0680032057.01;MsG0780035993.01;MsG0780037751.01;MsG0880042500.01;MsG08800…	K01057+K01057+K00895+K00850+K01835+K00615+K00895+K00852+K00850+K00850+K00615+K01623+K01623+K01835+K01057+K01057+K01810+K01810+K03841+K03841+K00616+K00036+K00036+K00850+K00850+K00616	26
ko00480	Glutathione metabolism	0.022	0.0159	1.38	0.0140868	0.0307414	MsG0180001091.01;MsG0180001320.01;MsG0180002218.01;MsG0180002272.01;MsG0180002273.01;MsG0180002428.01;MsG0180004941.01;MsG0180004947.01;MsG0180006126.01;MsG0280008912.01;MsG0280009757.01;MsG0280009758.01;MsG0280009760.01;MsG0280009761.01;MsG0280009762.01;MsG0280009764.01;MsG0380015271.01;MsG0380016362.01;MsG0380017898.01;MsG0480020858.01;MsG0480021058.01;MsG0480021474.01;MsG0480021476.01;MsG04800…	K22596+K10807+K10808+K00799+K00799+K10808+K00799+K00799+K00799+K01255+K00799+K00799+K00799+K00799+K00799+K00799+K21888+K00434+K01581+K00434+K00799+K00434+K00434+K11188+K00432+K00432+K00799+K01919+K00799+K00799+K00799+K10808+K00036+K00799+K00799+K00799+K00799+K01255+K21456+K21456+K00036+K10808+K00797+K00031+K00799+K00799	46
ko00650	Butanoate metabolism	0.0053	0.0026	2.02	0.0160993	0.0342967	MsG0280008498.01;MsG0280008554.01;MsG0280011162.01;MsG0280011197.01;MsG0280011200.01;MsG0480023176.01;MsG0580024431.01;MsG0580030162.01;MsG0680034766.01;MsG0680034767.01;MsG0880047170.01	K01913+K01913+K18121+K18121+K18121+K01653+K01641+K00626+K01580+K01580+K01692	11
ko00730	Thiamine metabolism	0.0048	0.0023	2.07	0.0178658	0.0371748	MsG0180003780.01;MsG0180004467.01;MsG0180005666.01;MsG0480019699.01;MsG0480022039.01;MsG0580024701.01;MsG0780040799.01;MsG0880046986.01;MsG0880047152.01;NewGene_4575	K22911+K22911+K03146+K22911+K03146+K04487+K22911+K01662+K20896+K20896	10
ko00100	Steroid biosynthesis	0.0067	0.0038	1.77	0.0229056	0.046204	MsG0180000362.01;MsG0180003416.01;MsG0180004807.01;MsG0180005801.01;MsG0380012835.01;MsG0380017331.01;MsG0480021319.01;MsG0480021320.01;MsG0480021486.01;MsG0480021740.01;MsG0580024311.01;MsG0880041871.01;NewGene_20878;NewGene_9271	K00511+K00222+K14674+K01052+K00559+K23558+K00801+K00801+K09828+K09828+K01853+K05917+K05917+K09832	14
ko00903	Limonene and pinene degradation	0.0029	0.0011	2.55	0.0232379	0.046204	MsG0180001068.01;MsG0380016359.01;MsG0380016360.01;MsG0480021060.01;MsG0880045668.01;MsG0880047170.01	K00128+K00128+K00128+K00128+K00128+K01692	6
ko00770	Pantothenate and CoA biosynthesis	0.0086	0.0054	1.6	0.0288748	0.0561639	MsG0080048043.01;MsG0180001068.01;MsG0180002208.01;MsG0180002417.01;MsG0180003470.01;MsG0280010643.01;MsG0280010825.01;MsG0380016359.01;MsG0380016360.01;MsG0480021060.01;MsG0480023176.01;MsG0580029601.01;MsG0580029602.01;MsG0880043431.01;MsG0880044487.01;MsG0880044488.01;MsG0880045668.01;NewGene_24585	K02201+K00128+K06133+K06133+K09680+K01687+K00053+K00128+K00128+K00128+K01653+K01464+K01464+K01598+K00053+K00053+K00128+K00053	18
ko00071	Fatty acid degradation	0.0091	0.0058	1.57	0.0305453	0.058149	MsG0180001068.01;MsG0180001085.01;MsG0180005634.01;MsG0380016151.01;MsG0380016352.01;MsG0380016359.01;MsG0380016360.01;MsG0380016458.01;MsG0480021060.01;MsG0480023529.01;MsG0580024344.01;MsG0580024346.01;MsG0580024543.01;MsG0580030162.01;MsG0780041383.01;MsG0880043442.01;MsG0880045668.01;MsG0880047061.01;MsG0880047170.01	K00128+K01897+K01897+K01897+K01897+K00128+K00128+K18857+K00128+K00121+K01897+K01897+K00232+K00626+K01897+K20495+K00128+K10527+K01692	19
ko00196	Photosynthesis - antenna proteins	0.0029	0.0012	2.31	0.0374869	0.0698768	MsG0180000003.01;MsG0280008430.01;MsG0380013114.01;MsG0480022765.01;MsG0680034229.01;NewGene_4576	K14172+K08908+K08910+K08912+K08916+K08915	6
ko00943	Isoflavonoid biosynthesis	0.01	0.0068	1.47	0.042968	0.0784593	MsG0180001291.01;MsG0280008072.01;MsG0280010654.01;MsG0380014439.01;MsG0480019510.01;MsG0480019532.01;MsG0480021549.01;MsG0480022308.01;MsG0480022310.01;MsG0580024116.01;MsG0680031839.01;MsG0680031840.01;MsG0780036561.01;MsG0780036582.01;MsG0780036586.01;MsG0780036587.01;MsG0780036588.01;MsG0780036589.01;MsG0880045931.01;NewGene_6856;NewGene_9834	K13267+K22932+K13264+K13267+K13259+K13259+K13267+K13257+K13259+K13258+K13263+K13263+K13264+K13262+K13264+K13264+K13264+K13264+K13260+K13259+K13260	21
ko04075	Plant hormone signal transduction	0.0659	0.0577	1.14	0.0495764	0.0869613	MsG0080048253.01;MsG0080048717.01;MsG0180000074.01;MsG0180000076.01;MsG0180000223.01;MsG0180000246.01;MsG0180000497.01;MsG0180000930.01;MsG0180000935.01;MsG0180000936.01;MsG0180001660.01;MsG0180003906.01;MsG0180003998.01;MsG0180004058.01;MsG0180004079.01;MsG0180004158.01;MsG0180004160.01;MsG0180004270.01;MsG0180004272.01;MsG0180004920.01;MsG0180005427.01;MsG0180005835.01;MsG0180005920.01;MsG01800…	K13415+K13415+K14488+K14486+K14506+K14499+K14489+K13416+K13416+K13416+K14484+K14484+K16189+K14509+K14516+K14484+K14484+K14484+K14484+K14493+K14494+K14505+K14484+K13416+K13449+K13449+K13464+K14490+K14508+K14494+K14491+K13464+K14486+K14488+K14503+K13415+K14431+K14494+K14494+K14488+K14484+K13422+K14493+K14494+K13413+K13416+K14497+K14496+K14492+K13416+K14496+K14492+K14498+K14432+K14489+K14488+K14488+…	138
ko00290	Valine, leucine and isoleucine biosynthesis	0.0033	0.0017	2.02	0.0501299	0.0869613	MsG0280010643.01;MsG0280010825.01;MsG0280011445.01;MsG0480023176.01;MsG0880044487.01;MsG0880044488.01;NewGene_24585	K01687+K00053+K00052+K01653+K00053+K00053+K00053	7
ko03450	Non-homologous end-joining	0.0019	0.0007	2.69	0.0511896	0.0869613	MsG0180004710.01;MsG0380016140.01;MsG0580026131.01;NewGene_1551	K04799+K10866+K03512+K10865	4
ko04016	MAPK signaling pathway - plant	0.0482	0.0413	1.17	0.0530926	0.0869613	MsG0080047906.01;MsG0080048232.01;MsG0180000455.01;MsG0180000930.01;MsG0180000935.01;MsG0180000936.01;MsG0180003620.01;MsG0180004045.01;MsG0180004058.01;MsG0180004079.01;MsG0180004559.01;MsG0180005655.01;MsG0180005824.01;MsG0180005934.01;MsG0280006555.01;MsG0280006659.01;MsG0280007272.01;MsG0280007371.01;MsG0280007389.01;MsG0280007391.01;MsG0280007878.01;MsG0280008344.01;MsG0280008484.01;MsG02800…	K03781+K20718+K20718+K13416+K13416+K13416+K16224+K20728+K14509+K14516+K20558+K20606+K13420+K13416+K13449+K13449+K13424+K20716+K20716+K13424+K20547+K20603+K13447+K13422+K13420+K13420+K13413+K20557+K13416+K14497+K14496+K13416+K14496+K13424+K14498+K20535+K20718+K20718+K13420+K20557+K13425+K13416+K13447+K00940+K14497+K17686+K20718+K14510+K20718+K02183+K13422+K14496+K13416+K14498+K13413+K13424+K20557+…	101
ko00900	Terpenoid backbone biosynthesis	0.0072	0.0046	1.55	0.0537976	0.0869613	MsG0180006027.01;MsG0280007280.01;MsG0280007281.01;MsG0280007536.01;MsG0280010904.01;MsG0580024431.01;MsG0580026268.01;MsG0580029803.01;MsG0580030162.01;MsG0680031165.01;MsG0780041567.01;MsG0880045932.01;MsG0880046986.01;NewGene_19625;NewGene_4283	K01597+K00021+K00021+K00787+K03526+K01641+K06981+K13789+K00626+K15889+K00869+K14066+K01662+K01823+K15892	15
ko00460	Cyanoamino acid metabolism	0.0172	0.0131	1.31	0.0540262	0.0869613	MsG0080048387.01;MsG0080048608.01;MsG0280007692.01;MsG0280010236.01;MsG0380012888.01;MsG0380012889.01;MsG0380015885.01;MsG0380015892.01;MsG0380015911.01;MsG0480018617.01;MsG0480018621.01;MsG0480018622.01;MsG0480018625.01;MsG0480021120.01;MsG0480021125.01;MsG0480022658.01;MsG0580024862.01;MsG0580024866.01;MsG0580025589.01;MsG0580027974.01;MsG0580028302.01;MsG0680034979.01;MsG0680035075.01;MsG06800…	K20802+K01188+K05349+K05350+K01188+K01188+K16266+K22706+K05349+K01188+K01188+K01188+K01188+K01188+K01188+K22706+K20802+K20802+K00600+K00600+K00600+K01188+K05350+K05350+K16266+K01188+K05349+K01188+K05349+K12153+K12153+K01455+K05349+K05349+K01188+K00600	36
ko04070	Phosphatidylinositol signaling system	0.0134	0.0098	1.36	0.0544276	0.0869613	MsG0180000189.01;MsG0180004182.01;MsG0180004384.01;MsG0280010660.01;MsG0380015382.01;MsG0380015602.01;MsG0380017792.01;MsG0380017983.01;MsG0380017984.01;MsG0380018010.01;MsG0480023517.01;MsG0580024789.01;MsG0580025365.01;MsG0580028432.01;MsG0580029548.01;MsG0680031536.01;MsG0680031538.01;MsG0780036291.01;MsG0780039768.01;MsG0880045165.01;MsG0880046327.01;MsG0880046518.01;MsG0880046520.01;MsG08800…	K01099+K18081+K18081+K00901+K05857+K00889+K10572+K00888+K00888+K18649+K18081+K01110+K02183+K05857+K02183+K02183+K02183+K02183+K10572+K00913+K00913+K00901+K00901+K02183+K02183+K21797+K21797+K00901	28
ko00670	One carbon pool by folate	0.0048	0.0028	1.72	0.0587739	0.0922581	MsG0380014683.01;MsG0480021281.01;MsG0580025589.01;MsG0580027974.01;MsG0580028302.01;MsG0580029968.01;MsG0780036659.01;MsG0780041288.01;MsG0880047661.01;NewGene_8895	K00601+K13998+K00600+K00600+K00600+K00602+K01433+K00288+K00605+K00600	10
ko00591	Linoleic acid metabolism	0.0067	0.0043	1.55	0.0621847	0.0959292	MsG0180004581.01;MsG0180004807.01;MsG0180005625.01;MsG0280011146.01;MsG0380015883.01;MsG0480022935.01;MsG0680035905.01;MsG0780041556.01;MsG0880042419.01;MsG0880042433.01;MsG0880042633.01;MsG0880042644.01;MsG0880042645.01;MsG0880042649.01	K15718+K14674+K15718+K15718+K00454+K00454+K01047+K15718+K00454+K15718+K15718+K15718+K15718+K15718	14
ko00960	Tropane, piperidine and pyridine alkaloid biosynthesis	0.0053	0.0033	1.62	0.0715676	0.108532	MsG0180000576.01;MsG0180005623.01;MsG0280010773.01;MsG0380015359.01;MsG0480021040.01;MsG0480021986.01;MsG0880044391.01;MsG0880044413.01;MsG0880046300.01;MsG0880046945.01;MsG0880046946.01	K00811+K00276+K00815+K08081+K08081+K14455+K00815+K00815+K00276+K00276+K00276	11
ko00250	Alanine, aspartate and glutamate metabolism	0.0129	0.0098	1.31	0.0831331	0.12397	MsG0080047872.01;MsG0080047999.01;MsG0080048037.01;MsG0080048202.01;MsG0180000576.01;MsG0280007136.01;MsG0380013472.01;MsG0380013473.01;MsG0380016294.01;MsG0380017061.01;MsG0380018035.01;MsG0480021353.01;MsG0480021986.01;MsG0580024584.01;MsG0580025639.01;MsG0580026250.01;MsG0580028450.01;MsG0680033367.01;MsG0680034766.01;MsG0680034767.01;MsG0780040173.01;MsG0780040532.01;MsG0880046102.01;MsG08800…	K00764+K01953+K00294+K00264+K00811+K01915+K00830+K00830+K01953+K01755+K00764+K00764+K14455+K00261+K01756+K01940+K01953+K01915+K01580+K01580+K00261+K01939+K00261+K01940+K00294+K00830+K00827	27
ko00945	Stilbenoid, diarylheptanoid and gingerol biosynthesis	0.0062	0.0041	1.5	0.086683	0.127145	MsG0080048702.01;MsG0180005984.01;MsG0380013835.01;MsG0380015222.01;MsG0480018484.01;MsG0480022707.01;MsG0480023023.01;MsG0580025316.01;MsG0580028565.01;MsG0780040128.01;MsG0780040185.01;MsG0780041640.01;NewGene_19787	K00588+K00487+K13065+K16040+K13065+K00588+K13065+K13065+K16040+K13065+K13065+K13065+K13065	13
ko00500	Starch and sucrose metabolism	0.0592	0.0529	1.12	0.092125	0.131658	MsG0080048363.01;MsG0080048608.01;MsG0080048726.01;MsG0080048754.01;MsG0180000014.01;MsG0180000054.01;MsG0180000271.01;MsG0180000753.01;MsG0180003156.01;MsG0180004375.01;MsG0180004376.01;MsG0180004688.01;MsG0180004835.01;MsG0180005516.01;MsG0180005923.01;MsG0280006767.01;MsG0280007029.01;MsG0280007290.01;MsG0280007692.01;MsG0280007869.01;MsG0280008751.01;MsG0280009866.01;MsG0280010236.01;MsG02800…	K00696+K01188+K00695+K01179+K01176+K00844+K01176+K00750+K07024+K19891+K13679+K19891+K01179+K01835+K16055+K00688+K19891+K00700+K05349+K19892+K19891+K19891+K05350+K19891+K01087+K01179+K00695+K01188+K01188+K00696+K00700+K00688+K00695+K05349+K00975+K19893+K19893+K00975+K01179+K00700+K01179+K19891+K00695+K00695+K01188+K01188+K01188+K01188+K00695+K01179+K00695+K01188+K01188+K19891+K19891+K19891+K19891+…	124
ko00902	Monoterpenoid biosynthesis	0.0048	0.003	1.58	0.0927024	0.131658	MsG0180005328.01;MsG0580024203.01;MsG0580025606.01;MsG0780039499.01;MsG0780039500.01;MsG0780039502.01;MsG0780039504.01;MsG0780039507.01;MsG0780039508.01;NewGene_10317	K23810+K23810+K23232+K23810+K23810+K23810+K23810+K23810+K23810+K23232	10
ko00062	Fatty acid elongation	0.0057	0.0038	1.49	0.100539	0.140556	MsG0180001685.01;MsG0280009108.01;MsG0280009139.01;MsG0380016239.01;MsG0480019970.01;MsG0480020842.01;MsG0580027410.01;MsG0580029504.01;MsG0680034760.01;MsG0780036131.01;MsG0880045259.01;MsG0880046706.01	K15397+K15397+K15397+K10251+K15397+K10703+K15397+K10258+K15397+K01074+K10703+K15397	12
ko00130	Ubiquinone and other terpenoid-quinone biosynthesis	0.0086	0.0064	1.35	0.115632	0.15917	MsG0080048528.01;MsG0180003114.01;MsG0180005984.01;MsG0280010263.01;MsG0280010773.01;MsG0380015697.01;MsG0480022543.01;MsG0480022647.01;MsG0580025389.01;MsG0580025466.01;MsG0580025738.01;MsG0880044391.01;MsG0880044413.01;MsG0880044675.01;MsG0880045101.01;MsG0880045328.01;NewGene_10184;NewGene_25923	K14759+K12501+K00487+K23095+K00815+K01904+K03809+K23094+K01904+K01904+K23095+K00815+K00815+K03809+K01661+K14759+K01904+K05928	18
ko00261	Monobactam biosynthesis	0.0029	0.0017	1.73	0.124199	0.168372	MsG0280011223.01;MsG0480023009.01;MsG0480023010.01;MsG0680031275.01;MsG0680031795.01;MsG0880043457.01	K00215+K12524+K12524+K00928+K00928+K01714	6
ko00920	Sulfur metabolism	0.0048	0.0034	1.42	0.161374	0.215503	MsG0180004516.01;MsG0280006604.01;MsG0280009566.01;MsG0480021690.01;MsG0480022297.01;MsG0480022298.01;MsG0580024735.01;MsG0580025183.01;MsG0580029950.01;MsG0780037458.01	K01738+K01082+K01011+K00640+K01738+K01738+K00860+K00640+K00640+K00387	10
ko00950	Isoquinoline alkaloid biosynthesis	0.0124	0.0103	1.2	0.186499	0.245393	MsG0180000576.01;MsG0180005524.01;MsG0180005623.01;MsG0280010773.01;MsG0480018763.01;MsG0480020072.01;MsG0480021986.01;MsG0680033951.01;MsG0780038800.01;MsG0780038801.01;MsG0780038802.01;MsG0780038997.01;MsG0780039002.01;MsG0780039034.01;MsG0780039064.01;MsG0780040804.01;MsG0880043427.01;MsG0880043953.01;MsG0880044391.01;MsG0880044413.01;MsG0880046300.01;MsG0880046855.01;MsG0880046945.01;MsG08800…	K00811+K22097+K00276+K00815+K01593+K13390+K14455+K22097+K01593+K01593+K01593+K01593+K01593+K01593+K01593+K01593+K22097+K01742+K00815+K00815+K00276+K14975+K00276+K00276+K14975+K21580	26
ko04712	Circadian rhythm - plant	0.0105	0.0087	1.21	0.20049	0.257981	MsG0180003532.01;MsG0180003624.01;MsG0180004712.01;MsG0180005360.01;MsG0180005508.01;MsG0180005912.01;MsG0380016408.01;MsG0380016661.01;MsG0480022069.01;MsG0480023945.01;MsG0580024260.01;MsG0580024354.01;MsG0580028891.01;MsG0780036747.01;MsG0780040008.01;MsG0780040038.01;MsG0780040130.01;MsG0780040263.01;MsG0780041260.01;MsG0880043363.01;MsG0880045870.01;MsG0880047512.01	K16221+K12133+K12120+K12124+K16221+K12135+K00660+K12130+K16222+K12116+K00660+K16240+K12133+K12135+K12135+K12135+K16223+K16222+K12135+K16221+K12126+K12135	22
ko00440	Phosphonate and phosphinate metabolism	0.0019	0.0011	1.7	0.201832	0.257981	MsG0380016021.01;MsG0680031360.01;MsG0680031361.01;NewGene_14561	K00968+K00993+K00993+K00993	4
ko00785	Lipoic acid metabolism	0.001	0.0004	2.31	0.211408	0.266414	MsG0180002209.01;MsG0180002419.01	K03644+K03644	2
ko00310	Lysine degradation	0.0072	0.0058	1.24	0.227845	0.283141	MsG0080048397.01;MsG0180001068.01;MsG0180003791.01;MsG0280007873.01;MsG0380016359.01;MsG0380016360.01;MsG0480021060.01;MsG0580025367.01;MsG0580030162.01;MsG0780040786.01;MsG0880043014.01;MsG0880045668.01;MsG0880047146.01;MsG0880047170.01;MsG0880047296.01	K00382+K00128+K11433+K00382+K00128+K00128+K00128+K11426+K00626+K11420+K11422+K00128+K00382+K01692+K14157	15
ko00523	Polyketide sugar unit biosynthesis	0.0005	0.0001	4.04	0.23231	0.284735	MsG0880046194.01	K12451	1
ko00590	Arachidonic acid metabolism	0.0043	0.0034	1.25	0.286954	0.346958	MsG0180004807.01;MsG0480023634.01;MsG0480023636.01;MsG0680032312.01;MsG0680035905.01;MsG0780041510.01;MsG0780041513.01;MsG0780041515.01;NewGene_20689	K14674+K00432+K00432+K15730+K01047+K08726+K08726+K08726+K08726	9
ko01040	Biosynthesis of unsaturated fatty acids	0.0033	0.0026	1.28	0.299519	0.349283	MsG0180001014.01;MsG0180001034.01;MsG0380016239.01;MsG0480020842.01;MsG0580024543.01;MsG0580029504.01;MsG0880045259.01	K03921+K03921+K10251+K10703+K00232+K10258+K10703	7
ko00195	Photosynthesis	0.0124	0.0111	1.12	0.303175	0.349283	MsG0080049063.01;MsG0180003757.01;MsG0180003779.01;MsG0280007649.01;MsG0280007650.01;MsG0280010145.01;MsG0380013506.01;MsG0380013928.01;MsG0380013938.01;MsG0380013940.01;MsG0380013945.01;MsG0380013971.01;MsG0380013975.01;MsG0380013977.01;MsG0380014032.01;MsG0380014176.01;MsG0380017895.01;MsG0480020534.01;MsG0580025105.01;MsG0580027677.01;MsG0780036909.01;MsG0780039821.01;MsG0880041855.01;MsG08800…	K08901+K02693+K08903+K02694+K02694+K02112+K02717+K02703+K02635+K02707+K02706+K02689+K02704+K02689+K02706+K02115+K02638+K02639+K02641+K02704+K02717+K02699+K08901+K02690+K02716+K02636	26
ko03410	Base excision repair	0.0062	0.0053	1.18	0.305628	0.349283	MsG0180004710.01;MsG0280011416.01;MsG0380014666.01;MsG0380015715.01;MsG0480020545.01;MsG0480021485.01;MsG0580026131.01;MsG0680031722.01;MsG0680031725.01;MsG0880044015.01;MsG0880044067.01;NewGene_14407;NewGene_8183	K04799+K10563+K04802+K01142+K10798+K03648+K03512+K10801+K10801+K10798+K01246+K10801+K03648	13
ko00190	Oxidative phosphorylation	0.0186	0.0171	1.09	0.306479	0.349283	MsG0080049160.01;MsG0180000722.01;MsG0180005881.01;MsG0180006064.01;MsG0280006537.01;MsG0280007084.01;MsG0280008226.01;MsG0280010145.01;MsG0280011419.01;MsG0380013916.01;MsG0380013917.01;MsG0380013972.01;MsG0380014176.01;MsG0380015307.01;MsG0380017007.01;MsG0380017542.01;MsG0480018109.01;MsG0480018124.01;MsG0480018403.01;MsG0480020853.01;MsG0480020854.01;MsG0480022849.01;MsG0480023663.01;MsG05800…	K02132+K01535+K02133+K02147+K01507+K03955+K01535+K02112+K03943+K05573+K05572+K05579+K02115+K02258+K05579+K01535+K02145+K02135+K02265+K02154+K02154+K02151+K02150+K02150+K02150+K00234+K02259+K02147+K02148+K02148+K02152+K01535+K02144+K02144+K01535+K03955+K02267+K03953+K03952	39
ko00430	Taurine and hypotaurine metabolism	0.001	0.0005	1.79	0.308602	0.349283	MsG0680034766.01;MsG0680034767.01	K01580+K01580	2
ko00450	Selenocompound metabolism	0.0038	0.0031	1.24	0.3123	0.349283	MsG0180003553.01;MsG0180003564.01;MsG0180004244.01;MsG0180004369.01;MsG0780040014.01;MsG0780040206.01;MsG0780040230.01;MsG0880044566.01	K01760+K01760+K01761+K01761+K00549+K00549+K00549+K01874	8
ko00601	Glycosphingolipid biosynthesis - lacto and neolacto series	0.0005	0.0002	2.69	0.327375	0.361163	MsG0480022171.01	K01988	1
ko03060	Protein export	0.0072	0.0063	1.14	0.330995	0.361163	MsG0280009165.01;MsG0280011388.01;MsG0380016242.01;MsG0480022260.01;MsG0480022954.01;MsG0480023093.01;MsG0480023559.01;MsG0480023720.01;MsG0580029147.01;MsG0580029300.01;MsG0780041138.01;MsG0880044342.01;MsG0880047426.01;MsG0880047769.01;NewGene_25424	K13280+K13280+K03217+K03106+K12946+K09481+K03107+K09490+K12947+K07342+K03106+K10956+K07342+K12946+K10956	15
ko00760	Nicotinate and nicotinamide metabolism	0.0043	0.0037	1.15	0.377432	0.400051	MsG0180001105.01;MsG0380016261.01;MsG0580024137.01;MsG0780041103.01;MsG0880046281.01;MsG0880047255.01;MsG0880047557.01;NewGene_23761;NewGene_5690	K00767+K03517+K03787+K01240+K03517+K01081+K01081+K01240+K01081	9
ko00941	Flavonoid biosynthesis	0.0105	0.0097	1.08	0.377818	0.400051	MsG0080048702.01;MsG0180005984.01;MsG0180006187.01;MsG0180006190.01;MsG0180006191.01;MsG0380013835.01;MsG0380015120.01;MsG0380016408.01;MsG0480018484.01;MsG0480022707.01;MsG0480023023.01;MsG0580024260.01;MsG0580025316.01;MsG0780040128.01;MsG0780040185.01;MsG0780041640.01;MsG0880042687.01;MsG0880045643.01;MsG0880045644.01;MsG0880045645.01;NewGene_19787;NewGene_4714	K00588+K00487+K01859+K01859+K01859+K13065+K05278+K00660+K13065+K00588+K13065+K00660+K13065+K13065+K13065+K13065+K13082+K00475+K00475+K00475+K13065+K13082	22
ko00053	Ascorbate and aldarate metabolism	0.0143	0.0134	1.07	0.380049	0.400051	MsG0180000823.01;MsG0180001068.01;MsG0180004493.01;MsG0380015271.01;MsG0380015858.01;MsG0380016359.01;MsG0380016360.01;MsG0380016362.01;MsG0380016399.01;MsG0380016999.01;MsG0380018010.01;MsG0480020858.01;MsG0480021060.01;MsG0480021474.01;MsG0480021476.01;MsG0480022232.01;MsG0480022587.01;MsG0480023349.01;MsG0580025575.01;MsG0580026328.01;MsG0580026643.01;MsG0680033485.01;MsG0680034484.01;MsG06800…	K00423+K00128+K10046+K21888+K00423+K00128+K00128+K00434+K12447+K16190+K18649+K00434+K00128+K00434+K00434+K00012+K17744+K00423+K16190+K00012+K00469+K00423+K00423+K00423+K00012+K00012+K00128+K12447+K12447+K12447	30
ko00660	C5-Branched dibasic acid metabolism	0.001	0.0007	1.47	0.403214	0.416317	MsG0280011445.01;MsG0480023176.01	K00052+K01653	2
ko00750	Vitamin B6 metabolism	0.0019	0.0015	1.24	0.404807	0.416317	MsG0280006942.01;MsG0380016623.01;MsG0380017098.01;MsG0480023763.01	K06215+K05275+K23998+K13248	4
ko00220	Arginine biosynthesis	0.011	0.0103	1.06	0.413264	0.420185	MsG0180000576.01;MsG0180000600.01;MsG0180001576.01;MsG0180003675.01;MsG0180003676.01;MsG0180003684.01;MsG0180003719.01;MsG0280007136.01;MsG0380016207.01;MsG0380016208.01;MsG0380017061.01;MsG0380017785.01;MsG0480019185.01;MsG0480019187.01;MsG0480021986.01;MsG0580024584.01;MsG0580026250.01;MsG0580027446.01;MsG0680033367.01;MsG0780040173.01;MsG0780040388.01;MsG0880046102.01;MsG0880046237.01	K00811+K00145+K14677+K00620+K00620+K00620+K00620+K01915+K01427+K01427+K01755+K00611+K01476+K01476+K14455+K00261+K01940+K14677+K01915+K00261+K13427+K00261+K01940	23
ko00402	Benzoxazinoid biosynthesis	0.0033	0.003	1.13	0.426204	0.428472	MsG0280009643.01;MsG0280009657.01;MsG0680033754.01;MsG0680033755.01;MsG0880042006.01;MsG0880042246.01;MsG0880046954.01	K13229+K13229+K13229+K13229+K13229+K13229+K13229	7
ko00072	Synthesis and degradation of ketone bodies	0.001	0.0007	1.35	0.448199	0.43725	MsG0580024431.01;MsG0580030162.01	K01641+K00626	2
ko00790	Folate biosynthesis	0.0038	0.0035	1.1	0.449596	0.43725	MsG0180000996.01;MsG0180002099.01;MsG0180005220.01;MsG0180005240.01;MsG0480021281.01;MsG0580024953.01;MsG0780040916.01;NewGene_25005	K20457+K01724+K13950+K13950+K13998+K01724+K20457+K18482	8
ko00910	Nitrogen metabolism	0.0038	0.0035	1.1	0.449596	0.43725	MsG0080048202.01;MsG0280007136.01;MsG0580024584.01;MsG0580025771.01;MsG0680033367.01;MsG0780040173.01;MsG0880045981.01;MsG0880046102.01	K00264+K01915+K00261+K01673+K01915+K00261+K01455+K00261	8
ko00908	Zeatin biosynthesis	0.0057	0.0054	1.07	0.454672	0.437432	MsG0080048153.01;MsG0180000459.01;MsG0180003459.01;MsG0180005418.01;MsG0480021050.01;MsG0580025625.01;MsG0580027857.01;MsG0580029505.01;MsG0680030898.01;MsG0680030902.01;MsG0680030907.01;MsG0780041022.01	K13496+K00279+K13496+K13496+K13493+K23452+K23452+K13496+K23452+K23452+K23452+K13496	12
ko00232	Caffeine metabolism	0.0005	0.0003	1.62	0.483659	0.460369	MsG0180002066.01	K00365	1
ko00970	Aminoacyl-tRNA biosynthesis	0.0138	0.0137	1.01	0.498334	0.469345	MsG0080048777.01;MsG0180000845.01;MsG0180001848.01;MsG0180002005.01;MsG0180003237.01;MsG0280006525.01;MsG0380012149.01;MsG0380012316.01;MsG0380017099.01;MsG0380017692.01;MsG0380017791.01;MsG0480018519.01;MsG0480021287.01;MsG0480021921.01;MsG0580024506.01;MsG0580025154.01;MsG0580027394.01;MsG0580027732.01;MsG0680034708.01;MsG0680035789.01;MsG0780035984.01;MsG0780039988.01;MsG0780040615.01;MsG08800…	K14164+K01866+K01885+K01885+K01870+K02433+K01880+K01870+K01881+K01887+K02433+K01870+K02433+K01870+K02433+K01872+K02434+K01870+K01883+K01887+K01869+K01889+K01870+K01893+K01874+K02433+K01866+K04567+K01883	29
ko04122	Sulfur relay system	0.001	0.0008	1.15	0.532016	0.495848	MsG0280009566.01;MsG0580024701.01	K01011+K04487	2
ko00942	Anthocyanin biosynthesis	0.0005	0.0004	1.35	0.54761	0.50512	MsG0380016154.01	K12338	1
ko00905	Brassinosteroid biosynthesis	0.0014	0.0014	1.01	0.585146	0.532014	MsG0580027127.01;MsG0780036642.01;MsG0880042745.01	K09587+K09590+K20623	3
ko00563	Glycosylphosphatidylinositol (GPI)-anchor biosynthesis	0.0033	0.0034	0.97	0.588658	0.532014	MsG0180000301.01;MsG0280006753.01;MsG0280009255.01;MsG0680030768.01;MsG0780036252.01;MsG0880044055.01;MsG0880044969.01	K03860+K09658+K05290+K03860+K03860+K03858+K03860	7
ko00350	Tyrosine metabolism	0.0105	0.0111	0.95	0.645163	0.577252	MsG0180000576.01;MsG0180001140.01;MsG0180005623.01;MsG0280010773.01;MsG0380016458.01;MsG0480018763.01;MsG0480021986.01;MsG0480023529.01;MsG0780038800.01;MsG0780038801.01;MsG0780038802.01;MsG0780038997.01;MsG0780039002.01;MsG0780039034.01;MsG0780039064.01;MsG0780040804.01;MsG0880044391.01;MsG0880044413.01;MsG0880046300.01;MsG0880046945.01;MsG0880046946.01;MsG0880047065.01	K00811+K02510+K00276+K00815+K18857+K01593+K14455+K00121+K01593+K01593+K01593+K01593+K01593+K01593+K01593+K01593+K00815+K00815+K00276+K00276+K00276+K01557	22
ko00040	Pentose and glucuronate interconversions	0.0253	0.0266	0.95	0.674776	0.597769	MsG0080048889.01;MsG0180000805.01;MsG0180001164.01;MsG0180002140.01;MsG0180002586.01;MsG0180003649.01;MsG0180005038.01;MsG0180005396.01;MsG0280007923.01;MsG0280008582.01;MsG0280011377.01;MsG0280011393.01;MsG0380011692.01;MsG0380016245.01;MsG0380016399.01;MsG0380016999.01;MsG0380017699.01;MsG0480018969.01;MsG0480019213.01;MsG0480019649.01;MsG0480022232.01;MsG0580024474.01;MsG0580025575.01;MsG05800…	K01051+K01051+K01184+K01805+K01805+K01728+K01051+K01051+K01184+K01051+K01213+K01184+K01051+K01728+K12447+K16190+K01805+K00002+K01051+K01051+K00012+K00002+K16190+K00012+K00963+K01728+K01051+K01051+K00012+K00012+K01051+K01051+K01051+K01728+K00002+K01184+K01051+K01051+K01213+K01184+K01051+K01184+K01184+K01051+K01051+K01184+K01213+K00002+K01805+K12447+K01051+K12447+K12447	53
ko01210	2-Oxocarboxylic acid metabolism	0.0129	0.0139	0.93	0.691394	0.603213	MsG0180000576.01;MsG0180000600.01;MsG0180001576.01;MsG0180003541.01;MsG0180003675.01;MsG0180003676.01;MsG0180003684.01;MsG0180003719.01;MsG0280010604.01;MsG0280010643.01;MsG0280010825.01;MsG0280011445.01;MsG0480020329.01;MsG0480021986.01;MsG0480023176.01;MsG0580025144.01;MsG0580025857.01;MsG0580025858.01;MsG0580027446.01;MsG0680031275.01;MsG0680031795.01;MsG0880044487.01;MsG0880044488.01;MsG08800…	K00811+K00145+K14677+K00030+K00620+K00620+K00620+K00620+K01681+K01687+K00053+K00052+K01681+K14455+K01653+K01681+K11820+K11820+K14677+K00928+K00928+K00053+K00053+K12153+K12153+K00031+K00053	27
ko03008	Ribosome biogenesis in eukaryotes	0.0115	0.0124	0.92	0.694404	0.603213	MsG0180000336.01;MsG0180001059.01;MsG0180001772.01;MsG0180002023.01;MsG0180004151.01;MsG0180004209.01;MsG0180004263.01;MsG0180004334.01;MsG0180004915.01;MsG0280007289.01;MsG0280010979.01;MsG0380016905.01;MsG0480021424.01;MsG0680033391.01;MsG0780039623.01;MsG0880042439.01;MsG0880042663.01;MsG0880046800.01;MsG0880047016.01;MsG0880047079.01;NewGene_12929;NewGene_12985;NewGene_25083;NewGene_7436	K14548+K14570+K14521+K14538+K14550+K03264+K14550+K03264+K14549+K14573+K03539+K14536+K11131+K11883+K14558+K14572+K14572+K14558+K14536+K14558+K07562+K14550+K14560+K14539	24
ko04141	Protein processing in endoplasmic reticulum	0.0544	0.0575	0.95	0.752142	0.642951	MsG0080048773.01;MsG0180000047.01;MsG0180000471.01;MsG0180000473.01;MsG0180003813.01;MsG0180004196.01;MsG0180004316.01;MsG0180004318.01;MsG0180004321.01;MsG0180004652.01;MsG0180004815.01;MsG0180005195.01;MsG0180005552.01;MsG0180005553.01;MsG0180005664.01;MsG0180006094.01;MsG0280006363.01;MsG0280007093.01;MsG0280007225.01;MsG0280007388.01;MsG0280007636.01;MsG0280007645.01;MsG0280007790.01;MsG02800…	K13993+K09487+K13993+K13993+K12667+K13993+K13993+K13993+K13993+K08057+K09584+K12666+K01456+K01456+K12669+K07151+K11718+K10661+K13993+K14009+K03094+K03094+K03283+K07953+K07953+K10088+K10088+K10088+K13993+K01456+K04374+K09580+K13525+K13525+K03283+K13250+K13993+K13993+K13989+K03283+K09486+K09580+K13993+K13993+K13993+K12666+K03283+K01230+K13993+K04079+K14005+K13993+K09580+K03283+K03283+K03283+K12670+…	114
ko03018	RNA degradation	0.0138	0.0154	0.9	0.754522	0.642951	MsG0180005049.01;MsG0180005582.01;MsG0180006217.01;MsG0280008429.01;MsG0280009241.01;MsG0280010491.01;MsG0280010889.01;MsG0380015086.01;MsG0380015117.01;MsG0380017155.01;MsG0380017156.01;MsG0380017695.01;MsG0580025314.01;MsG0580027189.01;MsG0580030062.01;MsG0780040114.01;MsG0780040116.01;MsG0780040152.01;MsG0780041076.01;MsG0880042581.01;MsG0880045267.01;NewGene_11230;NewGene_16154;NewGene_16176;…	K00850+K12616+K12603+K12620+K01689+K00850+K03679+K03654+K03654+K13126+K13126+K00850+K12603+K04077+K01689+K01689+K01689+K12580+K01689+K04077+K00850+K04077+K01689+K01689+K07573+K00850+K04043+K13126+K12581	29
ko02010	ABC transporters	0.0138	0.0157	0.88	0.795425	0.662768	MsG0080049150.01;MsG0180000627.01;MsG0180003508.01;MsG0180003776.01;MsG0180004752.01;MsG0280009892.01;MsG0280011349.01;MsG0280011350.01;MsG0380012004.01;MsG0480018433.01;MsG0480021564.01;MsG0480022655.01;MsG0480022920.01;MsG0480023470.01;MsG0580025265.01;MsG0580025502.01;MsG0580026642.01;MsG0580027362.01;MsG0580027363.01;MsG0580027365.01;MsG0580027367.01;MsG0680030746.01;MsG0680031875.01;MsG06800…	K05666+K08712+K05658+K05666+K05658+K05658+K08712+K08712+K05665+K08712+K05666+K05681+K05666+K05681+K05681+K05658+K05658+K05658+K05658+K05658+K05658+K05658+K05666+K05666+K05658+K05643+K05681+K05658+K05666	29
ko00940	Phenylpropanoid biosynthesis	0.0382	0.0414	0.92	0.798625	0.662768	MsG0080048445.01;MsG0080048608.01;MsG0080048702.01;MsG0180000030.01;MsG0180000723.01;MsG0180001391.01;MsG0180001453.01;MsG0180003102.01;MsG0180005188.01;MsG0180005189.01;MsG0180005984.01;MsG0280006423.01;MsG0280007684.01;MsG0280007685.01;MsG0280007686.01;MsG0280007692.01;MsG0280007749.01;MsG0280007855.01;MsG0280009291.01;MsG0280009307.01;MsG0280010150.01;MsG0280010152.01;MsG0280010236.01;MsG02800…	K23260+K01188+K00588+K00083+K00430+K13066+K13066+K00430+K10775+K10775+K00487+K00430+K00430+K00430+K00430+K05349+K22395+K12355+K23260+K23260+K00430+K00430+K05350+K00430+K01188+K01188+K13065+K01904+K05349+K09753+K13065+K01188+K01188+K01188+K01188+K01188+K01188+K00430+K00588+K22395+K11188+K13065+K12355+K00430+K13065+K01904+K01904+K23260+K18368+K09753+K00430+K00430+K01188+K05350+K05350+K01188+K05349+…	80
ko00944	Flavone and flavonol biosynthesis	0.0029	0.0037	0.77	0.808359	0.662768	MsG0280010654.01;MsG0780036561.01;MsG0780036586.01;MsG0780036587.01;MsG0780036588.01;MsG0780036589.01	K13264+K13264+K13264+K13264+K13264+K13264	6
ko00073	Cutin, suberine and wax biosynthesis	0.0072	0.0086	0.83	0.81532	0.662768	MsG0180000804.01;MsG0180001150.01;MsG0180003872.01;MsG0280010503.01;MsG0380017795.01;MsG0480020568.01;MsG0480020569.01;MsG0480021541.01;MsG0480021705.01;MsG0480023588.01;MsG0780040711.01;MsG0880042555.01;MsG0880043147.01;MsG0880043442.01;MsG0880047544.01	K15406+K17991+K20769+K13356+K15400+K13356+K13356+K20769+K15402+K15400+K13407+K15403+K15398+K20495+K15404	15
ko00966	Glucosinolate biosynthesis	0.0019	0.0027	0.7	0.837939	0.662768	MsG0580025857.01;MsG0580025858.01;MsG0880045509.01;MsG0880045551.01	K11820+K11820+K12153+K12153	4
ko00740	Riboflavin metabolism	0.0014	0.0023	0.62	0.877332	0.662768	MsG0480023264.01;MsG0480023298.01;MsG0780039806.01	K20884+K20884+K20860	3
ko00904	Diterpenoid biosynthesis	0.0038	0.0053	0.72	0.882817	0.662768	MsG0280009515.01;MsG0280009804.01;MsG0580024665.01;MsG0580024666.01;MsG0580024673.01;MsG0680033942.01;MsG0780036356.01;MsG0880044306.01	K04121+K04125+K04123+K04123+K04123+K05282+K04120+K04125	8
ko04136	Autophagy - other	0.0019	0.0031	0.61	0.907748	0.662768	MsG0180003856.01;MsG0280007253.01;MsG0380016796.01;MsG0580028099.01	K17907+K08341+K08269+K08331	4
ko03020	RNA polymerase	0.0096	0.0128	0.75	0.93878	0.662768	MsG0280007544.01;MsG0380012392.01;MsG0380013959.01;MsG0380013961.01;MsG0380013991.01;MsG0380014027.01;MsG0380014046.01;MsG0480022062.01;MsG0580025519.01;MsG0780038990.01;MsG0880042092.01;MsG0880042411.01;NewGene_20118;NewGene_20508;NewGene_20509;NewGene_21267;NewGene_21270;NewGene_26911;NewGene_2901;NewGene_4288	K03012+K03006+K03046+K03043+K03046+K03046+K03043+K03011+K03019+K03009+K03013+K03013+K03006+K03006+K03006+K03006+K03006+K03006+K03006+K03006	20
ko00965	Betalain biosynthesis	0.0048	0.0075	0.64	0.960948	0.662768	MsG0480018763.01;MsG0680034750.01;MsG0780038800.01;MsG0780038801.01;MsG0780038802.01;MsG0780038997.01;MsG0780039002.01;MsG0780039034.01;MsG0780039064.01;MsG0780040804.01	K01593+K15777+K01593+K01593+K01593+K01593+K01593+K01593+K01593+K01593	10
ko00909	Sesquiterpenoid and triterpenoid biosynthesis	0.0043	0.007	0.62	0.964155	0.662768	MsG0180000362.01;MsG0280010629.01;MsG0380015091.01;MsG0480018870.01;MsG0480019858.01;MsG0480019859.01;MsG0480021319.01;MsG0480021320.01;MsG0880047721.01	K00511+K14175+K14175+K15803+K15813+K15813+K00801+K00801+K15472	9
ko04120	Ubiquitin mediated proteolysis	0.0229	0.0288	0.8	0.966197	0.662768	MsG0180003249.01;MsG0180003250.01;MsG0180004538.01;MsG0180005669.01;MsG0280006725.01;MsG0280007296.01;MsG0280007636.01;MsG0280007645.01;MsG0380014153.01;MsG0380015209.01;MsG0380016526.01;MsG0380016864.01;MsG0380016883.01;MsG0380016958.01;MsG0380016980.01;MsG0480018429.01;MsG0480019295.01;MsG0480022017.01;MsG0480022019.01;MsG0480022026.01;MsG0480022028.01;MsG0480022082.01;MsG0480022104.01;MsG04800…	K10260+K10260+K04506+K08770+K10581+K08770+K03094+K03094+K03363+K10260+K04506+K10615+K10614+K04506+K04649+K10581+K10260+K08770+K08770+K08770+K08770+K03349+K08770+K08770+K08770+K08770+K08770+K08770+K08770+K06688+K10260+K03350+K03349+K03363+K03363+K08770+K10260+K08770+K03355+K06689+K10688+K10604+K10615+K04506+K03363+K10260+K08770+K10615	48
ko03015	mRNA surveillance pathway	0.0086	0.0129	0.66	0.981091	0.662768	MsG0180001799.01;MsG0180004085.01;MsG0280007300.01;MsG0380014391.01;MsG0380017155.01;MsG0380017156.01;MsG0480023294.01;MsG0680033095.01;MsG0680034125.01;MsG0680034866.01;MsG0780036941.01;MsG0880047162.01;NewGene_11300;NewGene_15705;NewGene_25294;NewGene_4120;NewGene_5535;NewGene_8066	K06269+K06269+K11583+K14411+K13126+K13126+K14396+K14402+K14401+K03265+K12881+K14405+K14400+K14400+K14399+K14400+K13126+K14400	18
ko03022	Basal transcription factors	0.0029	0.0058	0.49	0.986452	0.662768	MsG0280011107.01;MsG0380015552.01;MsG0480019335.01;MsG0580027769.01;MsG0880046616.01;MsG0880046670.01	K02202+K03143+K10843+K10843+K03128+K03128	6
ko04130	SNARE interactions in vesicular transport	0.0014	0.0041	0.35	0.994402	0.662768	MsG0180003596.01;MsG0180004644.01;MsG0380013070.01	K08506+K08489+K08493	3
ko00592	alpha-Linolenic acid metabolism	0.0081	0.0143	0.57	0.997688	0.662768	MsG0180004807.01;MsG0280010584.01;MsG0380015883.01;MsG0380016458.01;MsG0480021983.01;MsG0480022935.01;MsG0580024176.01;MsG0580024178.01;MsG0580024543.01;MsG0580027261.01;MsG0680030613.01;MsG0680030615.01;MsG0680035905.01;MsG0780039854.01;MsG0780040700.01;MsG0880042419.01;MsG0880047061.01	K14674+K10528+K00454+K18857+K16818+K00454+K05894+K05894+K00232+K10525+K10529+K10529+K01047+K22389+K16818+K00454+K10527	17
ko00380	Tryptophan metabolism	0.0158	0.0249	0.63	0.99906	0.662768	MsG0080047906.01;MsG0080047989.01;MsG0080048397.01;MsG0180000634.01;MsG0180001068.01;MsG0280007873.01;MsG0280008482.01;MsG0280008495.01;MsG0380016359.01;MsG0380016360.01;MsG0380017591.01;MsG0480018439.01;MsG0480018440.01;MsG0480018763.01;MsG0480021060.01;MsG0480022988.01;MsG0580025857.01;MsG0580025858.01;MsG0580030162.01;MsG0780038800.01;MsG0780038801.01;MsG0780038802.01;MsG0780038997.01;MsG07800…	K03781+K01426+K00382+K23947+K00128+K00382+K11816+K11816+K00128+K00128+K11816+K23947+K23947+K01593+K00128+K01426+K11820+K11820+K00626+K01593+K01593+K01593+K01593+K01593+K01593+K01593+K01593+K11816+K11816+K00128+K00382+K01692+K01426	33
ko04144	Endocytosis	0.0349	0.049	0.71	0.999643	0.662768	MsG0180001130.01;MsG0180003669.01;MsG0280006631.01;MsG0280006666.01;MsG0280007701.01;MsG0280007790.01;MsG0280010002.01;MsG0280011075.01;MsG0280011399.01;MsG0380014807.01;MsG0380014808.01;MsG0380015355.01;MsG0380015602.01;MsG0380015761.01;MsG0380017000.01;MsG0380017421.01;MsG0380017422.01;MsG0380017996.01;MsG0480018362.01;MsG0480018471.01;MsG0480018479.01;MsG0480020917.01;MsG0480020939.01;MsG04800…	K12486+K07901+K19476+K19476+K12486+K03283+K07904+K03283+K01115+K04646+K04646+K18443+K00889+K03283+K12489+K01115+K01115+K03283+K01115+K19476+K07897+K07901+K03283+K03283+K12471+K12471+K12471+K03283+K07904+K19366+K05755+K12489+K01115+K10396+K10396+K10396+K19366+K19476+K07937+K12472+K19476+K03283+K03283+K03283+K03283+K04646+K19476+K19476+K07904+K12489+K03283+K19476+K19476+K03283+K03283+K12192+K03283+…	73
ko03013	RNA transport	0.0181	0.0298	0.61	0.99986	0.662768	MsG0080048256.01;MsG0180000865.01;MsG0180003695.01;MsG0180004377.01;MsG0180005401.01;MsG0180006238.01;MsG0280009794.01;MsG0280010979.01;MsG0380014166.01;MsG0380015416.01;MsG0380016160.01;MsG0380016992.01;MsG0380017155.01;MsG0380017156.01;MsG0380017258.01;MsG0480018585.01;MsG0480023605.01;MsG0580024381.01;MsG0580025110.01;MsG0580029263.01;MsG0680031607.01;MsG0680031843.01;MsG0780036941.01;MsG07800…	K03231+K14304+K14292+K14297+K03243+K13130+K03231+K03539+K03113+K14297+K03248+K00974+K13126+K13126+K14291+K03231+K03231+K03231+K14297+K03231+K14292+K03231+K12881+K03260+K14292+K03254+K03260+K05749+K12160+K03231+K13175+K07562+K14300+K03239+K03248+K13126+K03252+K14300	38
ko00360	Phenylalanine metabolism	0.0124	0.0231	0.54	0.999934	0.662768	MsG0080047989.01;MsG0180000576.01;MsG0180005188.01;MsG0180005189.01;MsG0180005623.01;MsG0280010773.01;MsG0480018763.01;MsG0480021986.01;MsG0480022988.01;MsG0780038800.01;MsG0780038801.01;MsG0780038802.01;MsG0780038997.01;MsG0780039002.01;MsG0780039034.01;MsG0780039064.01;MsG0780040804.01;MsG0780040943.01;MsG0780040944.01;MsG0880044391.01;MsG0880044413.01;MsG0880046300.01;MsG0880046945.01;MsG08800…	K01426+K00811+K10775+K10775+K00276+K00815+K01593+K14455+K01426+K01593+K01593+K01593+K01593+K01593+K01593+K01593+K01593+K10775+K10775+K00815+K00815+K00276+K00276+K00276+K01692+K01426	26
ko03050	Proteasome	0.0014	0.0066	0.22	0.999943	0.662768	MsG0280008240.01;MsG0280008911.01;MsG0380015816.01	K03029+K06693+K06699	3
ko00330	Arginine and proline metabolism	0.0134	0.0252	0.53	0.999978	0.662768	MsG0080047989.01;MsG0080048037.01;MsG0180000576.01;MsG0180001068.01;MsG0180006257.01;MsG0280007102.01;MsG0280007116.01;MsG0380016359.01;MsG0380016360.01;MsG0380017898.01;MsG0480019185.01;MsG0480019187.01;MsG0480021060.01;MsG0480021986.01;MsG0480022895.01;MsG0480022988.01;MsG0680030690.01;MsG0680031116.01;MsG0780036754.01;MsG0780036755.01;MsG0780036756.01;MsG0780040388.01;MsG0880045044.01;MsG08800…	K01426+K00294+K00811+K00128+K00472+K00472+K01611+K00128+K00128+K01581+K01476+K01476+K00128+K14455+K00819+K01426+K00472+K00318+K01611+K01611+K01611+K13427+K00797+K00128+K00472+K00472+K00294+K01426	28
ko03040	Spliceosome	0.0277	0.0447	0.62	0.999992	0.662768	MsG0180000621.01;MsG0180002868.01;MsG0180003551.01;MsG0180003552.01;MsG0180003565.01;MsG0180003574.01;MsG0180004909.01;MsG0180006098.01;MsG0280006473.01;MsG0280006708.01;MsG0280006777.01;MsG0280007790.01;MsG0280009424.01;MsG0280009425.01;MsG0280009739.01;MsG0280011075.01;MsG0380013726.01;MsG0380015761.01;MsG0380016772.01;MsG0380017996.01;MsG0480019588.01;MsG0480020939.01;MsG0480020941.01;MsG04800…	K12855+K12818+K12828+K12828+K12828+K12828+K11095+K12818+K12828+K12829+K12818+K03283+K12843+K12843+K12854+K03283+K12741+K03283+K12900+K03283+K12741+K03283+K03283+K03283+K12824+K12741+K12843+K12835+K11094+K12900+K12741+K12741+K03283+K03283+K03283+K03283+K12900+K12820+K12813+K12881+K03283+K03283+K03283+K03283+K12835+K12835+K12890+K12741+K12867+K12741+K12842+K12823+K12830+K12835+K03283+K12829+K11092+…	58
ko00520	Amino sugar and nucleotide sugar metabolism	0.032	0.0511	0.63	0.999997	0.662768	MsG0080048212.01;MsG0180000054.01;MsG0180001115.01;MsG0180003903.01;MsG0180004493.01;MsG0180004804.01;MsG0180004859.01;MsG0180005516.01;MsG0180005764.01;MsG0180005818.01;MsG0180006182.01;MsG0180006183.01;MsG0280007878.01;MsG0280007882.01;MsG0280009412.01;MsG0280011015.01;MsG0280011136.01;MsG0380015370.01;MsG0380015645.01;MsG0380015844.01;MsG0380015899.01;MsG0380016036.01;MsG0380016399.01;MsG03800…	K08678+K00844+K01183+K13648+K10046+K15920+K08678+K01835+K15920+K12449+K12373+K12373+K20547+K15920+K12373+K08678+K01183+K00966+K15920+K00966+K00326+K00975+K12447+K16190+K01183+K00975+K00012+K01183+K15920+K00972+K18677+K01835+K16190+K15920+K00012+K15920+K01810+K00963+K00847+K00966+K01810+K13379+K00844+K00012+K00012+K13379+K12373+K13648+K13648+K17497+K00326+K15920+K01183+K13648+K00326+K01183+K20547+…	67
ko03030	DNA replication	0.0091	0.0247	0.37	1	0.662768	MsG0180004710.01;MsG0180005940.01;MsG0280008039.01;MsG0380014666.01;MsG0480022784.01;MsG0480022982.01;MsG0480023262.01;MsG0480023296.01;MsG0580024628.01;MsG0580024843.01;MsG0580026016.01;MsG0680031622.01;MsG0780036272.01;MsG0780037939.01;MsG0780041359.01;MsG0880045845.01;MsG0880046904.01;MsG0880046905.01;NewGene_2760	K04799+K07466+K02542+K04802+K02541+K02685+K02542+K02542+K10756+K10756+K07466+K10756+K07466+K07466+K02210+K07466+K02209+K02209+K02542	19
ko03440	Homologous recombination	0.0115	0.0302	0.38	1	0.662768	MsG0080048958.01;MsG0180000048.01;MsG0180003462.01;MsG0180003469.01;MsG0180005940.01;MsG0280007617.01;MsG0380016140.01;MsG0380017859.01;MsG0480020372.01;MsG0480020907.01;MsG0580024039.01;MsG0580025106.01;MsG0580026016.01;MsG0580026495.01;MsG0580027461.01;MsG0580028098.01;MsG0580029253.01;MsG0780036272.01;MsG0780037939.01;MsG0880043538.01;MsG0880045845.01;NewGene_14676;NewGene_1551;NewGene_8040	K12173+K12173+K12173+K12173+K07466+K12173+K10866+K12173+K10901+K10871+K10875+K12173+K07466+K12173+K12173+K12173+K10875+K07466+K07466+K12173+K07466+K08775+K10865+K12173	24
ko03430	Mismatch repair	0.0067	0.0237	0.28	1	0.662768	MsG0180004010.01;MsG0180005940.01;MsG0380014666.01;MsG0580024628.01;MsG0580024843.01;MsG0580026016.01;MsG0580026492.01;MsG0680031622.01;MsG0680035270.01;MsG0780036272.01;MsG0780037939.01;MsG0880045845.01;MsG0880046618.01;MsG0880046672.01	K03657+K07466+K04802+K10756+K10756+K07466+K07456+K10756+K10746+K07466+K07466+K07466+K08735+K08735	14
ko03420	Nucleotide excision repair	0.0076	0.0258	0.3	1	0.662768	MsG0180004010.01;MsG0180005940.01;MsG0280011107.01;MsG0380014666.01;MsG0380015552.01;MsG0480019335.01;MsG0580024628.01;MsG0580024843.01;MsG0580026016.01;MsG0580027769.01;MsG0580028931.01;MsG0680031622.01;MsG0780036272.01;MsG0780037287.01;MsG0780037939.01;MsG0880045845.01	K03657+K07466+K02202+K04802+K03143+K10843+K10756+K10756+K07466+K10843+K10838+K10756+K07466+K10846+K07466+K07466	16
ko04626	Plant-pathogen interaction	0.0659	0.1073	0.61	1	0.662768	MsG0080048461.01;MsG0180000024.01;MsG0180000047.01;MsG0180000360.01;MsG0180000577.01;MsG0180000929.01;MsG0180000930.01;MsG0180000935.01;MsG0180000936.01;MsG0180000986.01;MsG0180001019.01;MsG0180001663.01;MsG0180001685.01;MsG0180002074.01;MsG0180002075.01;MsG0180003620.01;MsG0180005292.01;MsG0180005824.01;MsG0180005934.01;MsG0280006555.01;MsG0280006659.01;MsG0280006794.01;MsG0280007272.01;MsG02800…	K13430+K13412+K09487+K18878+K13430+K13430+K13416+K13416+K13416+K05391+K13434+K13429+K15397+K13412+K13412+K16224+K13412+K13420+K13416+K13449+K13449+K13433+K13424+K18834+K13424+K13430+K13447+K13466+K13466+K15397+K13459+K15397+K13435+K13430+K13448+K13430+K13420+K13420+K13457+K13412+K18834+K13457+K13413+K13459+K13416+K13448+K02358+K13435+K18875+K13457+K13457+K13416+K13434+K13424+K13430+K13436+K13412+…	138
ko03010	Ribosome	0.0138	0.0408	0.34	1	0.662768	MsG0080048497.01;MsG0080049039.01;MsG0180004235.01;MsG0180005596.01;MsG0280006825.01;MsG0280007041.01;MsG0280007814.01;MsG0280010511.01;MsG0380013889.01;MsG0380013920.01;MsG0380013949.01;MsG0380013979.01;MsG0380014044.01;MsG0380014057.01;MsG0380014470.01;MsG0380015097.01;MsG0380015603.01;MsG0380015971.01;MsG0480018577.01;MsG0480021488.01;MsG0480021738.01;MsG0480021984.01;MsG0480022910.01;MsG04800…	K02882+K02926+K02933+K02930+K02914+K02967+K02945+K02952+K02986+K02950+K02992+K02986+K02886+K02886+K02946+K02866+K02952+K02867+K02987+K02934+K02934+K02863+K02923+K02990+K02881+K02871+K02995+K02987+K02902	29

## Sheet: Table S5E
Table S5E KEGG pathway enrichment of DEGs between Instict and Sardi10 at 6 h of seed germination under low temperature stress.
Note: The KEGG pathways marked in red color mean significantly enriched, and among them, the ones marked with yellow background are shared by all paired comparisons.
ID	Pathway	GeneRatio	BgRatio	Enrich factor	pvalue	qvalue	Gene ID	kegg ID	Gene number
ko00052	Galactose metabolism	0.072	0.016	4.51	0.00017968	0.0106668	MsG0180002585.01;MsG0180004351.01;MsG0380015777.01;MsG0780041389.01;MsG0780041477.01;MsG0880042591.01;NewGene_18941;NewGene_25235;NewGene_26109	K00850+K07407+K06617+K18819+K18819+K01193+K12447+K12447+K12309	9
ko04141	Protein processing in endoplasmic reticulum	0.144	0.0575	2.51	0.000281484	0.0106668	MsG0180000471.01;MsG0280009453.01;MsG0380014194.01;MsG0380014195.01;MsG0380015694.01;MsG0380017298.01;MsG0480018354.01;MsG0480022342.01;MsG0480022345.01;MsG0480022348.01;MsG0480022532.01;MsG0480022606.01;MsG0580027850.01;MsG0580028362.01;MsG0580029126.01;MsG0680032925.01;MsG0880042806.01;MsG0880047581.01	K13993+K13993+K13993+K13993+K07953+K13993+K13993+K13993+K13993+K13993+K13993+K13993+K13993+K13993+K13993+K04079+K13993+K03283	18
ko00860	Porphyrin and chlorophyll metabolism	0.032	0.0051	6.29	0.00378642	0.0843985	MsG0180001848.01;MsG0180002005.01;MsG0680033459.01;MsG0680035665.01	K01885+K01885+K13606+K13606	4
ko00904	Diterpenoid biosynthesis	0.032	0.0053	6.01	0.00445436	0.0843985	MsG0180000636.01;MsG0280007778.01;MsG0280009804.01;MsG0880043418.01	K04124+K04123+K04125+K05282	4
ko00600	Sphingolipid metabolism	0.032	0.007	4.55	0.0117605	0.178265	MsG0180004351.01;NewGene_14786;NewGene_26109;NewGene_3804	K07407+K12349+K12309+K12349	4
ko00480	Glutathione metabolism	0.048	0.0159	3.02	0.0149152	0.180162	MsG0180002218.01;MsG0180003632.01;MsG0480023633.01;MsG0580024389.01;MsG0680035830.01;MsG0880044131.01	K10808+K00799+K00432+K01919+K18592+K00799	6
ko00030	Pentose phosphate pathway	0.032	0.0078	4.1	0.01664	0.180162	MsG0180002585.01;MsG0380016576.01;MsG0780041082.01;NewGene_16467	K00850+K01057+K01623+K01810	4
ko03015	mRNA surveillance pathway	0.04	0.0129	3.09	0.0233614	0.221319	MsG0180004447.01;MsG0380013886.01;MsG0380013893.01;MsG0380013898.01;MsG0380014094.01	K11583+K18655+K18655+K18655+K18655	5
ko00908	Zeatin biosynthesis	0.024	0.0054	4.46	0.0299137	0.251905	MsG0180003459.01;MsG0480021050.01;MsG0580029505.01	K13496+K13493+K13496	3
ko01200	Carbon metabolism	0.064	0.0302	2.12	0.0355799	0.269658	MsG0180002585.01;MsG0180004518.01;MsG0380016576.01;MsG0580024543.01;MsG0580024584.01;MsG0780041082.01;NewGene_16467;NewGene_17926	K00850+K01738+K01057+K00232+K00261+K01623+K01810+K01601	8
ko01212	Fatty acid metabolism	0.024	0.0072	3.33	0.0618094	0.306094	MsG0080047990.01;MsG0380015639.01;MsG0580024543.01	K00059+K11262+K00232	3
ko00430	Taurine and hypotaurine metabolism	0.008	0.0005	15.03	0.0646025	0.306094	MsG0680035830.01	K18592	1
ko00920	Sulfur metabolism	0.016	0.0034	4.75	0.0664819	0.306094	MsG0180004518.01;MsG0180005544.01	K01738+K13811	2
ko00511	Other glycan degradation	0.024	0.0075	3.22	0.066742	0.306094	NewGene_12550;NewGene_1448;NewGene_26109	K01191+K01191+K12309	3
ko00590	Arachidonic acid metabolism	0.016	0.0034	4.67	0.0685331	0.306094	MsG0480023633.01;MsG0680035830.01	K00432+K18592	2
ko00513	Various types of N-glycan biosynthesis	0.016	0.0035	4.59	0.070605	0.306094	MsG0280011402.01;NewGene_25695	K07441+K14412	2
ko00910	Nitrogen metabolism	0.016	0.0035	4.59	0.070605	0.306094	MsG0580024584.01;NewGene_16401	K00261+K01915	2
ko00640	Propanoate metabolism	0.016	0.0035	4.51	0.0726973	0.306094	MsG0380015639.01;MsG0580024543.01	K11262+K00232	2
ko03013	RNA transport	0.056	0.0298	1.88	0.0802052	0.319932	MsG0180003984.01;MsG0380013886.01;MsG0380013893.01;MsG0380013898.01;MsG0380014094.01;MsG0580025659.01;NewGene_8873	K14319+K18655+K18655+K18655+K18655+K07562+K14300	7
ko00051	Fructose and mannose metabolism	0.024	0.0085	2.82	0.0910381	0.332844	MsG0180002585.01;MsG0780036078.01;MsG0780041082.01	K00850+K01809+K01623	3
ko00970	Aminoacyl-tRNA biosynthesis	0.032	0.0137	2.34	0.0922255	0.332844	MsG0180001848.01;MsG0180002005.01;MsG0380015330.01;MsG0480018451.01	K01885+K01885+K01887+K01869	4
ko00906	Carotenoid biosynthesis	0.016	0.0048	3.34	0.120652	0.404279	MsG0180001539.01;MsG0680031469.01	K09843+K09841	2
ko00250	Alanine, aspartate and glutamate metabolism	0.024	0.0098	2.45	0.124918	0.404279	MsG0580024584.01;NewGene_16401;NewGene_4319	K00261+K01915+K00827	3
ko00061	Fatty acid biosynthesis	0.016	0.005	3.22	0.128022	0.404279	MsG0080047990.01;MsG0380015639.01	K00059+K11262	2
ko04016	MAPK signaling pathway - plant	0.064	0.0413	1.55	0.146204	0.44323	MsG0180001053.01;MsG0180002114.01;MsG0180005541.01;MsG0280006557.01;MsG0280006914.01;MsG0380016773.01;MsG0480020219.01;MsG0780039334.01	K13416+K20535+K20718+K13449+K13420+K13447+K13416+K13424	8
ko00905	Brassinosteroid biosynthesis	0.008	0.0014	5.64	0.163199	0.475722	NewGene_9974	K12637	1
ko00750	Vitamin B6 metabolism	0.008	0.0015	5.2	0.175541	0.492747	MsG0880042533.01	K13248	1
ko00261	Monobactam biosynthesis	0.008	0.0017	4.83	0.187703	0.508067	MsG0180005544.01	K13811	1
ko00603	Glycosphingolipid biosynthesis - globo and isoglobo series	0.008	0.0018	4.51	0.199686	0.521866	MsG0180004351.01	K07407	1
ko00780	Biotin metabolism	0.008	0.002	4.1	0.217333	0.543023	MsG0080047990.01	K00059	1
ko00460	Cyanoamino acid metabolism	0.024	0.0131	1.83	0.226259	0.543023	MsG0080048608.01;MsG0580024862.01;MsG0680035830.01	K01188+K20802+K18592	3
ko00040	Pentose and glucuronate interconversions	0.04	0.0266	1.5	0.239997	0.543023	MsG0480019213.01;MsG0480019649.01;MsG0480020887.01;NewGene_18941;NewGene_25235	K01051+K01051+K01184+K12447+K12447	5
ko00710	Carbon fixation in photosynthetic organisms	0.016	0.0075	2.13	0.241515	0.543023	MsG0780041082.01;NewGene_17926	K01623+K01601	2
ko00730	Thiamine metabolism	0.008	0.0023	3.47	0.251478	0.543023	MsG0880047152.01	K20896	1
ko00340	Histidine metabolism	0.008	0.0024	3.38	0.257023	0.543023	MsG0780038639.01	K14152	1
ko00240	Pyrimidine metabolism	0.016	0.0079	2.03	0.257936	0.543023	MsG0180002218.01;NewGene_1032	K10808+K13800	2
ko00270	Cysteine and methionine metabolism	0.024	0.0145	1.66	0.271702	0.556054	MsG0180004518.01;MsG0580024389.01;NewGene_4319	K01738+K01919+K00827	3
ko01040	Biosynthesis of unsaturated fatty acids	0.008	0.0026	3.07	0.278799	0.556054	MsG0580024543.01	K00232	1
ko00010	Glycolysis / Gluconeogenesis	0.024	0.0152	1.58	0.295823	0.574879	MsG0180002585.01;MsG0780041082.01;NewGene_16467	K00850+K01623+K01810	3
ko02010	ABC transporters	0.024	0.0157	1.53	0.314007	0.592398	MsG0280009892.01;MsG0580027367.01;NewGene_4647	K05658+K05658+K05666	3
ko00450	Selenocompound metabolism	0.008	0.0031	2.6	0.320471	0.592398	MsG0180005544.01	K13811	1
ko01230	Biosynthesis of amino acids	0.04	0.031	1.29	0.34584	0.624072	MsG0180002585.01;MsG0180004518.01;MsG0780038639.01;MsG0780041082.01;NewGene_16401	K00850+K01738+K14152+K01623+K01915	5
ko00604	Glycosphingolipid biosynthesis - ganglio series	0.008	0.0035	2.29	0.354968	0.625648	NewGene_26109	K12309	1
ko00220	Arginine biosynthesis	0.016	0.0103	1.55	0.371773	0.640374	MsG0580024584.01;NewGene_16401	K00261+K01915	2
ko00945	Stilbenoid, diarylheptanoid and gingerol biosynthesis	0.008	0.0041	1.93	0.4057	0.673387	MsG0880045912.01	K00588	1
ko00591	Linoleic acid metabolism	0.008	0.0043	1.85	0.418836	0.673387	MsG0880042644.01	K15718	1
ko00630	Glyoxylate and dicarboxylate metabolism	0.016	0.0115	1.39	0.423753	0.673387	NewGene_16401;NewGene_17926	K01915+K01601	2
ko00564	Glycerophospholipid metabolism	0.016	0.0119	1.35	0.438925	0.673387	MsG0580029884.01;MsG0780040700.01	K01126+K16818	2
ko00410	beta-Alanine metabolism	0.008	0.0047	1.71	0.444249	0.673387	MsG0580024543.01	K00232	1
ko00531	Glycosaminoglycan degradation	0.008	0.0047	1.71	0.444249	0.673387	NewGene_26109	K12309	1
ko00510	N-Glycan biosynthesis	0.008	0.0051	1.57	0.472507	0.702177	MsG0280011402.01	K07441	1
ko00053	Ascorbate and aldarate metabolism	0.016	0.0134	1.19	0.502043	0.720441	NewGene_18941;NewGene_25235	K12447+K12447	2
ko00071	Fatty acid degradation	0.008	0.0058	1.38	0.517671	0.720441	MsG0580024543.01	K00232	1
ko03022	Basal transcription factors	0.008	0.0058	1.38	0.517671	0.720441	MsG0180004811.01	K03127	1
ko00230	Purine metabolism	0.016	0.014	1.15	0.52282	0.720441	MsG0180002218.01;MsG0180005544.01	K10808+K13811	2
ko00592	alpha-Linolenic acid metabolism	0.016	0.0143	1.12	0.536349	0.721779	MsG0580024543.01;MsG0780040700.01	K00232+K16818	2
ko00130	Ubiquinone and other terpenoid-quinone biosynthesis	0.008	0.0064	1.25	0.552361	0.721779	MsG0480023502.01	K17872	1
ko00280	Valine, leucine and isoleucine degradation	0.008	0.0064	1.25	0.552361	0.721779	NewGene_4319	K00827	1
ko03018	RNA degradation	0.016	0.0154	1.04	0.575351	0.739077	MsG0180002349.01;MsG0180002585.01	K12586+K00850	2
ko04145	Phagosome	0.008	0.0079	1.01	0.6314	0.797558	MsG0780040365.01	K07375	1
ko00500	Starch and sucrose metabolism	0.048	0.0529	0.91	0.653465	0.811898	MsG0080048608.01;MsG0280011163.01;MsG0480021980.01;MsG0580026460.01;MsG0880042591.01;NewGene_16467	K01188+K00695+K00695+K19891+K01193+K01810	6
ko04712	Circadian rhythm - plant	0.008	0.0087	0.92	0.665559	0.812539	MsG0380016661.01	K12130	1
ko00260	Glycine, serine and threonine metabolism	0.008	0.0089	0.9	0.675423	0.812539	NewGene_4319	K00827	1
ko04120	Ubiquitin mediated proteolysis	0.024	0.0288	0.83	0.702346	0.813138	MsG0180003601.01;MsG0380014160.01;MsG0780037903.01	K08770+K03363+K10581	3
ko00941	Flavonoid biosynthesis	0.008	0.0097	0.82	0.705531	0.813138	MsG0880045912.01	K00588	1
ko00950	Isoquinoline alkaloid biosynthesis	0.008	0.0103	0.77	0.728831	0.813138	NewGene_1313	K14975	1
ko04146	Peroxisome	0.008	0.0104	0.77	0.730857	0.813138	MsG0580024543.01	K00232	1
ko00620	Pyruvate metabolism	0.008	0.0108	0.74	0.742697	0.813138	MsG0380015639.01	K11262	1
ko00195	Photosynthesis	0.008	0.0111	0.72	0.75402	0.813138	MsG0580029657.01	K02717	1
ko00350	Tyrosine metabolism	0.008	0.0111	0.72	0.75402	0.813138	MsG0880044439.01	K00451	1
ko00940	Phenylpropanoid biosynthesis	0.032	0.0414	0.77	0.765569	0.813138	MsG0080048608.01;MsG0580024636.01;MsG0580028310.01;MsG0880045912.01	K01188+K00430+K23260+K00588	4
ko00520	Amino sugar and nucleotide sugar metabolism	0.04	0.0511	0.78	0.772481	0.813138	MsG0380015899.01;MsG0780036078.01;NewGene_16467;NewGene_18941;NewGene_25235	K00326+K01809+K01810+K12447+K12447	5
ko03008	Ribosome biogenesis in eukaryotes	0.008	0.0124	0.64	0.791467	0.821711	MsG0580025659.01	K07562	1
ko00561	Glycerolipid metabolism	0.008	0.0138	0.58	0.825892	0.845864	MsG0180004351.01	K07407	1
ko04075	Plant hormone signal transduction	0.04	0.0577	0.69	0.854459	0.863454	MsG0180001053.01;MsG0280006557.01;MsG0480020219.01;MsG0580025893.01;MsG0680034380.01	K13416+K13449+K13416+K14492+K14493	5
ko04626	Plant-pathogen interaction	0.08	0.1073	0.75	0.874595	0.872172	MsG0180001053.01;MsG0280006557.01;MsG0280006914.01;MsG0380014386.01;MsG0380016773.01;MsG0480020219.01;MsG0680032925.01;MsG0780036387.01;MsG0780039334.01;MsG0880043020.01	K13416+K13449+K13420+K13457+K13447+K13416+K04079+K05391+K13424+K05391	10
ko00360	Phenylalanine metabolism	0.008	0.0231	0.35	0.946453	0.920586	MsG0480022988.01	K01426	1
ko00380	Tryptophan metabolism	0.008	0.0249	0.32	0.957695	0.920586	MsG0480022988.01	K01426	1
ko00330	Arginine and proline metabolism	0.008	0.0252	0.32	0.959583	0.920586	MsG0480022988.01	K01426	1
ko04144	Endocytosis	0.016	0.049	0.33	0.986235	0.921285	MsG0180000785.01;MsG0880047581.01	K12472+K03283	2
ko03010	Ribosome	0.008	0.0408	0.2	0.994628	0.921285	MsG0780041623.01	K02974	1
ko03040	Spliceosome	0.008	0.0447	0.18	0.996779	0.921285	MsG0880047581.01	K03283	1

## Sheet: Table S5F
Table S5F KEGG pathway enrichment of DEGs between Instict and Sardi10 at 15 h of seed germination under low temperature stress.
Note: The KEGG pathways marked in red color mean significantly enriched, and among them, the ones marked with yellow background are shared by all paired comparisons.
ID	Pathway	GeneRatio	BgRatio	Enrich factor	pvalue	qvalue	Gene ID	kegg ID	Gene number
ko00943	Isoflavonoid biosynthesis	0.0299	0.0068	4.4	2.2133e-08	2.2366e-06	MsG0180005648.01;MsG0480019510.01;MsG0480019527.01;MsG0480022309.01;MsG0480022310.01;MsG0480022329.01;MsG0480022833.01;MsG0680031839.01;MsG0780036556.01;MsG0780036561.01;MsG0780036582.01;MsG0780036587.01;MsG0780036593.01;MsG0780036596.01;MsG0780037808.01;MsG0780039572.01;MsG0780039576.01;MsG0880045930.01;MsG0880045931.01;NewGene_9834	K13258+K13259+K13259+K13257+K13259+K13262+K13260+K13263+K13264+K13264+K13262+K13264+K13264+K13264+K13264+K13265+K13265+K13260+K13260+K13260	20
ko00710	Carbon fixation in photosynthetic organisms	0.0299	0.0075	3.99	1.23094e-07	6.21951e-06	MsG0180001784.01;MsG0180006212.01;MsG0280007800.01;MsG0280010021.01;MsG0280010056.01;MsG0280010143.01;MsG0380017686.01;MsG0480021327.01;MsG0480021331.01;MsG0580025392.01;MsG0680031349.01;MsG0680032055.01;MsG0680032057.01;MsG0780041081.01;MsG0780041082.01;MsG0880046968.01;MsG0880046969.01;NewGene_17926;NewGene_25271;NewGene_26485	K00025+K00615+K01807+K01595+K01595+K01601+K00029+K01623+K01623+K00855+K00927+K03841+K03841+K01623+K01623+K01006+K01006+K01601+K00029+K01595	20
ko00195	Photosynthesis	0.0359	0.0111	3.23	4.08983e-07	1.37763e-05	MsG0180003757.01;MsG0280006336.01;MsG0280007650.01;MsG0280010102.01;MsG0280010704.01;MsG0280011301.01;MsG0380013945.01;MsG0380013971.01;MsG0380013977.01;MsG0380014032.01;MsG0380017405.01;MsG0580024128.01;MsG0580024140.01;MsG0580027677.01;MsG0780036909.01;MsG0780039503.01;MsG0780039544.01;MsG0780039592.01;MsG0780041778.01;MsG0880045275.01;MsG0880045778.01;MsG0880046040.01;MsG0880046219.01;NewGene_…	K02693+K02639+K02694+K02111+K08902+K02695+K02706+K02689+K02689+K02706+K02109+K02692+K02639+K02704+K02717+K02111+K02111+K02111+K02113+K02690+K02716+K02639+K02113+K02636	24
ko01200	Carbon metabolism	0.0644	0.0302	2.13	2.47696e-06	6.2576e-05	MsG0080048636.01;MsG0180000417.01;MsG0180000983.01;MsG0180001784.01;MsG0180003513.01;MsG0180006042.01;MsG0180006212.01;MsG0280007800.01;MsG0280009238.01;MsG0280009776.01;MsG0280010021.01;MsG0280010056.01;MsG0280010143.01;MsG0280011162.01;MsG0280011200.01;MsG0380014467.01;MsG0380016576.01;MsG0380017686.01;MsG0480020329.01;MsG0480021327.01;MsG0480021331.01;MsG0580025392.01;MsG0580025589.01;MsG05800…	K01638+K00281+K01057+K00025+K00844+K15893+K00615+K01807+K01895+K11517+K01595+K01595+K01601+K18121+K18121+K00640+K01057+K00029+K01681+K01623+K01623+K00855+K00600+K00161+K00600+K00626+K00927+K03841+K03841+K01963+K01623+K01623+K05605+K01638+K01006+K01006+K00627+K01681+K01834+K01601+K15918+K00029+K01595	43
ko00052	Galactose metabolism	0.0359	0.016	2.25	0.000187536	0.00379021	MsG0180000115.01;MsG0180003513.01;MsG0180004223.01;MsG0180004349.01;MsG0180004351.01;MsG0180004679.01;MsG0180004680.01;MsG0180005516.01;MsG0280010770.01;MsG0380015739.01;MsG0380016399.01;MsG0480023147.01;MsG0480023696.01;MsG0580024333.01;MsG0580029503.01;MsG0680030354.01;MsG0680035653.01;MsG0780039439.01;MsG0780041376.01;MsG0880042551.01;NewGene_18941;NewGene_25235;NewGene_6741;NewGene_9972	K12309+K00844+K07407+K07407+K07407+K18819+K18819+K01835+K01784+K06617+K12447+K06611+K01784+K01784+K01193+K06617+K07407+K07407+K06611+K12309+K12447+K12447+K12447+K12447	24
ko00620	Pyruvate metabolism	0.0269	0.0108	2.5	0.000324594	0.00546684	MsG0080048636.01;MsG0180001784.01;MsG0280009238.01;MsG0280010021.01;MsG0280010056.01;MsG0380017686.01;MsG0480021184.01;MsG0580025903.01;MsG0580030162.01;MsG0780040315.01;MsG0780041714.01;MsG0880043085.01;MsG0880046968.01;MsG0880046969.01;NewGene_11276;NewGene_18673;NewGene_25271;NewGene_26485	K01638+K00025+K01895+K01595+K01595+K00029+K01069+K00161+K00626+K01963+K01759+K01638+K01006+K01006+K00627+K01759+K00029+K01595	18
ko00860	Porphyrin and chlorophyll metabolism	0.0165	0.0051	3.24	0.00055617	0.00802892	MsG0080049004.01;MsG0180001907.01;MsG0280006805.01;MsG0380016704.01;MsG0480020704.01;MsG0480022592.01;MsG0480023558.01;MsG0580024327.01;MsG0580029991.01;MsG0580030199.01;MsG0880046462.01	K19073+K18010+K03405+K13544+K13071+K02492+K03428+K03404+K13545+K00228+K10960	11
ko00630	Glyoxylate and dicarboxylate metabolism	0.0269	0.0115	2.34	0.000741941	0.00937188	MsG0080048636.01;MsG0180000417.01;MsG0180001784.01;MsG0180006042.01;MsG0280009238.01;MsG0280009776.01;MsG0280010143.01;MsG0280011162.01;MsG0280011200.01;MsG0380014547.01;MsG0480020329.01;MsG0580025589.01;MsG0580028302.01;MsG0580030162.01;MsG0880043085.01;NewGene_16456;NewGene_17926;NewGene_2190	K01638+K00281+K00025+K15893+K01895+K11517+K01601+K18121+K18121+K22133+K01681+K00600+K00600+K00626+K01638+K01681+K01601+K15918	18
ko00906	Carotenoid biosynthesis	0.015	0.0048	3.13	0.00129396	0.0145287	MsG0280009781.01;MsG0380012280.01;MsG0580025274.01;MsG0580027456.01;MsG0580028853.01;MsG0580029492.01;MsG0780039795.01;MsG0880047111.01;MsG0880047112.01;NewGene_365	K09840+K09841+K09843+K09842+K02291+K09842+K15747+K15747+K15747+K06444	10
ko00280	Valine, leucine and isoleucine degradation	0.0165	0.0064	2.58	0.00359712	0.0363498	MsG0180001977.01;MsG0580024431.01;MsG0580024878.01;MsG0580027860.01;MsG0580027875.01;MsG0580027876.01;MsG0580027877.01;MsG0580028377.01;MsG0580030162.01;MsG0780041478.01;NewGene_15566	K07513+K01641+K00827+K00020+K00020+K00020+K00020+K00020+K00626+K05605+K00826	11
ko00480	Glutathione metabolism	0.0299	0.0159	1.88	0.00516746	0.0461969	MsG0180000549.01;MsG0180002274.01;MsG0180004879.01;MsG0180004947.01;MsG0180006126.01;MsG0380011719.01;MsG0380015008.01;MsG0480023414.01;MsG0580024232.01;MsG0780038922.01;MsG0780038923.01;MsG0780038925.01;MsG0780038930.01;MsG0780038939.01;MsG0780038942.01;MsG0780041580.01;MsG0880041955.01;NewGene_19125;NewGene_19126;NewGene_9234	K00432+K00799+K00799+K00799+K00799+K10807+K00799+K10807+K00799+K00799+K00799+K00799+K00799+K00799+K00799+K21456+K01255+K00799+K00799+K00799	20
ko00561	Glycerolipid metabolism	0.0269	0.0138	1.95	0.00549147	0.0461969	MsG0180000038.01;MsG0180004223.01;MsG0180004349.01;MsG0180004351.01;MsG0380014183.01;MsG0480020622.01;MsG0480023139.01;MsG0580024474.01;MsG0580024476.01;MsG0680035653.01;MsG0780039439.01;MsG0880042475.01;MsG0880043148.01;MsG0880047169.01;NewGene_15234;NewGene_20795;NewGene_2190;NewGene_22756	K00679+K07407+K07407+K07407+K00679+K00679+K00679+K00002+K00002+K07407+K07407+K00679+K13508+K00679+K00679+K00679+K15918+K00679	18
ko00603	Glycosphingolipid biosynthesis - globo and isoglobo series	0.0075	0.0018	4.22	0.00594304	0.0461969	MsG0180004223.01;MsG0180004349.01;MsG0180004351.01;MsG0680035653.01;MsG0780039439.01	K07407+K07407+K07407+K07407+K07407	5
ko00944	Flavone and flavonol biosynthesis	0.0105	0.0037	2.81	0.0118284	0.0853782	MsG0280010407.01;MsG0780036556.01;MsG0780036561.01;MsG0780036587.01;MsG0780036593.01;MsG0780036596.01;MsG0780037808.01	K22794+K13264+K13264+K13264+K13264+K13264+K13264	7
ko00010	Glycolysis / Gluconeogenesis	0.0269	0.0152	1.77	0.0137472	0.0923605	MsG0180003513.01;MsG0180005516.01;MsG0280009238.01;MsG0480021327.01;MsG0480021331.01;MsG0580024360.01;MsG0580024474.01;MsG0580024476.01;MsG0580025903.01;MsG0680031349.01;MsG0680032055.01;MsG0680032057.01;MsG0780041081.01;MsG0780041082.01;MsG0880046968.01;MsG0880046969.01;NewGene_11276;NewGene_16763	K00844+K01835+K01895+K01623+K01623+K01792+K00002+K00002+K00161+K00927+K03841+K03841+K01623+K01623+K01006+K01006+K00627+K01834	18
ko00902	Monoterpenoid biosynthesis	0.009	0.003	2.98	0.0147748	0.0923605	MsG0580025610.01;MsG0580025611.01;MsG0780039508.01;MsG0880044007.01;MsG0880044037.01;MsG0880044039.01	K23232+K23232+K23810+K23810+K23810+K23810	6
ko00030	Pentose phosphate pathway	0.0165	0.0078	2.11	0.0155377	0.0923605	MsG0180000983.01;MsG0180005516.01;MsG0180006212.01;MsG0280007800.01;MsG0380016576.01;MsG0480021327.01;MsG0480021331.01;MsG0680032055.01;MsG0680032057.01;MsG0780041081.01;MsG0780041082.01	K01057+K01835+K00615+K01807+K01057+K01623+K01623+K03841+K03841+K01623+K01623	11
ko00130	Ubiquinone and other terpenoid-quinone biosynthesis	0.0135	0.0064	2.11	0.0271198	0.152251	MsG0280010263.01;MsG0480022646.01;MsG0580029693.01;MsG0680031332.01;MsG0880044391.01;MsG0880044413.01;MsG0880045101.01;MsG0880045328.01;NewGene_1561	K23095+K23094+K00457+K09833+K00815+K00815+K01661+K14759+K09833	9
ko00900	Terpenoid backbone biosynthesis	0.0105	0.0046	2.27	0.0342269	0.182038	MsG0280007536.01;MsG0280010904.01;MsG0580024431.01;MsG0580030162.01;MsG0780041567.01;MsG0880046462.01;MsG0880046986.01	K00787+K03526+K01641+K00626+K00869+K10960+K01662	7
ko00600	Sphingolipid metabolism	0.0135	0.007	1.91	0.0461237	0.230868	MsG0180000115.01;MsG0180004223.01;MsG0180004349.01;MsG0180004351.01;MsG0680035653.01;MsG0780039439.01;MsG0880042551.01;NewGene_14786;NewGene_3804	K12309+K07407+K07407+K07407+K07407+K07407+K12309+K12349+K12349	9
ko03020	RNA polymerase	0.021	0.0128	1.64	0.0479773	0.230868	MsG0380012392.01;MsG0380014027.01;NewGene_10845;NewGene_12275;NewGene_20118;NewGene_20467;NewGene_20509;NewGene_23816;NewGene_26911;NewGene_2901;NewGene_4288;NewGene_5116;NewGene_7732;NewGene_8206	K03006+K03046+K03006+K03006+K03006+K03006+K03006+K03006+K03006+K03006+K03006+K03006+K03006+K03006	14
ko00020	Citrate cycle (TCA cycle)	0.0105	0.0054	1.95	0.0682901	0.313677	MsG0180001784.01;MsG0280007851.01;MsG0280009442.01;MsG0480020329.01;MsG0580025903.01;NewGene_11276;NewGene_16456	K00025+K01648+K01648+K01681+K00161+K00627+K01681	7
ko00072	Synthesis and degradation of ketone bodies	0.003	0.0007	4.22	0.0791234	0.347636	MsG0580024431.01;MsG0580030162.01	K01641+K00626	2
ko04016	MAPK signaling pathway - plant	0.0524	0.0413	1.27	0.0891366	0.375312	MsG0080048232.01;MsG0080048967.01;MsG0080049042.01;MsG0180000411.01;MsG0180000599.01;MsG0180000930.01;MsG0180001053.01;MsG0180002924.01;MsG0180003180.01;MsG0180004965.01;MsG0180005541.01;MsG0280007272.01;MsG0280007391.01;MsG0280009638.01;MsG0380014920.01;MsG0380016773.01;MsG0480018188.01;MsG0480018500.01;MsG0480020219.01;MsG0480023065.01;MsG0480023257.01;MsG0480023291.01;MsG0580024477.01;MsG05800…	K20718+K13426+K16224+K20726+K13416+K13416+K13416+K14516+K20535+K20718+K20718+K13424+K13424+K20535+K13424+K13447+K13424+K13424+K13416+K20537+K14498+K14498+K13416+K13424+K02183+K13424+K13425+K13447+K20606+K20558+K14498+K02183+K14509+K13416+K14514	35
ko00650	Butanoate metabolism	0.006	0.0026	2.3	0.0947272	0.382648	MsG0280011162.01;MsG0280011200.01;MsG0580024431.01;MsG0580030162.01	K18121+K18121+K01641+K00626	4
ko00592	alpha-Linolenic acid metabolism	0.021	0.0143	1.46	0.0995849	0.382648	MsG0180000197.01;MsG0180001977.01;MsG0380012400.01;MsG0480019508.01;MsG0480022935.01;MsG0480023998.01;MsG0580024168.01;MsG0580024170.01;MsG0580024172.01;MsG0580024176.01;MsG0580024178.01;MsG0580027261.01;MsG0680030613.01;MsG0780039854.01	K01723+K07513+K05894+K00224+K00454+K10529+K05894+K05894+K05894+K05894+K05894+K10525+K10529+K22389	14
ko00460	Cyanoamino acid metabolism	0.0195	0.0131	1.48	0.102239	0.382648	MsG0080048387.01;MsG0280007216.01;MsG0280007692.01;MsG0480021117.01;MsG0480021120.01;MsG0580025589.01;MsG0580028302.01;MsG0680034979.01;MsG0680035075.01;MsG0680035269.01;MsG0880045796.01;NewGene_15440;NewGene_17441	K20802+K05350+K05349+K01188+K01188+K00600+K00600+K01188+K05350+K05350+K20802+K12153+K12153	13
ko00051	Fructose and mannose metabolism	0.0135	0.0085	1.58	0.117025	0.422345	MsG0180003513.01;MsG0180004133.01;MsG0280009741.01;MsG0480021327.01;MsG0480021331.01;MsG0680032055.01;MsG0680032057.01;MsG0780041081.01;MsG0780041082.01	K00844+K00847+K00847+K01623+K01623+K03841+K03841+K01623+K01623	9
ko03060	Protein export	0.0105	0.0063	1.67	0.126188	0.43971	MsG0280008922.01;MsG0380016383.01;MsG0480018213.01;MsG0480022260.01;MsG0480023720.01;MsG0480023725.01;NewGene_23570	K10956+K03100+K09540+K03106+K09490+K09490+K03070	7
ko00260	Glycine, serine and threonine metabolism	0.0135	0.0089	1.51	0.143926	0.473324	MsG0180000417.01;MsG0180006042.01;MsG0380015843.01;MsG0380015960.01;MsG0580024878.01;MsG0580025589.01;MsG0580028302.01;NewGene_16763;NewGene_2190	K00281+K15893+K00130+K00276+K00827+K00600+K00600+K01834+K15918	9
ko00904	Diterpenoid biosynthesis	0.009	0.0053	1.69	0.145202	0.473324	MsG0180005519.01;MsG0280007778.01;MsG0280007779.01;MsG0280011347.01;MsG0380014798.01;MsG0480022793.01	K05282+K04123+K04123+K04124+K04125+K04125	6
ko00908	Zeatin biosynthesis	0.009	0.0054	1.67	0.150631	0.475677	MsG0480023496.01;MsG0580027869.01;MsG0680030902.01;MsG0680030907.01;MsG0680030908.01;MsG0780041022.01	K13496+K23452+K23452+K23452+K23452+K13496	6
ko00591	Linoleic acid metabolism	0.0075	0.0043	1.73	0.161453	0.489917	MsG0280011146.01;MsG0480022935.01;MsG0880042433.01;MsG0880042633.01;MsG0880042644.01	K15718+K00454+K15718+K15718+K15718	5
ko02010	ABC transporters	0.021	0.0157	1.33	0.169287	0.489917	MsG0180004752.01;MsG0180005848.01;MsG0280006983.01;MsG0280009892.01;MsG0280011349.01;MsG0280011350.01;MsG0480022651.01;MsG0480022655.01;MsG0480022878.01;MsG0580025502.01;MsG0680030672.01;MsG0680030746.01;NewGene_15926;NewGene_23589	K05658+K05681+K05658+K05658+K08712+K08712+K05681+K05681+K05658+K05658+K05658+K05658+K05666+K08712	14
ko00960	Tropane, piperidine and pyridine alkaloid biosynthesis	0.006	0.0033	1.84	0.171667	0.489917	MsG0380015352.01;MsG0380015960.01;MsG0880044391.01;MsG0880044413.01	K08081+K00276+K00815+K00815	4
ko00400	Phenylalanine, tyrosine and tryptophan biosynthesis	0.0075	0.0044	1.69	0.174533	0.489917	MsG0280010484.01;MsG0380015531.01;MsG0880044391.01;MsG0880044413.01;NewGene_23775	K05359+K15227+K00815+K00815+K13832	5
ko00740	Riboflavin metabolism	0.0045	0.0023	1.95	0.198801	0.542671	MsG0280006476.01;MsG0680034704.01;MsG0780040603.01	K14652+K14379+K00861	3
ko00970	Aminoacyl-tRNA biosynthesis	0.018	0.0137	1.32	0.204067	0.542671	MsG0080048777.01;MsG0180003531.01;MsG0380012315.01;MsG0380012316.01;MsG0380015330.01;MsG0680035789.01;MsG0780040615.01;MsG0880042098.01;MsG0880047523.01;MsG0880047669.01;MsG0880047670.01;NewGene_3825	K14164+K01872+K01870+K01870+K01887+K01887+K01870+K01893+K01887+K01869+K01869+K01887	12
ko00640	Propanoate metabolism	0.006	0.0035	1.69	0.21207	0.542689	MsG0280009238.01;MsG0580030162.01;MsG0780040315.01;MsG0780041478.01	K01895+K00626+K01963+K05605	4
ko00942	Anthocyanin biosynthesis	0.0015	0.0004	4.22	0.214815	0.542689	MsG0380016154.01	K12338	1
ko04712	Circadian rhythm - plant	0.012	0.0087	1.38	0.225842	0.556631	MsG0280010198.01;MsG0480021910.01;MsG0580024219.01;MsG0580028353.01;MsG0580028891.01;MsG0780036661.01;MsG0780040130.01;MsG0780040263.01	K16240+K00660+K00660+K12118+K12133+K00660+K16223+K16222	8
ko00905	Brassinosteroid biosynthesis	0.003	0.0014	2.11	0.244642	0.583111	MsG0580029190.01;NewGene_9974	K09588+K12637	2
ko03015	mRNA surveillance pathway	0.0165	0.0129	1.27	0.249266	0.583111	MsG0180006072.01;MsG0380013886.01;MsG0380013893.01;MsG0380013898.01;MsG0380014090.01;MsG0480023553.01;MsG0680034125.01;MsG0880046239.01;NewGene_11300;NewGene_11770;NewGene_15705	K11584+K18655+K18655+K18655+K18655+K14399+K14401+K03265+K14400+K14400+K14400	11
ko00190	Oxidative phosphorylation	0.021	0.0171	1.23	0.253896	0.583111	MsG0280006537.01;MsG0280008226.01;MsG0280010102.01;MsG0380017405.01;MsG0580030244.01;MsG0780039503.01;MsG0780039544.01;MsG0780039592.01;MsG0780041778.01;MsG0880046219.01;NewGene_12537;NewGene_13834;NewGene_5041;NewGene_7966	K01507+K01535+K02111+K02109+K02133+K02111+K02111+K02111+K02113+K02113+K03942+K03953+K02133+K01535	14
ko04146	Peroxisome	0.0135	0.0104	1.29	0.261111	0.586355	MsG0180001977.01;MsG0180004774.01;MsG0280009776.01;MsG0380015868.01;MsG0480020560.01;MsG0480020571.01;MsG0480022413.01;MsG0780041513.01;MsG0780041567.01	K07513+K01897+K11517+K04564+K13356+K13356+K08726+K08726+K00869	9
ko00966	Glucosinolate biosynthesis	0.0045	0.0027	1.65	0.272795	0.597131	NewGene_15440;NewGene_15566;NewGene_17441	K12153+K00826+K12153	3
ko00500	Starch and sucrose metabolism	0.0584	0.0529	1.1	0.28129	0.597131	MsG0080048897.01;MsG0180003513.01;MsG0180004133.01;MsG0180005516.01;MsG0280007216.01;MsG0280007692.01;MsG0280009741.01;MsG0280009968.01;MsG0280011163.01;MsG0380011674.01;MsG0380014229.01;MsG0380015347.01;MsG0380016036.01;MsG0380017522.01;MsG0480019065.01;MsG0480019668.01;MsG0480021117.01;MsG0480021120.01;MsG0480021267.01;MsG0480021980.01;MsG0480022016.01;MsG0480023336.01;MsG0480023683.01;MsG05800…	K01179+K00844+K00847+K01835+K05350+K05349+K00847+K19891+K00695+K01087+K00700+K01176+K00975+K19893+K00695+K01087+K01188+K01188+K00975+K00695+K00695+K01087+K01179+K01193+K00975+K00695+K00695+K00695+K00695+K01188+K05350+K05350+K00695+K00695+K00695+K01179+K01179+K19891+K00975	39
ko00670	One carbon pool by folate	0.0045	0.0028	1.62	0.283637	0.597131	MsG0580025589.01;MsG0580028302.01;MsG0780041288.01	K00600+K00600+K00288	3
ko01230	Biosynthesis of amino acids	0.0344	0.031	1.11	0.330747	0.682099	MsG0080047999.01;MsG0080048202.01;MsG0180003497.01;MsG0180006212.01;MsG0280007800.01;MsG0280010484.01;MsG0380014467.01;MsG0380015531.01;MsG0480020329.01;MsG0480021327.01;MsG0480021331.01;MsG0580025589.01;MsG0580028302.01;MsG0580028450.01;MsG0680031349.01;MsG0780038639.01;MsG0780041081.01;MsG0780041082.01;NewGene_14957;NewGene_15566;NewGene_16456;NewGene_16763;NewGene_23775	K01953+K00264+K00789+K00615+K01807+K05359+K00640+K15227+K01681+K01623+K01623+K00600+K00600+K01953+K00927+K14152+K01623+K01623+K00818+K00826+K01681+K01834+K13832	23
ko04075	Plant hormone signal transduction	0.0614	0.0577	1.06	0.36302	0.733683	MsG0180000599.01;MsG0180000930.01;MsG0180001053.01;MsG0180002924.01;MsG0180003998.01;MsG0180004920.01;MsG0180005067.01;MsG0280007019.01;MsG0280011041.01;MsG0380015850.01;MsG0380017131.01;MsG0380017164.01;MsG0480019218.01;MsG0480020219.01;MsG0480021454.01;MsG0480022971.01;MsG0480023257.01;MsG0480023291.01;MsG0580024358.01;MsG0580024477.01;MsG0580024590.01;MsG0580024778.01;MsG0580027033.01;MsG05800…	K13416+K13416+K13416+K14516+K16189+K14493+K14491+K13464+K14494+K14492+K14499+K14505+K14488+K13416+K13946+K14489+K14498+K14498+K13415+K13416+K13464+K14487+K14487+K14487+K14486+K14506+K13464+K14506+K14487+K13415+K14498+K14492+K14504+K14504+K14494+K14494+K13464+K14509+K14491+K13416+K14514	41
ko00563	Glycosylphosphatidylinositol (GPI)-anchor biosynthesis	0.0045	0.0034	1.31	0.403208	0.783562	MsG0180005192.01;MsG0780036252.01;MsG0880047282.01	K03857+K03860+K05288	3
ko00590	Arachidonic acid metabolism	0.0045	0.0034	1.31	0.403208	0.783562	MsG0180000549.01;MsG0480022413.01;MsG0780041513.01	K00432+K08726+K08726	3
ko00790	Folate biosynthesis	0.0045	0.0035	1.29	0.413892	0.789148	MsG0280006476.01;MsG0280008099.01;MsG0580029412.01	K14652+K15631+K01113	3
ko04145	Phagosome	0.009	0.0079	1.13	0.436469	0.816784	MsG0180004652.01;MsG0280008922.01;MsG0380016928.01;MsG0580026742.01;MsG0680035550.01;MsG0780040365.01	K08057+K10956+K08054+K08057+K07375+K07375	6
ko00230	Purine metabolism	0.015	0.014	1.07	0.455998	0.826638	MsG0180003540.01;MsG0180005516.01;MsG0280006695.01;MsG0380011719.01;MsG0480023414.01;NewGene_11162;NewGene_11163;NewGene_24527;NewGene_2594;NewGene_9716	K00856+K01835+K01466+K10807+K10807+K01768+K01768+K01768+K01768+K01768	10
ko00730	Thiamine metabolism	0.003	0.0023	1.3	0.459405	0.826638	MsG0380014728.01;MsG0880046986.01	K03147+K01662	2
ko00100	Steroid biosynthesis	0.0045	0.0038	1.19	0.466276	0.826638	MsG0880041871.01;NewGene_20878;NewGene_9271	K05917+K05917+K09832	3
ko00040	Pentose and glucuronate interconversions	0.0269	0.0266	1.01	0.512547	0.863697	MsG0180004755.01;MsG0280008588.01;MsG0380016399.01;MsG0480023454.01;MsG0580024474.01;MsG0580024476.01;MsG0580026011.01;MsG0580026328.01;MsG0780040061.01;MsG0780040883.01;MsG0780041316.01;MsG0780041327.01;MsG0780041604.01;NewGene_18941;NewGene_21288;NewGene_25235;NewGene_6741;NewGene_9972	K01051+K01051+K12447+K01051+K00002+K00002+K01728+K00012+K16190+K01184+K01051+K01051+K01051+K12447+K01184+K12447+K12447+K12447	18
ko00073	Cutin, suberine and wax biosynthesis	0.009	0.0086	1.04	0.519282	0.863697	MsG0180004110.01;MsG0180005039.01;MsG0480020560.01;MsG0480020571.01;MsG0780040711.01;MsG0880043147.01	K20769+K21995+K13356+K13356+K13407+K15398	6
ko01040	Biosynthesis of unsaturated fatty acids	0.003	0.0026	1.15	0.523275	0.863697	MsG0180001977.01;MsG0580029504.01	K07513+K10258	2
ko01212	Fatty acid metabolism	0.0075	0.0072	1.04	0.530684	0.863697	MsG0180001977.01;MsG0180004774.01;MsG0580029504.01;MsG0580030162.01;MsG0780040315.01	K07513+K01897+K10258+K00626+K01963	5
ko00053	Ascorbate and aldarate metabolism	0.0135	0.0134	1	0.54331	0.863697	MsG0180000823.01;MsG0380016399.01;MsG0580026328.01;MsG0680035217.01;MsG0780040061.01;NewGene_18941;NewGene_25235;NewGene_6741;NewGene_9972	K00423+K12447+K00012+K00423+K16190+K12447+K12447+K12447+K12447	9
ko00071	Fatty acid degradation	0.006	0.0058	1.03	0.544939	0.863697	MsG0180001977.01;MsG0180004774.01;MsG0580030162.01;MsG0780036946.01	K07513+K01897+K00626+K07517	4
ko00511	Other glycan degradation	0.0075	0.0075	1	0.559537	0.863697	MsG0180000115.01;MsG0180001084.01;MsG0880042551.01;NewGene_12550;NewGene_1448	K12309+K01206+K12309+K01191+K01191	5
ko00196	Photosynthesis - antenna proteins	0.0015	0.0012	1.21	0.571218	0.863697	MsG0880042858.01	K08908	1
ko00402	Benzoxazinoid biosynthesis	0.003	0.003	1.01	0.592937	0.863697	MsG0280009657.01;MsG0580029529.01	K13229+K13229	2
ko00531	Glycosaminoglycan degradation	0.0045	0.0047	0.96	0.608645	0.863697	MsG0180000115.01;MsG0380015833.01;MsG0880042551.01	K12309+K01205+K12309	3
ko00941	Flavonoid biosynthesis	0.009	0.0097	0.93	0.633123	0.863697	MsG0480021910.01;MsG0580024219.01;MsG0780036661.01;MsG0780040185.01;NewGene_14114;NewGene_25292	K00660+K00660+K00660+K13065+K08695+K13082	6
ko00514	Other types of O-glycan biosynthesis	0.0015	0.0015	1.01	0.635134	0.863697	MsG0680031410.01	K20781	1
ko00270	Cysteine and methionine metabolism	0.0135	0.0145	0.93	0.635194	0.863697	MsG0180001784.01;MsG0180003497.01;MsG0380014467.01;MsG0480018743.01;MsG0580024878.01;MsG0780041580.01;MsG0880044391.01;MsG0880044413.01;NewGene_15566	K00025+K00789+K00640+K00558+K00827+K21456+K00815+K00815+K00826	9
ko03050	Proteasome	0.006	0.0066	0.91	0.643498	0.863697	MsG0180004215.01;MsG0380017842.01;MsG0580025124.01;NewGene_3801	K06691+K02725+K03029+K03028	4
ko00290	Valine, leucine and isoleucine biosynthesis	0.0015	0.0017	0.9	0.676745	0.863697	NewGene_15566	K00826	1
ko00604	Glycosphingolipid biosynthesis - ganglio series	0.003	0.0035	0.86	0.682685	0.863697	MsG0180000115.01;MsG0880042551.01	K12309+K12309	2
ko00910	Nitrogen metabolism	0.003	0.0035	0.86	0.682685	0.863697	MsG0080048202.01;NewGene_22692	K00264+K01673	2
ko00760	Nicotinate and nicotinamide metabolism	0.003	0.0037	0.8	0.717063	0.863697	MsG0180004732.01;MsG0180004738.01	K18551+K18551	2
ko00062	Fatty acid elongation	0.003	0.0038	0.78	0.733046	0.863697	MsG0580029504.01;MsG0680034760.01	K10258+K15397	2
ko00310	Lysine degradation	0.0045	0.0058	0.78	0.749068	0.863697	MsG0180004459.01;MsG0580025367.01;MsG0580030162.01	K11420+K11426+K00626	3
ko00940	Phenylpropanoid biosynthesis	0.0359	0.0414	0.87	0.792049	0.863697	MsG0180000030.01;MsG0180004768.01;MsG0280007216.01;MsG0280007692.01;MsG0280007902.01;MsG0280009307.01;MsG0480021117.01;MsG0480021120.01;MsG0580024636.01;MsG0580025511.01;MsG0580027412.01;MsG0580028310.01;MsG0680034979.01;MsG0680035075.01;MsG0680035269.01;MsG0780040185.01;MsG0780040942.01;MsG0780040943.01;MsG0780040944.01;MsG0880044829.01;MsG0880045851.01;MsG0880045858.01;MsG0880045859.01;NewGene_…	K00083+K00430+K05350+K05349+K23260+K23260+K01188+K01188+K00430+K09753+K09753+K23260+K01188+K05350+K05350+K13065+K10775+K10775+K10775+K23260+K23260+K23260+K23260+K00430	24
ko00340	Histidine metabolism	0.0015	0.0024	0.63	0.800889	0.863697	MsG0780038639.01	K14152	1
ko00410	beta-Alanine metabolism	0.003	0.0047	0.64	0.824638	0.863697	MsG0380015960.01;MsG0780041478.01	K00276+K05605	2
ko03010	Ribosome	0.0344	0.0408	0.84	0.828128	0.863697	MsG0080049039.01;MsG0180005349.01;MsG0180005596.01;MsG0280006825.01;MsG0280006870.01;MsG0280007831.01;MsG0280008591.01;MsG0280011299.01;MsG0380012281.01;MsG0380013949.01;MsG0380015081.01;MsG0380015111.01;MsG0380015603.01;MsG0380015971.01;MsG0480020690.01;MsG0480023314.01;MsG0480023717.01;MsG0680031962.01;MsG0680033377.01;MsG0780039746.01;MsG0880044339.01;MsG0880044414.01;NewGene_26631	K02926+K02945+K02930+K02914+K02914+K02945+K02881+K02961+K02899+K02992+K02879+K02879+K02952+K02867+K02939+K02904+K02990+K02993+K02933+K02931+K02871+K02968+K02995	23
ko00061	Fatty acid biosynthesis	0.003	0.005	0.6	0.849808	0.863697	MsG0180004774.01;MsG0780040315.01	K01897+K01963	2
ko00510	N-Glycan biosynthesis	0.003	0.0051	0.59	0.858922	0.863697	NewGene_17587;NewGene_5351	K01230+K00737	2
ko03410	Base excision repair	0.003	0.0053	0.57	0.871647	0.863697	NewGene_12975;NewGene_14407	K02335+K10801	2
ko00450	Selenocompound metabolism	0.0015	0.0031	0.49	0.877399	0.863697	MsG0180002809.01	K00384	1
ko00770	Pantothenate and CoA biosynthesis	0.003	0.0054	0.56	0.879535	0.863697	MsG0080048043.01;NewGene_15566	K02201+K00826	2
ko03018	RNA degradation	0.0105	0.0154	0.68	0.892604	0.863697	MsG0280006498.01;MsG0580027189.01;MsG0580030247.01;MsG0880043189.01;NewGene_11230;NewGene_26395;NewGene_9233	K04043+K04077+K04043+K12614+K04077+K04043+K12581	7
ko00250	Alanine, aspartate and glutamate metabolism	0.006	0.0098	0.61	0.897867	0.863697	MsG0080047999.01;MsG0080048202.01;MsG0580024878.01;MsG0580028450.01	K01953+K00264+K00827+K01953	4
ko00920	Sulfur metabolism	0.0015	0.0034	0.44	0.899839	0.863697	MsG0380014467.01	K00640	1
ko01210	2-Oxocarboxylic acid metabolism	0.009	0.0139	0.65	0.906518	0.863697	MsG0480020329.01;NewGene_14957;NewGene_15440;NewGene_15566;NewGene_16456;NewGene_17441	K01681+K00818+K12153+K00826+K01681+K12153	6
ko00360	Phenylalanine metabolism	0.0165	0.0231	0.71	0.907067	0.863697	MsG0380015960.01;MsG0480021433.01;MsG0480022988.01;MsG0580029693.01;MsG0780036704.01;MsG0780040942.01;MsG0780040943.01;MsG0780040944.01;MsG0880044391.01;MsG0880044413.01;NewGene_6118	K00276+K01426+K01426+K00457+K01426+K10775+K10775+K10775+K00815+K00815+K01426	11
ko00513	Various types of N-glycan biosynthesis	0.0015	0.0035	0.43	0.907621	0.863697	NewGene_17587	K01230	1
ko04141	Protein processing in endoplasmic reticulum	0.0464	0.0575	0.81	0.91308	0.863697	MsG0180000047.01;MsG0180000471.01;MsG0180004652.01;MsG0180004800.01;MsG0280008922.01;MsG0280010496.01;MsG0380015694.01;MsG0380016364.01;MsG0380016599.01;MsG0380016646.01;MsG0380016928.01;MsG0480018213.01;MsG0480019336.01;MsG0480019337.01;MsG0480020026.01;MsG0480023720.01;MsG0480023725.01;MsG0580026487.01;MsG0580026742.01;MsG0680032925.01;MsG0780035970.01;MsG0780037026.01;MsG0780040920.01;MsG07800…	K09487+K13993+K08057+K10661+K10956+K01456+K07953+K09580+K13993+K13993+K08054+K09540+K10666+K10666+K10666+K09490+K09490+K03283+K08057+K04079+K09503+K03283+K09523+K09517+K04079+K14018+K04079+K04374+K01230+K03283+K10601	31
ko00950	Isoquinoline alkaloid biosynthesis	0.006	0.0103	0.58	0.918884	0.863697	MsG0380015960.01;MsG0880044391.01;MsG0880044413.01;NewGene_25449	K00276+K00815+K00815+K21580	4
ko03013	RNA transport	0.021	0.0298	0.7	0.937964	0.863697	MsG0180000068.01;MsG0180000398.01;MsG0380013886.01;MsG0380013893.01;MsG0380013898.01;MsG0380014090.01;MsG0480018100.01;MsG0480018115.01;MsG0680031843.01;MsG0780040964.01;NewGene_11953;NewGene_12712;NewGene_5253;NewGene_8873	K03231+K14291+K18655+K18655+K18655+K18655+K03243+K14314+K03231+K03243+K14298+K00784+K03248+K14300	14
ko00565	Ether lipid metabolism	0.0015	0.0041	0.37	0.938358	0.863697	MsG0880043364.01	K01115	1
ko00945	Stilbenoid, diarylheptanoid and gingerol biosynthesis	0.0015	0.0041	0.36	0.940803	0.863697	MsG0780040185.01	K13065	1
ko00350	Tyrosine metabolism	0.006	0.0111	0.54	0.942428	0.863697	MsG0380015960.01;MsG0580029693.01;MsG0880044391.01;MsG0880044413.01	K00276+K00457+K00815+K00815	4
ko00909	Sesquiterpenoid and triterpenoid biosynthesis	0.003	0.007	0.43	0.950182	0.863697	MsG0480018092.01;MsG0480018093.01	K15813+K15813	2
ko00564	Glycerophospholipid metabolism	0.006	0.0119	0.5	0.959576	0.863697	MsG0380017227.01;MsG0780039854.01;MsG0880043148.01;MsG0880043364.01	K06129+K22389+K13508+K01115	4
ko04070	Phosphatidylinositol signaling system	0.0045	0.0098	0.46	0.962123	0.863697	MsG0480023517.01;MsG0780036291.01;MsG0880047171.01	K18081+K02183+K02183	3
ko00240	Pyrimidine metabolism	0.003	0.0079	0.38	0.970024	0.863697	MsG0380011719.01;MsG0480023414.01	K10807+K10807	2
ko04120	Ubiquitin mediated proteolysis	0.018	0.0288	0.62	0.973047	0.863697	MsG0180002394.01;MsG0380014160.01;MsG0380016801.01;MsG0380016958.01;MsG0480019295.01;MsG0480020428.01;MsG0780037653.01;MsG0780037700.01;MsG0780038277.01;MsG0780041687.01;MsG0880042761.01;NewGene_8236	K08770+K03363+K10260+K04506+K10260+K10260+K03363+K03363+K03363+K08770+K03355+K10601	12
ko03022	Basal transcription factors	0.0015	0.0058	0.26	0.980956	0.863697	MsG0580029936.01	K03131	1
ko00520	Amino sugar and nucleotide sugar metabolism	0.0344	0.0511	0.67	0.985786	0.863697	MsG0180003513.01;MsG0180004133.01;MsG0180005516.01;MsG0280007882.01;MsG0280009741.01;MsG0280010770.01;MsG0380016036.01;MsG0380016399.01;MsG0480021267.01;MsG0480023696.01;MsG0580024333.01;MsG0580026328.01;MsG0580030063.01;MsG0780040061.01;MsG0780040276.01;MsG0780041340.01;MsG0780041354.01;NewGene_18941;NewGene_25235;NewGene_5949;NewGene_6203;NewGene_6741;NewGene_9972	K00844+K00847+K01835+K15920+K00847+K01784+K00975+K12447+K00975+K01784+K01784+K00012+K00975+K16190+K00326+K00770+K15920+K12447+K12447+K00975+K00326+K12447+K12447	23
ko00220	Arginine biosynthesis	0.003	0.0103	0.29	0.993102	0.863697	MsG0780040388.01;NewGene_14957	K13427+K00818	2
ko03040	Spliceosome	0.0269	0.0447	0.6	0.994053	0.863697	MsG0180000621.01;MsG0180000622.01;MsG0180002247.01;MsG0280008709.01;MsG0380014336.01;MsG0380016772.01;MsG0480018414.01;MsG0480023413.01;MsG0580026487.01;MsG0680032167.01;MsG0680032846.01;MsG0780037026.01;MsG0880042927.01;MsG0880047174.01;NewGene_10493;NewGene_1059;NewGene_22583;NewGene_22819	K12855+K12855+K12818+K12897+K12829+K12900+K12854+K12900+K03283+K12900+K12829+K03283+K12741+K12835+K12874+K12829+K03283+K12890	18
ko03030	DNA replication	0.0105	0.0247	0.42	0.997671	0.863697	MsG0080047898.01;MsG0080048106.01;MsG0580026016.01;MsG0880046791.01;NewGene_10275;NewGene_10815;NewGene_12975	K10756+K07466+K07466+K02212+K02209+K07466+K02335	7
ko00330	Arginine and proline metabolism	0.0105	0.0252	0.42	0.998235	0.863697	MsG0480021433.01;MsG0480022988.01;MsG0680031116.01;MsG0780036704.01;MsG0780040388.01;NewGene_2767;NewGene_6118	K01426+K01426+K00318+K01426+K13427+K00819+K01426	7
ko03440	Homologous recombination	0.0135	0.0302	0.45	0.998556	0.863697	MsG0080048106.01;MsG0180000006.01;MsG0180003469.01;MsG0280008946.01;MsG0480018135.01;MsG0580026016.01;MsG0780040771.01;NewGene_10815;NewGene_12975	K07466+K15362+K12173+K10880+K10875+K07466+K10683+K07466+K02335	9
ko00562	Inositol phosphate metabolism	0.0015	0.0099	0.15	0.998845	0.863697	MsG0480023517.01	K18081	1
ko04626	Plant-pathogen interaction	0.0734	0.1073	0.68	0.999014	0.863697	MsG0080048967.01;MsG0080049042.01;MsG0180000047.01;MsG0180000599.01;MsG0180000930.01;MsG0180001053.01;MsG0180001135.01;MsG0180003547.01;MsG0180004978.01;MsG0280006794.01;MsG0280007272.01;MsG0280007369.01;MsG0280007391.01;MsG0280008601.01;MsG0280008779.01;MsG0280009953.01;MsG0280011454.01;MsG0380012101.01;MsG0380014382.01;MsG0380014384.01;MsG0380014781.01;MsG0380014920.01;MsG0380016773.01;MsG04800…	K13426+K16224+K09487+K13416+K13416+K13416+K13457+K05391+K13457+K13433+K13424+K18834+K13424+K18834+K13466+K13430+K13430+K13459+K13457+K13457+K13459+K13424+K13447+K13424+K13424+K13416+K13473+K13434+K13416+K13457+K13424+K13448+K05391+K04079+K15397+K02183+K13430+K13424+K13427+K13412+K13447+K04079+K05391+K04079+K13448+K05391+K05391+K02183+K13416	49
ko00380	Tryptophan metabolism	0.009	0.0249	0.36	0.999334	0.863697	MsG0480021433.01;MsG0480022988.01;MsG0580030162.01;MsG0780036704.01;MsG0780039449.01;NewGene_6118	K01426+K01426+K00626+K01426+K22450+K01426	6
ko03430	Mismatch repair	0.0075	0.0237	0.32	0.999664	0.863697	MsG0080047898.01;MsG0080048106.01;MsG0580026016.01;MsG0680032788.01;NewGene_10815	K10756+K07466+K07466+K07456+K07466	5
ko03008	Ribosome biogenesis in eukaryotes	0.0015	0.0124	0.12	0.9998	0.863697	MsG0380016905.01	K14536	1
ko03420	Nucleotide excision repair	0.0075	0.0258	0.29	0.999891	0.863697	MsG0080047898.01;MsG0080048106.01;MsG0580026016.01;NewGene_10815;NewGene_12975	K10756+K07466+K07466+K07466+K02335	5
ko04144	Endocytosis	0.015	0.049	0.31	1	0.863697	MsG0180000785.01;MsG0180005822.01;MsG0480021208.01;MsG0580025769.01;MsG0580026487.01;MsG0780037026.01;MsG0880043364.01;MsG0880043461.01;NewGene_2174;NewGene_22583	K12472+K07937+K12472+K07904+K03283+K03283+K01115+K18442+K19476+K03283	10

## Sheet: Table S5G
Table S5G The common and specific KEGG pathways of DEGs significantly enriched in Instict at 6 h and 15 h of seed germination under low temperature stress.
ID	Pathway	I20-6 vs I10-6								I20-15 vs I10-15
		GeneRatio	BgRatio	Enrich factor	pvalue	qvalue	Gene ID	kegg ID	Gene number	GeneRatio	BgRatio	Enrich factor	pvalue	qvalue	Gene ID	kegg ID	Gene number
Common KEGG pathways significantly enriched in Instict at 6 h and 15 h of seed germination under low temperature stress
ko00010	Glycolysis / Gluconeogenesis	0.0434	0.0152	2.85	0.000174205	0.00871025	MsG0080048595.01;MsG0080048597.01;MsG0080049027.01;MsG0180002585.01;MsG0180005028.01;MsG0180005735.01;MsG0280006855.01;MsG0380015820.01;MsG0380016463.01;MsG0380017695.01;MsG0480018974.01;MsG0480021327.01;MsG0580024474.01;MsG0680035781.01;NewGene_20814;NewGene_24199	K01568+K01568+K00016+K00850+K00873+K00873+K01568+K00128+K18857+K00850+K00002+K01623+K00002+K00844+K01792+K00850	16	0.0309	0.0152	2.03	1.00602e-11	2.22383e-10	MsG0080048397.01;MsG0080048595.01;MsG0080048597.01;MsG0080049027.01;MsG0180000054.01;MsG0180001068.01;MsG0180001288.01;MsG0180002750.01;MsG0180003513.01;MsG0180005277.01;MsG0180005906.01;MsG0180005980.01;MsG0280006813.01;MsG0280007092.01;MsG0280007419.01;MsG0280007873.01;MsG0280008417.01;MsG0280008498.01;MsG0280008554.01;MsG0280009238.01;MsG0280009241.01;MsG0280009526.01;MsG0280009540.01;MsG02800…	K00382+K01568+K01568+K00016+K00844+K00128+K00895+K00121+K00844+K00627+K01623+K00627+K01568+K00895+K00895+K00382+K14085+K01913+K01913+K01895+K01689+K00134+K00927+K00927+K01803+K01834+K00895+K03103+K00162+K00134+K00128+K18857+K18857+K18857+K01834+K00850+K01568+K00002+K01623+K01623+K01792+K03841+K01895+K01834+K00121+K01835+K00844+K01792+K00002+K00002+K01792+K00161+K01810+K00927+K00121+K01689+K00873+…	87
ko00513	Various types of N-glycan biosynthesis	0.0163	0.0035	4.66	0.00176166	0.058722	MsG0280007035.01;MsG0280007048.01;MsG0280010057.01;MsG0280011402.01;MsG0780041292.01;NewGene_20548	K23741+K23741+K03846+K07441+K03845+K03845	6	0.0075	0.0035	2.14	0.000334934	0.00134615	MsG0180003813.01;MsG0180005195.01;MsG0180005664.01;MsG0180006094.01;MsG0180006182.01;MsG0180006183.01;MsG0280009412.01;MsG0280010022.01;MsG0280010057.01;MsG0380014365.01;MsG0380017967.01;MsG0380018075.01;MsG0480018196.01;MsG0480018251.01;MsG0480021225.01;MsG0580025446.01;MsG0680034906.01;MsG0780036880.01;MsG0780036923.01;MsG0880047432.01;NewGene_17587	K12667+K12666+K12669+K07151+K12373+K12373+K12373+K03846+K03846+K03714+K12666+K00726+K03844+K01230+K12670+K12668+K07151+K03844+K12373+K01230+K01230	21
ko00510	N-Glycan biosynthesis	0.019	0.0051	3.73	0.00272855	0.0682138	MsG0280007035.01;MsG0280007048.01;MsG0280010057.01;MsG0280011402.01;MsG0480023247.01;MsG0780041292.01;NewGene_20548	K23741+K23741+K03846+K07441+K00737+K03845+K03845	7	0.0096	0.0051	1.89	0.00053684	0.00197783	MsG0080047874.01;MsG0180002678.01;MsG0180002715.01;MsG0180003813.01;MsG0180005195.01;MsG0180005664.01;MsG0180006094.01;MsG0280006753.01;MsG0280010022.01;MsG0280010057.01;MsG0280010944.01;MsG0380017967.01;MsG0380018075.01;MsG0480018196.01;MsG0480018251.01;MsG0480021225.01;MsG0480021355.01;MsG0480022946.01;MsG0480022952.01;MsG0580025446.01;MsG0680034906.01;MsG0780036880.01;MsG0780037453.01;MsG08800…	K12345+K01001+K01001+K12667+K12666+K12669+K07151+K09658+K03846+K03846+K00902+K12666+K00726+K03844+K01230+K12670+K12345+K01228+K01228+K12668+K07151+K03844+K00737+K01001+K00737+K01230+K01230	27
ko00561	Glycerolipid metabolism	0.0325	0.0138	2.35	0.00544185	0.0749679	MsG0180004855.01;MsG0380015820.01;MsG0380017671.01;MsG0480018974.01;MsG0480023238.01;MsG0580024474.01;MsG0680034677.01;MsG0780039439.01;MsG0780041187.01;MsG0880047266.01;MsG0880047267.01;MsG0880047519.01	K01054+K00128+K01054+K00002+K07407+K00002+K01054+K07407+K09480+K22849+K22849+K00901	12	0.0195	0.0138	1.41	0.00413746	0.0101622	MsG0080048214.01;MsG0080048430.01;MsG0180000038.01;MsG0180000247.01;MsG0180001068.01;MsG0180004223.01;MsG0180004349.01;MsG0180004351.01;MsG0180005915.01;MsG0180005916.01;MsG0280006333.01;MsG0280006961.01;MsG0280006968.01;MsG0280008145.01;MsG0280008417.01;MsG0280009434.01;MsG0280010660.01;MsG0280011060.01;MsG0380011496.01;MsG0380014183.01;MsG0380016359.01;MsG0480018606.01;MsG0480018607.01;MsG04800…	K01054+K15728+K00679+K15728+K00128+K07407+K07407+K07407+K18693+K18693+K00655+K00679+K00679+K13506+K14085+K01054+K00901+K13523+K00679+K00679+K00128+K06119+K13508+K00002+K00679+K13513+K00679+K07407+K21362+K07407+K00002+K00002+K00655+K00679+K00901+K07407+K07407+K06118+K06118+K13523+K09480+K00679+K13508+K00002+K00128+K13519+K00901+K00901+K00679+K21362+K00679+K00901+K15918+K00679+K13506	55
ko00230	Purine metabolism	0.0325	0.014	2.33	0.00581418	0.0749679	MsG0180002066.01;MsG0180002218.01;MsG0180005028.01;MsG0180005735.01;MsG0480022617.01;MsG0480023648.01;MsG0580025203.01;MsG0580029137.01;MsG0780040027.01;MsG0880042743.01;NewGene_13886;NewGene_24967	K00365+K10808+K00873+K00873+K00951+K01951+K06928+K01756+K14641+K00951+K13811+K01510	12	0.0224	0.014	1.6	5.94591e-05	0.000309261	MsG0180000352.01;MsG0180001990.01;MsG0180002066.01;MsG0180002218.01;MsG0180003540.01;MsG0180003629.01;MsG0180004107.01;MsG0180004472.01;MsG0180004865.01;MsG0280006695.01;MsG0280007219.01;MsG0280008103.01;MsG0380011719.01;MsG0380014683.01;MsG0380015082.01;MsG0380015748.01;MsG0380016207.01;MsG0380016208.01;MsG0380017207.01;MsG0380017404.01;MsG0380018035.01;MsG0480019896.01;MsG0480020848.01;MsG04800…	K00939+K01519+K00365+K10808+K00856+K00939+K18151+K11808+K19964+K01466+K01488+K02083+K10807+K00601+K01522+K01517+K01427+K01427+K00759+K00759+K00764+K01923+K00856+K00951+K10807+K00940+K00940+K01835+K03787+K01756+K00602+K00873+K14641+K14641+K00873+K10808+K14641+K14641+K00088+K00942+K01939+K00948+K13484+K13484+K00951+K10808+K14977+K00940+K01081+K01081+K01768+K01768+K13484+K19964+K13811+K01768+K00873+…	63
ko00052	Galactose metabolism	0.0352	0.016	2.21	0.00655066	0.0749679	MsG0180002585.01;MsG0180004677.01;MsG0180004679.01;MsG0180004680.01;MsG0380016873.01;MsG0380017695.01;MsG0480023238.01;MsG0680035781.01;MsG0780039439.01;MsG0780041220.01;MsG0880046308.01;NewGene_24199;NewGene_24593	K00850+K18819+K18819+K18819+K12309+K00850+K07407+K00844+K07407+K06611+K06617+K00850+K12447	13	0.0231	0.016	1.45	0.0010331	0.00351339	MsG0080049127.01;MsG0180000054.01;MsG0180000115.01;MsG0180003513.01;MsG0180004223.01;MsG0180004349.01;MsG0180004351.01;MsG0180004677.01;MsG0180004679.01;MsG0180004680.01;MsG0280007755.01;MsG0280010770.01;MsG0280010899.01;MsG0280011167.01;MsG0280011204.01;MsG0280011205.01;MsG0280011215.01;MsG0380015739.01;MsG0380015777.01;MsG0380016399.01;MsG0380016400.01;MsG0380016873.01;MsG0380017695.01;MsG03800…	K06617+K00844+K12309+K00844+K07407+K07407+K07407+K18819+K18819+K18819+K01187+K01784+K12309+K12309+K12309+K12309+K12309+K06617+K06617+K12447+K12447+K12309+K00850+K00963+K07407+K01835+K07407+K00844+K01784+K01784+K00963+K01193+K06617+K06617+K01785+K12309+K01785+K07407+K00844+K07407+K06611+K06611+K18819+K18819+K12309+K01193+K01193+K01190+K01190+K12309+K12309+K06617+K01785+K06617+K12447+K12447+K12447+…	65
ko00710	Carbon fixation in photosynthetic organisms	0.0217	0.0075	2.89	0.00673161	0.0749679	MsG0280007800.01;MsG0280010143.01;MsG0280010144.01;MsG0480021327.01;MsG0780040121.01;MsG0880042834.01;MsG0880046461.01;NewGene_25632	K01807+K01601+K01601+K01623+K05298+K00814+K00026+K01595	8	0.0202	0.0075	2.7	7.54881e-14	3.33737e-12	MsG0180001784.01;MsG0180004146.01;MsG0180004257.01;MsG0180004987.01;MsG0180005117.01;MsG0180005856.01;MsG0180005906.01;MsG0180006212.01;MsG0280007800.01;MsG0280009526.01;MsG0280009540.01;MsG0280009541.01;MsG0280010021.01;MsG0280010056.01;MsG0280010143.01;MsG0280010144.01;MsG0280010854.01;MsG0280011028.01;MsG0380014024.01;MsG0380016221.01;MsG0380017686.01;MsG0380017962.01;MsG0480021327.01;MsG04800…	K00025+K00025+K00025+K00051+K01595+K01807+K01623+K00615+K01807+K00134+K00927+K00927+K01595+K01595+K01601+K01601+K01595+K01803+K01601+K00134+K00029+K05298+K01623+K01623+K01595+K14455+K00026+K03841+K00026+K00026+K00855+K00927+K00927+K03841+K03841+K03841+K00028+K05298+K01803+K01623+K01623+K00025+K00028+K00026+K01595+K00134+K01783+K01006+K01006+K01006+K01602+K01601+K00028+K00029+K01595+K01595+K00134	57
ko00620	Pyruvate metabolism	0.0271	0.0108	2.52	0.00674711	0.0749679	MsG0080049027.01;MsG0180005028.01;MsG0180005735.01;MsG0280007255.01;MsG0380014053.01;MsG0380015163.01;MsG0380015820.01;MsG0880046461.01;MsG0880047656.01;NewGene_25632	K00016+K00873+K00873+K01759+K01963+K18881+K00128+K00026+K01759+K01595	10	0.0227	0.0108	2.11	9.37377e-10	1.3814e-08	MsG0080048397.01;MsG0080048636.01;MsG0080049027.01;MsG0180001068.01;MsG0180001784.01;MsG0180004146.01;MsG0180004257.01;MsG0180004987.01;MsG0180005117.01;MsG0180005277.01;MsG0180005980.01;MsG0280007255.01;MsG0280007873.01;MsG0280008417.01;MsG0280008498.01;MsG0280008554.01;MsG0280009238.01;MsG0280010021.01;MsG0280010056.01;MsG0280010854.01;MsG0380015163.01;MsG0380015750.01;MsG0380016359.01;MsG03800…	K00382+K01638+K00016+K00128+K00025+K00025+K00025+K00051+K01595+K00627+K00627+K01759+K00382+K14085+K01913+K01913+K01895+K01595+K01595+K01595+K18881+K00162+K00128+K01759+K00029+K01759+K01069+K01595+K00026+K01895+K01961+K01759+K00026+K00026+K00161+K00626+K00873+K02160+K00873+K00162+K01962+K00028+K02160+K00025+K00028+K01638+K00026+K01595+K00128+K01006+K01006+K01006+K00382+K01759+K00627+K02160+K00028+…	64
ko01200	Carbon metabolism	0.0542	0.0302	1.8	0.00861793	0.0783449	MsG0180002585.01;MsG0180004518.01;MsG0180005028.01;MsG0180005735.01;MsG0280007800.01;MsG0280010143.01;MsG0280010144.01;MsG0380013473.01;MsG0380014053.01;MsG0380015620.01;MsG0380017695.01;MsG0480021327.01;MsG0680035781.01;MsG0780035967.01;MsG0780040121.01;MsG0880042834.01;MsG0880045555.01;MsG0880046461.01;NewGene_24199;NewGene_25632	K00850+K01738+K00873+K00873+K01807+K01601+K01601+K00830+K01963+K00600+K00850+K01623+K00844+K01637+K05298+K00814+K00030+K00026+K00850+K01595	20	0.0625	0.0302	2.07	1.78229e-23	1.57592e-21	MsG0080048397.01;MsG0080048636.01;MsG0080048880.01;MsG0180000054.01;MsG0180000417.01;MsG0180000983.01;MsG0180000984.01;MsG0180001784.01;MsG0180002750.01;MsG0180003513.01;MsG0180003541.01;MsG0180004146.01;MsG0180004257.01;MsG0180004516.01;MsG0180004518.01;MsG0180004987.01;MsG0180005117.01;MsG0180005277.01;MsG0180005856.01;MsG0180005906.01;MsG0180005980.01;MsG0180006042.01;MsG0180006149.01;MsG01800…	K00382+K01638+K01637+K00844+K00281+K01057+K01057+K00025+K00121+K00844+K00030+K00025+K00025+K01738+K01738+K00051+K01595+K00627+K01807+K01623+K00627+K15893+K00164+K00615+K00658+K23146+K01807+K00382+K01913+K01913+K01895+K01689+K00134+K00927+K00927+K11517+K01595+K01595+K01601+K01601+K01681+K01595+K01803+K18121+K18121+K15919+K01834+K00058+K00058+K01079+K00830+K00830+K01601+K00640+K15919+K00162+K00134+…	176
ko00196	Photosynthesis - antenna proteins	0.0081	0.0012	6.55	0.0102357	0.0852973	MsG0380017141.01;MsG0580030197.01;MsG0880042858.01	K08911+K08909+K08908	3	0.0025	0.0012	2	0.0475986	0.0841744	MsG0180000003.01;MsG0280008430.01;MsG0380013114.01;MsG0480018628.01;MsG0480022765.01;MsG0680034229.01;NewGene_4576	K14172+K08908+K08910+K08915+K08912+K08916+K08915	7
ko00051	Fructose and mannose metabolism	0.0217	0.0085	2.55	0.0137827	0.10602	MsG0180002585.01;MsG0280011110.01;MsG0380017695.01;MsG0480021327.01;MsG0680033932.01;MsG0680035781.01;MsG0880047509.01;NewGene_24199	K00850+K00847+K00850+K01623+K00847+K00844+K01805+K00850	8	0.0128	0.0085	1.5	0.00666124	0.0151024	MsG0180000054.01;MsG0180001288.01;MsG0180002140.01;MsG0180002586.01;MsG0180003513.01;MsG0180003808.01;MsG0180005906.01;MsG0280007092.01;MsG0280007419.01;MsG0280011028.01;MsG0380014388.01;MsG0380015370.01;MsG0380015844.01;MsG0380017695.01;MsG0480021043.01;MsG0480021150.01;MsG0480021327.01;MsG0480021331.01;MsG0480022622.01;MsG0580024323.01;MsG0580024997.01;MsG0580026720.01;MsG0580028461.01;MsG05800…	K00844+K00895+K01805+K01805+K00844+K00847+K01623+K00895+K00895+K01803+K00895+K00966+K00966+K00850+K00847+K00847+K01623+K01623+K03841+K00844+K19355+K00847+K01103+K00847+K00966+K03841+K03841+K00844+K03841+K17497+K01803+K01623+K01623+K01805+K01805+K01103	36
ko00514	Other types of O-glycan biosynthesis	0.0081	0.0015	5.5	0.0166024	0.118588	MsG0680031409.01;MsG0780037821.01;MsG0880045478.01	K20781+K20781+K20784	3	0.0039	0.0015	2.64	0.00121278	0.00382982	MsG0380017551.01;MsG0480021226.01;MsG0580025273.01;MsG0580029615.01;MsG0680031409.01;MsG0680031410.01;MsG0880043669.01;MsG0880043692.01;MsG0880043693.01;MsG0880045478.01;MsG0880046207.01	K20781+K20783+K20784+K20782+K20781+K20781+K20782+K20782+K20782+K20784+K20783	11
ko04070	Phosphatidylinositol signaling system	0.0217	0.0098	2.21	0.0294283	0.183927	MsG0180000320.01;MsG0380015382.01;MsG0380015471.01;MsG0480023460.01;MsG0580025807.01;MsG0780036291.01;MsG0880042830.01;MsG0880047519.01	K05857+K05857+K05857+K19801+K00914+K02183+K00921+K00901	8	0.0142	0.0098	1.45	0.00852527	0.0183857	MsG0180000126.01;MsG0180000189.01;MsG0180003472.01;MsG0180004182.01;MsG0180004385.01;MsG0180005312.01;MsG0280010660.01;MsG0380016510.01;MsG0380017792.01;MsG0380017983.01;MsG0380017984.01;MsG0380018010.01;MsG0480022947.01;MsG0480023517.01;MsG0580024076.01;MsG0580024789.01;MsG0580025278.01;MsG0580025365.01;MsG0580028432.01;MsG0580029198.01;MsG0580029327.01;MsG0580029548.01;MsG0680031536.01;MsG06800…	K10572+K01099+K00889+K18081+K01099+K18081+K00901+K18081+K10572+K00888+K00888+K18649+K00889+K18081+K00913+K01110+K02183+K02183+K05857+K05857+K05857+K02183+K02183+K02183+K00901+K02183+K10572+K18081+K01092+K00915+K00915+K00913+K00901+K00901+K02183+K02183+K10047+K21797+K21797+K00901	40
Specific KEGG pathways significantly enriched in Instict at 6 h of seed germination under low temperature stress
ko04712	Circadian rhythm - plant	0.019	0.0087	2.18	0.0424604	0.249767	MsG0080047933.01;MsG0380016661.01;MsG0480023945.01;MsG0580028891.01;MsG0780036290.01;MsG0780041807.01;MsG0880043056.01	K12130+K12130+K12116+K12133+K16222+K12130+K16240	7
ko00195	Photosynthesis	0.0542	0.0111	4.88	5.56282e-09	5.56282e-07	MsG0280007699.01;MsG0280010704.01;MsG0280011301.01;MsG0380013928.01;MsG0380013938.01;MsG0380013940.01;MsG0380013942.01;MsG0380013953.01;MsG0380013956.01;MsG0380013957.01;MsG0380013971.01;MsG0380013975.01;MsG0380013977.01;MsG0380014006.01;MsG0380014029.01;MsG0380014035.01;MsG0580027677.01;MsG0780040316.01;MsG0880044440.01;MsG0880045778.01	K02641+K08902+K02695+K02703+K02635+K02707+K02112+K02705+K02690+K02689+K02689+K02704+K02689+K02705+K02703+K02111+K02704+K02111+K02634+K02716	20
ko03020	RNA polymerase	0.0298	0.0128	2.33	0.00801155	0.0783449	MsG0380013936.01;MsG0380013937.01;MsG0380013959.01;MsG0380013961.01;MsG0380013981.01;MsG0380014027.01;MsG0380014046.01;MsG0380014054.01;MsG0880042092.01;MsG0880042411.01;NewGene_23782	K03043+K03043+K03046+K03043+K03046+K03046+K03043+K03043+K03013+K03013+K03006	11
ko00250	Alanine, aspartate and glutamate metabolism	0.0217	0.0098	2.21	0.0294283	0.183927	MsG0080047999.01;MsG0180000295.01;MsG0180000296.01;MsG0280009510.01;MsG0380013473.01;MsG0380014802.01;MsG0580029137.01;MsG0880042834.01	K01953+K13051+K13051+K17761+K00830+K01953+K01756+K00814	8
Specific KEGG pathways significantly enriched in Instict at 15 h of seed germination under low temperature stress
ko01212	Fatty acid metabolism									0.0192	0.0072	2.66	6.8074e-13	2.00639e-11	MsG0080047990.01;MsG0080048899.01;MsG0180001014.01;MsG0180001034.01;MsG0180001085.01;MsG0180001973.01;MsG0180001977.01;MsG0180004575.01;MsG0180005565.01;MsG0180005634.01;MsG0180005903.01;MsG0280010961.01;MsG0280011475.01;MsG0380014907.01;MsG0380016151.01;MsG0380016216.01;MsG0380016239.01;MsG0380016352.01;MsG0480018200.01;MsG0480020786.01;MsG0480020842.01;MsG0480021510.01;MsG0480021511.01;MsG04800…	K00059+K00059+K03921+K03921+K01897+K07513+K07513+K00059+K09458+K01897+K10781+K07512+K00648+K00645+K01897+K00059+K10251+K01897+K00648+K00059+K10703+K00208+K00208+K00208+K00208+K00208+K00232+K00232+K02372+K09458+K01897+K01961+K01897+K01897+K00232+K01074+K10781+K10258+K00626+K02160+K01074+K00208+K01962+K02160+K10256+K01897+K10703+K10781+K10527+K01692+K09458+K00059+K02160+K09458	54
ko00061	Fatty acid biosynthesis									0.0142	0.005	2.86	4.00857e-11	7.08884e-10	MsG0080047990.01;MsG0080048899.01;MsG0180001014.01;MsG0180001034.01;MsG0180001085.01;MsG0180004575.01;MsG0180005565.01;MsG0180005634.01;MsG0180005903.01;MsG0280010961.01;MsG0280011475.01;MsG0380014907.01;MsG0380016151.01;MsG0380016216.01;MsG0380016352.01;MsG0480018200.01;MsG0480020786.01;MsG0480021510.01;MsG0480021511.01;MsG0480021527.01;MsG0480021528.01;MsG0480021719.01;MsG0480022674.01;MsG04800…	K00059+K00059+K03921+K03921+K01897+K00059+K09458+K01897+K10781+K07512+K00648+K00645+K01897+K00059+K01897+K00648+K00059+K00208+K00208+K00208+K00208+K00208+K02372+K09458+K01897+K01961+K01897+K01897+K10781+K02160+K00208+K10782+K01962+K02160+K01897+K10781+K09458+K00059+K02160+K09458	40
ko01230	Biosynthesis of amino acids									0.0494	0.031	1.59	4.49652e-09	5.67982e-08	MsG0080047999.01;MsG0180000576.01;MsG0180000600.01;MsG0180001576.01;MsG0180002486.01;MsG0180002487.01;MsG0180003497.01;MsG0180003541.01;MsG0180003564.01;MsG0180003566.01;MsG0180003676.01;MsG0180004516.01;MsG0180004518.01;MsG0180005239.01;MsG0180005613.01;MsG0180005856.01;MsG0180005906.01;MsG0180006101.01;MsG0180006212.01;MsG0280006328.01;MsG0280006793.01;MsG0280007136.01;MsG0280007307.01;MsG02800…	K01953+K00811+K00145+K14677+K01586+K01586+K00789+K00030+K01760+K01760+K00620+K01738+K01738+K01736+K01693+K01807+K01623+K01657+K00615+K00765+K01814+K01915+K01620+K01620+K14152+K01807+K01689+K00134+K00927+K00927+K01681+K01687+K00053+K01803+K00215+K01834+K00052+K00058+K00058+K01079+K00640+K01953+K15227+K00003+K00549+K12524+K00134+K01953+K01755+K01834+K00850+K00611+K18649+K00058+K00800+K01476+K01476+…	139
ko00860	Porphyrin and chlorophyll metabolism									0.0131	0.0051	2.58	7.22882e-09	7.98974e-08	MsG0080048059.01;MsG0080049004.01;MsG0180001072.01;MsG0180001700.01;MsG0180004747.01;MsG0280006805.01;MsG0280010016.01;MsG0380012513.01;MsG0380016367.01;MsG0380016424.01;MsG0380016704.01;MsG0380016896.01;MsG0380017727.01;MsG0380017728.01;MsG0380018058.01;MsG0480018088.01;MsG0480018907.01;MsG0480020704.01;MsG0480021803.01;MsG0480022592.01;MsG0480023054.01;MsG0480023056.01;MsG0480023531.01;MsG04800…	K03403+K19073+K13600+K08099+K00231+K03405+K01599+K02303+K01698+K22013+K13544+K01772+K02492+K02492+K01845+K01845+K01772+K13071+K01749+K02492+K13071+K13071+K01772+K03428+K03404+K22013+K13545+K02259+K08101+K00228+K02303+K04035+K13606+K10960+K04040+K01845+K01772	37
ko00630	Glyoxylate and dicarboxylate metabolism									0.022	0.0115	1.91	1.27017e-07	1.24789e-06	MsG0080048397.01;MsG0080048636.01;MsG0080048880.01;MsG0180000417.01;MsG0180001784.01;MsG0180004146.01;MsG0180004257.01;MsG0180006042.01;MsG0280007136.01;MsG0280007873.01;MsG0280008498.01;MsG0280008554.01;MsG0280009238.01;MsG0280009776.01;MsG0280010143.01;MsG0280010144.01;MsG0280010604.01;MsG0280011162.01;MsG0280011200.01;MsG0280011303.01;MsG0380013472.01;MsG0380013473.01;MsG0380014024.01;MsG03800…	K00382+K01638+K01637+K00281+K00025+K00025+K00025+K15893+K01915+K00382+K01913+K01913+K01895+K11517+K01601+K01601+K01681+K18121+K18121+K15919+K00830+K00830+K01601+K22133+K15919+K03781+K00281+K01637+K01681+K02437+K00026+K01895+K15919+K15919+K02437+K00026+K00026+K01681+K00600+K00600+K00600+K00626+K01915+K01637+K01637+K01433+K01433+K15919+K00025+K18121+K01638+K00026+K01455+K00382+K01602+K00605+K00830+…	62
ko00270	Cysteine and methionine metabolism									0.0259	0.0145	1.79	1.9297e-07	1.70626e-06	MsG0080049027.01;MsG0180000576.01;MsG0180001784.01;MsG0180003497.01;MsG0180003564.01;MsG0180003566.01;MsG0180004008.01;MsG0180004146.01;MsG0180004244.01;MsG0180004252.01;MsG0180004257.01;MsG0180004369.01;MsG0180004516.01;MsG0180004518.01;MsG0180005799.01;MsG0280007427.01;MsG0280009565.01;MsG0280009566.01;MsG0280010191.01;MsG0280010773.01;MsG0380011516.01;MsG0380011518.01;MsG0380014467.01;MsG03800…	K00016+K00811+K00025+K00789+K01760+K01760+K17398+K00025+K01761+K00899+K00025+K01761+K01738+K01738+K00899+K05933+K01011+K01011+K16054+K00815+K00058+K00058+K00640+K23977+K00003+K00549+K01251+K12524+K05396+K05933+K00058+K00558+K00640+K14455+K01738+K01738+K00026+K12524+K12524+K01919+K00026+K00026+K00826+K00558+K00640+K00640+K00928+K00558+K05933+K01611+K01611+K01611+K00549+K00549+K00549+K22846+K00789+…	73
ko00780	Biotin metabolism									0.0064	0.002	3.28	7.48893e-07	6.01981e-06	MsG0080047990.01;MsG0080048899.01;MsG0180004575.01;MsG0180005565.01;MsG0380016216.01;MsG0480020786.01;MsG0480021510.01;MsG0480021511.01;MsG0480021527.01;MsG0480021528.01;MsG0480021719.01;MsG0480021812.01;MsG0480022674.01;MsG0480022783.01;MsG0780038393.01;MsG0880047322.01;MsG0880047626.01;NewGene_482	K00059+K00059+K00059+K09458+K00059+K00059+K00208+K00208+K00208+K00208+K00208+K01012+K02372+K09458+K00208+K09458+K00059+K09458	18
ko04145	Phagosome									0.016	0.0079	2.02	1.22582e-06	8.97155e-06	MsG0180002042.01;MsG0180004652.01;MsG0180005435.01;MsG0180005741.01;MsG0180006064.01;MsG0280007898.01;MsG0280008922.01;MsG0380016928.01;MsG0380017708.01;MsG0380017858.01;MsG0480018109.01;MsG0480018479.01;MsG0480018767.01;MsG0480019275.01;MsG0480020853.01;MsG0480020854.01;MsG0480022744.01;MsG0480022849.01;MsG0480023064.01;MsG0480023093.01;MsG0480023543.01;MsG0480023639.01;MsG0480023663.01;MsG05800…	K07374+K08057+K07375+K07374+K02147+K10956+K10956+K08054+K07374+K07375+K02145+K07897+K07375+K09481+K02154+K02154+K07375+K02151+K07374+K09481+K08054+K07375+K02150+K02150+K02150+K08057+K07342+K02146+K08057+K02147+K02148+K02148+K07375+K07375+K02152+K08517+K10956+K02155+K10956+K02144+K02144+K07342+K02152+K04392+K10956	45
ko00260	Glycine, serine and threonine metabolism									0.0174	0.0089	1.95	1.31903e-06	8.97155e-06	MsG0080048397.01;MsG0180000417.01;MsG0180005623.01;MsG0180006042.01;MsG0280007307.01;MsG0280007311.01;MsG0280007873.01;MsG0280008417.01;MsG0280011303.01;MsG0280011326.01;MsG0380011516.01;MsG0380011518.01;MsG0380012568.01;MsG0380013472.01;MsG0380013473.01;MsG0380015363.01;MsG0380015843.01;MsG0380015875.01;MsG0380015960.01;MsG0380016152.01;MsG0380017588.01;MsG0480018128.01;MsG0480019780.01;MsG04800…	K00382+K00281+K00276+K15893+K01620+K01620+K00382+K14085+K15919+K01834+K00058+K00058+K01079+K00830+K00830+K15919+K00130+K00003+K00276+K12524+K01834+K00058+K00281+K02437+K12524+K12524+K01834+K15919+K15919+K02437+K00600+K00600+K00600+K00872+K00928+K15919+K01695+K00276+K00276+K00130+K00276+K00276+K00382+K00605+K00830+K00830+K00827+K15918+K00600	49
ko00640	Propanoate metabolism									0.0089	0.0035	2.5	3.93627e-06	2.48607e-05	MsG0080048397.01;MsG0080049027.01;MsG0280007712.01;MsG0280007873.01;MsG0280009238.01;MsG0380016843.01;MsG0480018982.01;MsG0480021940.01;MsG0480022258.01;MsG0480022610.01;MsG0480023072.01;MsG0480023743.01;MsG0480023865.01;MsG0580024543.01;MsG0580030162.01;MsG0680030950.01;MsG0780039155.01;MsG0780039842.01;MsG0780041478.01;MsG0880042065.01;MsG0880047064.01;MsG0880047146.01;MsG0880047170.01;NewGene_…	K00382+K00016+K23146+K00382+K01895+K00166+K00167+K00232+K00232+K00140+K01895+K01961+K05605+K00232+K00626+K02160+K01962+K02160+K05605+K05605+K09699+K00382+K01692+K02160+K00166	25
ko04146	Peroxisome									0.0185	0.0104	1.77	1.36761e-05	8.06169e-05	MsG0180001085.01;MsG0180001973.01;MsG0180001977.01;MsG0180004610.01;MsG0180005182.01;MsG0180005634.01;MsG0280009776.01;MsG0280010503.01;MsG0380013368.01;MsG0380013472.01;MsG0380013473.01;MsG0380015868.01;MsG0380016151.01;MsG0380016352.01;MsG0380017935.01;MsG0480020560.01;MsG0480020568.01;MsG0480020569.01;MsG0480020691.01;MsG0480020705.01;MsG0480021940.01;MsG0480022161.01;MsG0480022258.01;MsG04800…	K01897+K07513+K07513+K08726+K13343+K01897+K11517+K13356+K01640+K00830+K00830+K04564+K01897+K01897+K03781+K13356+K13356+K13356+K04565+K04565+K00232+K13342+K00232+K08726+K08726+K01897+K01897+K01897+K00232+K13354+K13354+K13354+K12261+K13342+K04565+K13348+K13347+K08726+K01897+K08726+K08726+K08726+K08726+K00869+K08726+K13335+K13346+K00830+K00031+K00830+K08726+K17879	52
ko00280	Valine, leucine and isoleucine degradation									0.0128	0.0064	2	1.65524e-05	9.1474e-05	MsG0080048397.01;MsG0080048885.01;MsG0080048886.01;MsG0180001068.01;MsG0180001973.01;MsG0180001977.01;MsG0280007712.01;MsG0280007873.01;MsG0280008417.01;MsG0380013368.01;MsG0380014879.01;MsG0380016359.01;MsG0380016843.01;MsG0480018982.01;MsG0480020827.01;MsG0480022610.01;MsG0480023865.01;MsG0580024431.01;MsG0580024706.01;MsG0580027875.01;MsG0580030162.01;MsG0680030469.01;MsG0680030478.01;MsG06800…	K00382+K01969+K01969+K00128+K07513+K07513+K23146+K00382+K14085+K01640+K01968+K00128+K00166+K00167+K00253+K00140+K05605+K01641+K00826+K00020+K00626+K01968+K01968+K00020+K05605+K05605+K00128+K05607+K01968+K09699+K00382+K01692+K00826+K00827+K01968+K00166	36
ko00906	Carotenoid biosynthesis									0.0099	0.0048	2.08	6.72534e-05	0.000330368	MsG0180001539.01;MsG0180004782.01;MsG0280009781.01;MsG0280010528.01;MsG0380013530.01;MsG0380016166.01;MsG0380016167.01;MsG0380016172.01;MsG0380016768.01;MsG0580024822.01;MsG0580024823.01;MsG0580025259.01;MsG0580028853.01;MsG0580029490.01;MsG0580029492.01;MsG0580029673.01;MsG0680031463.01;MsG0680031468.01;MsG0680031469.01;MsG0680032953.01;MsG0780039795.01;MsG0780040060.01;MsG0780041253.01;MsG07800…	K09843+K17911+K09840+K14593+K02291+K02293+K02293+K15744+K09838+K09838+K09838+K09840+K02291+K09842+K09842+K02291+K09841+K09841+K09841+K15746+K15747+K09841+K09841+K09841+K15747+K15747+K09838+K06444	28
ko00020	Citrate cycle (TCA cycle)									0.0103	0.0054	1.91	0.000256372	0.00119309	MsG0080048397.01;MsG0180001784.01;MsG0180003541.01;MsG0180004146.01;MsG0180004257.01;MsG0180005277.01;MsG0180005980.01;MsG0180006149.01;MsG0280006347.01;MsG0280007851.01;MsG0280007873.01;MsG0280009442.01;MsG0280010604.01;MsG0380015750.01;MsG0480020327.01;MsG0480020329.01;MsG0480022584.01;MsG0580024698.01;MsG0580024699.01;MsG0580024956.01;MsG0580025144.01;MsG0580025903.01;MsG0780035919.01;MsG08800…	K00382+K00025+K00030+K00025+K00025+K00627+K00627+K00164+K00658+K01648+K00382+K01648+K01681+K00162+K00236+K01681+K00026+K00026+K00026+K00234+K01681+K00161+K00162+K00025+K00026+K00030+K00382+K00627+K00031	29
ko00410	beta-Alanine metabolism									0.0092	0.0047	1.98	0.00029713	0.00128884	MsG0180001068.01;MsG0180005623.01;MsG0280007712.01;MsG0280008417.01;MsG0380012859.01;MsG0380015175.01;MsG0380015960.01;MsG0380016359.01;MsG0480021940.01;MsG0480022258.01;MsG0480022610.01;MsG0480022625.01;MsG0480023865.01;MsG0580024543.01;MsG0580029601.01;MsG0580029602.01;MsG0680034766.01;MsG0680034767.01;MsG0780041478.01;MsG0880042065.01;MsG0880045668.01;MsG0880046299.01;MsG0880046300.01;MsG08800…	K00128+K00276+K23146+K14085+K13366+K17839+K00276+K00128+K00232+K00232+K00140+K01431+K05605+K00232+K01464+K01464+K01580+K01580+K05605+K05605+K00128+K00276+K00276+K00276+K00276+K01692	26
ko00564	Glycerophospholipid metabolism									0.0188	0.0119	1.58	0.000306099	0.00128884	MsG0080048430.01;MsG0180000175.01;MsG0180000247.01;MsG0180005354.01;MsG0180005915.01;MsG0180005916.01;MsG0280006333.01;MsG0280007073.01;MsG0280007940.01;MsG0280008145.01;MsG0280009146.01;MsG0280010660.01;MsG0280011060.01;MsG0280011399.01;MsG0380012063.01;MsG0380013299.01;MsG0380014756.01;MsG0380014765.01;MsG0380015748.01;MsG0380016021.01;MsG0380016962.01;MsG0380017227.01;MsG0380017421.01;MsG03800…	K15728+K13510+K15728+K14156+K18693+K18693+K00655+K16818+K01115+K13506+K06130+K00901+K13523+K01115+K14156+K01114+K01114+K01114+K01517+K00968+K01114+K06129+K01115+K01115+K06130+K00550+K01115+K13508+K00006+K13513+K16818+K00006+K00655+K01126+K01126+K00993+K00993+K00006+K00901+K01047+K22389+K13523+K13511+K13508+K13519+K00901+K00901+K01126+K00993+K00993+K00901+K13506+K13510	53
ko00600	Sphingolipid metabolism									0.0124	0.007	1.77	0.000361249	0.00138879	MsG0180000115.01;MsG0180004004.01;MsG0180004005.01;MsG0180004223.01;MsG0180004349.01;MsG0180004351.01;MsG0280006618.01;MsG0280007443.01;MsG0280010899.01;MsG0280011167.01;MsG0280011204.01;MsG0280011205.01;MsG0280011215.01;MsG0380011660.01;MsG0380016873.01;MsG0380016982.01;MsG0480023238.01;MsG0580024032.01;MsG0680034868.01;MsG0680035653.01;MsG0780039387.01;MsG0780039439.01;MsG0880042551.01;MsG08800…	K12309+K17108+K17108+K07407+K07407+K07407+K04718+K04711+K12309+K12309+K12309+K12309+K12309+K04715+K12309+K04708+K07407+K07407+K12309+K07407+K12382+K07407+K12309+K01190+K01190+K12309+K12309+K04708+K12349+K12349+K17108+K12309+K12309+K12309+K12309	35
ko00531	Glycosaminoglycan degradation									0.0089	0.0047	1.9	0.000744803	0.00263425	MsG0180000115.01;MsG0180006182.01;MsG0180006183.01;MsG0280008764.01;MsG0280009412.01;MsG0280010899.01;MsG0280011167.01;MsG0280011204.01;MsG0280011205.01;MsG0280011215.01;MsG0380012443.01;MsG0380012444.01;MsG0380015833.01;MsG0380016873.01;MsG0680034868.01;MsG0780036923.01;MsG0780041526.01;MsG0880042551.01;MsG0880043874.01;MsG0880045671.01;MsG0880046858.01;NewGene_25550;NewGene_25624;NewGene_5828;N…	K12309+K12373+K12373+K07964+K12373+K12309+K12309+K12309+K12309+K12309+K07964+K07964+K01205+K12309+K12309+K12373+K10532+K12309+K12309+K12309+K07964+K12309+K12309+K12309+K12309	25
ko00511	Other glycan degradation									0.0124	0.0075	1.67	0.00113509	0.00371727	MsG0080048904.01;MsG0180000115.01;MsG0180000721.01;MsG0180001079.01;MsG0180004004.01;MsG0180004005.01;MsG0180006182.01;MsG0180006183.01;MsG0180006284.01;MsG0280009412.01;MsG0280010899.01;MsG0280010951.01;MsG0280011167.01;MsG0280011204.01;MsG0280011205.01;MsG0280011215.01;MsG0380014780.01;MsG0380016873.01;MsG0680034868.01;MsG0780036923.01;MsG0780038644.01;MsG0780040065.01;MsG0780040281.01;MsG08800…	K01191+K12309+K01191+K01206+K17108+K17108+K12373+K12373+K01206+K12373+K12309+K01206+K12309+K12309+K12309+K12309+K01206+K12309+K12309+K12373+K01191+K01191+K01206+K12309+K01190+K01190+K12309+K01191+K12309+K01191+K17108+K12309+K12309+K12309+K12309	35
ko03450	Non-homologous end-joining									0.0025	0.0007	3.5	0.00127918	0.00390023	MsG0080047912.01;MsG0180004710.01;MsG0280010282.01;MsG0280010283.01;MsG0380016140.01;MsG0580026131.01;NewGene_1551	K10865+K04799+K10865+K10865+K10866+K03512+K10865	7
ko00562	Inositol phosphate metabolism									0.0153	0.0099	1.55	0.00178439	0.00525925	MsG0180000126.01;MsG0180000189.01;MsG0180003472.01;MsG0180003953.01;MsG0180004182.01;MsG0180004385.01;MsG0180005312.01;MsG0180005329.01;MsG0280011028.01;MsG0380013299.01;MsG0380014756.01;MsG0380014765.01;MsG0380015512.01;MsG0380016315.01;MsG0380016510.01;MsG0380016962.01;MsG0380017792.01;MsG0380017983.01;MsG0380017984.01;MsG0380018010.01;MsG0480022610.01;MsG0480022947.01;MsG0480023517.01;MsG05800…	K10572+K01099+K00889+K24221+K18081+K01099+K18081+K00010+K01803+K01114+K01114+K01114+K03103+K01858+K18081+K01114+K10572+K00888+K00888+K18649+K00140+K00889+K18081+K00913+K01110+K00469+K05857+K05857+K05857+K01858+K01858+K01858+K01858+K10572+K01803+K18081+K01092+K00915+K00915+K00913+K10047+K21797+K21797	43
ko00071	Fatty acid degradation									0.0099	0.0058	1.72	0.00215645	0.00615083	MsG0180001068.01;MsG0180001085.01;MsG0180001973.01;MsG0180001977.01;MsG0180002750.01;MsG0180003214.01;MsG0180005634.01;MsG0280008417.01;MsG0380016151.01;MsG0380016352.01;MsG0380016359.01;MsG0380016458.01;MsG0380016461.01;MsG0380016463.01;MsG0480021940.01;MsG0480022258.01;MsG0480023529.01;MsG0480023684.01;MsG0580024344.01;MsG0580024346.01;MsG0580024543.01;MsG0580029511.01;MsG0580030162.01;MsG07800…	K00128+K01897+K07513+K07513+K00121+K07517+K01897+K14085+K01897+K01897+K00128+K18857+K18857+K18857+K00232+K00232+K00121+K01897+K01897+K01897+K00232+K00121+K00626+K01897+K20495+K00128+K10527+K01692	28
ko00604	Glycosphingolipid biosynthesis - ganglio series									0.0067	0.0035	1.93	0.00246128	0.00680089	MsG0180000115.01;MsG0180006182.01;MsG0180006183.01;MsG0280009412.01;MsG0280010899.01;MsG0280011167.01;MsG0280011204.01;MsG0280011205.01;MsG0280011215.01;MsG0380016873.01;MsG0680034868.01;MsG0780036923.01;MsG0880042551.01;MsG0880043874.01;MsG0880045671.01;NewGene_25550;NewGene_25624;NewGene_5828;NewGene_9973	K12309+K12373+K12373+K12373+K12309+K12309+K12309+K12309+K12309+K12309+K12309+K12373+K12309+K12309+K12309+K12309+K12309+K12309+K12309	19
ko00030	Pentose phosphate pathway									0.0124	0.0078	1.59	0.00269641	0.00722483	MsG0180000983.01;MsG0180000984.01;MsG0180001288.01;MsG0180005856.01;MsG0180005906.01;MsG0180006212.01;MsG0280007092.01;MsG0280007419.01;MsG0280007800.01;MsG0280009888.01;MsG0280009908.01;MsG0380014388.01;MsG0380017695.01;MsG0480021327.01;MsG0480021331.01;MsG0480022622.01;MsG0480023904.01;MsG0580026488.01;MsG0580027701.01;MsG0580028227.01;MsG0680030682.01;MsG0680032055.01;MsG0680032057.01;MsG07800…	K01057+K01057+K00895+K01807+K01623+K00615+K00895+K00895+K01807+K00852+K00852+K00895+K00850+K01623+K01623+K03841+K01835+K01057+K01057+K01810+K01810+K03841+K03841+K00033+K00036+K03841+K01623+K01623+K00948+K00036+K00036+K01783+K00131+K00036+K00616	35
ko00900	Terpenoid backbone biosynthesis									0.0082	0.0046	1.77	0.00333123	0.00866327	MsG0180006027.01;MsG0280007280.01;MsG0280007281.01;MsG0280007536.01;MsG0280009864.01;MsG0280010904.01;MsG0280010905.01;MsG0380013022.01;MsG0380016512.01;MsG0480022890.01;MsG0580024371.01;MsG0580024431.01;MsG0580025322.01;MsG0580025323.01;MsG0580025689.01;MsG0580030162.01;MsG0780041567.01;MsG0880045503.01;MsG0880045932.01;MsG0880046462.01;MsG0880046986.01;NewGene_19625;NewGene_4283	K01597+K00021+K00021+K00787+K05356+K03526+K03526+K00919+K00938+K13789+K01770+K01641+K00021+K00021+K00021+K00626+K00869+K00021+K14066+K10960+K01662+K01823+K15892	23
ko00340	Histidine metabolism									0.005	0.0024	2.1	0.00379373	0.00958416	MsG0180001068.01;MsG0180005613.01;MsG0280006328.01;MsG0280006420.01;MsG0280006793.01;MsG0280007722.01;MsG0280008417.01;MsG0380016359.01;MsG0380018010.01;MsG0580029349.01;MsG0780038639.01;MsG0780040104.01;MsG0880045668.01;NewGene_24094	K00128+K01693+K00765+K01590+K01814+K14152+K14085+K00128+K18649+K11755+K14152+K11755+K00128+K00765	14
ko00400	Phenylalanine, tyrosine and tryptophan biosynthesis									0.0078	0.0044	1.76	0.00433144	0.0103511	MsG0180000576.01;MsG0180005239.01;MsG0180006101.01;MsG0280010773.01;MsG0380015531.01;MsG0480019170.01;MsG0480020851.01;MsG0480021986.01;MsG0480022489.01;MsG0480022490.01;MsG0580026282.01;MsG0580029264.01;MsG0580029265.01;MsG0680030866.01;MsG0680030867.01;MsG0680031826.01;MsG0680034171.01;MsG0680034194.01;MsG0780041012.01;MsG0880044391.01;MsG0880044413.01;MsG0880046852.01	K00811+K01736+K01657+K00815+K15227+K00800+K05359+K14455+K13832+K13832+K01850+K15227+K15227+K01850+K01850+K00891+K05359+K05359+K01695+K00815+K00815+K15227	22
ko00603	Glycosphingolipid biosynthesis - globo and isoglobo series									0.0039	0.0018	2.2	0.00664927	0.0151024	MsG0180004223.01;MsG0180004349.01;MsG0180004351.01;MsG0180006182.01;MsG0180006183.01;MsG0280009412.01;MsG0480023238.01;MsG0580024032.01;MsG0680035653.01;MsG0780036923.01;MsG0780039439.01	K07407+K07407+K07407+K12373+K12373+K12373+K07407+K07407+K07407+K12373+K07407	11
ko00730	Thiamine metabolism									0.0046	0.0023	2	0.00825931	0.0182574	MsG0180000352.01;MsG0180003629.01;MsG0180003780.01;MsG0180004467.01;MsG0380016203.01;MsG0380017667.01;MsG0480019699.01;MsG0580024701.01;MsG0780040799.01;MsG0880046986.01;MsG0880047152.01;NewGene_23291;NewGene_4575	K00939+K00939+K22911+K22911+K06949+K22911+K22911+K04487+K22911+K01662+K20896+K22911+K20896	13
ko00650	Butanoate metabolism									0.005	0.0026	1.91	0.00979311	0.0206171	MsG0280008498.01;MsG0280008554.01;MsG0280011162.01;MsG0280011200.01;MsG0380013368.01;MsG0480021769.01;MsG0480023176.01;MsG0580024431.01;MsG0580030162.01;MsG0680034766.01;MsG0680034767.01;MsG0780036487.01;MsG0880043075.01;MsG0880047170.01	K01913+K01913+K18121+K18121+K01640+K16871+K01653+K01641+K00626+K01580+K01580+K16871+K18121+K01692	14
ko00970	Aminoacyl-tRNA biosynthesis									0.0185	0.0137	1.35	0.0123412	0.0253773	MsG0080048776.01;MsG0080048777.01;MsG0080048800.01;MsG0080048801.01;MsG0080048845.01;MsG0180000845.01;MsG0180003237.01;MsG0180003531.01;MsG0180005269.01;MsG0280006525.01;MsG0380012149.01;MsG0380012315.01;MsG0380012868.01;MsG0380013833.01;MsG0380015330.01;MsG0380016089.01;MsG0380017099.01;MsG0380017100.01;MsG0380017692.01;MsG0380017766.01;MsG0380017791.01;MsG0380018069.01;MsG0480020475.01;MsG04800…	K01870+K14164+K01872+K01872+K01868+K01866+K01870+K01872+K02435+K02433+K01880+K01870+K01872+K02433+K01887+K01868+K01881+K01881+K01887+K01870+K02433+K01872+K01876+K02433+K01872+K01872+K01872+K02433+K01872+K02434+K01883+K01887+K01869+K01889+K01892+K01881+K04567+K04567+K01867+K01893+K02433+K01890+K01866+K01866+K01887+K01869+K01869+K01883+K01870+K04567+K01887+K01889	52
ko03060	Protein export									0.0096	0.0063	1.53	0.0133973	0.0269229	MsG0280007898.01;MsG0280008922.01;MsG0280009165.01;MsG0280011388.01;MsG0380016242.01;MsG0380017101.01;MsG0480019275.01;MsG0480021322.01;MsG0480022260.01;MsG0480022954.01;MsG0480023093.01;MsG0480023559.01;MsG0480023720.01;MsG0480023725.01;MsG0480023850.01;MsG0580029147.01;MsG0580029300.01;MsG0780041138.01;MsG0780041570.01;MsG0880044226.01;MsG0880044342.01;MsG0880045683.01;MsG0880047227.01;MsG08800…	K10956+K10956+K13280+K13280+K03217+K03100+K09481+K12272+K03106+K12946+K09481+K03107+K09490+K09490+K03100+K12947+K07342+K03106+K12948+K03100+K10956+K10956+K03105+K07342+K03070+K12947+K10956	27
ko00240	Pyrimidine metabolism									0.0114	0.0079	1.44	0.0175889	0.0345606	MsG0180002218.01;MsG0380011719.01;MsG0380012190.01;MsG0380012956.01;MsG0380015090.01;MsG0380016091.01;MsG0480019409.01;MsG0480021281.01;MsG0480022625.01;MsG0480023414.01;MsG0480023688.01;MsG0480023690.01;MsG0580024137.01;MsG0580029601.01;MsG0580029602.01;MsG0680031709.01;MsG0680031711.01;MsG0780037158.01;MsG0780038358.01;MsG0780040027.01;MsG0780040136.01;MsG0780041103.01;MsG0880043589.01;MsG08800…	K10808+K10807+K13421+K01520+K01520+K00857+K16329+K13998+K01431+K10807+K00940+K00940+K03787+K01464+K01464+K14641+K14641+K10808+K16904+K14641+K14641+K01240+K13421+K10808+K00940+K00876+K00876+K01081+K01081+K01081+K01520+K01081	32
ko00943	Isoflavonoid biosynthesis									0.0099	0.0068	1.46	0.021635	0.0415868	MsG0180001290.01;MsG0180005806.01;MsG0280008072.01;MsG0280010654.01;MsG0280010658.01;MsG0380014438.01;MsG0380014439.01;MsG0480019510.01;MsG0480019532.01;MsG0480021549.01;MsG0480022310.01;MsG0480022329.01;MsG0580024116.01;MsG0680031839.01;MsG0780036556.01;MsG0780036557.01;MsG0780036561.01;MsG0780036562.01;MsG0780036586.01;MsG0780036587.01;MsG0780036588.01;MsG0780036593.01;MsG0780036596.01;MsG07800…	K13267+K23179+K22932+K13264+K13264+K13267+K13267+K13259+K13259+K13267+K13259+K13262+K13258+K13263+K13264+K13264+K13264+K13264+K13264+K13264+K13264+K13264+K13264+K13265+K13260+K13260+K13259+K13260	28
ko00290	Valine, leucine and isoleucine biosynthesis									0.0032	0.0017	1.93	0.0329612	0.0620099	MsG0280010643.01;MsG0280010825.01;MsG0280011445.01;MsG0480023176.01;MsG0580024706.01;MsG0880044487.01;MsG0880044488.01;NewGene_15566;NewGene_24585	K01687+K00053+K00052+K01653+K00826+K00053+K00053+K00826+K00053	9
ko00670	One carbon pool by folate									0.0046	0.0028	1.66	0.0395766	0.0729043	MsG0380014683.01;MsG0480021281.01;MsG0580025589.01;MsG0580027974.01;MsG0580028302.01;MsG0580029968.01;MsG0680032160.01;MsG0780036659.01;MsG0780036660.01;MsG0780039644.01;MsG0780041288.01;MsG0880047661.01;NewGene_8895	K00601+K13998+K00600+K00600+K00600+K00602+K01934+K01433+K01433+K00288+K00288+K00605+K00600	13
ko00770	Pantothenate and CoA biosynthesis									0.0078	0.0054	1.45	0.0413358	0.074591	MsG0080048043.01;MsG0180001068.01;MsG0180002208.01;MsG0180002417.01;MsG0180003470.01;MsG0280010643.01;MsG0280010825.01;MsG0380015175.01;MsG0380016359.01;MsG0480022625.01;MsG0480023176.01;MsG0580024706.01;MsG0580029601.01;MsG0580029602.01;MsG0880043431.01;MsG0880044487.01;MsG0880044488.01;MsG0880045668.01;NewGene_15566;NewGene_16155;NewGene_16177;NewGene_24585	K02201+K00128+K06133+K06133+K09680+K01687+K00053+K17839+K00128+K01431+K01653+K00826+K01464+K01464+K01598+K00053+K00053+K00128+K00826+K09680+K09680+K00053	22

## Sheet: Table S5H
Table S5H The common and specific KEGG pathways of DEGs significantly enriched in Sardi10 at 6 h and 15 h of seed germination under low temperature stress.
ID	Pathway	S20-6 vs S10-6								S20-15 vs S10-15
		GeneRatio	BgRatio	Enrich factor	pvalue	qvalue	Gene ID	kegg ID	Gene number	GeneRatio	BgRatio	Enrich factor	pvalue	qvalue	Gene ID	kegg ID	Gene number
Common KEGG pathways significantly enriched in Sardi10 at 6 h and 15 h of seed germination under low temperature stress
ko00052	Galactose metabolism	0.0334	0.016	2.09	1.61637e-07	1.6504e-05	MsG0080049127.01;MsG0180000319.01;MsG0180002138.01;MsG0180002585.01;MsG0180004223.01;MsG0180004349.01;MsG0180004351.01;MsG0180004623.01;MsG0180004677.01;MsG0180004679.01;MsG0180004680.01;MsG0180005516.01;MsG0280010769.01;MsG0280010770.01;MsG0280011165.01;MsG0280011203.01;MsG0380015414.01;MsG0380015739.01;MsG0380015777.01;MsG0380016727.01;MsG0380016873.01;MsG0380017034.01;MsG0380017695.01;MsG04800…	K06617+K12309+K00850+K00850+K07407+K07407+K07407+K00965+K18819+K18819+K18819+K01835+K01784+K01784+K01193+K01193+K01784+K06617+K06617+K07407+K12309+K00850+K00850+K07407+K01784+K00844+K01784+K01784+K06617+K01785+K07407+K00844+K06617+K01193+K06611+K18819+K18819+K12309+K01193+K01190+K01190+K06617+K06617+K12447+K12309+K12309+K00850+K12447+K12309+K01193+K12309+K12309+K12309	53	0.0282	0.016	1.76	8.04971e-06	5.14455e-05	MsG0080049127.01;MsG0180000054.01;MsG0180000115.01;MsG0180004223.01;MsG0180004349.01;MsG0180004351.01;MsG0180004396.01;MsG0180004679.01;MsG0180004680.01;MsG0180005049.01;MsG0180005516.01;MsG0280010491.01;MsG0280010899.01;MsG0280011167.01;MsG0280011174.01;MsG0280011204.01;MsG0280011205.01;MsG0280011215.01;MsG0380015739.01;MsG0380015777.01;MsG0380016399.01;MsG0380016873.01;MsG0380017695.01;MsG04800…	K06617+K00844+K12309+K07407+K07407+K07407+K07407+K18819+K18819+K00850+K01835+K00850+K12309+K12309+K12309+K12309+K12309+K12309+K06617+K06617+K12447+K12309+K00850+K06611+K07407+K01835+K07407+K00963+K06617+K06617+K07407+K12309+K01785+K07407+K07407+K00844+K07407+K06611+K18819+K18819+K12309+K01193+K01190+K01190+K12309+K00850+K12309+K06617+K06617+K01190+K12447+K12447+K00850+K12309+K01193+K12447+K12309+…	59
ko00010	Glycolysis / Gluconeogenesis	0.0309	0.0152	2.03	1.14617e-06	5.85148e-05	MsG0080048397.01;MsG0080048595.01;MsG0080048597.01;MsG0080049027.01;MsG0080049045.01;MsG0180001288.01;MsG0180002138.01;MsG0180002585.01;MsG0180003404.01;MsG0180003429.01;MsG0180004175.01;MsG0180004290.01;MsG0180004602.01;MsG0180004603.01;MsG0180005516.01;MsG0180005735.01;MsG0280006855.01;MsG0280007419.01;MsG0280007873.01;MsG0280009241.01;MsG0380011523.01;MsG0380015820.01;MsG0380016359.01;MsG03800…	K00382+K01568+K01568+K00016+K01623+K00895+K00850+K00850+K01623+K00873+K00873+K00873+K00128+K00128+K01835+K00873+K01568+K00895+K00382+K01689+K01834+K00128+K00128+K18857+K18857+K18857+K18857+K00850+K01834+K00850+K01568+K00002+K01792+K00844+K00002+K00002+K00161+K00873+K01785+K00844+K00001+K00002+K01689+K01623+K00128+K00121+K00161+K00850+K00873	49	0.0315	0.0152	2.07	3.8012e-09	5.66846e-08	MsG0080048397.01;MsG0080049027.01;MsG0180000054.01;MsG0180001068.01;MsG0180001288.01;MsG0180005026.01;MsG0180005049.01;MsG0180005277.01;MsG0180005516.01;MsG0180005980.01;MsG0280007419.01;MsG0280007873.01;MsG0280008498.01;MsG0280008554.01;MsG0280009238.01;MsG0280009241.01;MsG0280009526.01;MsG0280009540.01;MsG0280009541.01;MsG0280010491.01;MsG0280011028.01;MsG0380015512.01;MsG0380015750.01;MsG03800…	K00382+K00016+K00844+K00128+K00895+K00627+K00850+K00627+K01835+K00627+K00895+K00382+K01913+K01913+K01895+K01689+K00134+K00927+K00927+K00850+K01803+K03103+K00162+K00134+K00128+K00128+K18857+K00850+K00002+K00128+K01623+K01623+K01834+K00121+K01835+K00002+K01792+K01810+K00927+K01803+K01689+K01810+K00927+K00873+K03841+K03841+K01785+K00844+K00002+K01689+K01689+K01689+K00850+K00002+K00128+K00134+K01006+…	66
ko00510	N-Glycan biosynthesis	0.0139	0.0051	2.73	9.88289e-06	0.000336365	MsG0180002678.01;MsG0180003608.01;MsG0180003813.01;MsG0180005664.01;MsG0180006094.01;MsG0280007035.01;MsG0280007048.01;MsG0280010022.01;MsG0280010057.01;MsG0280011034.01;MsG0380017917.01;MsG0380017967.01;MsG0480021225.01;MsG0480023247.01;MsG0680033623.01;MsG0680034906.01;MsG0780041292.01;MsG0880044059.01;NewGene_13608;NewGene_17587;NewGene_20548;NewGene_24915	K01001+K07252+K12667+K12669+K07151+K23741+K23741+K03846+K03846+K00729+K07432+K12666+K12670+K00737+K00729+K07151+K03845+K01001+K01231+K01230+K03845+K00721	22	0.01	0.0051	1.97	0.00154201	0.00465597	MsG0180003813.01;MsG0180005195.01;MsG0180005664.01;MsG0180006094.01;MsG0280006753.01;MsG0280010057.01;MsG0380017967.01;MsG0480018196.01;MsG0480018251.01;MsG0480021225.01;MsG0480022946.01;MsG0480022952.01;MsG0580025446.01;MsG0680034906.01;MsG0780036880.01;MsG0780037453.01;MsG0880044059.01;MsG0880046804.01;NewGene_17587;NewGene_5351;NewGene_8860	K12667+K12666+K12669+K07151+K09658+K03846+K12666+K03844+K01230+K12670+K01228+K01228+K12668+K07151+K03844+K00737+K01001+K00737+K01230+K00737+K01228	21
ko04145	Phagosome	0.0177	0.0079	2.23	4.04274e-05	0.00103196	MsG0180002042.01;MsG0180004652.01;MsG0180005741.01;MsG0280008403.01;MsG0280010888.01;MsG0380016895.01;MsG0380016928.01;MsG0380017708.01;MsG0380017858.01;MsG0480018845.01;MsG0480020854.01;MsG0480022425.01;MsG0480022448.01;MsG0480023064.01;MsG0480023093.01;MsG0580025491.01;MsG0580025807.01;MsG0580028722.01;MsG0580028852.01;MsG0780039884.01;MsG0780040049.01;MsG0780040365.01;MsG0780040472.01;MsG08800…	K07374+K08057+K07374+K07374+K09481+K12182+K08054+K07374+K07375+K07375+K02154+K04392+K04392+K07374+K09481+K08488+K00914+K07889+K07889+K02147+K02148+K07375+K07375+K00921+K10956+K02144+K04392+K00921	28	0.0162	0.0079	2.05	2.85506e-05	0.000141918	MsG0180004652.01;MsG0180005435.01;MsG0180005741.01;MsG0180006064.01;MsG0280010795.01;MsG0380017708.01;MsG0380017858.01;MsG0480018109.01;MsG0480018479.01;MsG0480018767.01;MsG0480020853.01;MsG0480020854.01;MsG0480022744.01;MsG0480022849.01;MsG0480023064.01;MsG0480023093.01;MsG0480023639.01;MsG0480023663.01;MsG0580024362.01;MsG0580024363.01;MsG0580026742.01;MsG0580029300.01;MsG0680035550.01;MsG07800…	K08057+K07375+K07374+K02147+K04392+K07374+K07375+K02145+K07897+K07375+K02154+K02154+K07375+K02151+K07374+K09481+K07375+K02150+K02150+K02150+K08057+K07342+K07375+K02147+K02148+K02148+K07375+K07375+K02152+K10956+K02144+K02144+K07342+K10956	34
ko01212	Fatty acid metabolism	0.0164	0.0072	2.27	5.29167e-05	0.00108061	MsG0080047990.01;MsG0180001014.01;MsG0180001034.01;MsG0180001276.01;MsG0180004575.01;MsG0180005634.01;MsG0280011475.01;MsG0380014053.01;MsG0380015639.01;MsG0380016055.01;MsG0380016238.01;MsG0380016239.01;MsG0380016240.01;MsG0380016462.01;MsG0480018442.01;MsG0480022674.01;MsG0480023339.01;MsG0580024344.01;MsG0580024346.01;MsG0580024543.01;MsG0580029504.01;MsG0580030162.01;MsG0780040315.01;MsG07800…	K00059+K03921+K03921+K01897+K00059+K01897+K00648+K01963+K11262+K01897+K10251+K10251+K10251+K03921+K18660+K02372+K00232+K01897+K01897+K00232+K10258+K00626+K01963+K01897+K10703+K00059	26	0.0201	0.0072	2.78	2.19981e-10	3.93651e-09	MsG0080047990.01;MsG0180001014.01;MsG0180001034.01;MsG0180001085.01;MsG0180005565.01;MsG0180005634.01;MsG0180005903.01;MsG0380014907.01;MsG0380015639.01;MsG0380016151.01;MsG0380016216.01;MsG0380016239.01;MsG0380016352.01;MsG0480018200.01;MsG0480020786.01;MsG0480020842.01;MsG0480021510.01;MsG0480021511.01;MsG0480021527.01;MsG0480021719.01;MsG0480022674.01;MsG0480022783.01;MsG0480023743.01;MsG05800…	K00059+K03921+K03921+K01897+K09458+K01897+K10781+K00645+K11262+K01897+K00059+K10251+K01897+K00648+K00059+K10703+K00208+K00208+K00208+K00208+K02372+K09458+K01961+K01897+K01897+K00232+K10781+K10258+K00626+K02160+K01074+K00208+K01962+K02160+K01897+K10703+K10527+K01692+K09458+K00059+K02160+K10781	42
ko00513	Various types of N-glycan biosynthesis	0.0101	0.0035	2.89	7.36774e-05	0.00125381	MsG0180003813.01;MsG0180005664.01;MsG0180006094.01;MsG0280007035.01;MsG0280007048.01;MsG0280010022.01;MsG0280010057.01;MsG0380017917.01;MsG0380017967.01;MsG0480021225.01;MsG0580026182.01;MsG0680034906.01;MsG0780041292.01;NewGene_13608;NewGene_17587;NewGene_20548	K12667+K12669+K07151+K23741+K23741+K03846+K03846+K07432+K12666+K12670+K14413+K07151+K03845+K01231+K01230+K03845	16	0.0081	0.0035	2.33	0.000583149	0.00200679	MsG0180003813.01;MsG0180005195.01;MsG0180005664.01;MsG0180006094.01;MsG0180006182.01;MsG0180006183.01;MsG0280009412.01;MsG0280010057.01;MsG0380017967.01;MsG0480018196.01;MsG0480018251.01;MsG0480021225.01;MsG0580025446.01;MsG0680034906.01;MsG0780036880.01;MsG0780036923.01;NewGene_17587	K12667+K12666+K12669+K07151+K12373+K12373+K12373+K03846+K12666+K03844+K01230+K12670+K12668+K07151+K03844+K12373+K01230	17
ko04146	Peroxisome	0.0208	0.0104	2	8.6073e-05	0.0012555	MsG0180000461.01;MsG0180000462.01;MsG0180001276.01;MsG0180002098.01;MsG0180002545.01;MsG0180005634.01;MsG0280007385.01;MsG0280010254.01;MsG0380014866.01;MsG0380016055.01;MsG0380016307.01;MsG0380017554.01;MsG0480020560.01;MsG0480023339.01;MsG0580024344.01;MsG0580024346.01;MsG0580024543.01;MsG0580029148.01;MsG0580029149.01;MsG0780036662.01;MsG0780040334.01;MsG0780040410.01;MsG0780041383.01;MsG07800…	K13346+K13346+K01897+K04564+K04564+K01897+K13347+K13348+K13354+K01897+K05677+K00306+K13356+K00232+K01897+K01897+K00232+K13354+K13354+K04564+K13347+K06664+K01897+K08726+K08726+K00869+K08726+K13346+K13346+K13346+K13346+K00830+K00106	33	0.0162	0.0104	1.56	0.00535887	0.0141023	MsG0080047906.01;MsG0180001085.01;MsG0180005182.01;MsG0180005634.01;MsG0280009776.01;MsG0280010503.01;MsG0280010696.01;MsG0380013472.01;MsG0380013473.01;MsG0380015868.01;MsG0380016151.01;MsG0380016352.01;MsG0480020568.01;MsG0480020569.01;MsG0480020691.01;MsG0480020705.01;MsG0480022161.01;MsG0580024344.01;MsG0580024346.01;MsG0580024543.01;MsG0580029148.01;MsG0580029149.01;MsG0680030294.01;MsG06800…	K03781+K01897+K13343+K01897+K11517+K13356+K13348+K00830+K00830+K04564+K01897+K01897+K13356+K13356+K04565+K04565+K13342+K01897+K01897+K00232+K13354+K13354+K12261+K04565+K01897+K08726+K08726+K08726+K00869+K13346+K00830+K00031+K08726+K17879	34
ko00061	Fatty acid biosynthesis	0.012	0.005	2.41	0.000230739	0.00280647	MsG0080047990.01;MsG0180001014.01;MsG0180001034.01;MsG0180001276.01;MsG0180004575.01;MsG0180005634.01;MsG0280011475.01;MsG0380014053.01;MsG0380015639.01;MsG0380016055.01;MsG0380016462.01;MsG0480018442.01;MsG0480022674.01;MsG0580024344.01;MsG0580024346.01;MsG0780038455.01;MsG0780040315.01;MsG0780041383.01;MsG0880047626.01	K00059+K03921+K03921+K01897+K00059+K01897+K00648+K01963+K11262+K01897+K03921+K18660+K02372+K01897+K01897+K10782+K01963+K01897+K00059	19	0.0162	0.005	3.27	7.64676e-11	1.82538e-09	MsG0080047990.01;MsG0180001014.01;MsG0180001034.01;MsG0180001085.01;MsG0180005565.01;MsG0180005634.01;MsG0180005903.01;MsG0380014907.01;MsG0380015639.01;MsG0380016151.01;MsG0380016216.01;MsG0380016352.01;MsG0480018200.01;MsG0480020786.01;MsG0480021510.01;MsG0480021511.01;MsG0480021527.01;MsG0480021719.01;MsG0480022674.01;MsG0480022783.01;MsG0480023743.01;MsG0580024344.01;MsG0580024346.01;MsG05800…	K00059+K03921+K03921+K01897+K09458+K01897+K10781+K00645+K11262+K01897+K00059+K01897+K00648+K00059+K00208+K00208+K00208+K00208+K02372+K09458+K01961+K01897+K01897+K10781+K02160+K00208+K10782+K01962+K02160+K01897+K09458+K00059+K02160+K10781	34
ko00071	Fatty acid degradation	0.0132	0.0058	2.28	0.000247374	0.00280647	MsG0180001276.01;MsG0180004602.01;MsG0180004603.01;MsG0180005634.01;MsG0380015820.01;MsG0380016055.01;MsG0380016359.01;MsG0380016458.01;MsG0380016460.01;MsG0380016461.01;MsG0380016463.01;MsG0480023339.01;MsG0580024344.01;MsG0580024346.01;MsG0580024543.01;MsG0580030162.01;MsG0780036946.01;MsG0780039231.01;MsG0780041383.01;MsG0880046347.01;NewGene_11096	K01897+K00128+K00128+K01897+K00128+K01897+K00128+K18857+K18857+K18857+K18857+K00232+K01897+K01897+K00232+K00626+K07517+K00001+K01897+K00128+K00121	21	0.0091	0.0058	1.57	0.0305453	0.058149	MsG0180001068.01;MsG0180001085.01;MsG0180005634.01;MsG0380016151.01;MsG0380016352.01;MsG0380016359.01;MsG0380016360.01;MsG0380016458.01;MsG0480021060.01;MsG0480023529.01;MsG0580024344.01;MsG0580024346.01;MsG0580024543.01;MsG0580030162.01;MsG0780041383.01;MsG0880043442.01;MsG0880045668.01;MsG0880047061.01;MsG0880047170.01	K00128+K01897+K01897+K01897+K01897+K00128+K00128+K18857+K00128+K00121+K01897+K01897+K00232+K00626+K01897+K20495+K00128+K10527+K01692	19
ko00600	Sphingolipid metabolism	0.0145	0.007	2.06	0.000619785	0.00575303	MsG0180000319.01;MsG0180004223.01;MsG0180004349.01;MsG0180004351.01;MsG0280006618.01;MsG0380014651.01;MsG0380015869.01;MsG0380016727.01;MsG0380016873.01;MsG0480023238.01;MsG0580025447.01;MsG0680035653.01;MsG0780036876.01;MsG0880042551.01;MsG0880043615.01;MsG0880043638.01;NewGene_2096;NewGene_2111;NewGene_24565;NewGene_25550;NewGene_810;NewGene_8814;NewGene_9973	K12309+K07407+K07407+K07407+K04718+K12349+K12349+K07407+K12309+K07407+K04708+K07407+K01634+K12309+K01190+K01190+K12309+K12309+K12349+K12309+K12309+K12309+K12309	23	0.0167	0.007	2.38	5.73937e-07	4.36764e-06	MsG0180000115.01;MsG0180004223.01;MsG0180004349.01;MsG0180004351.01;MsG0180004396.01;MsG0280007443.01;MsG0280010899.01;MsG0280011167.01;MsG0280011174.01;MsG0280011204.01;MsG0280011205.01;MsG0280011215.01;MsG0380011660.01;MsG0380016873.01;MsG0480023238.01;MsG0580027123.01;MsG0680034458.01;MsG0680034868.01;MsG0680035652.01;MsG0680035653.01;MsG0780039387.01;MsG0780039439.01;MsG0880042551.01;MsG08800…	K12309+K07407+K07407+K07407+K07407+K04711+K12309+K12309+K12309+K12309+K12309+K12309+K04715+K12309+K07407+K07407+K07407+K12309+K07407+K07407+K12382+K07407+K12309+K01190+K01190+K12309+K12309+K12349+K01190+K04708+K17108+K12309+K12309+K12309+K12309	35
ko04075	Plant hormone signal transduction	0.0763	0.0577	1.32	0.000785003	0.00667942	MsG0080048057.01;MsG0080048253.01;MsG0080048717.01;MsG0080048833.01;MsG0080048980.01;MsG0180000076.01;MsG0180000277.01;MsG0180000405.01;MsG0180000935.01;MsG0180001256.01;MsG0180001594.01;MsG0180001660.01;MsG0180003990.01;MsG0180003998.01;MsG0180004058.01;MsG0180004158.01;MsG0180004486.01;MsG0180004541.01;MsG0180004703.01;MsG0180004920.01;MsG0180005067.01;MsG0180005934.01;MsG0280006783.01;MsG02800…	K14504+K13415+K13415+K13413+K14488+K14486+K12126+K14496+K13416+K14498+K13415+K14484+K14495+K16189+K14509+K14484+K14484+K14493+K12126+K14493+K14491+K13416+K14486+K14491+K14486+K13464+K14490+K14508+K14494+K14486+K14494+K14500+K12126+K14484+K13416+K14497+K14496+K14486+K13416+K14496+K14488+K14488+K14499+K12126+K14491+K14488+K14497+K14486+K14486+K14494+K13422+K14494+K14488+K14488+K13415+K14491+K14486+…	121	0.0659	0.0577	1.14	0.0495764	0.0869613	MsG0080048253.01;MsG0080048717.01;MsG0180000074.01;MsG0180000076.01;MsG0180000223.01;MsG0180000246.01;MsG0180000497.01;MsG0180000930.01;MsG0180000935.01;MsG0180000936.01;MsG0180001660.01;MsG0180003906.01;MsG0180003998.01;MsG0180004058.01;MsG0180004079.01;MsG0180004158.01;MsG0180004160.01;MsG0180004270.01;MsG0180004272.01;MsG0180004920.01;MsG0180005427.01;MsG0180005835.01;MsG0180005920.01;MsG01800…	K13415+K13415+K14488+K14486+K14506+K14499+K14489+K13416+K13416+K13416+K14484+K14484+K16189+K14509+K14516+K14484+K14484+K14484+K14484+K14493+K14494+K14505+K14484+K13416+K13449+K13449+K13464+K14490+K14508+K14494+K14491+K13464+K14486+K14488+K14503+K13415+K14431+K14494+K14494+K14488+K14484+K13422+K14493+K14494+K13413+K13416+K14497+K14496+K14492+K13416+K14496+K14492+K14498+K14432+K14489+K14488+K14488+…	138
ko00230	Purine metabolism	0.0233	0.014	1.67	0.001294	0.0101634	MsG0180001117.01;MsG0180002066.01;MsG0180003429.01;MsG0180003540.01;MsG0180004175.01;MsG0180004290.01;MsG0180004472.01;MsG0180005342.01;MsG0180005516.01;MsG0180005735.01;MsG0280006695.01;MsG0280007219.01;MsG0280008103.01;MsG0380011719.01;MsG0380017404.01;MsG0480022617.01;MsG0480023648.01;MsG0480023756.01;MsG0580024343.01;MsG0580024735.01;MsG0580025203.01;MsG0580028061.01;MsG0680030288.01;MsG07800…	K18447+K00365+K00873+K00856+K00873+K00873+K11808+K00760+K01835+K00873+K01466+K01488+K02083+K10807+K00759+K00951+K01951+K01513+K00940+K00860+K06928+K00988+K00873+K00988+K14641+K14641+K00951+K01513+K01510+K01768+K01768+K13811+K01768+K00873+K01510+K00106+K01768	37	0.0234	0.014	1.68	0.000172917	0.000736739	MsG0080047872.01;MsG0180001320.01;MsG0180002066.01;MsG0180002218.01;MsG0180002428.01;MsG0180003540.01;MsG0180004107.01;MsG0180004472.01;MsG0180005516.01;MsG0280006695.01;MsG0280007219.01;MsG0380014683.01;MsG0380015082.01;MsG0380015748.01;MsG0380016207.01;MsG0380016208.01;MsG0380017207.01;MsG0380017404.01;MsG0380018035.01;MsG0480020848.01;MsG0480021353.01;MsG0480023688.01;MsG0480023904.01;MsG05800…	K00764+K10807+K00365+K10808+K10808+K00856+K18151+K11808+K01835+K01466+K01488+K00601+K01522+K01517+K01427+K01427+K00759+K00759+K00764+K00856+K00764+K00940+K01835+K03787+K00860+K01756+K00602+K14641+K14641+K00873+K10808+K14641+K01939+K13484+K13484+K10808+K00940+K01081+K01081+K01768+K01768+K13484+K19964+K01768+K01768+K00873+K01081+K00759+K01768	49
ko00620	Pyruvate metabolism	0.0189	0.0108	1.76	0.0016211	0.011823	MsG0080048397.01;MsG0080049027.01;MsG0180001784.01;MsG0180003429.01;MsG0180003512.01;MsG0180004175.01;MsG0180004290.01;MsG0180004602.01;MsG0180004603.01;MsG0180005735.01;MsG0280007873.01;MsG0280010021.01;MsG0280010854.01;MsG0280011120.01;MsG0380014053.01;MsG0380015163.01;MsG0380015639.01;MsG0380015820.01;MsG0380016359.01;MsG0580024698.01;MsG0580025903.01;MsG0580028080.01;MsG0580028184.01;MsG05800…	K00382+K00016+K00025+K00873+K01512+K00873+K00873+K00128+K00128+K00873+K00382+K01595+K01595+K01069+K01963+K18881+K11262+K00128+K00128+K00026+K00161+K01069+K01069+K00626+K00873+K01963+K00128+K01759+K00161+K00873	30	0.0244	0.0108	2.26	1.01309e-08	1.13306e-07	MsG0080048397.01;MsG0080048636.01;MsG0080049027.01;MsG0180001068.01;MsG0180001784.01;MsG0180004146.01;MsG0180004257.01;MsG0180005026.01;MsG0180005117.01;MsG0180005277.01;MsG0180005980.01;MsG0280007873.01;MsG0280008498.01;MsG0280008554.01;MsG0280009238.01;MsG0280010854.01;MsG0380015639.01;MsG0380015750.01;MsG0380016359.01;MsG0380016360.01;MsG0380017651.01;MsG0380017686.01;MsG0480021060.01;MsG04800…	K00382+K01638+K00016+K00128+K00025+K00025+K00025+K00627+K01595+K00627+K00627+K00382+K01913+K01913+K01895+K01595+K11262+K00162+K00128+K00128+K01759+K00029+K00128+K01961+K00026+K00026+K00626+K02160+K01595+K00873+K01962+K01595+K00028+K02160+K00025+K00028+K01638+K00026+K01595+K00128+K01006+K01006+K01006+K00382+K02160+K00028+K01638+K00873+K00029+K01595+K01759	51
ko00562	Inositol phosphate metabolism	0.0177	0.0099	1.79	0.00175793	0.0119663	MsG0180000189.01;MsG0180000320.01;MsG0180005312.01;MsG0180005587.01;MsG0380015382.01;MsG0380015471.01;MsG0380016510.01;MsG0380016962.01;MsG0380017983.01;MsG0380017984.01;MsG0480023427.01;MsG0480023525.01;MsG0580024180.01;MsG0580025807.01;MsG0580026643.01;MsG0580028408.01;MsG0580029327.01;MsG0680032238.01;MsG0680032419.01;MsG0780041065.01;MsG0780041809.01;MsG0880042494.01;MsG0880042495.01;MsG08800…	K01099+K05857+K18081+K24221+K05857+K05857+K18081+K01114+K00888+K00888+K00889+K00889+K24221+K00914+K00469+K19517+K05857+K00010+K20279+K18081+K01092+K00469+K00469+K22913+K00921+K00915+K00913+K00921	28	0.0167	0.0099	1.69	0.00115428	0.00382512	MsG0180000189.01;MsG0180003953.01;MsG0180004182.01;MsG0180004384.01;MsG0180005329.01;MsG0180005587.01;MsG0280011028.01;MsG0380014756.01;MsG0380014765.01;MsG0380015382.01;MsG0380015512.01;MsG0380015602.01;MsG0380016315.01;MsG0380016962.01;MsG0380017792.01;MsG0380017983.01;MsG0380017984.01;MsG0380018010.01;MsG0480022610.01;MsG0480023517.01;MsG0580024789.01;MsG0580026643.01;MsG0580028432.01;MsG05800…	K01099+K24221+K18081+K18081+K00010+K24221+K01803+K01114+K01114+K05857+K03103+K00889+K01858+K01114+K10572+K00888+K00888+K18649+K00140+K18081+K01110+K00469+K05857+K01803+K01858+K01858+K01858+K00010+K10572+K24221+K22913+K00913+K00913+K21797+K21797	35
ko00051	Fructose and mannose metabolism	0.0151	0.0085	1.78	0.00389528	0.0233958	MsG0080049045.01;MsG0180001117.01;MsG0180001288.01;MsG0180002138.01;MsG0180002585.01;MsG0180003404.01;MsG0180003885.01;MsG0180004312.01;MsG0280007419.01;MsG0280011110.01;MsG0380017034.01;MsG0380017695.01;MsG0480021150.01;MsG0480021881.01;MsG0580024323.01;MsG0580024997.01;MsG0680033932.01;MsG0680035781.01;MsG0780036078.01;MsG0780039643.01;MsG0780041082.01;MsG0780041282.01;MsG0880047509.01;NewGene_…	K01623+K18447+K00895+K00850+K00850+K01623+K00847+K00847+K00895+K00847+K00850+K00850+K00847+K19355+K00844+K19355+K00847+K00844+K01809+K17497+K01623+K02377+K01805+K00850	24	0.0134	0.0085	1.57	0.00986749	0.0231061	MsG0180000054.01;MsG0180001288.01;MsG0180002140.01;MsG0180002586.01;MsG0180005049.01;MsG0280007419.01;MsG0280010491.01;MsG0280011028.01;MsG0380015370.01;MsG0380015844.01;MsG0380017695.01;MsG0380017699.01;MsG0380017787.01;MsG0480019898.01;MsG0480021327.01;MsG0480021331.01;MsG0580024997.01;MsG0580028461.01;MsG0580028982.01;MsG0580029002.01;MsG0580029043.01;MsG0680032055.01;MsG0680032057.01;MsG06800…	K00844+K00895+K01805+K01805+K00850+K00895+K00850+K01803+K00966+K00966+K00850+K01805+K19355+K19355+K01623+K01623+K19355+K01103+K00847+K01803+K00966+K03841+K03841+K00844+K17497+K00850+K01805+K00850	28
ko00770	Pantothenate and CoA biosynthesis	0.0107	0.0054	1.99	0.00435439	0.0247004	MsG0180002208.01;MsG0180004602.01;MsG0180004603.01;MsG0280010643.01;MsG0380013491.01;MsG0380015175.01;MsG0380015804.01;MsG0380015820.01;MsG0380016359.01;MsG0380016955.01;MsG0380017247.01;MsG0480023756.01;MsG0880043021.01;MsG0880043108.01;MsG0880045099.01;MsG0880046347.01;NewGene_24825	K06133+K00128+K00128+K01687+K17839+K17839+K09680+K00128+K00128+K01652+K00826+K01513+K01513+K00606+K09680+K00128+K00826	17	0.0086	0.0054	1.6	0.0288748	0.0561639	MsG0080048043.01;MsG0180001068.01;MsG0180002208.01;MsG0180002417.01;MsG0180003470.01;MsG0280010643.01;MsG0280010825.01;MsG0380016359.01;MsG0380016360.01;MsG0480021060.01;MsG0480023176.01;MsG0580029601.01;MsG0580029602.01;MsG0880043431.01;MsG0880044487.01;MsG0880044488.01;MsG0880045668.01;NewGene_24585	K02201+K00128+K06133+K06133+K09680+K01687+K00053+K00128+K00128+K00128+K01653+K01464+K01464+K01598+K00053+K00053+K00128+K00053	18
ko01200	Carbon metabolism	0.041	0.0302	1.36	0.00663137	0.0323953	MsG0080048397.01;MsG0080049045.01;MsG0180000417.01;MsG0180001784.01;MsG0180002138.01;MsG0180002585.01;MsG0180003404.01;MsG0180003429.01;MsG0180004175.01;MsG0180004290.01;MsG0180005735.01;MsG0180005819.01;MsG0180006149.01;MsG0280007873.01;MsG0280009241.01;MsG0280010021.01;MsG0280010143.01;MsG0280010144.01;MsG0280010854.01;MsG0380011523.01;MsG0380012568.01;MsG0380013925.01;MsG0380014024.01;MsG03800…	K00382+K01623+K00281+K00025+K00850+K00850+K01623+K00873+K00873+K00873+K00873+K00058+K00164+K00382+K01689+K01595+K01601+K01601+K01595+K01834+K01079+K01601+K01601+K01963+K15919+K00600+K01681+K01057+K00850+K01834+K00850+K00058+K14455+K01738+K00232+K00033+K00844+K00232+K00026+K00855+K00161+K00600+K01647+K00640+K00626+K00873+K00844+K00036+K15919+K01689+K05298+K01963+K01623+K00814+K00831+K00030+K01602+…	65	0.0673	0.0302	2.23	3.44142e-21	3.07917e-19	MsG0080047906.01;MsG0080048397.01;MsG0080048636.01;MsG0080048880.01;MsG0180000054.01;MsG0180000417.01;MsG0180000983.01;MsG0180000984.01;MsG0180001784.01;MsG0180003541.01;MsG0180004146.01;MsG0180004257.01;MsG0180004516.01;MsG0180005026.01;MsG0180005049.01;MsG0180005117.01;MsG0180005277.01;MsG0180005980.01;MsG0180006042.01;MsG0180006149.01;MsG0180006212.01;MsG0280007873.01;MsG0280008498.01;MsG02800…	K03781+K00382+K01638+K01637+K00844+K00281+K01057+K01057+K00025+K00030+K00025+K00025+K01738+K00627+K00850+K01595+K00627+K00627+K15893+K00164+K00615+K00382+K01913+K01913+K01895+K01689+K00134+K00927+K00927+K11517+K01601+K01601+K00850+K01681+K01595+K01803+K18121+K18121+K18121+K00058+K00058+K01079+K00830+K00830+K01601+K01601+K15919+K00162+K00134+K00029+K00850+K00615+K00281+K01637+K01681+K01623+K01623+…	141
ko00514	Other types of O-glycan biosynthesis	0.0044	0.0015	2.99	0.00666275	0.0323953	MsG0180004425.01;MsG0480021226.01;MsG0580029615.01;MsG0680031410.01;MsG0780037821.01;MsG0880042845.01;MsG0880045478.01	K09667+K20783+K20782+K20781+K20781+K03691+K20784	7	0.0043	0.0015	2.91	0.00213632	0.00597326	MsG0380017551.01;MsG0480021226.01;MsG0580025273.01;MsG0580029615.01;MsG0880043669.01;MsG0880043692.01;MsG0880043693.01;MsG0880045478.01;MsG0880046207.01	K20781+K20783+K20784+K20782+K20782+K20782+K20782+K20784+K20783	9
ko00260	Glycine, serine and threonine metabolism	0.0151	0.0089	1.69	0.00713547	0.0331168	MsG0080048397.01;MsG0180000417.01;MsG0180002649.01;MsG0180005623.01;MsG0180005819.01;MsG0280007873.01;MsG0380011523.01;MsG0380012568.01;MsG0380015363.01;MsG0380015620.01;MsG0380015843.01;MsG0380017554.01;MsG0380017588.01;MsG0480018128.01;MsG0580027974.01;MsG0680031795.01;MsG0780039491.01;MsG0780041012.01;MsG0880045553.01;MsG0880045639.01;MsG0880046300.01;MsG0880047661.01;NewGene_12042;NewGene_218…	K00382+K00281+K12235+K00276+K00058+K00382+K01834+K01079+K15919+K00600+K00130+K00306+K01834+K00058+K00600+K00928+K15919+K01695+K00831+K00276+K00276+K00605+K00830+K01620	24	0.0172	0.0089	1.93	7.00354e-05	0.000329806	MsG0080048397.01;MsG0180000417.01;MsG0180005506.01;MsG0180005623.01;MsG0180006042.01;MsG0280007873.01;MsG0380011516.01;MsG0380011518.01;MsG0380012568.01;MsG0380013472.01;MsG0380013473.01;MsG0380015363.01;MsG0380015875.01;MsG0480019780.01;MsG0480022167.01;MsG0480023009.01;MsG0480023010.01;MsG0480023343.01;MsG0580024678.01;MsG0580025589.01;MsG0580027974.01;MsG0580028302.01;MsG0580030233.01;MsG06800…	K00382+K00281+K00108+K00276+K15893+K00382+K00058+K00058+K01079+K00830+K00830+K15919+K00003+K00281+K02437+K12524+K12524+K01834+K02437+K00600+K00600+K00600+K00872+K00928+K00928+K15919+K01695+K00276+K00276+K00276+K00382+K00605+K00830+K00827+K01620+K00600	36
ko00906	Carotenoid biosynthesis	0.0095	0.0048	1.97	0.00775462	0.0344255	MsG0180001539.01;MsG0180001827.01;MsG0280009781.01;MsG0580025259.01;MsG0580029491.01;MsG0680031469.01;MsG0680032953.01;MsG0780039795.01;MsG0780040429.01;MsG0780040684.01;MsG0780041397.01;MsG0880045477.01;MsG0880047111.01;MsG0880047112.01;NewGene_365	K09843+K09840+K09840+K09840+K09842+K09841+K15746+K15747+K06443+K17911+K09841+K09843+K15747+K15747+K06444	15	0.0091	0.0048	1.89	0.00408687	0.0110808	MsG0180001539.01;MsG0280009781.01;MsG0280010528.01;MsG0380016172.01;MsG0380016768.01;MsG0580024822.01;MsG0580024823.01;MsG0580025274.01;MsG0580028853.01;MsG0580029490.01;MsG0580029673.01;MsG0680031463.01;MsG0680031468.01;MsG0680031469.01;MsG0780041253.01;MsG0780041397.01;MsG0880045477.01;NewGene_23132;NewGene_365	K09843+K09840+K14593+K15744+K09838+K09838+K09838+K09843+K02291+K09842+K02291+K09841+K09841+K09841+K09841+K09841+K09843+K09838+K06444	19
ko00730	Thiamine metabolism	0.0057	0.0023	2.46	0.00872753	0.0371303	MsG0180003780.01;MsG0180005666.01;MsG0380014728.01;MsG0380017667.01;MsG0480019699.01;MsG0580024701.01;MsG0580025203.01;MsG0880047152.01;NewGene_23291	K22911+K03146+K03147+K22911+K22911+K04487+K06928+K20896+K22911	9	0.0048	0.0023	2.07	0.0178658	0.0371748	MsG0180003780.01;MsG0180004467.01;MsG0180005666.01;MsG0480019699.01;MsG0480022039.01;MsG0580024701.01;MsG0780040799.01;MsG0880046986.01;MsG0880047152.01;NewGene_4575	K22911+K22911+K03146+K22911+K03146+K04487+K22911+K01662+K20896+K20896	10
ko00280	Valine, leucine and isoleucine degradation	0.0113	0.0064	1.78	0.0114103	0.046602	MsG0080048397.01;MsG0080048885.01;MsG0180004602.01;MsG0180004603.01;MsG0280007873.01;MsG0380014879.01;MsG0380015820.01;MsG0380016359.01;MsG0380017247.01;MsG0480018442.01;MsG0480022657.01;MsG0580024431.01;MsG0580027860.01;MsG0580030162.01;MsG0880046342.01;MsG0880046347.01;NewGene_24825;NewGene_5105	K00382+K01969+K00128+K00128+K00382+K01968+K00128+K00128+K00826+K18660+K00020+K01641+K00020+K00626+K01968+K00128+K00826+K00166	18	0.0124	0.0064	1.94	0.000574645	0.00200679	MsG0080048397.01;MsG0080048654.01;MsG0180001068.01;MsG0280007873.01;MsG0380014879.01;MsG0380016359.01;MsG0380016360.01;MsG0480020827.01;MsG0480021060.01;MsG0480022610.01;MsG0480022657.01;MsG0480023865.01;MsG0580024431.01;MsG0580027860.01;MsG0580027876.01;MsG0580028377.01;MsG0580030162.01;MsG0680030469.01;MsG0680030478.01;MsG0680034603.01;MsG0780041478.01;MsG0880045668.01;MsG0880047146.01;MsG08800…	K00382+K00020+K00128+K00382+K01968+K00128+K00128+K00253+K00128+K00140+K00020+K05605+K01641+K00020+K00020+K00020+K00626+K01968+K01968+K00020+K05605+K00128+K00382+K01692+K00827+K00166	26
ko00561	Glycerolipid metabolism	0.0202	0.0138	1.46	0.0193218	0.0713297	MsG0180000038.01;MsG0180004223.01;MsG0180004349.01;MsG0180004351.01;MsG0180004602.01;MsG0180004603.01;MsG0180004807.01;MsG0180004855.01;MsG0180004858.01;MsG0280006968.01;MsG0380015820.01;MsG0380016359.01;MsG0380016727.01;MsG0480018607.01;MsG0480018969.01;MsG0480023139.01;MsG0480023238.01;MsG0580024474.01;MsG0580024476.01;MsG0580029736.01;MsG0680034677.01;MsG0680035653.01;MsG0780039304.01;MsG07800…	K00679+K07407+K07407+K07407+K00128+K00128+K14674+K01054+K01054+K00679+K00128+K00128+K07407+K13508+K00002+K00679+K07407+K00002+K00002+K13508+K01054+K07407+K00002+K09480+K09480+K00679+K13508+K00128+K00901+K22849+K24189+K00679	32	0.0272	0.0138	1.97	2.99915e-07	2.68345e-06	MsG0080048214.01;MsG0080048430.01;MsG0180000247.01;MsG0180001068.01;MsG0180003752.01;MsG0180004223.01;MsG0180004349.01;MsG0180004351.01;MsG0180004396.01;MsG0180004776.01;MsG0180004807.01;MsG0180005915.01;MsG0180005916.01;MsG0280006333.01;MsG0280006968.01;MsG0280008145.01;MsG0280010660.01;MsG0380011496.01;MsG0380011501.01;MsG0380014183.01;MsG0380016359.01;MsG0380016360.01;MsG0480018607.01;MsG04800…	K01054+K15728+K15728+K00128+K00679+K07407+K07407+K07407+K07407+K13508+K14674+K18693+K18693+K00655+K00679+K13506+K00901+K00679+K00679+K00679+K00128+K00128+K13508+K00679+K00002+K00679+K00128+K00679+K07407+K21362+K00002+K07407+K00655+K00679+K07407+K07407+K07407+K09480+K00002+K07407+K09480+K13523+K09480+K00679+K13508+K00679+K00002+K00128+K13519+K00901+K00901+K00679+K21362+K00679+K00901+K00679+K00679	57
ko00270	Cysteine and methionine metabolism	0.0208	0.0145	1.44	0.0216953	0.0763863	MsG0080049027.01;MsG0180000576.01;MsG0180001784.01;MsG0180003497.01;MsG0180004244.01;MsG0180004369.01;MsG0180005586.01;MsG0180005819.01;MsG0280008566.01;MsG0380016142.01;MsG0380017247.01;MsG0380018044.01;MsG0480018128.01;MsG0480021986.01;MsG0480022298.01;MsG0580024082.01;MsG0580024389.01;MsG0580024698.01;MsG0580027064.01;MsG0580027219.01;MsG0580029950.01;MsG0680031795.01;MsG0680034392.01;MsG07800…	K00016+K00811+K00025+K00789+K01761+K01761+K00547+K00058+K00558+K01251+K00826+K01244+K00058+K14455+K01738+K00558+K01919+K00026+K01611+K01611+K00640+K00928+K00558+K01611+K22207+K17398+K21456+K00831+K00789+K00558+K00826+K05933+K00558	33	0.0296	0.0145	2.04	2.03669e-08	2.02478e-07	MsG0080049027.01;MsG0180000576.01;MsG0180001784.01;MsG0180003497.01;MsG0180003553.01;MsG0180003564.01;MsG0180004008.01;MsG0180004146.01;MsG0180004244.01;MsG0180004257.01;MsG0180004369.01;MsG0180004516.01;MsG0180005586.01;MsG0280007116.01;MsG0280007427.01;MsG0280009566.01;MsG0280010191.01;MsG0280010773.01;MsG0380011516.01;MsG0380011518.01;MsG0380015568.01;MsG0380015875.01;MsG0380016393.01;MsG04800…	K00016+K00811+K00025+K00789+K01760+K01760+K17398+K00025+K01761+K00025+K01761+K01738+K00547+K01611+K05933+K01011+K16054+K00815+K00058+K00058+K23977+K00003+K05933+K00558+K00640+K14455+K01738+K01738+K12524+K12524+K01919+K00026+K00026+K00558+K00640+K00547+K00640+K00928+K00928+K00558+K05933+K01611+K01611+K01611+K00549+K00549+K00549+K00789+K00789+K21456+K21456+K00025+K00815+K00815+K00026+K00797+K00558+…	62
ko00998	Biosynthesis of various secondary metabolites - part 2	0.0013	0.0002	7.11	0.0247221	0.0814275	MsG0580025377.01;MsG0880045441.01	K21568+K21568	2	0.0014	0.0002	8.08	0.00189583	0.00547184	MsG0580025375.01;MsG0580025377.01;MsG0880045441.01	K21568+K21568+K21568	3
ko00903	Limonene and pinene degradation	0.0032	0.0011	2.81	0.0274619	0.0849699	MsG0180004602.01;MsG0180004603.01;MsG0380015820.01;MsG0380016359.01;MsG0880046347.01	K00128+K00128+K00128+K00128+K00128	5	0.0029	0.0011	2.55	0.0232379	0.046204	MsG0180001068.01;MsG0380016359.01;MsG0380016360.01;MsG0480021060.01;MsG0880045668.01;MsG0880047170.01	K00128+K00128+K00128+K00128+K00128+K01692	6
ko00410	beta-Alanine metabolism	0.0082	0.0047	1.75	0.0315506	0.0920424	MsG0180004602.01;MsG0180004603.01;MsG0180005623.01;MsG0380012859.01;MsG0380013491.01;MsG0380015175.01;MsG0380015820.01;MsG0380016359.01;MsG0480023339.01;MsG0580024543.01;MsG0880045639.01;MsG0880046300.01;MsG0880046347.01	K00128+K00128+K00276+K13366+K17839+K17839+K00128+K00128+K00232+K00232+K00276+K00276+K00128	13	0.0086	0.0047	1.84	0.00703404	0.0179818	MsG0180001068.01;MsG0180005623.01;MsG0380016359.01;MsG0380016360.01;MsG0480021060.01;MsG0480022610.01;MsG0480023865.01;MsG0580024543.01;MsG0580029601.01;MsG0580029602.01;MsG0680034766.01;MsG0680034767.01;MsG0780041478.01;MsG0880045668.01;MsG0880046300.01;MsG0880046945.01;MsG0880046946.01;MsG0880047170.01	K00128+K00276+K00128+K00128+K00128+K00140+K05605+K00232+K01464+K01464+K01580+K01580+K05605+K00128+K00276+K00276+K00276+K01692	18
Specific KEGG pathways significantly enriched in Sardi10 at 6 h of seed germination under low temperature stress
ko00563	Glycosylphosphatidylinositol (GPI)-anchor biosynthesis	0.0063	0.0034	1.84	0.0418555	0.118713	MsG0180005192.01;MsG0280010940.01;MsG0480022172.01;MsG0480022745.01;MsG0580025654.01;MsG0780036252.01;MsG0780037747.01;MsG0880044969.01;MsG0880047282.01;NewGene_26511	K03857+K03857+K07542+K03434+K05310+K03860+K05294+K03860+K05288+K03860	10
ko04712	Circadian rhythm - plant	0.017	0.0087	1.96	0.000510791	0.00521544	MsG0080047933.01;MsG0180000277.01;MsG0180003624.01;MsG0180004703.01;MsG0180004712.01;MsG0180005508.01;MsG0280006330.01;MsG0280006883.01;MsG0280008222.01;MsG0280010198.01;MsG0280011239.01;MsG0380017149.01;MsG0480019817.01;MsG0480019818.01;MsG0480023026.01;MsG0580027845.01;MsG0580028353.01;MsG0680031614.01;MsG0780036290.01;MsG0780040080.01;MsG0780040263.01;MsG0780041807.01;MsG0880042893.01;MsG08800…	K12130+K12126+K12133+K12126+K12120+K16221+K16221+K16222+K12115+K16240+K12126+K12126+K03097+K03097+K00660+K12118+K12118+K16222+K16222+K00660+K16222+K12130+K12130+K12126+K12126+K12126+K16221	27
ko00500	Starch and sucrose metabolism	0.0687	0.0529	1.3	0.00245168	0.0156456	MsG0080048363.01;MsG0080048608.01;MsG0080049002.01;MsG0180000014.01;MsG0180000552.01;MsG0180000665.01;MsG0180000685.01;MsG0180000698.01;MsG0180001117.01;MsG0180001144.01;MsG0180002148.01;MsG0180003885.01;MsG0180004312.01;MsG0180004375.01;MsG0180004376.01;MsG0180005516.01;MsG0180005923.01;MsG0280006387.01;MsG0280007082.01;MsG0280007290.01;MsG0280007598.01;MsG0280007692.01;MsG0280007869.01;MsG02800…	K00696+K01188+K00703+K01176+K01176+K19893+K19893+K19893+K18447+K19891+K07024+K00847+K00847+K19891+K13679+K01835+K16055+K05350+K01177+K00700+K01179+K05349+K19892+K19891+K00695+K05350+K01188+K00847+K01193+K01193+K00695+K01087+K00696+K00700+K01087+K00975+K01214+K01214+K00975+K00695+K00695+K00695+K00695+K01188+K01188+K01188+K01188+K01177+K19891+K01188+K01188+K00847+K00975+K19891+K19891+K19891+K19891+…	109
ko01040	Biosynthesis of unsaturated fatty acids	0.0063	0.0026	2.42	0.00653961	0.0323953	MsG0180001014.01;MsG0180001034.01;MsG0380016238.01;MsG0380016239.01;MsG0380016240.01;MsG0380016462.01;MsG0480023339.01;MsG0580024543.01;MsG0580029504.01;MsG0880045259.01	K03921+K03921+K10251+K10251+K10251+K03921+K00232+K00232+K10258+K10703	10
ko04070	Phosphatidylinositol signaling system	0.0158	0.0098	1.61	0.0119793	0.0470443	MsG0180000189.01;MsG0180000320.01;MsG0180005312.01;MsG0380015382.01;MsG0380015471.01;MsG0380016510.01;MsG0380017983.01;MsG0380017984.01;MsG0480023427.01;MsG0480023525.01;MsG0580025278.01;MsG0580025807.01;MsG0580029327.01;MsG0680032419.01;MsG0780036170.01;MsG0780036291.01;MsG0780041065.01;MsG0780041809.01;MsG0880042830.01;MsG0880043712.01;MsG0880045165.01;MsG0880046516.01;MsG0880047171.01;MsG08800…	K01099+K05857+K18081+K05857+K05857+K18081+K00888+K00888+K00889+K00889+K02183+K00914+K05857+K20279+K13024+K02183+K18081+K01092+K00921+K00915+K00913+K00901+K02183+K02183+K00921	25
ko03060	Protein export	0.0107	0.0063	1.71	0.0195605	0.0713297	MsG0180003899.01;MsG0280009165.01;MsG0280010888.01;MsG0480020938.01;MsG0480023093.01;MsG0480023559.01;MsG0480023720.01;MsG0480023725.01;MsG0480023850.01;MsG0580029147.01;MsG0880044342.01;MsG0880046323.01;MsG0880046394.01;NewGene_18399;NewGene_25044;NewGene_3072;NewGene_4765	K03109+K13280+K09481+K03217+K09481+K03107+K09490+K09490+K03100+K12947+K10956+K09648+K03217+K09648+K12947+K12948+K09648	17
ko04120	Ubiquitin mediated proteolysis	0.0372	0.0288	1.29	0.0244812	0.0814275	MsG0080048452.01;MsG0180000663.01;MsG0180000688.01;MsG0180000694.01;MsG0180001048.01;MsG0180002394.01;MsG0180002489.01;MsG0180003601.01;MsG0180003619.01;MsG0280006836.01;MsG0280007193.01;MsG0280007194.01;MsG0280007564.01;MsG0280007825.01;MsG0280011017.01;MsG0380012191.01;MsG0380013462.01;MsG0380014160.01;MsG0380015209.01;MsG0380016436.01;MsG0380016526.01;MsG0380016958.01;MsG0380017515.01;MsG03800…	K10589+K10144+K10144+K10144+K03875+K08770+K03094+K08770+K10590+K02927+K10604+K10604+K10599+K10589+K10575+K04506+K10615+K03363+K10260+K03875+K04506+K04506+K10144+K03094+K10581+K10614+K08770+K08770+K08770+K10260+K10592+K10260+K04706+K10260+K10140+K04506+K10140+K04506+K03352+K10597+K10615+K03350+K03349+K10615+K03363+K08770+K10260+K10615+K02927+K08770+K06689+K03355+K04554+K06689+K10576+K10578+K10144+…	59
ko04141	Protein processing in endoplasmic reticulum	0.0687	0.0575	1.2	0.0267789	0.0849699	MsG0180000047.01;MsG0180000326.01;MsG0180000471.01;MsG0180001976.01;MsG0180002489.01;MsG0180003813.01;MsG0180004652.01;MsG0180005664.01;MsG0180006034.01;MsG0180006094.01;MsG0180006202.01;MsG0280006363.01;MsG0280007035.01;MsG0280007048.01;MsG0280007417.01;MsG0280007790.01;MsG0280007978.01;MsG0280008808.01;MsG0280009376.01;MsG0280009453.01;MsG0280010567.01;MsG0280010888.01;MsG0280010906.01;MsG02800…	K09487+K14014+K13993+K01456+K03094+K12667+K08057+K12669+K14007+K07151+K07953+K11718+K23741+K23741+K14012+K03283+K09518+K10088+K10666+K13993+K09503+K09481+K09580+K10575+K13250+K13993+K13993+K08852+K03283+K13993+K09580+K08054+K13993+K03094+K12666+K13993+K09562+K04079+K04079+K14005+K13993+K09503+K09580+K03283+K03283+K13993+K16196+K12670+K08288+K13993+K13993+K13993+K13993+K10666+K04079+K09481+K09490+…	109
ko00195	Photosynthesis	0.0164	0.0111	1.47	0.0286935	0.0861692	MsG0080049063.01;MsG0280007699.01;MsG0280011301.01;MsG0380013918.01;MsG0380013928.01;MsG0380013938.01;MsG0380013940.01;MsG0380013942.01;MsG0380013945.01;MsG0380013953.01;MsG0380013956.01;MsG0380013957.01;MsG0380013971.01;MsG0380013975.01;MsG0380013977.01;MsG0380014006.01;MsG0380014016.01;MsG0380014029.01;MsG0380014032.01;MsG0380014035.01;MsG0580027677.01;MsG0580029657.01;MsG0780040316.01;MsG07800…	K08901+K02641+K02695+K02111+K02703+K02635+K02707+K02112+K02706+K02705+K02690+K02689+K02689+K02704+K02689+K02705+K02703+K02703+K02706+K02111+K02704+K02717+K02111+K02109+K02693+K02690	26
Specific KEGG pathways significantly enriched in Sardi10 at 15 h of seed germination under low temperature stress
ko00710	Carbon fixation in photosynthetic organisms									0.022	0.0075	2.93	4.031e-12	1.80334e-10	MsG0180001784.01;MsG0180004146.01;MsG0180004257.01;MsG0180005117.01;MsG0180006212.01;MsG0280009526.01;MsG0280009540.01;MsG0280009541.01;MsG0280010143.01;MsG0280010144.01;MsG0280010854.01;MsG0280011028.01;MsG0380013925.01;MsG0380014024.01;MsG0380016221.01;MsG0380017686.01;MsG0480019171.01;MsG0480021327.01;MsG0480021331.01;MsG0480021986.01;MsG0580024698.01;MsG0580024699.01;MsG0580025392.01;MsG05800…	K00025+K00025+K00025+K01595+K00615+K00134+K00927+K00927+K01601+K01601+K01595+K01803+K01601+K01601+K00134+K00029+K00615+K01623+K01623+K14455+K00026+K00026+K00855+K00927+K01803+K01595+K00927+K03841+K03841+K01595+K00028+K05298+K00025+K00028+K00026+K01595+K00134+K01006+K01006+K01006+K01602+K01601+K00028+K00029+K01595+K00134	46
ko01230	Biosynthesis of amino acids									0.0559	0.031	1.8	8.16051e-11	1.82538e-09	MsG0080047999.01;MsG0080048202.01;MsG0180000530.01;MsG0180000576.01;MsG0180000600.01;MsG0180001576.01;MsG0180002486.01;MsG0180002487.01;MsG0180003497.01;MsG0180003541.01;MsG0180003553.01;MsG0180003564.01;MsG0180003675.01;MsG0180003676.01;MsG0180003684.01;MsG0180003719.01;MsG0180004516.01;MsG0180005049.01;MsG0180005613.01;MsG0180006101.01;MsG0180006212.01;MsG0280006793.01;MsG0280007058.01;MsG02800…	K01953+K00264+K01850+K00811+K00145+K14677+K01586+K01586+K00789+K00030+K01760+K01760+K00620+K00620+K00620+K00620+K01738+K00850+K01693+K01657+K00615+K01814+K13832+K01915+K14152+K01689+K00134+K00927+K00927+K05359+K00850+K01681+K01687+K00053+K01803+K00215+K00052+K00058+K00058+K01079+K01657+K01817+K15227+K00003+K00134+K01953+K01755+K00850+K00611+K18649+K00615+K01476+K01476+K01681+K01623+K01623+K00640+…	117
ko00630	Glyoxylate and dicarboxylate metabolism									0.0258	0.0115	2.24	5.94606e-09	7.60023e-08	MsG0080047906.01;MsG0080048397.01;MsG0080048636.01;MsG0080048880.01;MsG0180000417.01;MsG0180001784.01;MsG0180004146.01;MsG0180004257.01;MsG0180006042.01;MsG0280007136.01;MsG0280007873.01;MsG0280008498.01;MsG0280008554.01;MsG0280009238.01;MsG0280009776.01;MsG0280010143.01;MsG0280010144.01;MsG0280010604.01;MsG0280011162.01;MsG0280011197.01;MsG0280011200.01;MsG0380013472.01;MsG0380013473.01;MsG03800…	K03781+K00382+K01638+K01637+K00281+K00025+K00025+K00025+K15893+K01915+K00382+K01913+K01913+K01895+K11517+K01601+K01601+K01681+K18121+K18121+K18121+K00830+K00830+K01601+K01601+K15919+K00281+K01637+K01681+K02437+K02437+K00026+K00026+K01681+K00600+K00600+K00600+K00626+K01915+K01637+K01433+K15919+K00025+K01638+K00026+K01455+K00382+K01602+K00605+K00830+K01601+K01638+K19269+K00600	54
ko00603	Glycosphingolipid biosynthesis - globo and isoglobo series									0.0072	0.0018	4.04	5.85778e-07	4.36764e-06	MsG0180004223.01;MsG0180004349.01;MsG0180004351.01;MsG0180004396.01;MsG0180006182.01;MsG0180006183.01;MsG0280009412.01;MsG0480022171.01;MsG0480023238.01;MsG0580027123.01;MsG0680034458.01;MsG0680035652.01;MsG0680035653.01;MsG0780036923.01;MsG0780039439.01	K07407+K07407+K07407+K07407+K12373+K12373+K12373+K01988+K07407+K07407+K07407+K07407+K07407+K12373+K07407	15
ko00531	Glycosaminoglycan degradation									0.0119	0.0047	2.56	5.46728e-06	3.76291e-05	MsG0180000115.01;MsG0180006182.01;MsG0180006183.01;MsG0280008764.01;MsG0280009412.01;MsG0280010899.01;MsG0280011167.01;MsG0280011174.01;MsG0280011204.01;MsG0280011205.01;MsG0280011215.01;MsG0380012846.01;MsG0380015833.01;MsG0380016873.01;MsG0680034868.01;MsG0780036923.01;MsG0780041526.01;MsG0880042551.01;MsG0880043874.01;MsG0880045671.01;MsG0880046858.01;NewGene_25550;NewGene_5369;NewGene_5828;Ne…	K12309+K12373+K12373+K07964+K12373+K12309+K12309+K12309+K12309+K12309+K12309+K01205+K01205+K12309+K12309+K12373+K10532+K12309+K12309+K12309+K07964+K12309+K12309+K12309+K12309	25
ko00564	Glycerophospholipid metabolism									0.0224	0.0119	1.89	1.03411e-05	6.16836e-05	MsG0080048430.01;MsG0180000175.01;MsG0180000247.01;MsG0180004776.01;MsG0180004807.01;MsG0180005915.01;MsG0180005916.01;MsG0280006333.01;MsG0280008145.01;MsG0280009146.01;MsG0280010660.01;MsG0280011399.01;MsG0380012063.01;MsG0380014756.01;MsG0380014765.01;MsG0380015748.01;MsG0380016021.01;MsG0380016962.01;MsG0380017421.01;MsG0380017422.01;MsG0380017441.01;MsG0480018192.01;MsG0480018362.01;MsG04800…	K15728+K13510+K15728+K13508+K14674+K18693+K18693+K00655+K13506+K06130+K00901+K01115+K14156+K01114+K01114+K01517+K00968+K01114+K01115+K01115+K06130+K00550+K01115+K13508+K00006+K16818+K01115+K00006+K00655+K01126+K01126+K00993+K00993+K00006+K01047+K22389+K18696+K13523+K16818+K13511+K13508+K13519+K00901+K00901+K00993+K00901+K13510	47
ko00604	Glycosphingolipid biosynthesis - ganglio series									0.0096	0.0035	2.74	1.49111e-05	8.22866e-05	MsG0180000115.01;MsG0180006182.01;MsG0180006183.01;MsG0280009412.01;MsG0280010899.01;MsG0280011167.01;MsG0280011174.01;MsG0280011204.01;MsG0280011205.01;MsG0280011215.01;MsG0380016873.01;MsG0680034868.01;MsG0780036923.01;MsG0880042551.01;MsG0880043874.01;MsG0880045671.01;NewGene_25550;NewGene_5369;NewGene_5828;NewGene_9973	K12309+K12373+K12373+K12373+K12309+K12309+K12309+K12309+K12309+K12309+K12309+K12309+K12373+K12309+K12309+K12309+K12309+K12309+K12309+K12309	20
ko00780	Biotin metabolism									0.0067	0.002	3.43	1.56345e-05	8.22866e-05	MsG0080047990.01;MsG0180005565.01;MsG0380016216.01;MsG0480020786.01;MsG0480021510.01;MsG0480021511.01;MsG0480021527.01;MsG0480021719.01;MsG0480021812.01;MsG0480022674.01;MsG0480022783.01;MsG0780038393.01;MsG0880047322.01;MsG0880047626.01	K00059+K09458+K00059+K00059+K00208+K00208+K00208+K00208+K01012+K02372+K09458+K00208+K09458+K00059	14
ko00860	Porphyrin and chlorophyll metabolism									0.0115	0.0051	2.25	8.35721e-05	0.000373875	MsG0080048059.01;MsG0080049004.01;MsG0180001848.01;MsG0180002005.01;MsG0280006805.01;MsG0280010016.01;MsG0380012513.01;MsG0380016367.01;MsG0380016424.01;MsG0380017118.01;MsG0380017727.01;MsG0380017728.01;MsG0480021803.01;MsG0480023054.01;MsG0480023056.01;MsG0480023531.01;MsG0580024327.01;MsG0580024435.01;MsG0580030056.01;MsG0580030199.01;MsG0780036611.01;MsG0780037625.01;MsG0780040321.01;NewGene_…	K03403+K19073+K01885+K01885+K03405+K01599+K02303+K01698+K22013+K01719+K02492+K02492+K01749+K13071+K13071+K01772+K03404+K22013+K02259+K00228+K13544+K02303+K04035+K04040	24
ko00340	Histidine metabolism									0.0067	0.0024	2.83	0.000190955	0.00077661	MsG0180001068.01;MsG0180005613.01;MsG0280006420.01;MsG0280006793.01;MsG0280007722.01;MsG0380016359.01;MsG0380016360.01;MsG0380018010.01;MsG0480021060.01;MsG0580029349.01;MsG0580029476.01;MsG0780040104.01;MsG0880045668.01;NewGene_24094	K00128+K01693+K01590+K01814+K14152+K00128+K00128+K18649+K00128+K11755+K11755+K11755+K00128+K00765	14
ko00640	Propanoate metabolism									0.0086	0.0035	2.42	0.000234114	0.00091074	MsG0080048397.01;MsG0080049027.01;MsG0280007873.01;MsG0280009238.01;MsG0380015639.01;MsG0480022610.01;MsG0480023743.01;MsG0480023865.01;MsG0580024543.01;MsG0580030162.01;MsG0680030950.01;MsG0780039155.01;MsG0780039842.01;MsG0780041478.01;MsG0880047146.01;MsG0880047170.01;NewGene_17620;NewGene_5105	K00382+K00016+K00382+K01895+K11262+K00140+K01961+K05605+K00232+K00626+K02160+K01962+K02160+K05605+K00382+K01692+K02160+K00166	18
ko00020	Citrate cycle (TCA cycle)									0.011	0.0054	2.04	0.000564408	0.00200679	MsG0080048397.01;MsG0180001784.01;MsG0180003541.01;MsG0180004146.01;MsG0180004257.01;MsG0180005026.01;MsG0180005277.01;MsG0180005980.01;MsG0180006149.01;MsG0280007851.01;MsG0280007873.01;MsG0280009442.01;MsG0280010604.01;MsG0380015750.01;MsG0480020329.01;MsG0580024698.01;MsG0580024699.01;MsG0580024956.01;MsG0580025144.01;MsG0880041896.01;MsG0880044455.01;MsG0880047146.01;NewGene_12409	K00382+K00025+K00030+K00025+K00025+K00627+K00627+K00627+K00164+K01648+K00382+K01648+K01681+K00162+K01681+K00026+K00026+K00234+K01681+K00025+K00026+K00382+K00031	23
ko00511	Other glycan degradation									0.0134	0.0075	1.79	0.00137875	0.00440579	MsG0180000115.01;MsG0180001079.01;MsG0180006182.01;MsG0180006183.01;MsG0280009412.01;MsG0280010899.01;MsG0280011167.01;MsG0280011174.01;MsG0280011204.01;MsG0280011205.01;MsG0280011215.01;MsG0380016873.01;MsG0680034868.01;MsG0780036923.01;MsG0780040065.01;MsG0780040281.01;MsG0880042551.01;MsG0880043615.01;MsG0880043638.01;MsG0880043874.01;MsG0880045616.01;MsG0880045671.01;NewGene_21886;NewGene_250…	K12309+K01206+K12373+K12373+K12373+K12309+K12309+K12309+K12309+K12309+K12309+K12309+K12309+K12373+K01191+K01206+K12309+K01190+K01190+K12309+K01191+K12309+K01190+K17108+K12309+K12309+K12309+K12309	28
ko00240	Pyrimidine metabolism									0.0138	0.0079	1.76	0.00156112	0.00465597	MsG0180001320.01;MsG0180002218.01;MsG0180002428.01;MsG0380012190.01;MsG0380012956.01;MsG0380015090.01;MsG0380016091.01;MsG0480018920.01;MsG0480021281.01;MsG0480023688.01;MsG0580024137.01;MsG0580029601.01;MsG0580029602.01;MsG0680031709.01;MsG0680031711.01;MsG0780037158.01;MsG0780038358.01;MsG0780040027.01;MsG0780041103.01;MsG0880042017.01;MsG0880043589.01;MsG0880044835.01;MsG0880046218.01;MsG08800…	K10807+K10808+K10808+K13421+K01520+K01520+K00857+K00761+K13998+K00940+K03787+K01464+K01464+K14641+K14641+K10808+K16904+K14641+K01240+K13800+K13421+K10808+K01493+K00940+K01081+K01081+K01240+K01520+K01081	29
ko00565	Ether lipid metabolism									0.0076	0.0041	1.87	0.00899474	0.0220863	MsG0180000175.01;MsG0180004807.01;MsG0280011399.01;MsG0380014756.01;MsG0380014765.01;MsG0380016962.01;MsG0380017421.01;MsG0380017422.01;MsG0480018362.01;MsG0580024433.01;MsG0680031360.01;MsG0680031361.01;MsG0680035905.01;MsG0880046206.01;NewGene_14561;NewGene_7351	K13510+K14674+K01115+K01114+K01114+K01114+K01115+K01115+K01115+K01115+K00993+K00993+K01047+K13519+K00993+K13510	16
ko00400	Phenylalanine, tyrosine and tryptophan biosynthesis									0.0081	0.0044	1.83	0.00913332	0.0220863	MsG0180000530.01;MsG0180000576.01;MsG0180006101.01;MsG0280007058.01;MsG0280010484.01;MsG0280010773.01;MsG0380015452.01;MsG0380015491.01;MsG0380015531.01;MsG0480021986.01;MsG0480022489.01;MsG0480022490.01;MsG0580026282.01;MsG0780041012.01;MsG0880044391.01;MsG0880044413.01;MsG0880046852.01	K01850+K00811+K01657+K13832+K05359+K00815+K01657+K01817+K15227+K14455+K13832+K13832+K01850+K01695+K00815+K00815+K15227	17
ko00300	Lysine biosynthesis									0.0048	0.0021	2.24	0.0100716	0.0231061	MsG0180002486.01;MsG0180002487.01;MsG0280011223.01;MsG0380015875.01;MsG0480023009.01;MsG0480023010.01;MsG0680031275.01;MsG0680031795.01;MsG0880043457.01;MsG0880045251.01	K01586+K01586+K00215+K00003+K12524+K12524+K00928+K00928+K01714+K01586	10
ko00030	Pentose phosphate pathway									0.0124	0.0078	1.59	0.0106666	0.0238596	MsG0180000983.01;MsG0180000984.01;MsG0180001288.01;MsG0180005049.01;MsG0180005516.01;MsG0180006212.01;MsG0280007419.01;MsG0280009908.01;MsG0280010491.01;MsG0380017695.01;MsG0480019171.01;MsG0480021327.01;MsG0480021331.01;MsG0480023904.01;MsG0580026488.01;MsG0580027701.01;MsG0580028227.01;MsG0680030682.01;MsG0680032055.01;MsG0680032057.01;MsG0780035993.01;MsG0780037751.01;MsG0880042500.01;MsG08800…	K01057+K01057+K00895+K00850+K01835+K00615+K00895+K00852+K00850+K00850+K00615+K01623+K01623+K01835+K01057+K01057+K01810+K01810+K03841+K03841+K00616+K00036+K00036+K00850+K00850+K00616	26
ko00480	Glutathione metabolism									0.022	0.0159	1.38	0.0140868	0.0307414	MsG0180001091.01;MsG0180001320.01;MsG0180002218.01;MsG0180002272.01;MsG0180002273.01;MsG0180002428.01;MsG0180004941.01;MsG0180004947.01;MsG0180006126.01;MsG0280008912.01;MsG0280009757.01;MsG0280009758.01;MsG0280009760.01;MsG0280009761.01;MsG0280009762.01;MsG0280009764.01;MsG0380015271.01;MsG0380016362.01;MsG0380017898.01;MsG0480020858.01;MsG0480021058.01;MsG0480021474.01;MsG0480021476.01;MsG04800…	K22596+K10807+K10808+K00799+K00799+K10808+K00799+K00799+K00799+K01255+K00799+K00799+K00799+K00799+K00799+K00799+K21888+K00434+K01581+K00434+K00799+K00434+K00434+K11188+K00432+K00432+K00799+K01919+K00799+K00799+K00799+K10808+K00036+K00799+K00799+K00799+K00799+K01255+K21456+K21456+K00036+K10808+K00797+K00031+K00799+K00799	46
ko00650	Butanoate metabolism									0.0053	0.0026	2.02	0.0160993	0.0342967	MsG0280008498.01;MsG0280008554.01;MsG0280011162.01;MsG0280011197.01;MsG0280011200.01;MsG0480023176.01;MsG0580024431.01;MsG0580030162.01;MsG0680034766.01;MsG0680034767.01;MsG0880047170.01	K01913+K01913+K18121+K18121+K18121+K01653+K01641+K00626+K01580+K01580+K01692	11
ko00100	Steroid biosynthesis									0.0067	0.0038	1.77	0.0229056	0.046204	MsG0180000362.01;MsG0180003416.01;MsG0180004807.01;MsG0180005801.01;MsG0380012835.01;MsG0380017331.01;MsG0480021319.01;MsG0480021320.01;MsG0480021486.01;MsG0480021740.01;MsG0580024311.01;MsG0880041871.01;NewGene_20878;NewGene_9271	K00511+K00222+K14674+K01052+K00559+K23558+K00801+K00801+K09828+K09828+K01853+K05917+K05917+K09832	14
ko00196	Photosynthesis - antenna proteins									0.0029	0.0012	2.31	0.0374869	0.0698768	MsG0180000003.01;MsG0280008430.01;MsG0380013114.01;MsG0480022765.01;MsG0680034229.01;NewGene_4576	K14172+K08908+K08910+K08912+K08916+K08915	6
ko00943	Isoflavonoid biosynthesis									0.01	0.0068	1.47	0.042968	0.0784593	MsG0180001291.01;MsG0280008072.01;MsG0280010654.01;MsG0380014439.01;MsG0480019510.01;MsG0480019532.01;MsG0480021549.01;MsG0480022308.01;MsG0480022310.01;MsG0580024116.01;MsG0680031839.01;MsG0680031840.01;MsG0780036561.01;MsG0780036582.01;MsG0780036586.01;MsG0780036587.01;MsG0780036588.01;MsG0780036589.01;MsG0880045931.01;NewGene_6856;NewGene_9834	K13267+K22932+K13264+K13267+K13259+K13259+K13267+K13257+K13259+K13258+K13263+K13263+K13264+K13262+K13264+K13264+K13264+K13264+K13260+K13259+K13260	21

## Sheet: Table S5I
Table S6I The common and specific KEGG pathways of DEGs significantly enriched in Instict and Sardi10 at 6 h and 15 h of seed germination under low temperature stress.
ID	Pathway	I10-6 vs S10-6								I10-15 vs S10-15
		GeneRatio	BgRatio	Enrich factor	pvalue	qvalue	Gene ID	kegg ID	Gene number	GeneRatio	BgRatio	Enrich factor	pvalue	qvalue	Gene ID	kegg ID	Gene number
Table S5I The common and specific KEGG pathways of DEGs significantly enriched in Instict and Sardi10 at 6 h and 15 h of seed germination under low temperature stress.
ko00052	Galactose metabolism	0.072	0.016	4.51	0.00017968	0.0106668	MsG0180002585.01;MsG0180004351.01;MsG0380015777.01;MsG0780041389.01;MsG0780041477.01;MsG0880042591.01;NewGene_18941;NewGene_25235;NewGene_26109	K00850+K07407+K06617+K18819+K18819+K01193+K12447+K12447+K12309	9	0.0359	0.016	2.25	0.000187536	0.00379021	MsG0180000115.01;MsG0180003513.01;MsG0180004223.01;MsG0180004349.01;MsG0180004351.01;MsG0180004679.01;MsG0180004680.01;MsG0180005516.01;MsG0280010770.01;MsG0380015739.01;MsG0380016399.01;MsG0480023147.01;MsG0480023696.01;MsG0580024333.01;MsG0580029503.01;MsG0680030354.01;MsG0680035653.01;MsG0780039439.01;MsG0780041376.01;MsG0880042551.01;NewGene_18941;NewGene_25235;NewGene_6741;NewGene_9972	K12309+K00844+K07407+K07407+K07407+K18819+K18819+K01835+K01784+K06617+K12447+K06611+K01784+K01784+K01193+K06617+K07407+K07407+K06611+K12309+K12447+K12447+K12447+K12447	24
ko00860	Porphyrin and chlorophyll metabolism	0.032	0.0051	6.29	0.00378642	0.0843985	MsG0180001848.01;MsG0180002005.01;MsG0680033459.01;MsG0680035665.01	K01885+K01885+K13606+K13606	4	0.0165	0.0051	3.24	0.00055617	0.00802892	MsG0080049004.01;MsG0180001907.01;MsG0280006805.01;MsG0380016704.01;MsG0480020704.01;MsG0480022592.01;MsG0480023558.01;MsG0580024327.01;MsG0580029991.01;MsG0580030199.01;MsG0880046462.01	K19073+K18010+K03405+K13544+K13071+K02492+K03428+K03404+K13545+K00228+K10960	11
ko00600	Sphingolipid metabolism	0.032	0.007	4.55	0.0117605	0.178265	MsG0180004351.01;NewGene_14786;NewGene_26109;NewGene_3804	K07407+K12349+K12309+K12349	4	0.0135	0.007	1.91	0.0461237	0.230868	MsG0180000115.01;MsG0180004223.01;MsG0180004349.01;MsG0180004351.01;MsG0680035653.01;MsG0780039439.01;MsG0880042551.01;NewGene_14786;NewGene_3804	K12309+K07407+K07407+K07407+K07407+K07407+K12309+K12349+K12349	9
ko00480	Glutathione metabolism	0.048	0.0159	3.02	0.0149152	0.180162	MsG0180002218.01;MsG0180003632.01;MsG0480023633.01;MsG0580024389.01;MsG0680035830.01;MsG0880044131.01	K10808+K00799+K00432+K01919+K18592+K00799	6	0.0299	0.0159	1.88	0.00516746	0.0461969	MsG0180000549.01;MsG0180002274.01;MsG0180004879.01;MsG0180004947.01;MsG0180006126.01;MsG0380011719.01;MsG0380015008.01;MsG0480023414.01;MsG0580024232.01;MsG0780038922.01;MsG0780038923.01;MsG0780038925.01;MsG0780038930.01;MsG0780038939.01;MsG0780038942.01;MsG0780041580.01;MsG0880041955.01;NewGene_19125;NewGene_19126;NewGene_9234	K00432+K00799+K00799+K00799+K00799+K10807+K00799+K10807+K00799+K00799+K00799+K00799+K00799+K00799+K00799+K21456+K01255+K00799+K00799+K00799	20
ko00030	Pentose phosphate pathway	0.032	0.0078	4.1	0.01664	0.180162	MsG0180002585.01;MsG0380016576.01;MsG0780041082.01;NewGene_16467	K00850+K01057+K01623+K01810	4	0.0165	0.0078	2.11	0.0155377	0.0923605	MsG0180000983.01;MsG0180005516.01;MsG0180006212.01;MsG0280007800.01;MsG0380016576.01;MsG0480021327.01;MsG0480021331.01;MsG0680032055.01;MsG0680032057.01;MsG0780041081.01;MsG0780041082.01	K01057+K01835+K00615+K01807+K01057+K01623+K01623+K03841+K03841+K01623+K01623	11
ko01200	Carbon metabolism	0.064	0.0302	2.12	0.0355799	0.269658	MsG0180002585.01;MsG0180004518.01;MsG0380016576.01;MsG0580024543.01;MsG0580024584.01;MsG0780041082.01;NewGene_16467;NewGene_17926	K00850+K01738+K01057+K00232+K00261+K01623+K01810+K01601	8	0.0644	0.0302	2.13	2.47696e-06	6.2576e-05	MsG0080048636.01;MsG0180000417.01;MsG0180000983.01;MsG0180001784.01;MsG0180003513.01;MsG0180006042.01;MsG0180006212.01;MsG0280007800.01;MsG0280009238.01;MsG0280009776.01;MsG0280010021.01;MsG0280010056.01;MsG0280010143.01;MsG0280011162.01;MsG0280011200.01;MsG0380014467.01;MsG0380016576.01;MsG0380017686.01;MsG0480020329.01;MsG0480021327.01;MsG0480021331.01;MsG0580025392.01;MsG0580025589.01;MsG05800…	K01638+K00281+K01057+K00025+K00844+K15893+K00615+K01807+K01895+K11517+K01595+K01595+K01601+K18121+K18121+K00640+K01057+K00029+K01681+K01623+K01623+K00855+K00600+K00161+K00600+K00626+K00927+K03841+K03841+K01963+K01623+K01623+K05605+K01638+K01006+K01006+K00627+K01681+K01834+K01601+K15918+K00029+K01595	43
Specific KEGG pathways significantly enriched in Instict and Sardi10 at 6 h of seed germination under low temperature stress
ko04141	Protein processing in endoplasmic reticulum	0.144	0.0575	2.51	0.000281484	0.0106668	MsG0180000471.01;MsG0280009453.01;MsG0380014194.01;MsG0380014195.01;MsG0380015694.01;MsG0380017298.01;MsG0480018354.01;MsG0480022342.01;MsG0480022345.01;MsG0480022348.01;MsG0480022532.01;MsG0480022606.01;MsG0580027850.01;MsG0580028362.01;MsG0580029126.01;MsG0680032925.01;MsG0880042806.01;MsG0880047581.01	K13993+K13993+K13993+K13993+K07953+K13993+K13993+K13993+K13993+K13993+K13993+K13993+K13993+K13993+K13993+K04079+K13993+K03283	18
ko00904	Diterpenoid biosynthesis	0.032	0.0053	6.01	0.00445436	0.0843985	MsG0180000636.01;MsG0280007778.01;MsG0280009804.01;MsG0880043418.01	K04124+K04123+K04125+K05282	4
ko03015	mRNA surveillance pathway	0.04	0.0129	3.09	0.0233614	0.221319	MsG0180004447.01;MsG0380013886.01;MsG0380013893.01;MsG0380013898.01;MsG0380014094.01	K11583+K18655+K18655+K18655+K18655	5
ko00908	Zeatin biosynthesis	0.024	0.0054	4.46	0.0299137	0.251905	MsG0180003459.01;MsG0480021050.01;MsG0580029505.01	K13496+K13493+K13496	3
Specific KEGG pathways significantly enriched in Instict and Sardi10 at 15 h of seed germination under low temperature stress
ko00943	Isoflavonoid biosynthesis									0.0299	0.0068	4.4	2.2133e-08	2.2366e-06	MsG0180005648.01;MsG0480019510.01;MsG0480019527.01;MsG0480022309.01;MsG0480022310.01;MsG0480022329.01;MsG0480022833.01;MsG0680031839.01;MsG0780036556.01;MsG0780036561.01;MsG0780036582.01;MsG0780036587.01;MsG0780036593.01;MsG0780036596.01;MsG0780037808.01;MsG0780039572.01;MsG0780039576.01;MsG0880045930.01;MsG0880045931.01;NewGene_9834	K13258+K13259+K13259+K13257+K13259+K13262+K13260+K13263+K13264+K13264+K13262+K13264+K13264+K13264+K13264+K13265+K13265+K13260+K13260+K13260	20
ko00710	Carbon fixation in photosynthetic organisms									0.0299	0.0075	3.99	1.23094e-07	6.21951e-06	MsG0180001784.01;MsG0180006212.01;MsG0280007800.01;MsG0280010021.01;MsG0280010056.01;MsG0280010143.01;MsG0380017686.01;MsG0480021327.01;MsG0480021331.01;MsG0580025392.01;MsG0680031349.01;MsG0680032055.01;MsG0680032057.01;MsG0780041081.01;MsG0780041082.01;MsG0880046968.01;MsG0880046969.01;NewGene_17926;NewGene_25271;NewGene_26485	K00025+K00615+K01807+K01595+K01595+K01601+K00029+K01623+K01623+K00855+K00927+K03841+K03841+K01623+K01623+K01006+K01006+K01601+K00029+K01595	20
ko00195	Photosynthesis									0.0359	0.0111	3.23	4.08983e-07	1.37763e-05	MsG0180003757.01;MsG0280006336.01;MsG0280007650.01;MsG0280010102.01;MsG0280010704.01;MsG0280011301.01;MsG0380013945.01;MsG0380013971.01;MsG0380013977.01;MsG0380014032.01;MsG0380017405.01;MsG0580024128.01;MsG0580024140.01;MsG0580027677.01;MsG0780036909.01;MsG0780039503.01;MsG0780039544.01;MsG0780039592.01;MsG0780041778.01;MsG0880045275.01;MsG0880045778.01;MsG0880046040.01;MsG0880046219.01;NewGene_…	K02693+K02639+K02694+K02111+K08902+K02695+K02706+K02689+K02689+K02706+K02109+K02692+K02639+K02704+K02717+K02111+K02111+K02111+K02113+K02690+K02716+K02639+K02113+K02636	24
ko00620	Pyruvate metabolism									0.0269	0.0108	2.5	0.000324594	0.00546684	MsG0080048636.01;MsG0180001784.01;MsG0280009238.01;MsG0280010021.01;MsG0280010056.01;MsG0380017686.01;MsG0480021184.01;MsG0580025903.01;MsG0580030162.01;MsG0780040315.01;MsG0780041714.01;MsG0880043085.01;MsG0880046968.01;MsG0880046969.01;NewGene_11276;NewGene_18673;NewGene_25271;NewGene_26485	K01638+K00025+K01895+K01595+K01595+K00029+K01069+K00161+K00626+K01963+K01759+K01638+K01006+K01006+K00627+K01759+K00029+K01595	18
ko00630	Glyoxylate and dicarboxylate metabolism									0.0269	0.0115	2.34	0.000741941	0.00937188	MsG0080048636.01;MsG0180000417.01;MsG0180001784.01;MsG0180006042.01;MsG0280009238.01;MsG0280009776.01;MsG0280010143.01;MsG0280011162.01;MsG0280011200.01;MsG0380014547.01;MsG0480020329.01;MsG0580025589.01;MsG0580028302.01;MsG0580030162.01;MsG0880043085.01;NewGene_16456;NewGene_17926;NewGene_2190	K01638+K00281+K00025+K15893+K01895+K11517+K01601+K18121+K18121+K22133+K01681+K00600+K00600+K00626+K01638+K01681+K01601+K15918	18
ko00906	Carotenoid biosynthesis									0.015	0.0048	3.13	0.00129396	0.0145287	MsG0280009781.01;MsG0380012280.01;MsG0580025274.01;MsG0580027456.01;MsG0580028853.01;MsG0580029492.01;MsG0780039795.01;MsG0880047111.01;MsG0880047112.01;NewGene_365	K09840+K09841+K09843+K09842+K02291+K09842+K15747+K15747+K15747+K06444	10
ko00280	Valine, leucine and isoleucine degradation									0.0165	0.0064	2.58	0.00359712	0.0363498	MsG0180001977.01;MsG0580024431.01;MsG0580024878.01;MsG0580027860.01;MsG0580027875.01;MsG0580027876.01;MsG0580027877.01;MsG0580028377.01;MsG0580030162.01;MsG0780041478.01;NewGene_15566	K07513+K01641+K00827+K00020+K00020+K00020+K00020+K00020+K00626+K05605+K00826	11
ko00561	Glycerolipid metabolism									0.0269	0.0138	1.95	0.00549147	0.0461969	MsG0180000038.01;MsG0180004223.01;MsG0180004349.01;MsG0180004351.01;MsG0380014183.01;MsG0480020622.01;MsG0480023139.01;MsG0580024474.01;MsG0580024476.01;MsG0680035653.01;MsG0780039439.01;MsG0880042475.01;MsG0880043148.01;MsG0880047169.01;NewGene_15234;NewGene_20795;NewGene_2190;NewGene_22756	K00679+K07407+K07407+K07407+K00679+K00679+K00679+K00002+K00002+K07407+K07407+K00679+K13508+K00679+K00679+K00679+K15918+K00679	18
ko00603	Glycosphingolipid biosynthesis - globo and isoglobo series									0.0075	0.0018	4.22	0.00594304	0.0461969	MsG0180004223.01;MsG0180004349.01;MsG0180004351.01;MsG0680035653.01;MsG0780039439.01	K07407+K07407+K07407+K07407+K07407	5
ko00944	Flavone and flavonol biosynthesis									0.0105	0.0037	2.81	0.0118284	0.0853782	MsG0280010407.01;MsG0780036556.01;MsG0780036561.01;MsG0780036587.01;MsG0780036593.01;MsG0780036596.01;MsG0780037808.01	K22794+K13264+K13264+K13264+K13264+K13264+K13264	7
ko00010	Glycolysis / Gluconeogenesis									0.0269	0.0152	1.77	0.0137472	0.0923605	MsG0180003513.01;MsG0180005516.01;MsG0280009238.01;MsG0480021327.01;MsG0480021331.01;MsG0580024360.01;MsG0580024474.01;MsG0580024476.01;MsG0580025903.01;MsG0680031349.01;MsG0680032055.01;MsG0680032057.01;MsG0780041081.01;MsG0780041082.01;MsG0880046968.01;MsG0880046969.01;NewGene_11276;NewGene_16763	K00844+K01835+K01895+K01623+K01623+K01792+K00002+K00002+K00161+K00927+K03841+K03841+K01623+K01623+K01006+K01006+K00627+K01834	18
ko00902	Monoterpenoid biosynthesis									0.009	0.003	2.98	0.0147748	0.0923605	MsG0580025610.01;MsG0580025611.01;MsG0780039508.01;MsG0880044007.01;MsG0880044037.01;MsG0880044039.01	K23232+K23232+K23810+K23810+K23810+K23810	6
ko00130	Ubiquinone and other terpenoid-quinone biosynthesis									0.0135	0.0064	2.11	0.0271198	0.152251	MsG0280010263.01;MsG0480022646.01;MsG0580029693.01;MsG0680031332.01;MsG0880044391.01;MsG0880044413.01;MsG0880045101.01;MsG0880045328.01;NewGene_1561	K23095+K23094+K00457+K09833+K00815+K00815+K01661+K14759+K09833	9
ko00900	Terpenoid backbone biosynthesis									0.0105	0.0046	2.27	0.0342269	0.182038	MsG0280007536.01;MsG0280010904.01;MsG0580024431.01;MsG0580030162.01;MsG0780041567.01;MsG0880046462.01;MsG0880046986.01	K00787+K03526+K01641+K00626+K00869+K10960+K01662	7
ko03020	RNA polymerase									0.021	0.0128	1.64	0.0479773	0.230868	MsG0380012392.01;MsG0380014027.01;NewGene_10845;NewGene_12275;NewGene_20118;NewGene_20467;NewGene_20509;NewGene_23816;NewGene_26911;NewGene_2901;NewGene_4288;NewGene_5116;NewGene_7732;NewGene_8206	K03006+K03046+K03006+K03006+K03006+K03006+K03006+K03006+K03006+K03006+K03006+K03006+K03006+K03006	14
