# Supplementary material for: Comparative Phenotypic and Transcriptomic Analyses Provide Novel Insights into the Molecular Mechanism of Seed Germination in Response to Low Temperature Stress in Alfalfa
Source: Int J Mol Sci. 2024 Jun 30;25(13):7244. doi: 10.3390/ijms25137244 (PMC11241472; doi:10.3390/ijms25137244)
Supplement: Supplementary file 1 [file ijms-25-07244-s001.zip › Supplementary Table S6.xlsx]

## Sheet: Table S6
Table S6 List of 5133 genes for WGCNA.
#ID	kME	Module
MsG0380012368.01	0.944051	cyan
MsG0780041433.01	0.946941	cyan
NewGene_362	0.947227	cyan
MsG0180005971.01	0.798313	cyan
NewGene_8666	0.84263	cyan
MsG0280009527.01	0.802156	cyan
MsG0280009380.01	0.978309	cyan
MsG0880047777.01	0.91912	cyan
MsG0580025549.01	0.914795	cyan
NewGene_26246	0.94192	cyan
MsG0780036557.01	0.739714	cyan
MsG0880046923.01	0.915297	cyan
MsG0880043483.01	0.895458	cyan
MsG0780041783.01	0.9378	cyan
MsG0780041556.01	0.7198	cyan
MsG0880047658.01	0.949823	cyan
MsG0880042927.01	0.985996	cyan
MsG0480020329.01	0.908872	cyan
MsG0880041871.01	0.945098	cyan
MsG0380017967.01	0.984802	cyan
NewGene_19713	0.959566	cyan
NewGene_8759	0.865517	cyan
MsG0380014264.01	0.918037	cyan
MsG0880046573.01	0.873245	cyan
MsG0880044079.01	0.945952	cyan
MsG0480021720.01	0.936144	cyan
MsG0780039768.01	0.974381	cyan
MsG0580030009.01	0.94238	cyan
NewGene_23016	0.865433	cyan
MsG0680034913.01	0.974608	cyan
MsG0680031463.01	0.953619	cyan
NewGene_24838	0.85123	cyan
MsG0880045233.01	0.787638	cyan
MsG0480019710.01	0.915753	cyan
MsG0480021474.01	0.969792	cyan
MsG0180001828.01	0.96966	cyan
MsG0580029149.01	0.934558	cyan
MsG0380012281.01	0.80076	cyan
MsG0380017295.01	0.899959	cyan
MsG0180003416.01	0.963252	cyan
MsG0380015736.01	0.93842	cyan
MsG0180005353.01	0.925127	cyan
MsG0580026145.01	0.969498	cyan
MsG0780040281.01	0.903072	cyan
MsG0780040027.01	0.941623	cyan
MsG0580025993.01	0.955721	cyan
MsG0180003114.01	0.977299	cyan
MsG0180005835.01	0.92594	cyan
MsG0480020713.01	0.842945	cyan
NewGene_24030	0.914012	cyan
MsG0380015189.01	0.898562	cyan
MsG0180004351.01	0.833971	cyan
MsG0080048528.01	0.944074	cyan
NewGene_23998	0.845707	cyan
MsG0280007607.01	0.922041	cyan
MsG0780041174.01	0.87566	cyan
MsG0380017841.01	0.901058	cyan
MsG0280008553.01	0.915024	cyan
MsG0880045954.01	0.777826	cyan
MsG0280009384.01	0.836122	cyan
MsG0680035619.01	0.936417	cyan
MsG0180001150.01	0.909153	cyan
MsG0680030858.01	0.946721	cyan
MsG0280009541.01	0.91236	cyan
NewGene_27014	0.768356	cyan
MsG0680035075.01	0.875664	cyan
MsG0880043637.01	0.950957	cyan
MsG0780041255.01	0.958219	cyan
MsG0780038784.01	0.916551	cyan
MsG0880046945.01	0.80974	cyan
MsG0780039170.01	0.919779	cyan
MsG0680035776.01	0.951431	cyan
MsG0880042061.01	0.928696	cyan
MsG0880045943.01	0.874892	cyan
MsG0180003906.01	0.932488	cyan
MsG0180002417.01	0.804249	cyan
MsG0380015435.01	0.949746	cyan
MsG0680030469.01	0.85519	cyan
MsG0380016217.01	0.924301	cyan
MsG0280008614.01	0.979766	cyan
NewGene_24839	0.91547	cyan
MsG0180000709.01	0.970267	cyan
MsG0180003531.01	0.883209	cyan
MsG0580025584.01	0.905623	cyan
MsG0180006183.01	0.926997	cyan
MsG0780041692.01	0.73023	cyan
MsG0380014881.01	0.711203	cyan
MsG0180004270.01	0.832956	cyan
MsG0180003814.01	0.991633	cyan
MsG0280011330.01	0.880606	cyan
MsG0880043252.01	0.919934	cyan
MsG0480023975.01	0.957471	cyan
MsG0880047363.01	0.904387	cyan
MsG0780036561.01	0.870534	cyan
MsG0780041589.01	0.962003	cyan
MsG0280009776.01	0.953292	cyan
MsG0880046954.01	0.954623	cyan
MsG0380017734.01	0.900367	cyan
MsG0580025903.01	0.930696	cyan
MsG0180003494.01	0.817682	cyan
MsG0780041372.01	0.979497	cyan
MsG0480022490.01	0.962834	cyan
MsG0580029636.01	0.89275	cyan
MsG0580030162.01	0.947298	cyan
MsG0380016740.01	0.964328	cyan
MsG0480022896.01	0.837947	cyan
MsG0480018699.01	0.960221	cyan
MsG0480020825.01	0.939895	cyan
NewGene_10236	0.810572	cyan
NewGene_27034	0.835907	cyan
MsG0380015858.01	0.876555	cyan
MsG0580028099.01	0.980645	cyan
MsG0280007532.01	0.893668	cyan
NewGene_25449	0.950369	cyan
MsG0280010643.01	0.989515	cyan
MsG0580024327.01	0.982602	cyan
MsG0380018010.01	0.96121	cyan
MsG0380016449.01	0.951505	cyan
MsG0680031410.01	0.950697	cyan
MsG0880043712.01	0.851099	cyan
MsG0680030291.01	0.794218	cyan
MsG0680030957.01	0.864098	cyan
MsG0880047254.01	0.91584	cyan
MsG0480023965.01	0.870764	cyan
MsG0880047353.01	0.811158	cyan
MsG0580029672.01	0.845304	cyan
MsG0180003498.01	0.881842	cyan
NewGene_20281	0.854796	cyan
MsG0480018767.01	0.888839	cyan
NewGene_24106	0.89118	cyan
MsG0180001283.01	0.947088	cyan
MsG0880043961.01	0.95772	cyan
MsG0780041327.01	0.857848	cyan
MsG0380012315.01	0.830525	cyan
MsG0180000792.01	0.91159	cyan
MsG0380012222.01	0.918677	cyan
MsG0180004796.01	0.950224	cyan
MsG0880046238.01	0.936435	cyan
MsG0280006923.01	0.806714	cyan
MsG0180005990.01	0.975664	cyan
MsG0680031057.01	0.874569	cyan
MsG0880041873.01	0.961245	cyan
MsG0480022761.01	0.927995	cyan
MsG0280011306.01	0.965057	cyan
MsG0380014551.01	0.856467	cyan
MsG0380015750.01	0.981497	cyan
MsG0280007632.01	0.930988	cyan
MsG0880045641.01	0.915168	cyan
MsG0480021897.01	0.892314	cyan
MsG0180001619.01	0.962678	cyan
MsG0380015748.01	0.892915	cyan
MsG0880042098.01	0.876997	cyan
MsG0880046957.01	0.959375	cyan
MsG0780040880.01	0.86286	cyan
MsG0280006606.01	0.835502	cyan
MsG0780041694.01	0.948252	cyan
MsG0380014966.01	0.898169	cyan
MsG0780041620.01	0.868715	cyan
MsG0380017498.01	0.94115	cyan
NewGene_2396	0.916498	cyan
MsG0280010707.01	0.837764	cyan
NewGene_4647	0.851058	cyan
MsG0480022398.01	0.930467	cyan
MsG0780039834.01	0.705778	cyan
MsG0780039681.01	0.888791	cyan
MsG0880046852.01	0.876591	cyan
MsG0380016339.01	0.858677	cyan
MsG0480022298.01	0.961805	cyan
NewGene_25143	0.855765	cyan
NewGene_12629	0.707696	cyan
MsG0280009180.01	0.889576	cyan
MsG0880044339.01	0.963875	cyan
MsG0080048037.01	0.831423	cyan
MsG0680033368.01	0.769999	cyan
NewGene_25076	0.948085	cyan
MsG0580024761.01	0.925349	cyan
NewGene_5388	0.799172	cyan
MsG0780040065.01	0.977538	cyan
MsG0780041764.01	0.981147	cyan
MsG0380016140.01	0.937175	cyan
NewGene_1604	0.828428	cyan
MsG0780041640.01	0.926067	cyan
MsG0780037157.01	0.898951	cyan
MsG0380016673.01	0.968273	cyan
MsG0580029468.01	0.961363	cyan
MsG0580028478.01	0.793587	cyan
MsG0880042128.01	0.944492	cyan
MsG0180003624.01	0.876384	cyan
MsG0680035242.01	0.948038	cyan
MsG0380016172.01	0.908531	cyan
MsG0780041823.01	0.843634	cyan
MsG0480019872.01	0.977955	cyan
MsG0180001772.01	0.942612	cyan
MsG0380017736.01	0.920448	cyan
MsG0580030236.01	0.978125	cyan
MsG0280007536.01	0.932593	cyan
MsG0780041424.01	0.971008	cyan
MsG0380016530.01	0.876768	cyan
NewGene_8034	0.849955	cyan
MsG0180004018.01	0.896936	cyan
MsG0580025534.01	0.932886	cyan
MsG0580026921.01	0.845115	cyan
MsG0180000047.01	0.955275	cyan
MsG0380017700.01	0.952215	cyan
NewGene_7917	0.726598	cyan
MsG0580024782.01	0.849993	cyan
MsG0180006221.01	0.955329	cyan
MsG0180004027.01	0.774941	cyan
MsG0680030865.01	0.916551	cyan
MsG0580029263.01	0.947255	cyan
MsG0280006382.01	0.858767	cyan
MsG0780041780.01	0.703249	cyan
MsG0580028429.01	0.769162	cyan
MsG0480020690.01	0.834232	cyan
MsG0380018015.01	0.932049	cyan
MsG0180006182.01	0.951095	cyan
MsG0480023188.01	0.923447	cyan
MsG0480020517.01	0.831761	cyan
MsG0180004790.01	0.923563	cyan
MsG0880044041.01	0.880273	cyan
MsG0580025665.01	0.870338	cyan
MsG0780036480.01	0.942129	cyan
NewGene_3711	0.940376	cyan
MsG0380016357.01	0.873877	cyan
MsG0480021653.01	0.824942	cyan
MsG0780035937.01	0.968608	cyan
MsG0780040879.01	0.909867	cyan
MsG0880042833.01	0.922117	cyan
MsG0580029687.01	0.9307	cyan
MsG0280006731.01	0.872601	cyan
MsG0380016142.01	0.892382	cyan
MsG0580025265.01	0.740706	cyan
MsG0280010016.01	0.96205	cyan
MsG0180001105.01	0.970626	cyan
MsG0780040134.01	0.925221	cyan
MsG0180004467.01	0.819969	cyan
MsG0380011536.01	0.897515	cyan
MsG0580029739.01	0.907377	cyan
MsG0880046469.01	0.956842	cyan
MsG0480023558.01	0.938855	cyan
NewGene_18577	0.799644	cyan
MsG0580025444.01	0.962629	cyan
MsG0180003719.01	0.795314	cyan
MsG0780039490.01	0.961405	cyan
MsG0880045402.01	0.942985	cyan
MsG0580024344.01	0.976982	cyan
MsG0280007486.01	0.864448	cyan
MsG0880046104.01	0.979264	cyan
NewGene_1030	0.951954	cyan
MsG0180004733.01	0.822026	cyan
NewGene_25527	0.869116	cyan
MsG0580025229.01	0.935435	cyan
MsG0780039615.01	0.848755	cyan
MsG0780041103.01	0.974781	cyan
MsG0480018479.01	0.945256	cyan
MsG0280008764.01	0.934343	cyan
MsG0280006737.01	0.82697	cyan
MsG0380017427.01	0.857992	cyan
MsG0380016909.01	0.980174	cyan
MsG0480022436.01	0.802773	cyan
NewGene_13702	0.73165	cyan
MsG0880042214.01	0.891409	cyan
NewGene_10430	0.900493	cyan
MsG0480023262.01	0.938617	cyan
MsG0380012044.01	0.792265	cyan
MsG0480018230.01	0.853032	cyan
MsG0380016920.01	0.942519	cyan
MsG0880047255.01	0.955207	cyan
MsG0480023861.01	0.910055	cyan
NewGene_5986	0.847862	cyan
NewGene_14624	0.702795	cyan
NewGene_19887	0.960206	cyan
MsG0680030907.01	0.977022	cyan
MsG0880044042.01	0.78157	cyan
MsG0480021322.01	0.950361	cyan
MsG0880046040.01	0.870875	cyan
MsG0880046956.01	0.920168	cyan
MsG0680035584.01	0.850258	cyan
MsG0880042555.01	0.769486	cyan
MsG0380014666.01	0.915789	cyan
NewGene_25110	0.789286	cyan
MsG0480020705.01	0.956223	cyan
MsG0580028678.01	0.767175	cyan
MsG0880044111.01	0.714895	cyan
MsG0380015543.01	0.808044	cyan
MsG0880041876.01	0.857429	cyan
MsG0880045251.01	0.93478	cyan
MsG0080048900.01	0.9657	cyan
MsG0680031361.01	0.948102	cyan
NewGene_1551	0.850278	cyan
MsG0380017435.01	0.896184	cyan
MsG0780035994.01	0.929334	cyan
MsG0880043669.01	0.904159	cyan
MsG0380015359.01	0.948768	cyan
MsG0380016245.01	0.961356	cyan
MsG0480021213.01	0.851585	cyan
MsG0480022587.01	0.800713	cyan
MsG0280007708.01	0.946314	cyan
MsG0580029404.01	0.768504	cyan
MsG0380017404.01	0.948624	cyan
NewGene_17620	0.975534	cyan
NewGene_11992	0.926952	cyan
MsG0880046070.01	0.970054	cyan
MsG0780040100.01	0.944689	cyan
MsG0380017997.01	0.956403	cyan
MsG0480019399.01	0.937606	cyan
NewGene_6546	0.949655	cyan
MsG0080048497.01	0.838844	cyan
MsG0380015731.01	0.837613	cyan
NewGene_23676	0.976731	cyan
MsG0380017895.01	0.94523	cyan
MsG0280007897.01	0.852333	cyan
MsG0480021782.01	0.749036	cyan
MsG0280009351.01	0.956977	cyan
MsG0280006659.01	0.971849	cyan
MsG0780038393.01	0.959986	cyan
MsG0380017926.01	0.95981	cyan
MsG0180001014.01	0.818496	cyan
MsG0380016510.01	0.899465	cyan
MsG0380016192.01	0.932083	cyan
MsG0880041855.01	0.930111	cyan
MsG0480020259.01	0.766159	cyan
MsG0480022860.01	0.873809	cyan
MsG0280009854.01	0.776957	cyan
MsG0280010201.01	0.957091	cyan
NewGene_26854	0.752296	cyan
MsG0480020827.01	0.745374	cyan
MsG0380015520.01	0.802018	cyan
MsG0380014876.01	0.854809	cyan
NewGene_6447	0.850172	cyan
MsG0180004305.01	0.919343	cyan
MsG0580027359.01	0.82578	cyan
MsG0680032057.01	0.765597	cyan
MsG0880044331.01	0.913447	cyan
MsG0780040830.01	0.923049	cyan
MsG0080048727.01	0.917554	cyan
NewGene_6340	0.76823	cyan
MsG0580025450.01	0.861875	cyan
MsG0280006328.01	0.908045	cyan
MsG0380013530.01	0.878366	cyan
MsG0780036660.01	0.922233	cyan
MsG0580024396.01	0.85821	cyan
MsG0580024773.01	0.895777	cyan
MsG0280009773.01	0.974265	cyan
MsG0180000178.01	0.946009	cyan
MsG0180005799.01	0.943588	cyan
MsG0180004554.01	0.945288	cyan
MsG0180000634.01	0.772076	cyan
MsG0880045949.01	0.931731	cyan
MsG0480022837.01	0.966929	cyan
MsG0480023636.01	0.848305	cyan
MsG0580025281.01	0.895611	cyan
MsG0880042967.01	0.876829	cyan
MsG0180000114.01	0.86502	cyan
MsG0780040014.01	0.85787	cyan
MsG0280010857.01	0.971418	cyan
MsG0580026142.01	0.887781	cyan
MsG0280007800.01	0.761652	cyan
MsG0680030950.01	0.93646	cyan
MsG0480018621.01	0.929527	cyan
MsG0880045879.01	0.866183	cyan
MsG0880043086.01	0.877664	cyan
NewGene_4397	0.956266	cyan
MsG0780038810.01	0.964036	cyan
MsG0280006335.01	0.922743	cyan
MsG0380012804.01	0.938724	cyan
MsG0880043460.01	0.817636	cyan
MsG0380016721.01	0.887959	cyan
MsG0380015868.01	0.962586	cyan
MsG0880046807.01	0.784299	cyan
MsG0480023271.01	0.930545	cyan
MsG0180005820.01	0.974601	cyan
MsG0780036864.01	0.761296	cyan
NewGene_6102	0.968038	cyan
MsG0180006067.01	0.791189	cyan
MsG0180004807.01	0.934316	cyan
MsG0680030918.01	0.812002	cyan
MsG0580025197.01	0.831228	cyan
NewGene_24585	0.889118	cyan
MsG0480023049.01	0.990008	cyan
MsG0880047669.01	0.912043	cyan
MsG0580024823.01	0.904211	cyan
MsG0780041076.01	0.98509	cyan
NewGene_25048	0.937735	cyan
MsG0180000798.01	0.882705	cyan
MsG0680031409.01	0.931542	cyan
MsG0680033095.01	0.939886	cyan
NewGene_1735	0.933839	cyan
MsG0880046434.01	0.908671	cyan
MsG0580027249.01	0.94909	cyan
MsG0780041778.01	0.802765	cyan
MsG0180004062.01	0.946123	cyan
NewGene_19406	0.968365	cyan
MsG0680034125.01	0.965362	cyan
MsG0880045655.01	0.950373	cyan
MsG0480022595.01	0.977241	cyan
MsG0180000665.01	0.858771	cyan
MsG0380016352.01	0.96394	cyan
MsG0580029816.01	0.907327	cyan
MsG0480022946.01	0.732802	cyan
MsG0280011027.01	0.968795	cyan
MsG0280007300.01	0.982186	cyan
MsG0180002809.01	0.90518	cyan
MsG0880044025.01	0.802117	cyan
MsG0780039828.01	0.939116	cyan
MsG0480018507.01	0.972181	cyan
MsG0180005095.01	0.859792	cyan
MsG0280008418.01	0.884928	cyan
MsG0180005565.01	0.986112	cyan
MsG0480021225.01	0.978607	cyan
MsG0880046556.01	0.960569	cyan
MsG0280011167.01	0.933969	cyan
MsG0780041499.01	0.851108	cyan
NewGene_22079	0.869591	cyan
MsG0780040159.01	0.743874	cyan
MsG0280007882.01	0.86352	cyan
MsG0180006064.01	0.949088	cyan
MsG0480021316.01	0.902047	cyan
MsG0180000538.01	0.749949	cyan
MsG0880044792.01	0.936763	cyan
MsG0780039774.01	0.921166	cyan
MsG0180001784.01	0.941131	cyan
MsG0680032514.01	0.958149	cyan
MsG0880042500.01	0.930133	cyan
MsG0480018567.01	0.935488	cyan
MsG0280006487.01	0.867189	cyan
MsG0380017983.01	0.965952	cyan
MsG0580025559.01	0.946333	cyan
NewGene_15235	0.948028	cyan
MsG0780041383.01	0.903326	cyan
MsG0680035869.01	0.931988	cyan
MsG0480023152.01	0.961847	cyan
MsG0880042851.01	0.936924	cyan
MsG0280010906.01	0.962818	cyan
MsG0480022792.01	0.868625	cyan
MsG0180005664.01	0.970769	cyan
MsG0180005837.01	0.765944	cyan
MsG0380016887.01	0.940182	cyan
NewGene_27015	0.971738	cyan
NewGene_24719	0.90158	cyan
MsG0180002208.01	0.797595	cyan
MsG0780041212.01	0.924604	cyan
MsG0680033367.01	0.703077	cyan
MsG0080047875.01	0.883984	cyan
MsG0880045236.01	0.900916	cyan
MsG0280006625.01	0.984549	cyan
MsG0380013680.01	0.886315	cyan
MsG0880047361.01	0.948244	cyan
MsG0480023353.01	0.921607	cyan
MsG0880045235.01	0.846693	cyan
MsG0380014510.01	0.869562	cyan
MsG0380016208.01	0.951595	cyan
MsG0880046021.01	0.936018	cyan
MsG0180005549.01	0.793296	cyan
NewGene_22258	0.950976	cyan
MsG0880043124.01	0.948586	cyan
MsG0680030736.01	0.7939	cyan
MsG0380013111.01	0.80229	cyan
MsG0480020853.01	0.956286	cyan
MsG0580029690.01	0.933339	cyan
MsG0480020057.01	0.800745	cyan
MsG0180004815.01	0.960335	cyan
NewGene_3071	0.921375	cyan
MsG0480023688.01	0.976845	cyan
MsG0380015639.01	0.736459	cyan
NewGene_22859	0.925611	cyan
MsG0180005634.01	0.981493	cyan
MsG0480022783.01	0.965202	cyan
MsG0480024006.01	0.807411	cyan
MsG0480019975.01	0.950735	cyan
NewGene_12992	0.828484	cyan
MsG0180004252.01	0.944193	cyan
MsG0280010798.01	0.956452	cyan
MsG0280006316.01	0.732296	cyan
MsG0880046445.01	0.960541	cyan
NewGene_26910	0.912315	cyan
NewGene_17170	0.904639	cyan
MsG0180004128.01	0.920691	cyan
MsG0780041738.01	0.788889	cyan
NewGene_2512	0.878495	cyan
MsG0380015355.01	0.919413	cyan
MsG0480019699.01	0.905353	cyan
NewGene_17968	0.869185	cyan
MsG0680032422.01	0.828431	cyan
MsG0380014780.01	0.909744	cyan
MsG0380015463.01	0.707255	cyan
NewGene_11423	0.890609	cyan
MsG0480019643.01	0.794192	cyan
MsG0280006498.01	0.848674	cyan
MsG0780036927.01	0.782423	cyan
NewGene_9901	0.908002	cyan
MsG0180000074.01	0.819106	cyan
MsG0380017474.01	0.946262	cyan
MsG0180000807.01	0.967728	cyan
MsG0580028614.01	0.874684	cyan
MsG0880045858.01	0.750872	cyan
MsG0380016296.01	0.917323	cyan
NewGene_15519	0.864544	cyan
MsG0380017145.01	0.885702	cyan
MsG0380016314.01	0.940705	cyan
MsG0580027394.01	0.981826	cyan
NewGene_5876	0.941535	cyan
MsG0380011693.01	0.879057	cyan
MsG0880043499.01	0.931062	cyan
MsG0480021200.01	0.829288	cyan
MsG0880045022.01	0.950761	cyan
MsG0780037821.01	0.882687	cyan
MsG0780040771.01	0.764934	cyan
MsG0880047748.01	0.94436	cyan
MsG0680034890.01	0.77341	cyan
MsG0280007554.01	0.946534	cyan
MsG0380017441.01	0.975982	cyan
MsG0380017966.01	0.958433	cyan
MsG0480018429.01	0.936626	cyan
MsG0180000983.01	0.937069	cyan
MsG0380017405.01	0.95068	cyan
MsG0380016879.01	0.880591	cyan
MsG0580027189.01	0.948145	cyan
MsG0280008862.01	0.844659	cyan
MsG0480022586.01	0.786406	cyan
MsG0380017075.01	0.924665	cyan
MsG0080047907.01	0.831229	cyan
MsG0880043174.01	0.945387	cyan
MsG0680032461.01	0.81323	cyan
MsG0880045122.01	0.876319	cyan
MsG0380015286.01	0.846137	cyan
MsG0780036865.01	0.956455	cyan
NewGene_14620	0.977987	cyan
MsG0380012059.01	0.965658	cyan
MsG0880042683.01	0.922942	cyan
MsG0280010283.01	0.796868	cyan
MsG0280010002.01	0.837532	cyan
MsG0580026685.01	0.94382	cyan
MsG0380015545.01	0.771062	cyan
MsG0080048289.01	0.910111	cyan
MsG0380012122.01	0.950001	cyan
MsG0480023291.01	0.827145	cyan
NewGene_23883	0.810828	cyan
MsG0780041480.01	0.919081	cyan
MsG0080049026.01	0.809731	cyan
MsG0480020569.01	0.889967	cyan
MsG0280006991.01	0.884245	cyan
MsG0380011756.01	0.710631	cyan
NewGene_23132	0.924999	cyan
NewGene_8298	0.870517	cyan
MsG0280009514.01	0.949176	cyan
MsG0880043208.01	0.931058	cyan
MsG0180005665.01	0.98591	cyan
MsG0680035656.01	0.897214	cyan
MsG0880047442.01	0.793024	cyan
MsG0280009329.01	0.93266	cyan
MsG0080048367.01	0.902299	cyan
MsG0280010187.01	0.882885	cyan
MsG0380017642.01	0.873992	cyan
MsG0880043615.01	0.973831	cyan
MsG0280011197.01	0.895444	cyan
MsG0380014163.01	0.93474	cyan
MsG0880047443.01	0.828639	cyan
MsG0880045981.01	0.941233	cyan
MsG0480019881.01	0.943998	cyan
MsG0580025742.01	0.950159	cyan
MsG0580025654.01	0.841338	cyan
NewGene_5834	0.877018	cyan
MsG0480022062.01	0.867943	cyan
MsG0480021527.01	0.934186	cyan
NewGene_14393	0.797775	cyan
MsG0680031835.01	0.895618	cyan
MsG0080048886.01	0.719578	cyan
NewGene_21481	0.911691	cyan
MsG0880041903.01	0.87356	cyan
MsG0880045347.01	0.740536	cyan
MsG0180000111.01	0.958202	cyan
NewGene_25279	0.83907	cyan
MsG0880043442.01	0.74282	cyan
MsG0880043473.01	0.952793	cyan
MsG0580030003.01	0.855035	cyan
MsG0180005769.01	0.751031	cyan
MsG0880046904.01	0.957104	cyan
MsG0380015081.01	0.916898	cyan
MsG0880041955.01	0.900143	cyan
NewGene_23902	0.886162	cyan
MsG0180005599.01	0.928623	cyan
MsG0780038802.01	0.818778	cyan
MsG0180006191.01	0.882475	cyan
MsG0780040331.01	0.925037	cyan
MsG0280010511.01	0.933232	cyan
MsG0780037664.01	0.843398	cyan
MsG0580025312.01	0.924602	cyan
MsG0880046791.01	0.878932	cyan
MsG0680034766.01	0.819267	cyan
MsG0780041371.01	0.983323	cyan
MsG0480023003.01	0.931581	cyan
MsG0680030599.01	0.876279	cyan
MsG0480020418.01	0.887515	cyan
MsG0480018798.01	0.967577	cyan
MsG0580024665.01	0.942695	cyan
MsG0480023296.01	0.895216	cyan
MsG0580028485.01	0.914554	cyan
MsG0880046225.01	0.956685	cyan
MsG0580027436.01	0.947114	cyan
MsG0480018962.01	0.828924	cyan
MsG0580027411.01	0.962588	cyan
MsG0180000723.01	0.892975	cyan
MsG0280010255.01	0.952607	cyan
MsG0380016399.01	0.941602	cyan
MsG0580025464.01	0.921082	cyan
MsG0180003730.01	0.908698	cyan
MsG0280006968.01	0.941417	cyan
MsG0880043105.01	0.823351	cyan
MsG0280007443.01	0.97254	cyan
MsG0580030171.01	0.79605	cyan
MsG0380017749.01	0.883026	cyan
MsG0880046251.01	0.903799	cyan
MsG0380015552.01	0.965508	cyan
NewGene_8952	0.928229	cyan
MsG0580026469.01	0.943754	cyan
MsG0780039466.01	0.857589	cyan
MsG0180003499.01	0.966857	cyan
MsG0880043262.01	0.890896	cyan
MsG0880042060.01	0.882612	cyan
MsG0180004644.01	0.94327	cyan
MsG0180006028.01	0.898126	cyan
MsG0280009865.01	0.955133	cyan
MsG0680032521.01	0.94169	cyan
MsG0380017797.01	0.752564	cyan
MsG0380016130.01	0.882201	cyan
MsG0380017509.01	0.939235	cyan
MsG0480021461.01	0.961362	cyan
MsG0180005329.01	0.789107	cyan
NewGene_24007	0.957609	cyan
MsG0580024737.01	0.950425	cyan
MsG0880043095.01	0.903504	cyan
MsG0580028846.01	0.96817	cyan
MsG0480021091.01	0.844416	cyan
MsG0580025826.01	0.781231	cyan
MsG0780039838.01	0.938704	cyan
MsG0480024019.01	0.924697	cyan
MsG0480019795.01	0.891508	cyan
NewGene_1341	0.942677	cyan
MsG0880046462.01	0.923056	cyan
MsG0480020989.01	0.890419	cyan
MsG0280009255.01	0.942953	cyan
MsG0180001254.01	0.957719	cyan
MsG0380017269.01	0.923444	cyan
MsG0580025733.01	0.803961	cyan
MsG0780041701.01	0.967876	cyan
MsG0480018494.01	0.809	cyan
MsG0280009139.01	0.872086	cyan
MsG0280008344.01	0.842649	cyan
NewGene_13239	0.792468	cyan
MsG0380017542.01	0.933477	cyan
MsG0580025000.01	0.803615	cyan
MsG0180006094.01	0.987509	cyan
MsG0480023706.01	0.943963	cyan
MsG0880044834.01	0.978309	cyan
MsG0480018606.01	0.90028	cyan
MsG0380017129.01	0.906972	cyan
MsG0280006581.01	0.909149	cyan
MsG0880043085.01	0.956587	cyan
MsG0480018592.01	0.891927	cyan
MsG0180002490.01	0.823735	cyan
MsG0580029002.01	0.845176	cyan
MsG0780040722.01	0.807355	cyan
MsG0180005396.01	0.869257	cyan
MsG0580028982.01	0.978977	cyan
NewGene_15634	0.764354	cyan
MsG0180000685.01	0.800778	cyan
MsG0480020838.01	0.888262	cyan
NewGene_23373	0.87354	cyan
MsG0780039886.01	0.83421	cyan
MsG0880046237.01	0.93063	cyan
MsG0680030615.01	0.827194	cyan
MsG0380016472.01	0.819208	cyan
MsG0580030058.01	0.969467	cyan
MsG0480018466.01	0.895641	cyan
MsG0680035349.01	0.805504	cyan
MsG0180003779.01	0.895803	cyan
MsG0480020533.01	0.829446	cyan
MsG0780039742.01	0.865986	cyan
MsG0480023093.01	0.94672	cyan
MsG0880046475.01	0.91832	cyan
MsG0480023795.01	0.942839	cyan
NewGene_26802	0.79144	cyan
MsG0880043714.01	0.85501	cyan
MsG0180004491.01	0.892836	cyan
NewGene_6614	0.935072	cyan
MsG0480022378.01	0.935782	cyan
NewGene_24108	0.949002	cyan
MsG0480023059.01	0.942798	cyan
NewGene_12409	0.96578	cyan
MsG0680033645.01	0.960402	cyan
MsG0180000577.01	0.968199	cyan
NewGene_2760	0.887393	cyan
MsG0580029868.01	0.959596	cyan
MsG0180005207.01	0.977206	cyan
MsG0380014130.01	0.829801	cyan
MsG0280009293.01	0.949618	cyan
MsG0780039814.01	0.983009	cyan
MsG0280007902.01	0.962122	cyan
MsG0580029504.01	0.99168	cyan
MsG0480022175.01	0.965578	cyan
MsG0480023916.01	0.975887	cyan
MsG0780038815.01	0.957165	cyan
MsG0380017938.01	0.963447	cyan
NewGene_18555	0.930448	cyan
MsG0780038616.01	0.976621	cyan
MsG0880047349.01	0.898173	cyan
MsG0380016572.01	0.737719	cyan
NewGene_9077	0.81424	cyan
MsG0380016091.01	0.935871	cyan
MsG0280007743.01	0.976343	cyan
MsG0880046901.01	0.919798	cyan
MsG0580027616.01	0.861129	cyan
MsG0380016882.01	0.888182	cyan
MsG0780040029.01	0.973993	cyan
MsG0880047249.01	0.942298	cyan
MsG0180004641.01	0.93563	cyan
MsG0280008909.01	0.869435	cyan
MsG0680031381.01	0.864357	cyan
MsG0380015090.01	0.922897	cyan
MsG0480022481.01	0.939293	cyan
MsG0180005277.01	0.977874	cyan
MsG0180005334.01	0.855256	cyan
MsG0180004505.01	0.961853	cyan
MsG0480018128.01	0.921382	cyan
MsG0480023639.01	0.83571	cyan
MsG0580029729.01	0.939644	cyan
MsG0580027365.01	0.853742	cyan
MsG0280008679.01	0.796675	cyan
MsG0780038457.01	0.954074	cyan
MsG0880046423.01	0.866185	cyan
MsG0580028364.01	0.844045	cyan
MsG0880042019.01	0.761434	cyan
MsG0580028985.01	0.752816	cyan
MsG0880046297.01	0.711079	cyan
MsG0180000446.01	0.927132	cyan
NewGene_19790	0.82437	cyan
MsG0580026446.01	0.961723	cyan
MsG0780041567.01	0.928933	cyan
MsG0480023720.01	0.947139	cyan
MsG0180003540.01	0.970975	cyan
MsG0480018362.01	0.951126	cyan
MsG0480023470.01	0.857286	cyan
MsG0180000705.01	0.806689	cyan
MsG0780038957.01	0.938961	cyan
MsG0880047093.01	0.959913	cyan
MsG0280011110.01	0.762548	cyan
MsG0280008066.01	0.938712	cyan
MsG0180002429.01	0.867567	cyan
MsG0680033377.01	0.912713	cyan
NewGene_26998	0.83473	cyan
MsG0680034760.01	0.795866	cyan
NewGene_24955	0.930937	cyan
MsG0580030094.01	0.870812	cyan
MsG0580024614.01	0.792426	cyan
MsG0480023211.01	0.834438	cyan
MsG0680035653.01	0.827251	cyan
MsG0780037751.01	0.888785	cyan
MsG0180004516.01	0.884229	cyan
MsG0580028633.01	0.897007	cyan
MsG0480022167.01	0.764303	cyan
MsG0880043461.01	0.983085	cyan
MsG0780038332.01	0.94206	cyan
MsG0880045439.01	0.803091	cyan
MsG0280006631.01	0.881034	cyan
MsG0580027701.01	0.712892	cyan
MsG0880046902.01	0.950888	cyan
MsG0880043476.01	0.900617	cyan
MsG0180000431.01	0.960755	cyan
MsG0180000115.01	0.900185	cyan
MsG0280010606.01	0.773738	cyan
MsG0180003608.01	0.86708	cyan
MsG0380016324.01	0.803108	cyan
MsG0180000608.01	0.871721	cyan
MsG0580027091.01	0.922795	cyan
MsG0480021510.01	0.887694	cyan
MsG0880046241.01	0.907092	cyan
MsG0880047548.01	0.84697	cyan
MsG0280008226.01	0.818751	cyan
MsG0780035967.01	0.763627	cyan
MsG0380015847.01	0.962915	cyan
MsG0180002486.01	0.962755	cyan
MsG0880045671.01	0.896819	cyan
MsG0480019350.01	0.875894	cyan
NewGene_25104	0.965376	cyan
MsG0080049063.01	0.898538	cyan
MsG0780040116.01	0.886294	cyan
NewGene_23369	0.939334	cyan
NewGene_1518	0.955182	cyan
MsG0880045841.01	0.877445	cyan
MsG0880044538.01	0.892564	cyan
MsG0880046267.01	0.872206	cyan
MsG0180004472.01	0.961262	cyan
MsG0180004158.01	0.896173	cyan
MsG0780041351.01	0.98409	cyan
MsG0880046219.01	0.799901	cyan
NewGene_23262	0.887503	cyan
MsG0180004987.01	0.781547	cyan
MsG0780038834.01	0.86557	cyan
MsG0180004371.01	0.92667	cyan
MsG0680033099.01	0.818766	cyan
MsG0680033097.01	0.926336	cyan
MsG0280010819.01	0.841015	cyan
NewGene_22957	0.91655	cyan
MsG0180003275.01	0.705899	cyan
MsG0180006146.01	0.812975	cyan
MsG0580027369.01	0.725536	cyan
MsG0480022543.01	0.907203	cyan
MsG0380016058.01	0.777872	cyan
MsG0180003621.01	0.785612	cyan
NewGene_1674	0.853144	cyan
MsG0380015636.01	0.918677	cyan
MsG0480022931.01	0.873642	cyan
MsG0180002487.01	0.953832	cyan
MsG0880042687.01	0.893173	cyan
MsG0280010632.01	0.958604	cyan
MsG0480020810.01	0.750891	cyan
MsG0180005224.01	0.949909	cyan
NewGene_20744	0.725908	cyan
MsG0180000508.01	0.85686	cyan
MsG0380018044.01	0.904687	cyan
MsG0780039402.01	0.970434	cyan
MsG0880042433.01	0.911708	cyan
MsG0180003780.01	0.893723	cyan
NewGene_5709	0.855877	cyan
MsG0780041580.01	0.867972	cyan
MsG0680035774.01	0.954784	cyan
MsG0680030477.01	0.792436	cyan
MsG0380014874.01	0.951044	cyan
MsG0480022674.01	0.99078	cyan
MsG0580030055.01	0.76711	cyan
NewGene_25424	0.882007	cyan
MsG0480019442.01	0.809839	cyan
MsG0780040676.01	0.792469	cyan
MsG0480020997.01	0.942133	cyan
MsG0780041487.01	0.955515	cyan
MsG0880044139.01	0.982028	cyan
MsG0280006692.01	0.901004	cyan
MsG0480021940.01	0.941549	cyan
MsG0580027406.01	0.807967	cyan
MsG0380014915.01	0.854843	cyan
NewGene_22960	0.944682	cyan
MsG0480020151.01	0.963447	cyan
MsG0780040641.01	0.852168	cyan
MsG0880045188.01	0.85769	cyan
NewGene_10204	0.959979	cyan
MsG0280007851.01	0.942514	cyan
NewGene_21666	0.880942	cyan
MsG0180000764.01	0.785487	cyan
MsG0180000409.01	0.941221	cyan
MsG0580029043.01	0.874034	cyan
MsG0580025156.01	0.903836	cyan
MsG0380017735.01	0.931343	cyan
MsG0780039422.01	0.915721	cyan
MsG0780041100.01	0.964893	cyan
MsG0380017984.01	0.969054	cyan
MsG0580025183.01	0.958302	cyan
MsG0480021305.01	0.975137	cyan
NewGene_3102	0.976639	cyan
MsG0080048966.01	0.930542	cyan
MsG0480023695.01	0.887797	cyan
MsG0380016206.01	0.948215	cyan
MsG0280007229.01	0.957621	cyan
MsG0880044782.01	0.883443	cyan
MsG0480021040.01	0.942505	cyan
MsG0480023999.01	0.934133	cyan
MsG0080047786.01	0.92649	cyan
MsG0880041835.01	0.892991	cyan
MsG0380016724.01	0.922337	cyan
MsG0580028601.01	0.931693	cyan
MsG0880046986.01	0.973561	cyan
MsG0480018440.01	0.920901	cyan
MsG0480018625.01	0.917011	cyan
MsG0780040828.01	0.964723	cyan
MsG0880047338.01	0.92185	cyan
NewGene_24243	0.770634	cyan
MsG0880046695.01	0.983535	cyan
MsG0780039230.01	0.939426	cyan
MsG0580029764.01	0.935266	cyan
MsG0280010496.01	0.899945	cyan
MsG0780040688.01	0.907556	cyan
MsG0880042551.01	0.968747	cyan
MsG0480022977.01	0.924467	cyan
NewGene_25896	0.915758	cyan
MsG0480020811.01	0.762912	cyan
MsG0380017858.01	0.965965	cyan
MsG0580027412.01	0.937422	cyan
MsG0380016487.01	0.975372	cyan
MsG0280009526.01	0.959686	cyan
MsG0280006402.01	0.880102	cyan
MsG0580025615.01	0.941521	cyan
MsG0380015111.01	0.922179	cyan
MsG0480020917.01	0.95529	cyan
MsG0380016032.01	0.873431	cyan
MsG0180006135.01	0.980329	cyan
MsG0480023862.01	0.98243	cyan
MsG0580024591.01	0.81764	cyan
MsG0880047645.01	0.79062	cyan
NewGene_1521	0.759867	cyan
MsG0680035532.01	0.92145	cyan
MsG0380017431.01	0.961101	cyan
MsG0780040855.01	0.906342	cyan
MsG0380017461.01	0.901566	cyan
MsG0180004689.01	0.799065	cyan
MsG0380015749.01	0.897156	cyan
NewGene_25278	0.786459	cyan
MsG0180004146.01	0.929173	cyan
MsG0180001356.01	0.908013	cyan
MsG0180003676.01	0.849307	cyan
MsG0880042129.01	0.836445	cyan
NewGene_25101	0.880882	cyan
MsG0380016540.01	0.943901	cyan
MsG0080049040.01	0.740254	cyan
MsG0680030600.01	0.92093	cyan
MsG0380012888.01	0.972368	cyan
MsG0380014683.01	0.9085	cyan
MsG0480018763.01	0.783125	cyan
MsG0880044540.01	0.924307	cyan
MsG0280008582.01	0.895059	cyan
MsG0480023737.01	0.950263	cyan
MsG0680035003.01	0.876228	cyan
MsG0580025575.01	0.937212	cyan
MsG0280006673.01	0.804322	cyan
MsG0080048889.01	0.873279	cyan
MsG0880041947.01	0.950495	cyan
MsG0280010057.01	0.917844	cyan
MsG0580025873.01	0.877009	cyan
MsG0580029147.01	0.968803	cyan
MsG0680032054.01	0.935137	cyan
NewGene_2100	0.771197	cyan
NewGene_612	0.886591	cyan
MsG0780038987.01	0.906731	cyan
MsG0380016835.01	0.931355	cyan
MsG0780040586.01	0.95962	cyan
MsG0080048653.01	0.888741	cyan
MsG0480023933.01	0.906855	cyan
MsG0780039303.01	0.946152	cyan
MsG0580025323.01	0.84243	cyan
MsG0380011640.01	0.882631	cyan
NewGene_17657	0.740649	cyan
MsG0280011205.01	0.951611	cyan
NewGene_24844	0.943233	cyan
MsG0580025577.01	0.964588	cyan
MsG0180004581.01	0.893789	cyan
MsG0480023904.01	0.967317	cyan
MsG0380015060.01	0.948215	cyan
MsG0180003675.01	0.700994	cyan
MsG0280008309.01	0.938749	cyan
MsG0180004457.01	0.86219	cyan
NewGene_20878	0.884657	cyan
MsG0480019361.01	0.918364	cyan
NewGene_8860	0.784507	cyan
MsG0180004493.01	0.96231	cyan
MsG0780040542.01	0.929347	cyan
MsG0480018211.01	0.778532	cyan
MsG0880045909.01	0.805524	cyan
MsG0880046030.01	0.924374	cyan
MsG0380015844.01	0.974197	cyan
MsG0180005686.01	0.706323	cyan
MsG0380017551.01	0.962554	cyan
MsG0280006689.01	0.795025	cyan
NewGene_21401	0.752918	cyan
MsG0280006420.01	0.922799	cyan
MsG0180004556.01	0.966054	cyan
MsG0680031618.01	0.946916	cyan
MsG0680033932.01	0.772683	cyan
MsG0680031448.01	0.917193	cyan
MsG0880046054.01	0.807359	cyan
MsG0780039884.01	0.979461	cyan
MsG0580025773.01	0.909116	cyan
MsG0480023306.01	0.928761	cyan
MsG0880046968.01	0.925012	cyan
MsG0880042986.01	0.963721	cyan
MsG0380016095.01	0.85025	cyan
NewGene_26338	0.90295	cyan
MsG0280007873.01	0.894889	cyan
MsG0680035650.01	0.951346	cyan
NewGene_14901	0.810736	cyan
MsG0180001526.01	0.912716	cyan
MsG0680031672.01	0.847022	cyan
MsG0480023983.01	0.723429	cyan
MsG0380014391.01	0.947111	cyan
MsG0780040924.01	0.961961	cyan
MsG0480023727.01	0.890032	cyan
MsG0580028955.01	0.761445	cyan
MsG0780040567.01	0.886267	cyan
MsG0380017959.01	0.970456	cyan
MsG0380017160.01	0.934563	cyan
MsG0580025987.01	0.848542	cyan
MsG0280007650.01	0.933954	cyan
NewGene_26840	0.872323	cyan
MsG0880044451.01	0.856688	cyan
MsG0480021303.01	0.937682	cyan
MsG0180000011.01	0.880732	cyan
MsG0480021266.01	0.959911	cyan
MsG0780039806.01	0.93292	cyan
MsG0480023308.01	0.92173	cyan
MsG0880043684.01	0.874724	cyan
MsG0480022878.01	0.759357	cyan
NewGene_12767	0.740899	cyan
NewGene_7916	0.789159	cyan
MsG0180003860.01	0.991495	cyan
MsG0480021486.01	0.941872	cyan
MsG0580028227.01	0.972441	cyan
MsG0780039842.01	0.956	cyan
NewGene_19563	0.937688	cyan
MsG0880042591.01	0.814355	cyan
MsG0280006783.01	0.860236	cyan
MsG0780039821.01	0.934517	cyan
MsG0180004594.01	0.820888	cyan
MsG0580028565.01	0.842257	cyan
MsG0580024426.01	0.955177	cyan
MsG0080049130.01	0.932285	cyan
MsG0580026298.01	0.893136	cyan
MsG0280010704.01	0.803663	cyan
MsG0780038399.01	0.898173	cyan
MsG0880045101.01	0.954231	cyan
MsG0580029494.01	0.882309	cyan
MsG0480022260.01	0.943133	cyan
MsG0180000698.01	0.846492	cyan
MsG0080047924.01	0.884882	cyan
MsG0480023763.01	0.993775	cyan
MsG0380017180.01	0.916385	cyan
MsG0580029253.01	0.969014	cyan
MsG0280011399.01	0.963968	cyan
MsG0280009238.01	0.940767	cyan
MsG0180001117.01	0.829174	cyan
MsG0180000747.01	0.832399	cyan
MsG0780036862.01	0.834424	cyan
MsG0380015304.01	0.874585	cyan
MsG0280007701.01	0.924205	cyan
MsG0280009794.01	0.935033	cyan
MsG0580029296.01	0.884643	cyan
NewGene_15189	0.967132	cyan
MsG0580029383.01	0.897516	cyan
MsG0780040763.01	0.745794	cyan
MsG0480023668.01	0.790721	cyan
NewGene_5723	0.897703	cyan
NewGene_954	0.945185	cyan
MsG0280010039.01	0.97471	cyan
MsG0380015814.01	0.861421	cyan
MsG0780037341.01	0.786369	cyan
MsG0380015805.01	0.856981	cyan
MsG0280011200.01	0.893825	cyan
NewGene_18973	0.950996	cyan
MsG0780039905.01	0.946349	cyan
MsG0880043898.01	0.857162	cyan
MsG0180004704.01	0.900187	cyan
MsG0380015347.01	0.856018	cyan
MsG0680031874.01	0.967867	cyan
MsG0880047574.01	0.930072	cyan
NewGene_5776	0.878194	cyan
MsG0880045261.01	0.910439	cyan
MsG0180004909.01	0.94657	cyan
MsG0480020115.01	0.792036	cyan
MsG0480023272.01	0.985331	cyan
MsG0180005367.01	0.973957	cyan
MsG0380015190.01	0.913286	cyan
MsG0280006524.01	0.962681	cyan
MsG0880045770.01	0.977882	cyan
MsG0780040136.01	0.928964	cyan
MsG0880046946.01	0.721471	cyan
MsG0280011322.01	0.791702	cyan
MsG0880046293.01	0.805976	cyan
MsG0480021320.01	0.894133	cyan
MsG0580024982.01	0.92924	cyan
MsG0380012421.01	0.822459	cyan
MsG0380016780.01	0.796499	cyan
MsG0680030682.01	0.916229	cyan
MsG0780036876.01	0.898058	cyan
MsG0680030353.01	0.914883	cyan
MsG0380016543.01	0.894472	cyan
MsG0180003791.01	0.888652	cyan
MsG0380017518.01	0.830964	cyan
MsG0480018108.01	0.895141	cyan
MsG0580026141.01	0.90719	cyan
MsG0080048883.01	0.951062	cyan
MsG0580024129.01	0.934039	cyan
MsG0580026343.01	0.979748	cyan
MsG0580026558.01	0.897676	cyan
MsG0580029172.01	0.945523	cyan
NewGene_2716	0.869316	cyan
MsG0480023762.01	0.963539	cyan
MsG0580029230.01	0.929026	cyan
MsG0180005616.01	0.944321	cyan
MsG0180001719.01	0.91824	cyan
MsG0480019019.01	0.935798	cyan
MsG0280010407.01	0.856938	cyan
MsG0580029602.01	0.960649	cyan
MsG0780041528.01	0.984533	cyan
MsG0880044142.01	0.975297	cyan
MsG0180005189.01	0.854319	cyan
MsG0780038803.01	0.81198	cyan
MsG0280006751.01	0.971157	cyan
MsG0780041170.01	0.968048	cyan
MsG0180000334.01	0.866848	cyan
MsG0180002074.01	0.957887	cyan
MsG0880047146.01	0.970338	cyan
MsG0180000271.01	0.886115	cyan
MsG0380013636.01	0.963304	cyan
MsG0780039973.01	0.937989	cyan
MsG0880047206.01	0.896411	cyan
MsG0780040128.01	0.915954	cyan
MsG0180001167.01	0.80941	cyan
MsG0580030067.01	0.830221	cyan
MsG0480022099.01	0.959648	cyan
NewGene_5470	0.921795	cyan
MsG0280009443.01	0.932136	cyan
MsG0480022784.01	0.950238	cyan
MsG0180005596.01	0.982553	cyan
MsG0880042021.01	0.867222	cyan
MsG0880042745.01	0.86916	cyan
MsG0280010795.01	0.807196	cyan
MsG0280008740.01	0.947056	cyan
MsG0180001576.01	0.97562	cyan
NewGene_22705	0.939772	cyan
NewGene_7210	0.911532	cyan
MsG0880045883.01	0.97739	cyan
MsG0680035269.01	0.840159	cyan
MsG0780040230.01	0.951224	cyan
MsG0580030233.01	0.941891	cyan
MsG0780038386.01	0.88595	cyan
MsG0380014470.01	0.905093	cyan
MsG0380017472.01	0.879788	cyan
MsG0880044558.01	0.884188	cyan
MsG0480023010.01	0.968885	cyan
MsG0380015743.01	0.920529	cyan
MsG0880041884.01	0.867692	cyan
MsG0380016089.01	0.903899	cyan
MsG0480023735.01	0.985331	cyan
MsG0080048773.01	0.915432	cyan
MsG0780039854.01	0.887463	cyan
MsG0480020960.01	0.784714	cyan
MsG0280011105.01	0.870661	cyan
MsG0780039974.01	0.951042	cyan
MsG0280006323.01	0.80558	cyan
MsG0380011826.01	0.908306	cyan
MsG0580027974.01	0.88091	cyan
MsG0180005355.01	0.810419	cyan
MsG0480022514.01	0.951613	cyan
NewGene_23554	0.758719	cyan
NewGene_23841	0.81331	cyan
MsG0480021823.01	0.946736	cyan
MsG0180004844.01	0.956867	cyan
MsG0380013835.01	0.79084	cyan
MsG0480021319.01	0.913866	cyan
MsG0680030627.01	0.957271	cyan
MsG0580027441.01	0.910359	cyan
MsG0780040521.01	0.886599	cyan
MsG0480022094.01	0.847231	cyan
MsG0280010425.01	0.804436	cyan
NewGene_20043	0.950578	cyan
MsG0780040694.01	0.883024	cyan
MsG0380015715.01	0.973305	cyan
MsG0280009866.01	0.904984	cyan
MsG0680034842.01	0.847266	cyan
MsG0080048404.01	0.839353	cyan
NewGene_19806	0.821908	cyan
MsG0880047322.01	0.964628	cyan
MsG0780041439.01	0.964836	cyan
MsG0680035791.01	0.956017	cyan
MsG0180002546.01	0.882789	cyan
MsG0680031131.01	0.90818	cyan
MsG0780038647.01	0.923987	cyan
MsG0880042926.01	0.914716	cyan
MsG0580026281.01	0.960921	cyan
NewGene_8122	0.869455	cyan
MsG0580026131.01	0.784818	cyan
MsG0580028853.01	0.943843	cyan
MsG0780040532.01	0.969825	cyan
MsG0780040321.01	0.914618	cyan
MsG0180003803.01	0.936943	cyan
MsG0880046465.01	0.955643	cyan
MsG0280009198.01	0.879493	cyan
MsG0780037112.01	0.895082	cyan
MsG0480019349.01	0.905968	cyan
MsG0180006133.01	0.928814	cyan
NewGene_25361	0.929809	cyan
MsG0880042223.01	0.726268	cyan
MsG0880042649.01	0.916957	cyan
MsG0880044067.01	0.801574	cyan
MsG0880045360.01	0.909019	cyan
MsG0480023739.01	0.772701	cyan
MsG0380017913.01	0.972083	cyan
MsG0480022805.01	0.807712	cyan
MsG0780041038.01	0.896544	cyan
MsG0380016784.01	0.797763	cyan
MsG0380015363.01	0.945838	cyan
MsG0580026328.01	0.960777	cyan
NewGene_9880	0.766444	cyan
MsG0780036752.01	0.88731	cyan
NewGene_21867	0.848957	cyan
MsG0780037734.01	0.891306	cyan
MsG0080048397.01	0.930911	cyan
MsG0180005242.01	0.953177	cyan
MsG0880046672.01	0.913036	cyan
MsG0280008912.01	0.853425	cyan
MsG0380016902.01	0.982774	cyan
NewGene_24820	0.867767	cyan
MsG0480021511.01	0.856996	cyan
MsG0280009806.01	0.941821	cyan
MsG0380017975.01	0.925663	cyan
MsG0180003547.01	0.927572	cyan
MsG0480021955.01	0.857902	cyan
NewGene_9692	0.972461	cyan
MsG0780040766.01	0.794636	cyan
MsG0180002228.01	0.882183	cyan
MsG0380013426.01	0.855022	cyan
MsG0780038744.01	0.947168	cyan
NewGene_3025	0.839203	cyan
MsG0280009783.01	0.975953	cyan
MsG0380017440.01	0.936954	cyan
MsG0180004975.01	0.872955	cyan
MsG0380013378.01	0.931456	cyan
MsG0180000867.01	0.761698	cyan
MsG0880042791.01	0.937412	cyan
NewGene_20011	0.768302	cyan
MsG0480018106.01	0.920405	cyan
MsG0380015960.01	0.757432	cyan
NewGene_2092	0.833095	cyan
MsG0880045661.01	0.950646	cyan
MsG0480022180.01	0.984099	cyan
MsG0480019356.01	0.899689	cyan
MsG0780041730.01	0.891169	cyan
MsG0580024789.01	0.949391	cyan
MsG0880047738.01	0.87192	cyan
MsG0180005667.01	0.873857	cyan
MsG0480023418.01	0.852835	cyan
MsG0280007136.01	0.90154	cyan
MsG0580028893.01	0.963248	cyan
MsG0280011022.01	0.921996	cyan
MsG0180000535.01	0.965585	cyan
MsG0280007508.01	0.94643	cyan
MsG0180000935.01	0.763679	cyan
MsG0480022232.01	0.950943	cyan
MsG0780040792.01	0.842323	cyan
MsG0480023637.01	0.94756	cyan
MsG0780038389.01	0.93413	cyan
MsG0280007692.01	0.991846	cyan
MsG0680030622.01	0.856104	cyan
MsG0380018000.01	0.866521	cyan
MsG0480023146.01	0.97846	cyan
MsG0380016377.01	0.931748	cyan
MsG0880043634.01	0.956073	cyan
NewGene_12119	0.913674	cyan
MsG0180006101.01	0.904002	cyan
MsG0180005360.01	0.754938	cyan
MsG0580025502.01	0.945369	cyan
MsG0880046060.01	0.945571	cyan
MsG0180006042.01	0.95774	cyan
MsG0380014668.01	0.952244	cyan
NewGene_24725	0.900294	cyan
MsG0480018323.01	0.958014	cyan
MsG0480021007.01	0.782003	cyan
MsG0780036953.01	0.726359	cyan
MsG0180005923.01	0.954543	cyan
MsG0780039232.01	0.756531	cyan
MsG0880042760.01	0.97243	cyan
MsG0180004660.01	0.893369	cyan
NewGene_17101	0.930372	cyan
MsG0180000827.01	0.912053	cyan
MsG0880047001.01	0.946844	cyan
NewGene_5405	0.985667	cyan
MsG0280010375.01	0.869739	cyan
MsG0580025821.01	0.807675	cyan
MsG0480022089.01	0.846638	cyan
MsG0180005423.01	0.911626	cyan
MsG0880047540.01	0.899336	cyan
NewGene_23589	0.908031	cyan
MsG0280007079.01	0.837092	cyan
MsG0380016216.01	0.970904	cyan
MsG0780040428.01	0.912066	cyan
MsG0680031839.01	0.914847	cyan
MsG0780041492.01	0.935903	cyan
MsG0680034278.01	0.74403	cyan
MsG0280007080.01	0.970746	cyan
MsG0080048702.01	0.802817	cyan
NewGene_1643	0.939224	cyan
MsG0580026179.01	0.953367	cyan
MsG0180005612.01	0.861942	cyan
MsG0780041557.01	0.924011	cyan
MsG0280010299.01	0.775674	cyan
MsG0880043941.01	0.750265	cyan
MsG0780040896.01	0.945348	cyan
MsG0880046432.01	0.921481	cyan
MsG0880042010.01	0.946415	cyan
MsG0280010103.01	0.917421	cyan
MsG0680031350.01	0.808341	cyan
MsG0880044460.01	0.917357	cyan
MsG0880045267.01	0.936854	cyan
MsG0780040049.01	0.988073	cyan
MsG0880047605.01	0.929127	cyan
MsG0480020858.01	0.946651	cyan
MsG0180003757.01	0.967136	cyan
MsG0380015693.01	0.945874	cyan
MsG0680031823.01	0.956374	cyan
MsG0280006974.01	0.922942	cyan
NewGene_5586	0.77135	cyan
MsG0380013299.01	0.930283	cyan
MsG0180003198.01	0.804684	cyan
MsG0680030373.01	0.920996	cyan
MsG0680035364.01	0.793557	cyan
NewGene_22102	0.869447	cyan
MsG0780040920.01	0.96147	cyan
MsG0380012568.01	0.934757	cyan
MsG0280006996.01	0.966602	cyan
MsG0380017161.01	0.9592	cyan
MsG0280009207.01	0.951241	cyan
MsG0880046528.01	0.828138	cyan
MsG0480022982.01	0.938461	cyan
MsG0580025548.01	0.840355	cyan
NewGene_26306	0.864022	cyan
MsG0880047280.01	0.949322	cyan
MsG0080048776.01	0.980218	cyan
MsG0580025831.01	0.900318	cyan
MsG0680031642.01	0.922049	cyan
MsG0580028771.01	0.851462	cyan
MsG0680030768.01	0.831395	cyan
MsG0380017380.01	0.89252	cyan
MsG0480019283.01	0.883683	cyan
MsG0480021986.01	0.97639	cyan
MsG0880047510.01	0.981887	cyan
NewGene_26942	0.790976	cyan
MsG0480023194.01	0.822377	cyan
MsG0180005569.01	0.899017	cyan
MsG0280009998.01	0.80433	cyan
MsG0380014807.01	0.898191	cyan
MsG0680034240.01	0.721988	cyan
MsG0480022918.01	0.864815	cyan
MsG0180001168.01	0.897455	cyan
MsG0880045802.01	0.917907	cyan
MsG0380015719.01	0.879318	cyan
MsG0480018335.01	0.730457	cyan
MsG0380013424.01	0.897515	cyan
MsG0580026642.01	0.765559	cyan
MsG0480021789.01	0.77386	cyan
MsG0680031488.01	0.904053	cyan
MsG0280008320.01	0.947872	cyan
MsG0780036136.01	0.954164	cyan
MsG0580025558.01	0.968855	cyan
MsG0480018203.01	0.923281	cyan
MsG0480021281.01	0.956659	cyan
MsG0480023703.01	0.915799	cyan
MsG0380016567.01	0.965985	cyan
MsG0180002936.01	0.918436	cyan
MsG0580025144.01	0.960085	cyan
MsG0780039002.01	0.725434	cyan
NewGene_9345	0.809636	cyan
MsG0380014293.01	0.711287	cyan
MsG0280009774.01	0.971806	cyan
MsG0880042983.01	0.87579	cyan
MsG0380017000.01	0.895104	cyan
MsG0280010248.01	0.92779	cyan
MsG0280009451.01	0.807442	cyan
MsG0180005492.01	0.909474	cyan
MsG0780040422.01	0.939251	cyan
MsG0380013415.01	0.726746	cyan
MsG0280011445.01	0.975482	cyan
MsG0480022739.01	0.926348	cyan
MsG0880043638.01	0.953479	cyan
MsG0480021236.01	0.802484	cyan
MsG0480019878.01	0.942588	cyan
MsG0480019183.01	0.93418	cyan
MsG0180005980.01	0.971342	cyan
MsG0780039536.01	0.89172	cyan
MsG0280009103.01	0.953695	cyan
MsG0680034906.01	0.979161	cyan
MsG0880043462.01	0.963399	cyan
MsG0380012782.01	0.908912	cyan
MsG0180001538.01	0.915398	cyan
MsG0880046516.01	0.720711	cyan
MsG0280008296.01	0.966556	cyan
MsG0280009442.01	0.947582	cyan
MsG0880042788.01	0.979762	cyan
MsG0580029950.01	0.961404	cyan
MsG0780038651.01	0.82925	cyan
MsG0880047011.01	0.794051	cyan
MsG0580025105.01	0.902954	cyan
MsG0180000805.01	0.703032	cyan
MsG0680031147.01	0.969332	cyan
NewGene_10163	0.807987	cyan
MsG0780039597.01	0.940531	cyan
MsG0480018609.01	0.883955	cyan
MsG0180004220.01	0.88221	cyan
MsG0880047616.01	0.940346	cyan
MsG0380017486.01	0.856307	cyan
MsG0880047282.01	0.847583	cyan
MsG0380013128.01	0.922029	cyan
MsG0480022765.01	0.856501	cyan
MsG0780039312.01	0.911619	cyan
MsG0880046099.01	0.959586	cyan
MsG0880045073.01	0.948517	cyan
MsG0780040072.01	0.963123	cyan
MsG0180002042.01	0.937085	cyan
MsG0580025816.01	0.904968	cyan
MsG0480020326.01	0.974293	cyan
MsG0880042088.01	0.919971	cyan
MsG0880045259.01	0.927282	cyan
MsG0180005223.01	0.827389	cyan
MsG0580029265.01	0.763714	cyan
MsG0180004672.01	0.866469	cyan
MsG0380017785.01	0.929469	cyan
MsG0380017394.01	0.725681	cyan
MsG0480021456.01	0.906966	cyan
NewGene_10311	0.921998	cyan
MsG0780037371.01	0.929521	cyan
MsG0580029748.01	0.766847	cyan
MsG0180002419.01	0.941629	cyan
MsG0780039489.01	0.939296	cyan
MsG0580024400.01	0.963073	cyan
MsG0180000275.01	0.967047	cyan
MsG0480021234.01	0.738645	cyan
MsG0680034767.01	0.884094	cyan
MsG0180004103.01	0.881172	cyan
MsG0280007084.01	0.968746	cyan
MsG0180002099.01	0.954755	cyan
MsG0280011415.01	0.932085	cyan
MsG0880046342.01	0.976418	cyan
MsG0480021327.01	0.97253	cyan
MsG0280009108.01	0.862218	cyan
MsG0780039775.01	0.840216	cyan
MsG0580025177.01	0.907557	cyan
NewGene_4951	0.835521	cyan
MsG0680031449.01	0.962575	cyan
MsG0380017028.01	0.950894	cyan
NewGene_5949	0.963484	cyan
MsG0780041642.01	0.930283	cyan
MsG0680033617.01	0.922374	cyan
MsG0880047744.01	0.857405	cyan
MsG0080048912.01	0.944036	cyan
MsG0080048313.01	0.898087	cyan
MsG0280008081.01	0.958532	cyan
MsG0580025030.01	0.955303	cyan
MsG0480020718.01	0.800583	cyan
MsG0180003899.01	0.908493	cyan
NewGene_25152	0.803707	cyan
MsG0180006253.01	0.894779	cyan
MsG0780040509.01	0.813368	cyan
MsG0480020953.01	0.932885	cyan
MsG0480021431.01	0.980499	cyan
MsG0580025446.01	0.919193	cyan
MsG0280011393.01	0.794242	cyan
MsG0280007427.01	0.857823	cyan
MsG0480022082.01	0.864288	cyan
MsG0580027231.01	0.939417	cyan
MsG0380017836.01	0.874972	cyan
MsG0380015549.01	0.951971	cyan
MsG0480022228.01	0.876759	cyan
MsG0180003102.01	0.795688	cyan
MsG0180000557.01	0.724705	cyan
MsG0180004346.01	0.896621	cyan
NewGene_5840	0.793225	cyan
MsG0280006591.01	0.918319	cyan
MsG0180003353.01	0.960788	cyan
MsG0180006257.01	0.965338	cyan
MsG0680031010.01	0.788793	cyan
MsG0780040874.01	0.753471	cyan
MsG0780038306.01	0.714433	cyan
MsG0380014907.01	0.969479	cyan
MsG0380014604.01	0.908194	cyan
MsG0780040923.01	0.972009	cyan
MsG0780040603.01	0.937887	cyan
MsG0380016337.01	0.756522	cyan
MsG0480018885.01	0.814734	cyan
MsG0780036549.01	0.75476	cyan
MsG0880047348.01	0.768639	cyan
MsG0480023139.01	0.97112	cyan
MsG0180005924.01	0.851043	cyan
MsG0780039410.01	0.898853	cyan
MsG0380012208.01	0.813171	cyan
MsG0880047670.01	0.922967	cyan
MsG0780037052.01	0.970736	cyan
MsG0880046129.01	0.930687	cyan
NewGene_25571	0.91015	cyan
MsG0480018295.01	0.892356	cyan
MsG0880042173.01	0.869331	cyan
MsG0480023314.01	0.91942	cyan
MsG0280011028.01	0.979507	cyan
MsG0480022968.01	0.944818	cyan
NewGene_26343	0.83893	cyan
MsG0880047694.01	0.968916	cyan
MsG0880042588.01	0.969574	cyan
MsG0380015307.01	0.833314	cyan
MsG0780039746.01	0.889144	cyan
MsG0580026282.01	0.896371	cyan
NewGene_21550	0.905045	cyan
MsG0580025054.01	0.730079	cyan
MsG0880042089.01	0.928622	cyan
MsG0780039643.01	0.975373	cyan
MsG0780040187.01	0.891242	cyan
MsG0680030822.01	0.786933	cyan
NewGene_4930	0.950672	cyan
MsG0680035606.01	0.94492	cyan
MsG0480020802.01	0.962133	cyan
MsG0180001565.01	0.857638	cyan
MsG0480023620.01	0.9382	cyan
MsG0780035992.01	0.931346	cyan
MsG0380017981.01	0.95186	cyan
MsG0180000289.01	0.967269	cyan
MsG0480018628.01	0.833589	cyan
MsG0380016765.01	0.885781	cyan
MsG0280010692.01	0.973736	cyan
MsG0280010940.01	0.93611	cyan
MsG0180003553.01	0.913454	cyan
MsG0680030400.01	0.922935	cyan
MsG0680032955.01	0.922923	cyan
MsG0480022622.01	0.873951	cyan
MsG0280006825.01	0.938404	cyan
NewGene_25047	0.846881	cyan
MsG0280007553.01	0.848402	cyan
MsG0780041359.01	0.945624	cyan
MsG0780039335.01	0.715428	cyan
MsG0780040721.01	0.974131	cyan
MsG0780041811.01	0.985812	cyan
MsG0580025827.01	0.917209	cyan
MsG0280010022.01	0.915861	cyan
MsG0380014967.01	0.870221	cyan
MsG0380016899.01	0.793407	cyan
MsG0780041390.01	0.966639	cyan
MsG0180006217.01	0.805009	cyan
NewGene_2190	0.943976	cyan
MsG0580029492.01	0.892172	cyan
NewGene_24130	0.907304	cyan
NewGene_693	0.917133	cyan
MsG0380016389.01	0.956867	cyan
MsG0880044080.01	0.954516	cyan
MsG0880047341.01	0.800768	cyan
MsG0880046102.01	0.877219	cyan
MsG0780036481.01	0.931052	cyan
NewGene_5186	0.772593	cyan
MsG0280010305.01	0.937356	cyan
NewGene_10703	0.800988	cyan
MsG0380015640.01	0.812764	cyan
MsG0880046441.01	0.702394	cyan
MsG0380014231.01	0.964873	cyan
MsG0880047609.01	0.925506	cyan
NewGene_25632	0.819483	cyan
MsG0380016247.01	0.980164	cyan
MsG0480018397.01	0.938358	cyan
NewGene_19197	0.872223	cyan
NewGene_12712	0.88946	cyan
MsG0180002148.01	0.905403	cyan
MsG0280011341.01	0.835324	cyan
MsG0180000730.01	0.877027	cyan
MsG0180000048.01	0.911242	cyan
MsG0780040555.01	0.883503	cyan
MsG0380017898.01	0.749525	cyan
MsG0880046835.01	0.937879	cyan
MsG0280010391.01	0.908579	cyan
MsG0180003071.01	0.762115	cyan
MsG0280011215.01	0.950266	cyan
MsG0280011449.01	0.853431	cyan
MsG0080048403.01	0.853981	cyan
MsG0880044488.01	0.911681	cyan
MsG0780040261.01	0.93287	cyan
MsG0480023030.01	0.928219	cyan
MsG0680035620.01	0.914063	cyan
NewGene_25736	0.87578	cyan
NewGene_14561	0.893459	cyan
MsG0880047302.01	0.866724	cyan
MsG0180001977.01	0.967236	cyan
MsG0780038391.01	0.939829	cyan
MsG0880045890.01	0.823842	cyan
MsG0280007214.01	0.796115	cyan
MsG0380015367.01	0.900043	cyan
NewGene_25415	0.925496	cyan
MsG0280006725.01	0.936544	cyan
MsG0580025389.01	0.951197	cyan
MsG0880042015.01	0.984004	cyan
MsG0480023559.01	0.987549	cyan
MsG0080048992.01	0.853124	cyan
MsG0080048942.01	0.918232	cyan
MsG0780039879.01	0.988493	cyan
MsG0380014754.01	0.925707	cyan
MsG0880047666.01	0.912403	cyan
MsG0780039372.01	0.852293	cyan
NewGene_20545	0.899647	cyan
MsG0780039988.01	0.975547	cyan
MsG0080048186.01	0.951905	cyan
MsG0680034235.01	0.890974	cyan
MsG0380013114.01	0.960382	cyan
MsG0380017214.01	0.885466	cyan
MsG0880046836.01	0.978979	cyan
MsG0480021086.01	0.977927	cyan
MsG0280006308.01	0.772619	cyan
NewGene_18894	0.91216	cyan
MsG0880044455.01	0.990552	cyan
MsG0480022313.01	0.859318	cyan
MsG0580024060.01	0.783998	cyan
MsG0280006607.01	0.893168	cyan
MsG0180005435.01	0.954752	cyan
MsG0180004500.01	0.869336	cyan
MsG0480023850.01	0.891247	cyan
MsG0280011336.01	0.985549	cyan
MsG0480019635.01	0.943521	cyan
MsG0680032562.01	0.859994	cyan
MsG0380015173.01	0.893619	cyan
MsG0780037744.01	0.970984	cyan
MsG0480023920.01	0.849627	cyan
MsG0480019372.01	0.755347	cyan
MsG0280010582.01	0.836823	cyan
NewGene_16436	0.924518	cyan
MsG0780040799.01	0.904005	cyan
MsG0580029496.01	0.875626	cyan
MsG0880045518.01	0.915082	cyan
MsG0480019377.01	0.895122	cyan
NewGene_23570	0.896006	cyan
MsG0580025443.01	0.956474	cyan
MsG0280009864.01	0.78814	cyan
MsG0780040881.01	0.926029	cyan
MsG0680034497.01	0.940005	cyan
NewGene_19357	0.776296	cyan
MsG0380016820.01	0.970805	cyan
MsG0780038305.01	0.888714	cyan
MsG0180004779.01	0.924931	cyan
MsG0180000054.01	0.95754	cyan
MsG0580025759.01	0.98267	cyan
MsG0180004710.01	0.97762	cyan
MsG0380012011.01	0.865398	cyan
MsG0880046382.01	0.837927	cyan
MsG0180004538.01	0.907629	cyan
MsG0480022285.01	0.909398	cyan
NewGene_2178	0.949644	cyan
MsG0280010793.01	0.752761	cyan
MsG0480023749.01	0.976747	cyan
MsG0580025513.01	0.95721	cyan
MsG0880045838.01	0.948505	cyan
MsG0880046799.01	0.799965	cyan
MsG0780041478.01	0.931234	cyan
MsG0580024207.01	0.713896	cyan
MsG0380013855.01	0.755407	cyan
MsG0380016557.01	0.827041	cyan
MsG0480022690.01	0.979075	cyan
MsG0180005988.01	0.904524	cyan
MsG0280007050.01	0.934168	cyan
MsG0180000601.01	0.973641	cyan
MsG0880045026.01	0.965048	cyan
MsG0380016751.01	0.817708	cyan
NewGene_23899	0.968378	cyan
NewGene_14774	0.707063	cyan
MsG0880047614.01	0.925768	cyan
MsG0880045648.01	0.754603	cyan
NewGene_14562	0.852885	cyan
MsG0580026249.01	0.983836	cyan
MsG0480020651.01	0.91927	cyan
MsG0180004028.01	0.817144	cyan
MsG0280007112.01	0.93455	cyan
MsG0280007102.01	0.978097	cyan
MsG0480019853.01	0.976384	cyan
NewGene_21407	0.702167	cyan
MsG0480021150.01	0.837524	cyan
MsG0180005512.01	0.816204	cyan
MsG0880043750.01	0.956796	cyan
MsG0280008498.01	0.835512	cyan
NewGene_4401	0.958016	cyan
NewGene_4283	0.956798	cyan
MsG0180001371.01	0.864753	cyan
MsG0180004783.01	0.909962	cyan
MsG0580025607.01	0.900638	cyan
MsG0480023056.01	0.915344	cyan
MsG0780040236.01	0.918721	cyan
MsG0380015178.01	0.912087	cyan
MsG0180001973.01	0.920208	cyan
NewGene_26470	0.927707	cyan
MsG0780036793.01	0.949599	cyan
MsG0880045958.01	0.855945	cyan
MsG0280010830.01	0.901318	cyan
MsG0080048777.01	0.980359	cyan
MsG0880045361.01	0.872641	cyan
MsG0280006311.01	0.765552	cyan
MsG0380017253.01	0.704478	cyan
MsG0480018120.01	0.824253	cyan
MsG0180000030.01	0.929834	cyan
MsG0280007875.01	0.982483	cyan
MsG0680031795.01	0.896694	cyan
MsG0080049121.01	0.909204	cyan
MsG0680034704.01	0.818221	cyan
MsG0680034040.01	0.700844	cyan
NewGene_7635	0.887722	cyan
MsG0280010503.01	0.915997	cyan
NewGene_2218	0.856125	cyan
MsG0080048801.01	0.937834	cyan
MsG0780038430.01	0.921746	cyan
MsG0380016623.01	0.910139	cyan
MsG0780037269.01	0.91819	cyan
MsG0580028042.01	0.919113	cyan
NewGene_23934	0.861711	cyan
MsG0680030834.01	0.708117	cyan
NewGene_3072	0.75496	cyan
MsG0380015800.01	0.967373	cyan
MsG0180000929.01	0.717251	cyan
MsG0580026487.01	0.894943	cyan
MsG0480021464.01	0.900088	cyan
MsG0180000407.01	0.904402	cyan
MsG0780040544.01	0.951445	cyan
MsG0880042124.01	0.788524	cyan
MsG0280006921.01	0.926202	cyan
MsG0480023322.01	0.893105	cyan
MsG0880044855.01	0.955069	cyan
MsG0880047172.01	0.796265	cyan
MsG0380012835.01	0.886761	cyan
MsG0180006233.01	0.948995	cyan
MsG0580025214.01	0.823302	cyan
MsG0480019274.01	0.835779	cyan
MsG0880042512.01	0.95664	cyan
MsG0780040472.01	0.967908	cyan
MsG0780040534.01	0.982971	cyan
MsG0780037158.01	0.899642	cyan
MsG0480018473.01	0.836673	cyan
MsG0280010608.01	0.908312	cyan
NewGene_24790	0.972972	cyan
MsG0280009867.01	0.945405	cyan
MsG0280007388.01	0.816499	cyan
MsG0280011084.01	0.81163	cyan
MsG0380014361.01	0.834283	cyan
MsG0380017781.01	0.895728	cyan
MsG0680031006.01	0.88916	cyan
MsG0480020753.01	0.91145	cyan
MsG0780037603.01	0.878159	cyan
MsG0380016323.01	0.816835	cyan
MsG0580024506.01	0.935801	cyan
MsG0480019275.01	0.908777	cyan
MsG0480021921.01	0.882454	cyan
MsG0880047414.01	0.90741	cyan
MsG0380015059.01	0.898716	cyan
MsG0880046819.01	0.833442	cyan
MsG0380015303.01	0.941206	cyan
MsG0880047200.01	0.904004	cyan
MsG0380018078.01	0.971285	cyan
MsG0780036863.01	0.914509	cyan
MsG0280008638.01	0.735839	cyan
MsG0380015434.01	0.981702	cyan
MsG0380014743.01	0.812245	cyan
MsG0480023102.01	0.894645	cyan
MsG0380017098.01	0.941027	cyan
MsG0880042773.01	0.968609	cyan
MsG0480018584.01	0.834203	cyan
MsG0280010904.01	0.928921	cyan
MsG0780040418.01	0.842001	cyan
MsG0180004747.01	0.960871	cyan
NewGene_24858	0.880529	cyan
MsG0880045803.01	0.890754	cyan
MsG0780039954.01	0.940556	cyan
MsG0080048819.01	0.93272	cyan
MsG0780035965.01	0.93212	cyan
MsG0680034914.01	0.83072	cyan
MsG0880047343.01	0.96639	cyan
NewGene_5609	0.944392	cyan
MsG0880046905.01	0.948344	cyan
NewGene_8539	0.937146	cyan
MsG0180000495.01	0.784076	cyan
MsG0780039580.01	0.967133	cyan
MsG0780040884.01	0.930584	cyan
MsG0780036236.01	0.921979	cyan
MsG0380017792.01	0.822571	cyan
MsG0180001109.01	0.871165	cyan
MsG0280008854.01	0.79128	cyan
MsG0680034603.01	0.942664	cyan
MsG0180005183.01	0.896161	cyan
NewGene_7234	0.758428	cyan
MsG0380017372.01	0.914991	cyan
MsG0480021719.01	0.894257	cyan
MsG0280010234.01	0.833945	cyan
MsG0480019017.01	0.947867	cyan
MsG0280010263.01	0.962257	cyan
MsG0480021287.01	0.965937	cyan
MsG0080048754.01	0.879923	cyan
MsG0280009699.01	0.882622	cyan
MsG0180003684.01	0.804423	cyan
MsG0780038111.01	0.93533	cyan
MsG0080047968.01	0.954705	cyan
MsG0880046252.01	0.945602	cyan
MsG0380017207.01	0.986549	cyan
MsG0380017159.01	0.955694	cyan
MsG0880045453.01	0.84955	cyan
MsG0180002982.01	0.968258	cyan
NewGene_21172	0.909875	cyan
MsG0880047169.01	0.962567	cyan
MsG0380017212.01	0.941525	cyan
MsG0080048322.01	0.775816	cyan
MsG0880042544.01	0.916772	cyan
MsG0780036659.01	0.920068	cyan
NewGene_19814	0.831134	cyan
MsG0780041570.01	0.928959	cyan
MsG0280008417.01	0.940958	cyan
MsG0180002136.01	0.909179	cyan
MsG0880047234.01	0.952268	cyan
MsG0780040388.01	0.948316	cyan
NewGene_8621	0.792017	cyan
NewGene_19289	0.964904	cyan
MsG0280011347.01	0.838103	cyan
MsG0580025589.01	0.954218	cyan
MsG0480023474.01	0.96061	cyan
MsG0880043207.01	0.929292	cyan
MsG0880047627.01	0.927603	cyan
MsG0780040440.01	0.948759	cyan
MsG0080048717.01	0.954002	cyan
MsG0780040765.01	0.877917	cyan
MsG0380014808.01	0.881654	cyan
MsG0580026920.01	0.926071	cyan
MsG0480021169.01	0.8227	cyan
MsG0580024739.01	0.875906	cyan
MsG0180002218.01	0.736512	cyan
MsG0480018622.01	0.927065	cyan
MsG0180003905.01	0.914068	cyan
MsG0380015402.01	0.945331	cyan
NewGene_1223	0.977387	cyan
MsG0780040914.01	0.959735	cyan
MsG0180005195.01	0.983773	cyan
MsG0880047484.01	0.809543	cyan
MsG0880044766.01	0.934092	cyan
NewGene_21572	0.893524	cyan
MsG0180005002.01	0.959139	cyan
MsG0680031794.01	0.817537	cyan
MsG0280007419.01	0.939831	cyan
MsG0880046324.01	0.850518	cyan
MsG0180004045.01	0.915973	cyan
MsG0080047787.01	0.932433	cyan
MsG0480023531.01	0.989095	cyan
MsG0380012190.01	0.929917	cyan
MsG0280008942.01	0.992292	cyan
MsG0180000845.01	0.886064	cyan
NewGene_12808	0.914557	cyan
MsG0480022331.01	0.854033	cyan
MsG0880046798.01	0.861298	cyan
MsG0380017884.01	0.929034	cyan
MsG0580024666.01	0.931573	cyan
MsG0880046255.01	0.968382	cyan
MsG0680030716.01	0.846726	cyan
MsG0680035346.01	0.746223	cyan
MsG0180005613.01	0.922834	cyan
MsG0380017079.01	0.76405	cyan
MsG0580027927.01	0.969372	cyan
MsG0880043989.01	0.93831	cyan
MsG0880042797.01	0.868402	cyan
MsG0880042981.01	0.831035	cyan
MsG0480023616.01	0.907036	cyan
MsG0580029198.01	0.880128	cyan
MsG0880041986.01	0.837733	cyan
MsG0780038707.01	0.728718	cyan
MsG0580027097.01	0.835787	cyan
MsG0480018495.01	0.777411	cyan
MsG0280006805.01	0.942114	cyan
MsG0480023489.01	0.963432	cyan
MsG0680034618.01	0.940919	cyan
NewGene_365	0.733852	cyan
NewGene_12795	0.797657	cyan
MsG0780041827.01	0.90467	cyan
MsG0780039771.01	0.948033	cyan
MsG0780038493.01	0.905137	cyan
MsG0180006284.01	0.918648	cyan
MsG0380012557.01	0.807425	cyan
MsG0680035731.01	0.930201	cyan
MsG0280010658.01	0.850983	cyan
MsG0880044835.01	0.90026	cyan
MsG0280007831.01	0.896486	cyan
NewGene_23250	0.952405	cyan
MsG0880046341.01	0.848793	cyan
MsG0280010246.01	0.969984	cyan
MsG0780036017.01	0.833232	cyan
NewGene_5984	0.901666	cyan
MsG0180001086.01	0.926648	cyan
NewGene_19625	0.959578	cyan
NewGene_3914	0.984812	cyan
MsG0580024643.01	0.888843	cyan
NewGene_23349	0.919222	cyan
MsG0380017406.01	0.949694	cyan
MsG0380016207.01	0.962215	cyan
MsG0380015631.01	0.984878	cyan
MsG0580025743.01	0.951081	cyan
MsG0180000117.01	0.962916	cyan
MsG0780039065.01	0.863676	cyan
MsG0380016962.01	0.945638	cyan
NewGene_25218	0.771514	cyan
NewGene_26812	0.920285	cyan
MsG0880047739.01	0.959551	cyan
MsG0180000467.01	0.849658	cyan
MsG0580029148.01	0.98114	cyan
MsG0180003813.01	0.977834	cyan
MsG0780041120.01	0.937028	cyan
MsG0680031617.01	0.948662	cyan
MsG0180005283.01	0.899233	cyan
MsG0280010152.01	0.849405	cyan
MsG0880044356.01	0.977573	cyan
MsG0880043148.01	0.983636	cyan
MsG0380017964.01	0.932953	cyan
MsG0780041200.01	0.719808	cyan
NewGene_2118	0.897322	cyan
MsG0880042846.01	0.866815	cyan
MsG0380017045.01	0.982756	cyan
MsG0880042103.01	0.895084	cyan
MsG0380017061.01	0.921865	cyan
MsG0180005312.01	0.971346	cyan
MsG0580025971.01	0.935593	cyan
MsG0680035723.01	0.720163	cyan
MsG0280009493.01	0.859259	cyan
MsG0180000024.01	0.913306	cyan
MsG0780038048.01	0.740403	cyan
MsG0480021141.01	0.966156	cyan
MsG0580024884.01	0.823407	cyan
MsG0780038660.01	0.799399	cyan
MsG0780038419.01	0.876839	cyan
MsG0380017703.01	0.888797	cyan
MsG0680034225.01	0.928203	cyan
MsG0480023682.01	0.905793	cyan
MsG0880043953.01	0.906223	cyan
MsG0880046236.01	0.904345	cyan
NewGene_12975	0.864473	cyan
MsG0580024358.01	0.702221	cyan
MsG0180005576.01	0.988467	cyan
MsG0280008013.01	0.933266	cyan
MsG0580029884.01	0.960469	cyan
MsG0580024487.01	0.742684	cyan
MsG0480022045.01	0.972752	cyan
MsG0580028336.01	0.841753	cyan
NewGene_25293	0.926964	cyan
MsG0680032515.01	0.886059	cyan
MsG0180001140.01	0.940093	cyan
MsG0880045364.01	0.952499	cyan
MsG0380017227.01	0.750426	cyan
MsG0780041784.01	0.944922	cyan
MsG0480022397.01	0.963963	cyan
MsG0780040786.01	0.942611	cyan
MsG0380018076.01	0.967652	cyan
NewGene_8455	0.727893	cyan
MsG0180004466.01	0.977332	cyan
MsG0280010437.01	0.936938	cyan
MsG0680035843.01	0.822857	cyan
MsG0480020090.01	0.820122	cyan
MsG0280008261.01	0.928375	cyan
MsG0180004235.01	0.763643	cyan
MsG0480021528.01	0.835926	cyan
NewGene_9600	0.785178	cyan
MsG0580029418.01	0.805442	cyan
MsG0080048652.01	0.876635	cyan
MsG0780041254.01	0.887162	cyan
MsG0880047704.01	0.876061	cyan
MsG0080048212.01	0.945754	cyan
MsG0780040277.01	0.93526	cyan
MsG0880047563.01	0.895495	cyan
NewGene_15991	0.873924	cyan
MsG0080048880.01	0.868592	cyan
MsG0680031473.01	0.886965	cyan
MsG0380014651.01	0.850327	cyan
MsG0380014983.01	0.918216	cyan
MsG0880044392.01	0.941519	cyan
MsG0580027103.01	0.950542	cyan
NewGene_7858	0.988665	cyan
MsG0480019669.01	0.96654	cyan
MsG0380016395.01	0.944678	cyan
MsG0880042761.01	0.858022	cyan
MsG0480022842.01	0.924805	cyan
MsG0380015603.01	0.918612	cyan
MsG0380014126.01	0.946763	cyan
MsG0180004835.01	0.908228	cyan
MsG0780038540.01	0.867842	cyan
MsG0180004257.01	0.972495	cyan
MsG0680035874.01	0.970534	cyan
MsG0380016980.01	0.908885	cyan
MsG0280009869.01	0.899179	cyan
NewGene_7529	0.763891	cyan
MsG0780040050.01	0.986283	cyan
MsG0580029588.01	0.968837	cyan
MsG0880045769.01	0.991572	cyan
MsG0280006920.01	0.916305	cyan
MsG0780040441.01	0.735017	cyan
MsG0780040152.01	0.873012	cyan
MsG0780041563.01	0.968987	cyan
MsG0880046758.01	0.883641	cyan
MsG0580025970.01	0.919461	cyan
MsG0580027607.01	0.90979	cyan
MsG0880047076.01	0.896138	cyan
MsG0480022610.01	0.945707	cyan
MsG0480023865.01	0.966709	cyan
MsG0780039323.01	0.773559	cyan
MsG0680031206.01	0.798889	cyan
MsG0780041526.01	0.943782	cyan
MsG0880047469.01	0.955732	cyan
MsG0580029327.01	0.897751	cyan
MsG0380013641.01	0.97694	cyan
MsG0880043983.01	0.894233	cyan
MsG0180001113.01	0.925962	cyan
MsG0280009206.01	0.949818	cyan
MsG0480021422.01	0.767838	cyan
NewGene_22767	0.9173	cyan
MsG0480021476.01	0.976587	cyan
NewGene_6339	0.834014	cyan
MsG0180002794.01	0.916481	cyan
MsG0780041588.01	0.716195	cyan
MsG0480021138.01	0.936257	cyan
MsG0180004989.01	0.975408	cyan
MsG0880047360.01	0.864131	cyan
MsG0880043589.01	0.913296	cyan
MsG0780041448.01	0.895275	cyan
NewGene_17316	0.930905	cyan
MsG0480021199.01	0.710356	cyan
MsG0580029371.01	0.983924	cyan
MsG0180000753.01	0.852012	cyan
[truncated: 3,135 more rows]
