# Supplementary material for: Comparative Phenotypic and Transcriptomic Analyses Provide Novel Insights into the Molecular Mechanism of Seed Germination in Response to Low Temperature Stress in Alfalfa
Source: Int J Mol Sci. 2024 Jun 30;25(13):7244. doi: 10.3390/ijms25137244 (PMC11241472; doi:10.3390/ijms25137244)
Supplement: Supplementary file 1 [file ijms-25-07244-s001.zip › Supplementary Table S7.xlsx]

## Sheet: Table S7
Table S7 DEGs involved in galactose metabolism.
Pathway ID	Gene ID	KO ID	NR description	I20-6_vs_I10-6			I20-15_vs_I10-15			S20-6_vs_S10-6			S20-15_vs_S10-15
				FDR	log2FoldChange	Regulated	FDR	log2FoldChange	Regulated	FDR	log2FoldChange	Regulated	FDR	log2FoldChange	Regulated
ko0052	MsG0580024323.01	K00844|1.6e-277|mtr:MTR_5g009000|K00844 hexokinase [EC:2.7.1.1] | (RefSeq) hexokinase	hexokinase-3 [Medicago truncatula]	0.3339	0.386664	normal	1.90957e-08	1.50604	up	1.23677e-06	1.01528	up	0.000150124	0.601836	normal
ko0052	MsG0180003513.01	K00844|2.0e-37|mtr:MTR_5g009000|K00844 hexokinase [EC:2.7.1.1] | (RefSeq) hexokinase	hexokinase-3 [Medicago truncatula]	0.588239	0.760404	normal	0.00663887	1.44885	up	0.754029	-0.140684	normal	0.889619	-0.0669194	normal
ko0052	MsG0680035781.01	K00844|2.8e-250|mtr:MTR_6g088795|K00844 hexokinase [EC:2.7.1.1] | (RefSeq) hexokinase	hexokinase-1 [Medicago truncatula]	0.00951913	2.19483	up	2.49841e-06	-1.28756	down	0.00559605	1.2475	up	2.12027e-15	-1.19475	down
ko0052	MsG0180000054.01	K00844|5.0e-140|mtr:MTR_1g025140|K00844 hexokinase [EC:2.7.1.1] | (RefSeq) hexokinase	unknown [Medicago truncatula]	--	--	--	5.53014e-11	-2.75225	down	--	--	--	1.16396e-11	-2.8568	down
ko0052	MsG0180004623.01	K00965|2.6e-23|cam:101510106|K00965 UDPglucose--hexose-1-phosphate uridylyltransferase [EC:2.7.7.12] | (RefSeq) ADP-glucose phosphorylase-like	hypothetical protein MTR_4g120790 [Medicago truncatula]	0.109554	2.17913	normal	0.388019	1.21471	normal	1.00252e-09	3.6258	up	0.181342	0.991924	normal
ko0052	MsG0880043615.01	K01190|0.0e+00|mtr:MTR_8g039160|K01190 beta-galactosidase [EC:3.2.1.23] | (RefSeq) glycoside hydrolase family 2 protein	uncharacterized protein LOC11444548 [Medicago truncatula]	0.438393	-0.454711	normal	6.07894e-21	-1.54623	down	0.000197767	-1.37046	down	3.88057e-09	-1.09995	down
ko0052	MsG0880043638.01	K01190|0.0e+00|mtr:MTR_8g039160|K01190 beta-galactosidase [EC:3.2.1.23] | (RefSeq) glycoside hydrolase family 2 protein	uncharacterized protein LOC11444548 [Medicago truncatula]	0.99785	-0.00212747	normal	4.65129e-13	-1.47022	down	0.000208229	-1.27419	down	2.82648e-10	-1.24341	down
ko0052	NewGene_21886	K01190|1.89e-65|mtr:MTR_8g039160|K01190 beta-galactosidase [EC:3.2.1.23] | (RefSeq) glycoside hydrolase family 2 protein	glycoside hydrolase family 2 protein [Trifolium pratense]	--	--	--	0.0140335	-1.167	normal	0.0553095	-1.37879	normal	0.00290816	-1.3414	down
ko0052	NewGene_25588	K01193|0.0|cam:101500539|K01193 beta-fructofuranosidase [EC:3.2.1.26] | (RefSeq) beta-fructofuranosidase, insoluble isoenzyme CWINV3-like	fructan exohydrolase [Medicago truncatula]	0.382041	-1.10498	normal	1.42599e-12	-2.39127	down	8.03417e-05	-2.15347	down	7.22658e-08	-1.83093	down
ko0052	MsG0280011165.01	K01193|0.0e+00|mtr:MTR_2g099950|K01193 beta-fructofuranosidase [EC:3.2.1.26] | (RefSeq) cell-wall invertase	Sialidase [Medicago truncatula]	0.0708637	-1.17753	normal	0.972451	0.0166716	normal	0.00108806	-1.46421	down	0.122507	0.6904	normal
ko0052	MsG0880042591.01	K01193|0.0e+00|mtr:MTR_8g017410|K01193 beta-fructofuranosidase [EC:3.2.1.26] | (RefSeq) cell-wall invertase	beta-fructofuranosidase, cell wall isozyme [Medicago truncatula]	0.863665	0.228664	normal	3.11921e-06	-1.59306	down	2.00267e-07	-2.63134	down	0.274129	-0.909746	normal
ko0052	MsG0280011203.01	K01193|2.7e-307|mtr:MTR_2g099950|K01193 beta-fructofuranosidase [EC:3.2.1.26] | (RefSeq) cell-wall invertase	beta-fructofuranosidase, cell wall isozyme [Medicago truncatula]	0.0473459	-1.2467	normal	0.64824	0.159006	normal	0.000202712	-1.46947	down	0.793165	0.186344	normal
ko0052	MsG0580029503.01	K01193|2.8e-09|ats:109747879|K01193 beta-fructofuranosidase [EC:3.2.1.26] | (RefSeq) LOC109747879; beta-fructofuranosidase, insoluble isoenzyme 3-like	UPF0481 protein At3g47200-like [Cicer arietinum]	0.758269	-0.782111	normal	2.33861e-11	-2.547	down	0.266476	-2.04854	normal	0.150097	-0.780882	normal
ko0052	MsG0880043542.01	K01193|3.2e-12|ats:109747879|K01193 beta-fructofuranosidase [EC:3.2.1.26] | (RefSeq) LOC109747879; beta-fructofuranosidase, insoluble isoenzyme 3-like	UPF0481 protein At3g47200 [Medicago truncatula]	0.985338	-0.0911905	normal	0.000881256	5.12576	up	0.487959	1.24021	normal	5.28195e-28	3.39347	up
ko0052	MsG0780041145.01	K01193|7.0e-75|mtr:MTR_7g105050|K01193 beta-fructofuranosidase [EC:3.2.1.26] | (RefSeq) beta-fructofuranosidase, insoluble protein	F-box/RNI superfamily protein, putative [Medicago truncatula]	0.0302798	-0.956077	normal	0.403665	0.322402	normal	0.000549001	-1.54077	down	0.0154565	0.802706	normal
ko0052	MsG0680035568.01	K01785|1.0e-137|mtr:MTR_6g011550|K01785 aldose 1-epimerase [EC:5.1.3.3] | (RefSeq) aldose 1-epimerase family protein	aldose 1-epimerase isoform X1 [Medicago truncatula]	--	--	--	--	--	--	--	--	--	3.83938e-05	-3.88858	down
ko0052	MsG0680034602.01	K01785|1.1e-187|mtr:MTR_6g069630|K01785 aldose 1-epimerase [EC:5.1.3.3] | (RefSeq) aldose 1-epimerase family protein	aldose 1-epimerase [Medicago truncatula]	0.223429	0.848799	normal	0.000529707	-0.978555	normal	3.55212e-06	1.31198	up	0.424282	-0.219655	normal
ko0052	MsG0680035565.01	K01785|2.7e-106|mtr:MTR_6g011560|K01785 aldose 1-epimerase [EC:5.1.3.3] | (RefSeq) aldose 1-epimerase family protein	aldose 1-epimerase [Medicago truncatula]	--	--	--	0.00769651	-2.96296	down	--	--	--	--	--	--
ko0052	MsG0680034482.01	K01785|4.0e-166|mtr:MTR_6g069630|K01785 aldose 1-epimerase [EC:5.1.3.3] | (RefSeq) aldose 1-epimerase family protein	putative tagatose-bisphosphate aldolase [Medicago truncatula]	0.349487	0.694953	normal	1.80829e-07	-1.01914	down	0.003513	0.795179	normal	0.0398538	-0.507787	normal
ko0052	MsG0880046441.01	K01785|5.4e-154|mtr:MTR_4g108260|K01785 aldose 1-epimerase [EC:5.1.3.3] | (RefSeq) aldose 1-epimerase family protein	putative aldose 1-epimerase [Medicago truncatula]	0.505947	0.412455	normal	5.89843e-16	-2.17732	down	0.221076	0.728228	normal	0.00883214	-0.734355	normal
ko0052	MsG0180005516.01	K01835|1.2e-276|mtr:MTR_1g102010|K01835 phosphoglucomutase [EC:5.4.2.2] | (RefSeq) phosphogluco-mutase	phosphoglucomutase, chloroplastic isoform X1 [Medicago truncatula]	0.0125242	1.36235	normal	0.417847	0.341187	normal	2.57609e-30	1.55359	up	1.23173e-10	1.63419	up
ko0052	MsG0480023904.01	K01835|5.3e-53|mtr:MTR_8g104540|K01835 phosphoglucomutase [EC:5.4.2.2] | (RefSeq) cytoplasmic phosphoglucomutase	cytoplasmic phosphoglucomutase [Medicago truncatula]	0.6827	0.363464	normal	7.8523e-52	-2.89587	down	4.48664e-06	-0.917349	normal	4.39261e-30	-2.50772	down
ko0052	MsG0780041220.01	K06611|0.0e+00|mtr:MTR_7g106910|K06611 stachyose synthetase [EC:2.4.1.67] | (RefSeq) galactinol-raffinose galactosyltransferase	stachyose synthase [Medicago truncatula]	0.00191092	1.25708	up	1.38163e-10	1.97626	up	1.20693e-05	1.39817	up	9.65661e-24	2.18524	up
ko0052	MsG0480023147.01	K06611|0.0e+00|mtr:MTR_8g088020|K06611 stachyose synthetase [EC:2.4.1.67] | (RefSeq) galactinol-raffinose galactosyltransferase	galactinol-raffinose galactosyltransferase [Medicago truncatula]	0.503295	0.471611	normal	0.159514	0.553268	normal	0.991224	-0.00815727	normal	3.03152e-08	1.85263	up
ko0052	MsG0780041376.01	K06611|1.9e-75|mtr:MTR_7g106910|K06611 stachyose synthetase [EC:2.4.1.67] | (RefSeq) galactinol-raffinose galactosyltransferase	hypothetical protein TSUD_343000 [Trifolium subterraneum]	0.801537	0.237337	normal	1.01855e-07	1.56559	up	0.56848	0.199562	normal	0.00589107	0.610487	normal
ko0052	MsG0080049127.01	K06617|0.0e+00|mtr:MTR_1g052515|K06617 raffinose synthase [EC:2.4.1.82] | (RefSeq) galactinol-raffinose galactosyltransferase	probable galactinol--sucrose galactosyltransferase 2 [Medicago truncatula]	0.161797	0.67142	normal	1.09865e-48	2.65898	up	1.20884e-11	1.46752	up	1.34482e-41	2.06855	up
ko0052	MsG0380015777.01	K06617|0.0e+00|mtr:MTR_3g077280|K06617 raffinose synthase [EC:2.4.1.82] | (RefSeq) galactinol-raffinose galactosyltransferase	galactinol--sucrose galactosyltransferase [Medicago truncatula]	0.931458	-0.174713	normal	1.7625e-09	3.94214	up	1.41578e-06	1.59175	up	2.12027e-15	2.84534	up
ko0052	MsG0880046308.01	K06617|0.0e+00|mtr:MTR_4g105250|K06617 raffinose synthase [EC:2.4.1.82] | (RefSeq) raffinose synthase or seed inhibition protein	galactinol--sucrose galactosyltransferase [Medicago truncatula]	0.000630444	1.03747	up	1.58561e-22	2.36623	up	8.69535e-15	2.46182	up	5.31383e-28	2.60014	up
ko0052	MsG0880046816.01	K06617|0.0e+00|mtr:MTR_4g115330|K06617 raffinose synthase [EC:2.4.1.82] | (RefSeq) raffinose synthase or seed inhibition protein	LOW QUALITY PROTEIN: probable galactinol--sucrose galactosyltransferase 6 [Medicago truncatula]	0.261376	-1.58004	normal	0.00422304	-1.52159	down	0.00719859	-1.66926	down	2.05462e-28	-3.82885	down
ko0052	MsG0580030055.01	K06617|0.0e+00|mtr:MTR_5g096820|K06617 raffinose synthase [EC:2.4.1.82] | (RefSeq) galactinol-raffinose galactosyltransferase	probable galactinol--sucrose galactosyltransferase 1 [Medicago truncatula]	0.198992	0.633572	normal	4.81501e-07	-2.89674	down	0.0655551	0.852805	normal	2.27607e-08	-3.8754	down
ko0052	MsG0680030354.01	K06617|0.0e+00|mtr:MTR_6g004880|K06617 raffinose synthase [EC:2.4.1.82] | (RefSeq) raffinose synthase or seed inhibition protein	galactinol--sucrose galactosyltransferase [Medicago truncatula]	0.0849757	1.70551	normal	0.238473	0.727097	normal	0.00244197	1.92836	up	0.543799	-0.547008	normal
ko0052	MsG0780040515.01	K06617|0.0e+00|mtr:MTR_7g091880|K06617 raffinose synthase [EC:2.4.1.82] | (RefSeq) galactinol-raffinose galactosyltransferase	probable galactinol--sucrose galactosyltransferase 2 [Medicago truncatula]	0.00955258	0.893745	normal	0.0138923	0.416223	normal	6.80126e-08	1.09176	up	0.195224	-0.204915	normal
ko0052	MsG0380015739.01	K06617|2.9e-122|ath:AT3G57520|K06617 raffinose synthase [EC:2.4.1.82] | (RefSeq) SIP2; seed imbibition 2	probable galactinol--sucrose galactosyltransferase 2 [Medicago truncatula]	0.0370341	0.719349	normal	1.18548e-18	3.06876	up	1.61789e-10	1.6999	up	4.20744e-24	1.90581	up
ko0052	MsG0580030022.01	K06617|8.7e-257|mtr:MTR_5g096820|K06617 raffinose synthase [EC:2.4.1.82] | (RefSeq) galactinol-raffinose galactosyltransferase	probable galactinol--sucrose galactosyltransferase 1 [Medicago truncatula]	--	--	--	0.000871344	-5.63347	down	--	--	--	1.90223e-18	-5.15771	down
ko0052	MsG0180004349.01	K07407|1.1e-209|mtr:MTR_1g077480|K07407 alpha-galactosidase [EC:3.2.1.22] | (RefSeq) alpha-galactosidase-like protein	alpha-galactosidase isoform X2 [Medicago truncatula]	0.808019	0.330583	normal	1.41432e-07	-2.12339	down	1.75211e-09	-2.06463	down	3.31511e-12	-1.85424	down
ko0052	MsG0580027123.01	K07407|1.3e-191|mtr:MTR_6g069140|K07407 alpha-galactosidase [EC:3.2.1.22] | (RefSeq) alpha-galactosidase-like protein	alpha-galactosidase [Medicago truncatula]	0.657148	0.581259	normal	0.0632505	1.07244	normal	0.312244	0.597124	normal	0.00788199	1.57951	up
ko0052	MsG0780039439.01	K07407|1.3e-230|mtr:MTR_7g073650|K07407 alpha-galactosidase [EC:3.2.1.22] | (RefSeq) alpha-galactosidase-like protein	putative alpha-galactosidase [Medicago truncatula]	0.00063373	2.748	up	2.29581e-10	-2.41834	down	0.977852	-0.0363677	normal	3.3099e-14	-1.57385	down
ko0052	MsG0680035652.01	K07407|1.8e-119|mtr:MTR_6g086575|K07407 alpha-galactosidase [EC:3.2.1.22] | (RefSeq) alpha-galactosidase-like protein	alpha-galactosidase [Medicago truncatula]	--	--	--	--	--	--	--	--	--	4.25571e-17	-10.6728	down
ko0052	MsG0680034458.01	K07407|2.1e-203|mtr:MTR_6g069140|K07407 alpha-galactosidase [EC:3.2.1.22] | (RefSeq) alpha-galactosidase-like protein	alpha-galactosidase [Medicago truncatula]	0.507848	0.829949	normal	0.066904	1.18538	normal	0.265139	0.526008	normal	2.14746e-05	2.06021	up
ko0052	MsG0480023238.01	K07407|2.4e-09|cvr:CHLNCDRAFT_137182|K07407 alpha-galactosidase [EC:3.2.1.22] | (RefSeq) hypothetical protein	putative alpha-galactosidase [Medicago truncatula]	2.01264e-06	1.91863	up	1.06263e-05	1.21036	up	2.94565e-08	1.58131	up	1.20292e-09	1.69338	up
ko0052	MsG0380016727.01	K07407|2.7e-61|mtr:MTR_3g094160|K07407 alpha-galactosidase [EC:3.2.1.22] | (RefSeq) alpha-galactosidase-like protein	alpha-galactosidase 3 [Medicago truncatula]	0.0196954	1.17463	normal	0.0169395	0.719989	normal	1.10254e-13	1.95274	up	0.00384086	0.832592	normal
ko0052	MsG0180004396.01	K07407|3.1e-178|mtr:MTR_1g077480|K07407 alpha-galactosidase [EC:3.2.1.22] | (RefSeq) alpha-galactosidase-like protein	alpha-galactosidase isoform X2 [Medicago truncatula]	0.566976	0.299219	normal	1.05394e-08	-0.929051	normal	0.229136	0.274074	normal	4.55232e-14	-1.29679	down
ko0052	MsG0680035653.01	K07407|3.2e-234|mtr:MTR_6g086625|K07407 alpha-galactosidase [EC:3.2.1.22] | (RefSeq) alpha-galactosidase-like protein	alpha-galactosidase-like protein [Medicago truncatula]	--	--	--	9.76565e-88	-6.16007	down	1.3353e-07	-7.84536	down	1.05633e-177	-6.52483	down
ko0052	MsG0180004351.01	K07407|3.7e-187|mtr:MTR_6g086625|K07407 alpha-galactosidase [EC:3.2.1.22] | (RefSeq) alpha-galactosidase-like protein	alpha-galactosidase [Medicago truncatula]	0.134533	1.79841	normal	1.43067e-12	-2.9668	down	6.33125e-09	-2.0131	down	3.24522e-37	-3.38759	down
ko0052	MsG0580024032.01	K07407|4.8e-12|mtr:MTR_0279s0030|K07407 alpha-galactosidase [EC:3.2.1.22] | (RefSeq) ion channel protein	chaperone protein dnaJ 10 [Medicago truncatula]	0.950966	0.0580298	normal	3.47859e-06	-1.01996	down	0.999928	3.19769e-05	normal	0.0039169	-0.448736	normal
ko0052	MsG0180004223.01	K07407|9.5e-174|mtr:MTR_1g077520|K07407 alpha-galactosidase [EC:3.2.1.22] | (RefSeq) alpha-galactosidase-like protein	Alpha-galactosidase [Glycine soja]	0.963091	-0.0707632	normal	1.66212e-10	-2.13012	down	6.30693e-07	-1.86951	down	1.01165e-47	-2.50725	down
ko0052	NewGene_9973	K12309|0.0|ath:AT3G52840|K12309 beta-galactosidase [EC:3.2.1.23] | (RefSeq) BGAL2; beta-galactosidase 2	beta-galactosidase 3 [Medicago truncatula]	0.322871	-1.11697	normal	2.05649e-76	-3.80653	down	0.000366728	-1.88254	down	1.70338e-22	-3.50875	down
ko0052	MsG0280011167.01	K12309|0.0e+00|mtr:MTR_2g100000|K12309 beta-galactosidase [EC:3.2.1.23] | (RefSeq) beta-like galactosidase	beta-galactosidase 17 isoform X2 [Medicago truncatula]	0.666949	0.405284	normal	5.51269e-09	-2.00233	down	0.472596	0.316212	normal	6.17487e-11	-1.83282	down
ko0052	MsG0280011174.01	K12309|1.0e-303|brp:103872148|K12309 beta-galactosidase [EC:3.2.1.23] | (RefSeq) beta-galactosidase 2	hypothetical protein TanjilG_05981 [Lupinus angustifolius]	0.269815	0.410192	normal	0.00228905	-0.703324	normal	0.817612	0.0636162	normal	2.77769e-08	-1.28788	down
ko0052	MsG0280011215.01	K12309|1.2e-136|brp:103872148|K12309 beta-galactosidase [EC:3.2.1.23] | (RefSeq) beta-galactosidase 2	beta-galactosidase 1 [Medicago truncatula]	0.62676	-0.861828	normal	0.000194647	-2.18574	down	0.0181823	-3.48845	normal	3.80744e-05	-1.97223	down
ko0052	MsG0880042551.01	K12309|1.5e-310|brp:103872148|K12309 beta-galactosidase [EC:3.2.1.23] | (RefSeq) beta-galactosidase 2	beta-galactosidase 1 [Medicago truncatula]	0.564787	-1.06148	normal	5.14393e-45	-2.25799	down	0.00173866	-1.66407	down	1.06926e-10	-1.33731	down
ko0052	MsG0280010899.01	K12309|1.7e-217|ath:AT3G52840|K12309 beta-galactosidase [EC:3.2.1.23] | (RefSeq) BGAL2; beta-galactosidase 2	beta-galactosidase-like protein [Medicago truncatula]	0.762435	-0.513494	normal	7.99176e-12	2.74514	up	0.280092	-0.553552	normal	3.10195e-13	1.9567	up
ko0052	NewGene_25550	K12309|1.80e-103|lja:Lj3g3v0323160.1|K12309 beta-galactosidase [EC:3.2.1.23] | (RefSeq) Lj3g3v0323160.1; -	protein indeterminate-domain 7 [Medicago truncatula]	0.0951565	-0.854342	normal	4.4928e-13	1.3331	up	3.69984e-06	-1.2978	down	1.47616e-19	1.50306	up
ko0052	MsG0280011205.01	K12309|2.2e-158|mtr:MTR_2g100000|K12309 beta-galactosidase [EC:3.2.1.23] | (RefSeq) beta-like galactosidase	beta-galactosidase 17 isoform X2 [Medicago truncatula]	0.575756	0.615973	normal	7.9907e-18	-3.03592	down	0.961049	-0.0445256	normal	2.40147e-07	-2.00042	down
ko0052	MsG0680034868.01	K12309|2.5e-24|crb:17886179|K12309 beta-galactosidase [EC:3.2.1.23] | (RefSeq) beta-galactosidase 2	beta-galactosidase [Medicago truncatula]	0.510473	0.513253	normal	0.0031586	1.73889	up	0.229307	0.89081	normal	0.00958968	1.18988	up
ko0052	MsG0180000115.01	K12309|2.7e-228|ath:AT3G52840|K12309 beta-galactosidase [EC:3.2.1.23] | (RefSeq) BGAL2; beta-galactosidase 2	beta-galactosidase 5 [Medicago truncatula]	--	--	--	2.46209e-72	-7.90656	down	--	--	--	9.03705e-54	-5.71232	down
ko0052	NewGene_8814	K12309|2.86e-62|lja:Lj3g3v0323160.1|K12309 beta-galactosidase [EC:3.2.1.23] | (RefSeq) Lj3g3v0323160.1; -	putative transcription factor C2H2 family [Medicago truncatula]	0.0143549	-1.70818	normal	0.0683083	0.421113	normal	1.54974e-05	-2.5117	down	0.407953	0.2487	normal
ko0052	NewGene_25624	K12309|3.15e-84|lja:Lj3g3v0323160.1|K12309 beta-galactosidase [EC:3.2.1.23] | (RefSeq) Lj3g3v0323160.1; -	protein indeterminate-domain 4, chloroplastic isoform X1 [Medicago truncatula]	0.801537	-0.17829	normal	5.97858e-05	1.0321	up	0.645901	0.159519	normal	2.99036e-06	0.639294	normal
ko0052	NewGene_810	K12309|3.44e-44|lja:Lj3g3v0323160.1|K12309 beta-galactosidase [EC:3.2.1.23] | (RefSeq) Lj3g3v0323160.1; -	putative chromatin regulator PHD family [Medicago truncatula]	0.156861	-1.21669	normal	0.631107	0.157689	normal	2.62174e-05	-2.6454	down	0.835061	0.113618	normal
ko0052	NewGene_5369	K12309|4.39e-08|csat:104781134|K12309 beta-galactosidase [EC:3.2.1.23] | (RefSeq) beta-galactosidase 2-like	beta-galactosidase-like protein [Medicago truncatula]	--	--	--	--	--	--	--	--	--	0.000360939	-2.59102	down
ko0052	NewGene_2096	K12309|4.84e-163|lja:Lj3g3v0323160.1|K12309 beta-galactosidase [EC:3.2.1.23] | (RefSeq) Lj3g3v0323160.1; -	protein indeterminate-domain 11 isoform X1 [Medicago truncatula]	0.365593	-1.27638	normal	0.000648962	0.989277	normal	1.76316e-11	-2.73297	down	0.000366142	0.965541	normal
ko0052	NewGene_2111	K12309|5.42e-13|lja:Lj3g3v0323160.1|K12309 beta-galactosidase [EC:3.2.1.23] | (RefSeq) Lj3g3v0323160.1; -	protein indeterminate-domain 11 isoform X2 [Medicago truncatula]	0.0117551	-2.09861	normal	0.169364	0.588876	normal	3.01171e-06	-2.74341	down	0.011823	0.871516	normal
ko0052	MsG0880043874.01	K12309|6.3e-219|csat:104791541|K12309 beta-galactosidase [EC:3.2.1.23] | (RefSeq) beta-galactosidase 2 isoform X1	beta-galactosidase 5 [Medicago truncatula]	--	--	--	2.00351e-12	-9.26236	down	--	--	--	1.65406e-12	-5.26289	down
ko0052	MsG0280011204.01	K12309|6.5e-124|mtr:MTR_2g100000|K12309 beta-galactosidase [EC:3.2.1.23] | (RefSeq) beta-like galactosidase	hypothetical protein TSUD_111590 [Trifolium subterraneum]	--	--	--	1.20486e-10	-3.00025	down	0.926334	0.0908258	normal	0.00012651	-1.67693	down
ko0052	MsG0380016873.01	K12309|7.2e-103|crb:17886179|K12309 beta-galactosidase [EC:3.2.1.23] | (RefSeq) beta-galactosidase 2	LOW QUALITY PROTEIN: beta-galactosidase 10 [Medicago truncatula]	0.00160123	1.29726	up	7.1498e-07	-1.09685	down	2.03287e-12	1.57695	up	0.000324385	-1.00778	down
ko0052	MsG0180000319.01	K12309|7.2e-196|eus:EUTSA_v10010152mg|K12309 beta-galactosidase [EC:3.2.1.23] | (RefSeq) hypothetical protein	beta-galactosidase [Medicago truncatula]	0.203409	-0.67509	normal	0.058331	-0.478932	normal	1.14025e-06	-1.07344	down	0.0449773	-0.399356	normal
ko0052	MsG0880045671.01	K12309|8.0e-245|ath:AT3G52840|K12309 beta-galactosidase [EC:3.2.1.23] | (RefSeq) BGAL2; beta-galactosidase 2	putative beta-galactosidase [Medicago truncatula]	--	--	--	4.18953e-19	-3.97389	down	--	--	--	1.03245e-16	-3.95868	down
ko0052	NewGene_5828	K12309|8.20e-52|lja:Lj3g3v0323160.1|K12309 beta-galactosidase [EC:3.2.1.23] | (RefSeq) Lj3g3v0323160.1; -	protein indeterminate-domain 2-like isoform X1 [Medicago truncatula]	0.740385	-0.542495	normal	2.10604e-09	1.46657	up	0.129604	-0.588125	normal	4.6837e-06	1.05362	up
ko0052	NewGene_15275	K12447|1.22e-160|boe:106336398|K12447 UDP-sugar pyrophosphorylase [EC:2.7.7.64] | (RefSeq) uncharacterized protein LOC106336398	Retrovirus-related Pol polyprotein from transposon TNT 1-94 [Cajanus cajan]	0.377728	1.19542	normal	0.00792593	2.18651	up	0.296583	1.10358	normal	--	--	--
ko0052	MsG0380016400.01	K12447|1.3e-259|mtr:MTR_3g088650|K12447 UDP-sugar pyrophosphorylase [EC:2.7.7.64] | (RefSeq) UTP-glucose-1-phosphate uridylyltransferase	UDP-sugar pyrophospharylase [Medicago truncatula]	0.546251	0.32473	normal	1.33846e-16	-1.26596	down	0.00405825	0.677027	normal	4.3941e-08	-0.764151	normal
ko0052	MsG0380016399.01	K12447|1.7e-34|mtr:MTR_3g088650|K12447 UDP-sugar pyrophosphorylase [EC:2.7.7.64] | (RefSeq) UTP-glucose-1-phosphate uridylyltransferase	NAD(P)H-quinone oxidoreductase subunit M, chloroplastic [Medicago truncatula]	0.126881	1.07491	normal	5.90069e-14	-2.47306	down	0.506025	0.28965	normal	1.5989e-10	-1.20394	down
ko0052	NewGene_4866	K12447|1.91e-56|thj:104808371|K12447 UDP-sugar pyrophosphorylase [EC:2.7.7.64] | (RefSeq) uncharacterized protein LOC104808371	hypothetical protein TSUD_273040 [Trifolium subterraneum]	0.777123	0.903149	normal	0.000214576	3.08736	up	0.0480296	1.17318	normal	0.00173861	2.57564	up
ko0052	NewGene_25235	K12447|2.55e-59|thj:104808371|K12447 UDP-sugar pyrophosphorylase [EC:2.7.7.64] | (RefSeq) uncharacterized protein LOC104808371	putative RNA-directed DNA polymerase [Medicago truncatula]	0.0118637	1.52255	normal	4.48527e-05	1.4653	up	0.00772524	1.59265	up	0.532626	0.485604	normal
ko0052	NewGene_6741	K12447|2.55e-59|thj:104808371|K12447 UDP-sugar pyrophosphorylase [EC:2.7.7.64] | (RefSeq) uncharacterized protein LOC104808371	putative RNA-directed DNA polymerase [Medicago truncatula]	0.0280355	1.79077	normal	2.41773e-06	4.06558	up	--	--	--	--	--	--
ko0052	NewGene_12082	K12447|3.15e-102|boe:106336398|K12447 UDP-sugar pyrophosphorylase [EC:2.7.7.64] | (RefSeq) uncharacterized protein LOC106336398	Retrovirus-related Pol polyprotein from transposon TNT 1-94 [Cajanus cajan]	0.274933	1.23473	normal	0.00569989	1.81757	up	0.000806221	1.83128	up	0.449117	0.548169	normal
ko0052	NewGene_24593	K12447|3.80e-252|thj:104808371|K12447 UDP-sugar pyrophosphorylase [EC:2.7.7.64] | (RefSeq) uncharacterized protein LOC104808371	Retrovirus-related Pol polyprotein from transposon TNT 1-94 [Cajanus cajan]	3.75369e-07	-2.24832	down	0.00927544	1.18045	up	0.0165881	-1.19115	normal	0.00113211	1.50165	up
ko0052	MsG0780041477.01	K18819|1.0e-159|mtr:MTR_7g111850|K18819 inositol 3-alpha-galactosyltransferase [EC:2.4.1.123] | (RefSeq) galactinol synthase	galactinol synthase [Medicago truncatula]	0.04374	1.47844	normal	2.91504e-14	2.55267	up	2.66954e-46	3.23374	up	1.31333e-22	3.62067	up
ko0052	MsG0180004679.01	K18819|3.2e-189|mtr:MTR_1g084670|K18819 inositol 3-alpha-galactosyltransferase [EC:2.4.1.123] | (RefSeq) galactinol synthase	galactinol synthase [Medicago falcata]	0.00781335	1.44945	up	8.20707e-25	3.7796	up	5.4672e-15	2.48264	up	3.01069e-25	2.32248	up
ko0052	MsG0780041389.01	K18819|3.7e-200|mtr:MTR_7g109920|K18819 inositol 3-alpha-galactosyltransferase [EC:2.4.1.123] | (RefSeq) galactinol synthase	galactinol synthase 1 [Medicago truncatula]	0.0820674	1.17496	normal	6.76376e-13	3.27082	up	1.05769e-83	4.09085	up	0.000225596	2.87367	up
ko0052	MsG0180004680.01	K18819|4.2e-189|mtr:MTR_1g084670|K18819 inositol 3-alpha-galactosyltransferase [EC:2.4.1.123] | (RefSeq) galactinol synthase	galactinol synthase [Medicago sativa]	9.17231e-05	1.59861	up	3.14683e-27	3.44433	up	1.32843e-11	2.28394	up	9.65661e-24	2.20415	up
ko0052	MsG0180004677.01	K18819|8.2e-187|mtr:MTR_1g084670|K18819 inositol 3-alpha-galactosyltransferase [EC:2.4.1.123] | (RefSeq) galactinol synthase	hypothetical protein E2562_016112 [Oryza meyeriana var. granulata]	0.00127539	1.04883	up	1.36502e-13	1.58178	up	2.49749e-08	1.13538	up	2.20311e-10	0.819316	normal
