# Supplementary material for: Comparative Phenotypic and Transcriptomic Analyses Provide Novel Insights into the Molecular Mechanism of Seed Germination in Response to Low Temperature Stress in Alfalfa
Source: Int J Mol Sci. 2024 Jun 30;25(13):7244. doi: 10.3390/ijms25137244 (PMC11241472; doi:10.3390/ijms25137244)
Supplement: Supplementary file 1 [file ijms-25-07244-s001.zip › Supplementary Table S8.xlsx]

## Sheet: Table S8
Table S8 DEGs involved in carbon metabolism.
Pathway ID	Gene ID	KO ID	NR description	I20-6_vs_I10-6			I20-15_vs_I10-15			S20-6_vs_S10-6			S20-15_vs_S10-15
				FDR	log2FoldChange	Regulated	FDR	log2FoldChange	Regulated	FDR	log2FoldChange	Regulated	FDR	log2FoldChange	Regulated
ko01200	MsG0580024699.01	K00026|1.2e-136|mtr:MTR_5g014710|K00026 malate dehydrogenase [EC:1.1.1.37] | (RefSeq) glyoxysomal malate dehydrogenase	malate dehydrogenase, glyoxysomal [Medicago truncatula]	0.0135714	0.839152	normal	2.59972e-28	-1.71717	down	4.87974e-06	0.894585	normal	4.5145e-14	-1.27762	down
ko01200	MsG0580024698.01	K00026|1.9e-45|mtr:MTR_5g014710|K00026 malate dehydrogenase [EC:1.1.1.37] | (RefSeq) glyoxysomal malate dehydrogenase	malate dehydrogenase precursor [Medicago sativa]	0.0399394	0.78514	normal	2.53213e-23	-1.66795	down	1.66134e-07	1.05195	up	2.99234e-15	-1.19424	down
ko01200	MsG0480022584.01	K00026|2.3e-196|mtr:MTR_4g092690|K00026 malate dehydrogenase [EC:1.1.1.37] | (RefSeq) glyoxysomal malate dehydrogenase	malate dehydrogenase 2, peroxisomal [Medicago truncatula]	0.0161718	1.55392	normal	1.61827e-14	-1.35619	down	0.0725269	0.898689	normal	0.00235337	-0.572543	normal
ko01200	MsG0880046461.01	K00026|3.2e-210|cam:101504640|K00026 malate dehydrogenase [EC:1.1.1.37] | (RefSeq) malate dehydrogenase, chloroplastic	malate dehydrogenase precursor [Medicago sativa]	4.14868e-07	-1.19685	down	1.82135e-10	-0.754012	normal	1.64677e-07	-0.960847	normal	0.021592	-0.309135	normal
ko01200	MsG0880044455.01	K00026|4.2e-187|mtr:MTR_8g463760|K00026 malate dehydrogenase [EC:1.1.1.37] | (RefSeq) malate dehydrogenase	malate dehydrogenase precursor [Medicago sativa]	0.409909	-0.294715	normal	2.93508e-17	-1.51682	down	0.0563759	-0.42277	normal	5.50029e-16	-1.23947	down
ko01200	MsG0180003541.01	K00030|2.5e-203|mtr:MTR_1g064070|K00030 isocitrate dehydrogenase (NAD+) [EC:1.1.1.41] | (RefSeq) NAD-dependent isocitrate dehydrogenase	isocitrate dehydrogenase [NAD] catalytic subunit 5, mitochondrial [Medicago truncatula]	0.794343	-0.192268	normal	1.29453e-22	-1.24929	down	0.00156775	-0.709904	normal	1.27308e-11	-1.00562	down
ko01200	MsG0880045555.01	K00030|3.5e-121|mtr:MTR_8g074030|K00030 isocitrate dehydrogenase (NAD+) [EC:1.1.1.41] | (RefSeq) NAD-dependent isocitrate dehydrogenase	NAD-dependent isocitrate dehydrogenase [Medicago truncatula]	0.000801671	-1.31004	down	3.08309e-10	-1.05572	down	0.000620312	-1.76043	down	4.91973e-05	-0.909266	normal
ko01200	MsG0580024956.01	K00234|0.0e+00|mtr:MTR_5g020050|K00234 succinate dehydrogenase (ubiquinone) flavoprotein subunit [EC:1.3.5.1] | (RefSeq) succinate dehydrogenase [ubiquinone] flavoprotein subunit	succinate dehydrogenase [ubiquinone] flavoprotein subunit 1, mitochondrial [Medicago truncatula]	0.984855	0.0151224	normal	1.37279e-22	-1.38905	down	0.304051	-0.238947	normal	2.166e-12	-1.07716	down
ko01200	NewGene_12042	K00830|2.79e-202|mtr:MTR_5g090070|K00830 alanine-glyoxylate transaminase / serine-glyoxylate transaminase / serine-pyruvate transaminase [EC:2.6.1.44 2.6.1.45 2.6.1.51] | (RefSeq) serine-glyoxylate aminotransferase-like protein	serine--glyoxylate aminotransferase [Medicago truncatula]	0.449315	0.704253	normal	3.4781e-05	1.91501	up	0.000113493	1.96446	up	0.00762748	1.9078	up
ko01200	MsG0380013472.01	K00830|4.2e-60|cmax:111484368|K00830 alanine-glyoxylate transaminase / serine-glyoxylate transaminase / serine-pyruvate transaminase [EC:2.6.1.44 2.6.1.45 2.6.1.51] | (RefSeq) serine--glyoxylate aminotransferase-like	serine--glyoxylate aminotransferase [Cannabis sativa]	0.0133305	1.79417	normal	1.54892e-07	-2.43309	down	0.0287154	1.01929	normal	0.000268476	-1.3988	down
ko01200	NewGene_12900	K00830|5.67e-152|mtr:MTR_5g090070|K00830 alanine-glyoxylate transaminase / serine-glyoxylate transaminase / serine-pyruvate transaminase [EC:2.6.1.44 2.6.1.45 2.6.1.51] | (RefSeq) serine-glyoxylate aminotransferase-like protein	serine--glyoxylate aminotransferase [Medicago truncatula]	0.898369	-0.22437	normal	0.000592691	2.13197	up	--	--	--	--	--	--
ko01200	MsG0380013473.01	K00830|7.0e-131|mtr:MTR_3g053890|K00830 alanine-glyoxylate transaminase / serine-glyoxylate transaminase / serine-pyruvate transaminase [EC:2.6.1.44 2.6.1.45 2.6.1.51] | (RefSeq) serine-glyoxylate aminotransferase-like protein	serine--glyoxylate aminotransferase [Medicago truncatula]	0.00081765	2.44269	up	1.45998e-12	-2.46696	down	0.104216	0.581446	normal	2.54002e-05	-1.51101	down
ko01200	NewGene_25118	K00850|0.0|mtr:MTR_1g090300|K00850 6-phosphofructokinase 1 [EC:2.7.1.11] | (RefSeq) 6-phosphofructokinase	ATP-dependent 6-phosphofructokinase 4, chloroplastic isoform X2 [Medicago truncatula]	0.748148	0.222017	normal	1.82412e-08	-0.971341	normal	0.23748	-0.4823	normal	7.34156e-06	-1.00365	down
ko01200	NewGene_24199	K00850|0.0|mtr:MTR_4g134290|K00850 6-phosphofructokinase 1 [EC:2.7.1.11] | (RefSeq) 6-phosphofructokinase	ATP-dependent 6-phosphofructokinase 2 [Medicago truncatula]	0.000745266	1.37428	up	0.953534	-0.0128672	normal	1.77419e-28	1.88877	up	0.00060912	0.711666	normal
ko01200	MsG0180005049.01	K00850|1.1e-07|brp:103868514|K00850 6-phosphofructokinase 1 [EC:2.7.1.11] | (RefSeq) ATP-dependent 6-phosphofructokinase 5, chloroplastic-like	transcriptional activator [Medicago truncatula]	--	--	--	--	--	--	--	--	--	0.000327937	-3.75081	down
ko01200	MsG0180002585.01	K00850|1.2e-45|lja:Lj5g3v1697360.1|K00850 6-phosphofructokinase 1 [EC:2.7.1.11] | (RefSeq) Lj5g3v1697360.1; -	ethylene response factor 8 [Medicago sativa]	2.10065e-05	-2.05837	down	0.845664	0.065195	normal	1.73311e-07	-1.71455	down	3.78973e-05	-0.778146	normal
ko01200	MsG0280010491.01	K00850|1.8e-07|brp:103868514|K00850 6-phosphofructokinase 1 [EC:2.7.1.11] | (RefSeq) ATP-dependent 6-phosphofructokinase 5, chloroplastic-like	E3 ubiquitin-protein ligase BRE1A [Medicago truncatula]	--	--	--	--	--	--	--	--	--	7.07409e-07	-4.56874	down
ko01200	MsG0380017695.01	K00850|1.9e-292|mtr:MTR_3g110395|K00850 6-phosphofructokinase 1 [EC:2.7.1.11] | (RefSeq) 6-phosphofructokinase	ATP-dependent 6-phosphofructokinase 6 [Medicago truncatula]	1.54812e-06	-1.36133	down	2.95355e-37	-1.41456	down	5.86278e-11	-1.69694	down	1.1219e-25	-1.41017	down
ko01200	MsG0380017034.01	K00850|2.1e-51|cpap:110822059|K00850 6-phosphofructokinase 1 [EC:2.7.1.11] | (RefSeq) ATP-dependent 6-phosphofructokinase 6-like	purine permease 3 [Medicago truncatula]	0.186722	1.05918	normal	0.36384	0.458189	normal	0.000122127	1.9715	up	0.59788	-0.255075	normal
ko01200	MsG0180002138.01	K00850|2.7e-45|lja:Lj5g3v1697360.1|K00850 6-phosphofructokinase 1 [EC:2.7.1.11] | (RefSeq) Lj5g3v1697360.1; -	ethylene response factor 8 [Medicago sativa]	0.173016	-1.96775	normal	0.627779	-0.417805	normal	0.000139341	-1.79344	down	0.000773283	-0.914567	normal
ko01200	MsG0880045267.01	K00850|6.4e-60|mtr:MTR_8g069040|K00850 6-phosphofructokinase 1 [EC:2.7.1.11] | (RefSeq) 6-phosphofructokinase	ATP-dependent 6-phosphofructokinase 5, chloroplastic [Medicago truncatula]	--	--	--	0.0164069	-2.56807	normal	--	--	--	9.96858e-06	-2.50308	down
ko01200	NewGene_25632	K01595|0.0|cam:101496857|K01595 phosphoenolpyruvate carboxylase [EC:4.1.1.31] | (RefSeq) phosphoenolpyruvate carboxylase 4	putative phosphoenolpyruvate carboxylase [Medicago truncatula]	0.00128329	2.01652	up	2.89102e-17	-2.33804	down	0.680187	-0.238661	normal	1.5055e-15	-1.84453	down
ko01200	MsG0180005117.01	K01595|0.0e+00|cam:101496857|K01595 phosphoenolpyruvate carboxylase [EC:4.1.1.31] | (RefSeq) phosphoenolpyruvate carboxylase 4	putative phosphoenolpyruvate carboxylase [Medicago truncatula]	0.119991	1.50942	normal	1.2044e-05	-2.44498	down	0.946418	0.0573882	normal	7.79924e-05	-1.97699	down
ko01200	MsG0280010056.01	K01595|0.0e+00|mtr:MTR_2g076670|K01595 phosphoenolpyruvate carboxylase [EC:4.1.1.31] | (RefSeq) phosphoenolpyruvate carboxylase	RecName: Full=Phosphoenolpyruvate carboxylase; Short=PEPC; Short=PEPCase [Medicago sativa]	0.624958	0.386673	normal	3.17999e-16	-1.44507	down	8.98589e-05	-0.852502	normal	0.0757802	-0.43529	normal
ko01200	MsG0280010854.01	K01595|0.0e+00|mtr:MTR_2g092930|K01595 phosphoenolpyruvate carboxylase [EC:4.1.1.31] | (RefSeq) phosphoenolpyruvate carboxylase	phosphoenolpyruvate carboxylase 2 [Medicago truncatula]	0.0398754	1.33354	normal	1.08372e-05	1.68019	up	7.13716e-08	1.61633	up	5.20615e-08	1.98109	up
ko01200	MsG0480021968.01	K01595|0.0e+00|mtr:MTR_4g079860|K01595 phosphoenolpyruvate carboxylase [EC:4.1.1.31] | (RefSeq) phosphoenolpyruvate carboxylase	phosphoenolpyruvate carboxylase isoform X1 [Medicago truncatula]	0.664347	-0.570308	normal	7.03297e-05	-1.32425	down	0.889738	-0.0839038	normal	0.0198544	-0.83311	normal
ko01200	MsG0880044460.01	K01595|0.0e+00|mtr:MTR_8g463920|K01595 phosphoenolpyruvate carboxylase [EC:4.1.1.31] | (RefSeq) phosphoenolpyruvate carboxylase	phosphoenolpyruvate carboxylase, housekeeping isozyme [Medicago truncatula]	0.141134	0.772859	normal	1.42002e-28	-2.18005	down	0.75593	-0.114434	normal	1.07466e-08	-1.35097	down
ko01200	NewGene_26485	K01595|1.82e-73|lja:Lj0g3v0198289.1|K01595 phosphoenolpyruvate carboxylase [EC:4.1.1.31] | (RefSeq) Lj0g3v0198289.1; -	Phosphoenolpyruvate carboxylase [Lupinus albus]	0.105767	1.38208	normal	0.00104476	1.67239	up	0.361755	0.804744	normal	0.941538	0.0560056	normal
ko01200	MsG0780039354.01	K01595|3.1e-56|pda:103701209|K01595 phosphoenolpyruvate carboxylase [EC:4.1.1.31] | (RefSeq) SCAR-like protein 2	protein SCAR2 isoform X1 [Medicago truncatula]	0.999285	0.00131048	normal	0.0611807	-1.09798	normal	0.922151	0.0925024	normal	0.00246351	-2.05083	down
ko01200	MsG0680031256.01	K01595|3.6e-78|mtr:MTR_2g092930|K01595 phosphoenolpyruvate carboxylase [EC:4.1.1.31] | (RefSeq) phosphoenolpyruvate carboxylase	phosphoenolpyruvate carboxylase 2 [Medicago truncatula]	0.224355	1.23331	normal	0.270226	1.12824	normal	0.718395	-0.330906	normal	0.00673119	1.53419	up
ko01200	MsG0280010021.01	K01595|6.5e-293|mtr:MTR_2g076670|K01595 phosphoenolpyruvate carboxylase [EC:4.1.1.31] | (RefSeq) phosphoenolpyruvate carboxylase	RecName: Full=Phosphoenolpyruvate carboxylase; Short=PEPC; Short=PEPCase [Medicago sativa]	0.642649	0.411133	normal	3.63536e-12	-1.57158	down	0.000661438	-1.10243	down	0.29677	-0.282052	normal
ko01200	MsG0480021327.01	K01623|1.0e-224|mtr:MTR_4g071860|K01623 fructose-bisphosphate aldolase, class I [EC:4.1.2.13] | (RefSeq) fructose-bisphosphate aldolase class I	fructose-bisphosphate aldolase 1, chloroplastic [Medicago truncatula]	0.00462009	3.1434	up	1.4373e-34	-5.41816	down	0.875928	0.121161	normal	1.36225e-59	-3.00647	down
ko01200	MsG0180003404.01	K01623|1.4e-184|mtr:MTR_1g061050|K01623 fructose-bisphosphate aldolase, class I [EC:4.1.2.13] | (RefSeq) fructose-bisphosphate aldolase	fructose-bisphosphate aldolase 6, cytosolic [Medicago truncatula]	0.023186	-1.59694	normal	0.128996	0.800902	normal	0.00480461	-2.85569	down	0.0833814	-0.655647	normal
ko01200	MsG0780041081.01	K01623|3.4e-192|cam:101499242|K01623 fructose-bisphosphate aldolase, class I [EC:4.1.2.13] | (RefSeq) fructose-bisphosphate aldolase, cytoplasmic isozyme-like	putative fructose-bisphosphate aldolase [Medicago truncatula]	--	--	--	0.00473629	-2.11719	down	--	--	--	0.651478	-0.378408	normal
ko01200	MsG0180005906.01	K01623|4.1e-215|mtr:MTR_1g109200|K01623 fructose-bisphosphate aldolase, class I [EC:4.1.2.13] | (RefSeq) fructose-bisphosphate aldolase	fructose-bisphosphate aldolase 3, chloroplastic [Medicago truncatula]	0.21356	-0.417413	normal	1.58353e-26	-1.17618	down	0.000183639	-0.764749	normal	0.000182983	-0.819905	normal
ko01200	MsG0080049045.01	K01623|5.1e-204|mtr:MTR_1g061050|K01623 fructose-bisphosphate aldolase, class I [EC:4.1.2.13] | (RefSeq) fructose-bisphosphate aldolase	fructose-bisphosphate aldolase 6, cytosolic [Medicago truncatula]	0.0932869	-1.76864	normal	0.161026	0.635157	normal	0.000435187	-2.33568	down	0.283182	-0.507075	normal
ko01200	MsG0480021331.01	K01623|6.5e-216|mtr:MTR_4g071860|K01623 fructose-bisphosphate aldolase, class I [EC:4.1.2.13] | (RefSeq) fructose-bisphosphate aldolase class I	fructose bisphosphate aldolase [Medicago sativa]	0.0529942	1.50248	normal	1.44265e-44	-3.1948	down	0.158062	0.763066	normal	3.55533e-41	-2.70687	down
ko01200	MsG0780041082.01	K01623|9.3e-198|cam:101499242|K01623 fructose-bisphosphate aldolase, class I [EC:4.1.2.13] | (RefSeq) fructose-bisphosphate aldolase, cytoplasmic isozyme-like	putative fructose-bisphosphate aldolase [Medicago truncatula]	0.515222	-0.655767	normal	9.4088e-21	-2.39037	down	0.00909971	1.31523	up	0.0103921	-0.675948	normal
ko01200	MsG0080048880.01	K01637|0.0e+00|mtr:MTR_4g046757|K01637 isocitrate lyase [EC:4.1.3.1] | (RefSeq) isocitrate lyase	isocitrate lyase 2 [Medicago truncatula]	0.636406	0.464346	normal	3.60853e-21	-3.64955	down	0.927423	0.0460098	normal	1.96484e-29	-4.03752	down
ko01200	MsG0780035941.01	K01637|5.3e-08|bvg:104901757|K01637 isocitrate lyase [EC:4.1.3.1] | (RefSeq) isocitrate lyase	phosphoenolpyruvate carboxylase-like protein [Medicago truncatula]	0.896972	0.177399	normal	3.33597e-05	-1.48247	down	0.637576	-0.252789	normal	0.127066	-0.658644	normal
ko01200	MsG0780035967.01	K01637|5.4e-08|sita:101774000|K01637 isocitrate lyase [EC:4.1.3.1] | (RefSeq) isocitrate lyase	Isocitrate lyase and phosphorylmutase [Trifolium pratense]	0.000656761	1.87919	up	2.14523e-29	-2.10128	down	0.034868	0.524896	normal	4.77095e-11	-1.07933	down
ko01200	MsG0480020295.01	K01637|6.6e-191|mtr:MTR_4g046757|K01637 isocitrate lyase [EC:4.1.3.1] | (RefSeq) isocitrate lyase	isocitrate lyase 2 [Medicago truncatula]	--	--	--	5.0606e-09	-3.83351	down	--	--	--	4.18061e-26	-4.84362	down
ko01200	MsG0080048636.01	K01638|0.0e+00|mtr:MTR_8g028225|K01638 malate synthase [EC:2.3.3.9] | (RefSeq) glyoxysomal malate synthase	malate synthase, glyoxysomal [Medicago truncatula]	0.49024	0.733421	normal	5.48268e-12	-2.49573	down	0.011363	-0.718479	normal	3.36004e-12	-1.72365	down
ko01200	MsG0880043085.01	K01638|0.0e+00|mtr:MTR_8g028225|K01638 malate synthase [EC:2.3.3.9] | (RefSeq) glyoxysomal malate synthase	malate synthase, glyoxysomal [Medicago truncatula]	0.0693944	1.33443	normal	1.49691e-90	-3.31799	down	0.612662	-0.288726	normal	1.27984e-20	-1.92972	down
ko01200	NewGene_2448	K01638|3.24e-58|cpep:111786505|K01638 malate synthase [EC:2.3.3.9] | (RefSeq) malate synthase, glyoxysomal-like	malate synthase, partial [Brahea calcarea]	0.781531	-0.279542	normal	8.01767e-05	2.41014	up	0.913465	-0.0813837	normal	0.000777459	1.09528	up
ko01200	MsG0580029748.01	K01647|2.5e-259|mtr:MTR_5g091930|K01647 citrate synthase [EC:2.3.3.1] | (RefSeq) citrate synthase 3, peroxisomal protein	citrate synthase, glyoxysomal [Medicago truncatula]	0.889661	-0.102484	normal	0.00319263	-0.443192	normal	0.000457009	-1.22021	down	0.720243	-0.0750837	normal
ko01200	MsG0280010604.01	K01681|0.0e+00|mtr:MTR_2g088360|K01681 aconitate hydratase [EC:4.2.1.3] | (RefSeq) cytoplasmic-like aconitate hydratase	aconitate hydratase, cytoplasmic [Medicago truncatula]	0.895634	-0.0717421	normal	6.61371e-09	-1.07441	down	0.333479	0.241493	normal	1.52866e-11	-1.23323	down
ko01200	MsG0480020329.01	K01681|0.0e+00|mtr:MTR_4g048190|K01681 aconitate hydratase [EC:4.2.1.3] | (RefSeq) cytoplasmic-like aconitate hydratase	aconitate hydratase, cytoplasmic [Medicago truncatula]	0.777123	0.238176	normal	8.03001e-36	-2.98173	down	0.75306	0.146002	normal	1.58352e-44	-2.57644	down
ko01200	MsG0580025144.01	K01681|0.0e+00|mtr:MTR_5g022940|K01681 aconitate hydratase [EC:4.2.1.3] | (RefSeq) cytoplasmic-like aconitate hydratase	aconitate hydratase 1 [Medicago truncatula]	0.514421	-0.298168	normal	1.69584e-25	-1.33519	down	0.674309	-0.115614	normal	1.38748e-15	-1.35503	down
ko01200	MsG0380015948.01	K01681|4.7e-93|bna:106439784|K01681 aconitate hydratase [EC:4.2.1.3] | (RefSeq) uncharacterized protein LOC106439784	uncharacterized protein LOC11432702 isoform X1 [Medicago truncatula]	0.195832	-0.949829	normal	0.00331764	-0.755503	normal	4.09569e-05	-1.72823	down	0.0143802	-0.846917	normal
ko01200	NewGene_16154	K01689|1.62e-313|cam:101509171|K01689 enolase [EC:4.2.1.11] | (RefSeq) enolase	putative phosphopyruvate hydratase [Medicago truncatula]	0.0734289	1.20718	normal	5.7531e-22	-2.0428	down	0.591313	0.177128	normal	9.87129e-11	-1.5537	down
ko01200	MsG0780041076.01	K01689|1.6e-239|mtr:MTR_7g103620|K01689 enolase [EC:4.2.1.11] | (RefSeq) phosphopyruvate hydratase	enolase [Medicago truncatula]	0.96602	0.0363763	normal	1.64808e-39	-1.66922	down	3.63437e-06	-0.860962	normal	2.2944e-16	-1.20396	down
ko01200	MsG0780040114.01	K01689|2.0e-17|dzi:111289713|K01689 enolase [EC:4.2.1.11] | (RefSeq) enolase 1, chloroplastic isoform X1	uncharacterized protein LOC11442444 [Medicago truncatula]	--	--	--	--	--	--	--	--	--	0.000135808	-1.93623	down
ko01200	MsG0780040116.01	K01689|2.0e-17|dzi:111289713|K01689 enolase [EC:4.2.1.11] | (RefSeq) enolase 1, chloroplastic isoform X1	uncharacterized protein LOC11442444 [Medicago truncatula]	0.795504	0.437591	normal	0.000610801	-1.05393	down	0.0012263	-1.30856	down	4.80513e-14	-1.28955	down
ko01200	NewGene_16176	K01689|2.30e-313|cam:101509171|K01689 enolase [EC:4.2.1.11] | (RefSeq) enolase	putative phosphopyruvate hydratase [Medicago truncatula]	0.717937	0.305087	normal	1.76878e-12	-2.4975	down	0.683776	-0.148934	normal	9.68006e-08	-1.76325	down
ko01200	MsG0580030062.01	K01689|2.8e-219|mtr:MTR_5g096970|K01689 enolase [EC:4.2.1.11] | (RefSeq) carboxy-terminal TIM barrel domain enolase	FT-interacting protein 1 [Medicago truncatula]	0.397633	0.43903	normal	6.84519e-07	-1.25116	down	0.448609	0.17629	normal	1.70271e-10	-1.08268	down
ko01200	MsG0280009241.01	K01689|4.0e-258|mtr:MTR_2g056190|K01689 enolase [EC:4.2.1.11] | (RefSeq) carboxy-terminal TIM barrel domain enolase	enolase 1, chloroplastic [Medicago truncatula]	0.570866	-0.282466	normal	1.09656e-29	-1.99001	down	0.000182653	-1.09115	down	1.26667e-20	-1.60868	down
ko01200	MsG0280011326.01	K01834|1.1e-20|ccaj:109792874|K01834 2,3-bisphosphoglycerate-dependent phosphoglycerate mutase [EC:5.4.2.11] | (RefSeq) uncharacterized protein LOC109792874	nitrate regulatory gene2 protein [Medicago truncatula]	0.807439	0.182484	normal	4.9138e-08	1.1807	up	0.0728616	0.367739	normal	5.25945e-05	0.547653	normal
ko01200	MsG0480023343.01	K01834|1.4e-23|mtr:MTR_8g091330|K01834 2,3-bisphosphoglycerate-dependent phosphoglycerate mutase [EC:5.4.2.11] | (RefSeq) phosphoglycerate/bisphosphoglycerate mutase family protein	uncharacterized protein LOC11442350 [Medicago truncatula]	0.904206	-0.348807	normal	2.42961e-05	-2.71547	down	--	--	--	0.000589379	-2.02009	down
ko01200	MsG0380011523.01	K01834|3.8e-49|mtr:MTR_3g074040|K01834 2,3-bisphosphoglycerate-dependent phosphoglycerate mutase [EC:5.4.2.11] | (RefSeq) phosphoglycerate/bisphosphoglycerate mutase family protein	uncharacterized protein LOC25489422 [Medicago truncatula]	0.938572	-0.089543	normal	0.815006	0.120501	normal	2.39806e-06	-1.32192	down	0.380374	-0.364657	normal
ko01200	MsG0380017588.01	K01834|4.5e-10|ccaj:109792874|K01834 2,3-bisphosphoglycerate-dependent phosphoglycerate mutase [EC:5.4.2.11] | (RefSeq) uncharacterized protein LOC109792874	nitrate regulatory gene2 protein [Medicago truncatula]	0.0602673	0.522375	normal	5.07198e-13	1.52459	up	1.03023e-21	1.21972	up	0.000182666	0.542913	normal
ko01200	NewGene_2190	K15918|1.93e-114|mtr:MTR_2g102510|K15918 D-glycerate 3-kinase [EC:2.7.1.31] | (RefSeq) D-glycerate 3-kinase	D-glycerate 3-kinase, chloroplastic [Medicago truncatula]	0.974448	-0.0348549	normal	1.74939e-14	-2.04788	down	0.0125275	-0.66204	normal	9.88153e-05	-0.88972	normal
ko01200	MsG0280011303.01	K15919|1.1e-88|aip:107612412|K15919 glyoxylate/hydroxypyruvate reductase [EC:1.1.1.79 1.1.1.81] | (RefSeq) uncharacterized protein LOC107612412	hydroxyphenylpyruvate reductase [Medicago truncatula]	0.0904867	1.19779	normal	6.36344e-05	-1.70777	down	0.995413	0.00565073	normal	0.166477	-0.656084	normal
ko01200	MsG0580024643.01	K15919|1.9e-141|cam:101500702|K15919 glyoxylate/hydroxypyruvate reductase [EC:1.1.1.79 1.1.1.81] | (RefSeq) glyoxylate/hydroxypyruvate reductase HPR3-like	glyoxylate/hydroxypyruvate reductase HPR3 [Medicago truncatula]	0.703293	-0.461751	normal	4.96065e-10	-1.83302	down	0.771206	0.205147	normal	0.0102153	-0.957201	normal
ko01200	MsG0380015363.01	K15919|2.2e-16|cic:CICLE_v10023615mg|K15919 glyoxylate/hydroxypyruvate reductase [EC:1.1.1.79 1.1.1.81] | (RefSeq) hypothetical protein	protein HESO1 [Medicago truncatula]	0.0457198	-0.950197	normal	1.74666e-14	-1.52669	down	2.49325e-09	-1.42621	down	1.38813e-07	-1.26268	down
ko01200	MsG0580024646.01	K15919|5.0e-133|cam:101500702|K15919 glyoxylate/hydroxypyruvate reductase [EC:1.1.1.79 1.1.1.81] | (RefSeq) glyoxylate/hydroxypyruvate reductase HPR3-like	Glyoxylate/hydroxypyruvate reductase HPR3, partial [Mucuna pruriens]	0.97068	-0.0776023	normal	0.00464384	1.71029	up	0.346905	0.689037	normal	--	--	--
ko01200	MsG0780039491.01	K15919|5.2e-56|qsu:112039830|K15919 glyoxylate/hydroxypyruvate reductase [EC:1.1.1.79 1.1.1.81] | (RefSeq) glyoxylate/hydroxypyruvate reductase HPR3-like	synaptotagmin-5 [Medicago truncatula]	0.746245	-0.40211	normal	1.05734e-05	-1.36556	down	0.000269465	-1.29516	down	7.05323e-07	-1.13415	down
