# Supplementary material for: Comparative Phenotypic and Transcriptomic Analyses Provide Novel Insights into the Molecular Mechanism of Seed Germination in Response to Low Temperature Stress in Alfalfa
Source: Int J Mol Sci. 2024 Jun 30;25(13):7244. doi: 10.3390/ijms25137244 (PMC11241472; doi:10.3390/ijms25137244)
Supplement: Supplementary file 1 [file ijms-25-07244-s001.zip › Supplementary Table S9.xlsx]

## Sheet: Table S9
Table S9 DEGs involved in fatty acid metabolism.
Pathway ID	Gene ID	KO ID	NR description	I20-6_vs_I10-6			I20-15_vs_I10-15			S20-6_vs_S10-6			S20-15_vs_S10-15
				FDR	log2FoldChange	Regulated	FDR	log2FoldChange	Regulated	FDR	log2FoldChange	Regulated	FDR	log2FoldChange	Regulated
ko01212	MsG0480020786.01	K00059|1.1e-19|sot:102587664|K00059 3-oxoacyl-[acyl-carrier protein] reductase [EC:1.1.1.100] | (RefSeq) 3-oxoacyl-[acyl-carrier-protein] reductase 4-like	uncharacterized protein LOC25492433 isoform X1 [Medicago truncatula]	--	--	--	3.14903e-05	-2.46904	down	--	--	--	5.75387e-06	-2.63998	down
ko01212	MsG0180004575.01	K00059|1.9e-07|csl:COCSUDRAFT_33281|K00059 3-oxoacyl-[acyl-carrier protein] reductase [EC:1.1.1.100] | (RefSeq) 3-oxoacyl-reductase	putative short-chain dehydrogenase/reductase SDR [Medicago truncatula]	0.00820938	2.52141	up	2.71206e-07	3.49271	up	5.63869e-20	3.34392	up	0.0325548	2.49646	normal
ko01212	MsG0080048899.01	K00059|2.4e-16|gsl:Gasu_60850|K00059 3-oxoacyl-[acyl-carrier protein] reductase [EC:1.1.1.100] | (RefSeq) 3-oxoacyl-[acyl-carrier-protein] reductase	NADPH-dependent pterin aldehyde reductase [Medicago truncatula]	0.909433	-0.100069	normal	1.66818e-06	-1.40512	down	0.10957	-0.579044	normal	0.0789932	-0.343248	normal
ko01212	MsG0880047626.01	K00059|5.2e-29|qsu:112026781|K00059 3-oxoacyl-[acyl-carrier protein] reductase [EC:1.1.1.100] | (RefSeq) uncharacterized protein LOC112026781	hypothetical protein TSUD_202430 [Trifolium subterraneum]	0.0445307	1.4102	normal	1.09133e-20	3.06681	up	2.75942e-08	2.64373	up	4.03712e-12	2.273	up
ko01212	MsG0380016216.01	K00059|5.5e-105|mtr:MTR_3g085740|K00059 3-oxoacyl-[acyl-carrier protein] reductase [EC:1.1.1.100] | (RefSeq) 3-ketoacyl-(acyl-carrier) reductase	3-oxoacyl-[acyl-carrier-protein] reductase 4 [Medicago truncatula]	0.912854	0.0998954	normal	5.33397e-50	-3.55149	down	0.103543	-0.567742	normal	2.34394e-55	-3.29307	down
ko01212	MsG0080047990.01	K00059|6.9e-28|qsu:112011209|K00059 3-oxoacyl-[acyl-carrier protein] reductase [EC:1.1.1.100] | (RefSeq) dehydrogenase OXI1-like	putative short-chain dehydrogenase/reductase SDR [Medicago truncatula]	0.130186	1.21556	normal	7.57236e-23	3.31655	up	6.00209e-58	4.13546	up	2.18727e-21	3.31913	up
ko01212	MsG0480021510.01	K00208|1.5e-125|cam:101501718|K00208 enoyl-[acyl-carrier protein] reductase I [EC:1.3.1.9 1.3.1.10] | (RefSeq) enoyl-[acyl-carrier-protein] reductase [NADH], chloroplastic-like	putative enoyl-[acyl-carrier-protein] reductase (NADH) [Medicago truncatula]	0.458416	0.847355	normal	4.5096e-10	-3.21884	down	0.200956	-0.813233	normal	0.000516428	-2.54379	down
ko01212	MsG0480021719.01	K00208|2.5e-185|cam:101501718|K00208 enoyl-[acyl-carrier protein] reductase I [EC:1.3.1.9 1.3.1.10] | (RefSeq) enoyl-[acyl-carrier-protein] reductase [NADH], chloroplastic-like	putative enoyl-[acyl-carrier-protein] reductase (NADH) [Medicago truncatula]	0.793777	0.51482	normal	2.54751e-13	-2.8313	down	0.930084	0.0921967	normal	1.09263e-16	-2.87272	down
ko01212	MsG0480021527.01	K00208|2.8e-39|mtr:MTR_4g074950|K00208 enoyl-[acyl-carrier protein] reductase I [EC:1.3.1.9 1.3.1.10] | (RefSeq) enoyl-acyl-carrier reductase	putative enoyl-[acyl-carrier-protein] reductase (NADH) [Medicago truncatula]	--	--	--	4.39514e-09	-2.66141	down	--	--	--	5.89578e-05	-1.82238	down
ko01212	MsG0480021511.01	K00208|2.9e-68|mtr:MTR_4g074950|K00208 enoyl-[acyl-carrier protein] reductase I [EC:1.3.1.9 1.3.1.10] | (RefSeq) enoyl-acyl-carrier reductase	putative enoyl-[acyl-carrier-protein] reductase (NADH) [Medicago truncatula]	0.573783	0.830853	normal	6.48517e-13	-3.52535	down	--	--	--	1.11583e-06	-2.68898	down
ko01212	MsG0480021528.01	K00208|3.3e-22|ccaj:109798476|K00208 enoyl-[acyl-carrier protein] reductase I [EC:1.3.1.9 1.3.1.10] | (RefSeq) enoyl-[acyl-carrier-protein] reductase [NADH], chloroplastic-like	Enoyl-[acyl-carrier-protein] reductase [NADH], chloroplastic isoform D [Glycine soja]	--	--	--	0.000254959	-2.70736	down	--	--	--	--	--	--
ko01212	MsG0780038393.01	K00208|9.4e-196|mtr:MTR_7g053290|K00208 enoyl-[acyl-carrier protein] reductase I [EC:1.3.1.9 1.3.1.10] | (RefSeq) enoyl-acyl-carrier reductase	enoyl-[acyl-carrier-protein] reductase [NADH], chloroplastic [Medicago truncatula]	--	--	--	6.14338e-36	-6.95589	down	--	--	--	1.36301e-49	-5.83961	down
ko01212	MsG0480021940.01	K00232|0.0e+00|mtr:MTR_4g079290|K00232 acyl-CoA oxidase [EC:1.3.3.6] | (RefSeq) peroxisomal acyl-CoA oxidase	acyl-coenzyme A oxidase 3, peroxisomal [Medicago truncatula]	0.378089	0.634769	normal	2.18615e-15	-1.06985	down	0.00965074	-0.545241	normal	3.90605e-06	-0.698677	normal
ko01212	MsG0480022258.01	K00232|0.0e+00|mtr:MTR_4g079290|K00232 acyl-CoA oxidase [EC:1.3.3.6] | (RefSeq) peroxisomal acyl-CoA oxidase	acyl-coenzyme A oxidase 3, peroxisomal [Medicago truncatula]	0.0391348	1.82458	normal	4.59054e-06	-1.07839	down	7.57438e-06	-0.805259	normal	0.00380725	-0.598377	normal
ko01212	MsG0580024543.01	K00232|1.3e-216|mtr:MTR_5g012920|K00232 acyl-CoA oxidase [EC:1.3.3.6] | (RefSeq) peroxisomal acyl-coenzyme A oxidase-like protein	peroxisomal acyl-coenzyme A oxidase 1 [Medicago truncatula]	0.923715	0.157478	normal	1.42194e-30	-2.84881	down	2.21188e-06	-1.70415	down	2.37033e-28	-2.1876	down
ko01212	MsG0480023339.01	K00232|1.7e-199|mtr:MTR_8g090375|K00232 acyl-CoA oxidase [EC:1.3.3.6] | (RefSeq) peroxisomal acyl-CoA oxidase	acyl-coenzyme A oxidase 2, peroxisomal [Medicago truncatula]	0.592152	-0.261555	normal	0.835775	0.0440516	normal	3.5672e-05	-1.01523	down	0.0213042	0.384314	normal
ko01212	MsG0380014907.01	K00645|1.7e-197|mtr:MTR_3g031380|K00645 [acyl-carrier-protein] S-malonyltransferase [EC:2.3.1.39] | (RefSeq) malonyl CoA-acyl carrier transacylase	uncharacterized protein LOC11405229 [Medicago truncatula]	0.99277	-0.0132404	normal	2.33767e-53	-3.14739	down	0.315115	-0.365994	normal	5.44154e-49	-3.1237	down
ko01212	MsG0280011475.01	K00648|1.6e-181|mtr:MTR_2g105100|K00648 3-oxoacyl-[acyl-carrier-protein] synthase III [EC:2.3.1.180] | (RefSeq) 3-ketoacyl carrier synthase III	3-oxoacyl-[acyl-carrier-protein] synthase 3 A, chloroplastic [Medicago truncatula]	0.0447423	-1.01741	normal	3.99911e-09	-1.26253	down	0.000833989	-1.02845	down	5.95866e-11	-0.866144	normal
ko01212	MsG0480018200.01	K00648|2.1e-146|mtr:MTR_4g007180|K00648 3-oxoacyl-[acyl-carrier-protein] synthase III [EC:2.3.1.180] | (RefSeq) 3-ketoacyl carrier synthase III	putative beta-ketoacyl-[acyl-carrier-protein] synthase III [Medicago truncatula]	0.869171	-0.257017	normal	2.58308e-05	2.50476	up	0.840934	-0.248916	normal	0.00555231	1.72896	up
ko01212	MsG0780036131.01	K01074|1.0e-96|mtr:MTR_7g007760|K01074 palmitoyl-protein thioesterase [EC:3.1.2.22] | (RefSeq) palmitoyl protein thioesterase family protein	palmitoyl-protein thioesterase 1 [Medicago truncatula]	0.0655548	1.06503	normal	6.62003e-13	-1.61679	down	0.0488144	0.559796	normal	1.66563e-07	-1.06528	down
ko01212	MsG0580024546.01	K01074|7.7e-137|mtr:MTR_5g013020|K01074 palmitoyl-protein thioesterase [EC:3.1.2.22] | (RefSeq) palmitoyl protein thioesterase family protein	hypothetical protein TSUD_226720 [Trifolium subterraneum]	0.109779	1.05501	normal	1.14645e-08	-1.1145	down	0.0969688	0.586544	normal	1.50591e-06	-0.991067	normal
ko01212	MsG0180001085.01	K01897|0.0e+00|mtr:MTR_1g030290|K01897 long-chain acyl-CoA synthetase [EC:6.2.1.3] | (RefSeq) long-chain fatty acyl CoA ligase, putative	long chain acyl-CoA synthetase 9, chloroplastic isoform X1 [Medicago truncatula]	0.132738	1.11875	normal	6.98523e-09	-1.92993	down	0.383791	-0.288112	normal	1.56692e-28	-2.12167	down
ko01212	MsG0180001276.01	K01897|0.0e+00|mtr:MTR_1g034360|K01897 long-chain acyl-CoA synthetase [EC:6.2.1.3] | (RefSeq) long-chain fatty acyl CoA ligase	long chain acyl-CoA synthetase 2 [Medicago truncatula]	--	--	--	0.539235	-0.441434	normal	0.00113651	-3.13913	down	0.0684824	1.12787	normal
ko01212	MsG0180005634.01	K01897|0.0e+00|mtr:MTR_1g104810|K01897 long-chain acyl-CoA synthetase [EC:6.2.1.3] | (RefSeq) long chain acyl-CoA synthetase 7, peroxisomal protein	putative long-chain-fatty-acid--CoA ligase [Medicago truncatula]	0.997263	0.0029244	normal	8.03242e-22	-1.54539	down	3.82137e-12	-1.1865	down	1.07325e-20	-1.17018	down
ko01212	MsG0380016055.01	K01897|0.0e+00|mtr:MTR_3g082660|K01897 long-chain acyl-CoA synthetase [EC:6.2.1.3] | (RefSeq) bacterial long-chain fatty acid CoA synthetase	long chain acyl-CoA synthetase 8 [Medicago truncatula]	0.00828537	1.19432	up	0.538398	-0.123677	normal	8.86114e-09	1.36321	up	6.27139e-06	0.729306	normal
ko01212	MsG0580024344.01	K01897|0.0e+00|mtr:MTR_5g009350|K01897 long-chain acyl-CoA synthetase [EC:6.2.1.3] | (RefSeq) long-chain fatty acyl CoA ligase	long chain acyl-CoA synthetase 4 [Medicago truncatula]	0.197156	-0.50383	normal	7.99487e-18	-1.38325	down	1.59702e-07	-1.26794	down	2.8432e-14	-1.28331	down
ko01212	MsG0580024346.01	K01897|0.0e+00|mtr:MTR_5g009350|K01897 long-chain acyl-CoA synthetase [EC:6.2.1.3] | (RefSeq) long-chain fatty acyl CoA ligase	long chain acyl-CoA synthetase 4 [Medicago truncatula]	0.717308	-0.369307	normal	0.000151805	-1.03435	down	0.00127352	-1.41911	down	4.82451e-06	-1.41336	down
ko01212	MsG0780041383.01	K01897|0.0e+00|mtr:MTR_7g109830|K01897 long-chain acyl-CoA synthetase [EC:6.2.1.3] | (RefSeq) long-chain fatty acyl CoA ligase	long chain acyl-CoA synthetase 1 [Medicago truncatula]	--	--	--	3.53521e-13	-2.82427	down	0.00758901	-2.15819	down	2.63704e-07	-2.12986	down
ko01212	MsG0480023684.01	K01897|0.0e+00|mtr:MTR_8g099420|K01897 long-chain acyl-CoA synthetase [EC:6.2.1.3] | (RefSeq) long-chain fatty acyl CoA ligase	long chain acyl-CoA synthetase 4 [Medicago truncatula]	0.176209	1.34773	normal	0.00122698	2.57354	up	0.0982717	1.54479	normal	--	--	--
ko01212	MsG0380016151.01	K01897|2.4e-108|mtr:MTR_3g084450|K01897 long-chain acyl-CoA synthetase [EC:6.2.1.3] | (RefSeq) long-chain-fatty-acid CoA ligase (AMP-forming)	probable acyl-activating enzyme 16, chloroplastic isoform X2 [Medicago truncatula]	--	--	--	3.71783e-13	-2.35533	down	--	--	--	4.06889e-24	-3.24341	down
ko01212	MsG0380016352.01	K01897|5.9e-291|mtr:MTR_3g087980|K01897 long-chain acyl-CoA synthetase [EC:6.2.1.3] | (RefSeq) bacterial long-chain fatty acid CoA synthetase	long chain acyl-CoA synthetase 9, chloroplastic [Medicago truncatula]	0.520247	-0.471925	normal	1.85523e-22	-1.94508	down	0.065119	-0.780228	normal	2.74808e-06	-1.23468	down
ko01212	MsG0780039155.01	K01962|0.0e+00|mtr:MTR_7g066870|K01962 acetyl-CoA carboxylase carboxyl transferase subunit alpha [EC:6.4.1.2 2.1.3.15] | (RefSeq) acetyl-CoA carboxylase, carboxyl transferase, alpha subunit	putative acetyl-CoA carboxylase [Medicago truncatula]	0.650752	0.330729	normal	7.78762e-38	-2.24993	down	0.862036	-0.0571098	normal	3.95365e-25	-2.0559	down
ko01212	MsG0780040315.01	K01963|1.4e-141|cam:6797490|K01963 acetyl-CoA carboxylase carboxyl transferase subunit beta [EC:6.4.1.2 2.1.3.15] | (RefSeq) accD, CiarC_p029; acetyl-CoA carboxylase beta subunit	acetyl-CoA carboxylase beta subunit [Medicago sativa]	0.0708433	1.86664	normal	--	--	--	3.88149e-05	2.29475	up	0.105531	1.07942	normal
ko01212	MsG0380014053.01	K01963|3.2e-58|cam:6797490|K01963 acetyl-CoA carboxylase carboxyl transferase subunit beta [EC:6.4.1.2 2.1.3.15] | (RefSeq) accD, CiarC_p029; acetyl-CoA carboxylase beta subunit	acetyl-CoA carboxylase carboxyltransferase beta subunit [Medicago hybrida]	0.000911252	2.1216	up	--	--	--	0.000612848	2.24451	up	0.539007	0.435089	normal
ko01212	MsG0680030950.01	K02160|1.8e-119|mtr:MTR_6g015020|K02160 acetyl-CoA carboxylase biotin carboxyl carrier protein | (RefSeq) biotin carboxyl carrier acetyl-CoA carboxylase	biotin carboxyl carrier protein of acetyl-CoA carboxylase, chloroplastic [Medicago truncatula]	0.428641	1.13187	normal	2.9236e-50	-4.45566	down	0.442914	-0.606986	normal	1.11177e-34	-4.55779	down
ko01212	NewGene_17620	K02160|2.65e-22|mtr:MTR_7g013100|K02160 acetyl-CoA carboxylase biotin carboxyl carrier protein | (RefSeq) biotin carboxyl carrier acetyl-CoA carboxylase	biotin carboxyl carrier protein of acetyl-CoA carboxylase 2, chloroplastic [Medicago truncatula]	0.11285	-1.39294	normal	2.61224e-32	-3.32517	down	0.0321046	-1.54698	normal	5.59971e-23	-2.8121	down
ko01212	MsG0780039842.01	K02160|9.2e-137|mtr:MTR_7g080290|K02160 acetyl-CoA carboxylase biotin carboxyl carrier protein | (RefSeq) biotin carboxyl carrier acetyl-CoA carboxylase	biotin carboxyl carrier protein of acetyl-CoA carboxylase, chloroplastic [Medicago truncatula]	0.254745	0.839754	normal	1.06437e-32	-2.0034	down	0.485965	0.317976	normal	5.59192e-18	-1.19239	down
ko01212	MsG0480022674.01	K02372|1.4e-119|mtr:MTR_4g094265|K02372 3-hydroxyacyl-[acyl-carrier-protein] dehydratase [EC:4.2.1.59] | (RefSeq) beta-hydroxyacyl-ACP dehydratase	uncharacterized protein LOC25493282 [Medicago truncatula]	0.812473	-0.268387	normal	2.15059e-20	-2.45099	down	0.00190356	-1.06867	down	2.39107e-18	-1.94613	down
ko01212	MsG0280010961.01	K07512|7.1e-168|mtr:MTR_2g095840|K07512 mitochondrial enoyl-[acyl-carrier protein] reductase / trans-2-enoyl-CoA reductase [EC:1.3.1.- 1.3.1.38] | (RefSeq) zinc-binding alcohol dehydrogenase family protein	enoyl-[acyl-carrier-protein] reductase, mitochondrial [Medicago truncatula]	0.718976	-0.304992	normal	7.526e-06	-1.28441	down	0.174042	0.519401	normal	0.121074	-0.482862	normal
ko01212	MsG0180001977.01	K07513|1.0e-233|mtr:MTR_1g047210|K07513 acetyl-CoA acyltransferase 1 [EC:2.3.1.16] | (RefSeq) 3-ketoacyl-CoA thiolase 2, peroxisomal-like protein	3-ketoacyl-CoA thiolase 2, peroxisomal [Medicago truncatula]	0.85716	-0.129608	normal	6.39457e-25	-1.78832	down	0.000113301	-0.607312	normal	2.00022e-11	-0.865202	normal
ko01212	MsG0180001973.01	K07513|6.2e-234|mtr:MTR_1g047210|K07513 acetyl-CoA acyltransferase 1 [EC:2.3.1.16] | (RefSeq) 3-ketoacyl-CoA thiolase 2, peroxisomal-like protein	3-ketoacyl-CoA thiolase 2, peroxisomal [Medicago truncatula]	0.346522	-0.528377	normal	5.22815e-26	-1.68919	down	0.0503507	-0.659434	normal	7.99477e-07	-0.953903	normal
ko01212	MsG0880047322.01	K09458|1.2e-31|mtr:MTR_4g124880|K09458 3-oxoacyl-[acyl-carrier-protein] synthase II [EC:2.3.1.179] | (RefSeq) 3-oxoacyl-(acyl carrier) synthase II	unknown [Medicago truncatula]	0.573154	0.618567	normal	1.53694e-28	-2.36949	down	0.136839	-0.687274	normal	5.17289e-19	-2.17464	down
ko01212	MsG0480022783.01	K09458|1.6e-253|mtr:MTR_4g096690|K09458 3-oxoacyl-[acyl-carrier-protein] synthase II [EC:2.3.1.179] | (RefSeq) 3-oxoacyl-(acyl carrier) synthase II	3-oxoacyl-[acyl-carrier-protein] synthase I, chloroplastic [Medicago truncatula]	0.326902	-0.414045	normal	2.34844e-28	-2.02153	down	0.00816742	-0.641003	normal	1.501e-16	-1.79684	down
ko01212	MsG0180005565.01	K09458|4.2e-254|mtr:MTR_1g103020|K09458 3-oxoacyl-[acyl-carrier-protein] synthase II [EC:2.3.1.179] | (RefSeq) 3-oxoacyl-(acyl carrier) synthase II	3-oxoacyl-[acyl-carrier-protein] synthase I, chloroplastic isoform X1 [Medicago truncatula]	0.87088	-0.125244	normal	1.91971e-32	-2.86316	down	0.0480918	-0.497788	normal	1.2353e-28	-2.21279	down
ko01212	NewGene_482	K09458|5.87e-171|mtr:MTR_2g043530|K09458 3-oxoacyl-[acyl-carrier-protein] synthase II [EC:2.3.1.179] | (RefSeq) 3-oxoacyl-(acyl carrier) synthase II	3-oxoacyl-(acyl carrier) synthase II [Medicago truncatula]	0.596881	0.335176	normal	2.96511e-11	-1.14993	down	0.00262021	-0.685562	normal	5.95855e-07	-0.779375	normal
ko01212	MsG0880047061.01	K10527|0.0e+00|mtr:MTR_4g120130|K10527 enoyl-CoA hydratase/3-hydroxyacyl-CoA dehydrogenase [EC:4.2.1.17 1.1.1.35 1.1.1.211] | (RefSeq) glyoxysomal fatty acid beta-oxidation MFP-A protein	glyoxysomal fatty acid beta-oxidation multifunctional protein MFP-a [Medicago truncatula]	0.526969	-0.259359	normal	0.0041148	-1.08153	down	0.673974	-0.114711	normal	1.24116e-22	-1.35886	down
ko01212	MsG0180005903.01	K10781|2.2e-63|ppp:112295522|K10781 fatty acyl-ACP thioesterase B [EC:3.1.2.14 3.1.2.21] | (RefSeq) palmitoyl-acyl carrier protein thioesterase, chloroplastic-like	palmitoyl-acyl carrier protein thioesterase, chloroplastic [Medicago truncatula]	0.508406	-0.97927	normal	1.74188e-10	1.78094	up	0.0106346	-1.27036	normal	8.68576e-13	2.35917	up
ko01212	MsG0580025828.01	K10781|4.7e-21|psom:113347984|K10781 fatty acyl-ACP thioesterase B [EC:3.1.2.14 3.1.2.21] | (RefSeq) uncharacterized protein LOC113347984 isoform X1	MLP-like protein 423 [Medicago truncatula]	0.645251	0.821055	normal	5.27721e-20	-4.16947	down	0.403278	-1.31859	normal	3.97496e-70	-4.26149	down
ko01212	NewGene_25253	K10781|5.39e-209|cam:101506785|K10781 fatty acyl-ACP thioesterase B [EC:3.1.2.14 3.1.2.21] | (RefSeq) palmitoyl-acyl carrier protein thioesterase, chloroplastic-like	palmitoyl-acyl carrier protein thioesterase, chloroplastic-like [Medicago truncatula]	0.298169	-0.635216	normal	0.0397057	-0.536323	normal	0.0177712	-0.825832	normal	1.59418e-05	-1.41334	down
ko01212	MsG0880046684.01	K10781|5.6e-164|mtr:MTR_4g112970|K10781 fatty acyl-ACP thioesterase B [EC:3.1.2.14 3.1.2.21] | (RefSeq) acyl-ACP-thioesterase B	palmitoyl-acyl carrier protein thioesterase, chloroplastic [Medicago truncatula]	0.468201	-0.595832	normal	1.99681e-05	1.00433	up	0.0247039	-0.489246	normal	0.022004	0.447858	normal
ko01212	MsG0480018442.01	K18660|2.7e-295|mtr:MTR_4g011790|K18660 malonyl-CoA/methylmalonyl-CoA synthetase [EC:6.2.1.-] | (RefSeq) fatty acyl-CoA synthetase family protein	fatty acyl-CoA synthetase family protein [Medicago truncatula]	0.00146329	-1.40197	down	0.0472515	-0.398642	normal	0.000146702	-2.20713	down	0.00127544	-0.748292	normal
